# Supplementary material for: RNA-binding proteins that are highly expressed and enriched in healthy cartilage but suppressed in osteoarthritis
Source: Front Cell Dev Biol. 2023 Jun 30;11:1208315. doi: 10.3389/fcell.2023.1208315 (PMC10349536; doi:10.3389/fcell.2023.1208315)
Supplement: Supplementary file 3 [file DataSheet1.zip]

Archive with 17 entries (17 files):
- Table 1.XLSX
- Table 10.XLSX
- Table 11.XLSX
- Table 12.XLSX
- Table 13.XLSX
- Table 14.XLSX
- Table 15.XLSX
- Table 16.CSV
- Table 17.CSV
- Table 2.XLSX
- Table 3.XLSX
- Table 4.XLSX
- Table 5.XLSX
- Table 6.XLSX
- Table 7.XLSX
- Table 8.XLSX
- Table 9.XLSX
