# Supplementary material for: RNA-binding proteins that are highly expressed and enriched in healthy cartilage but suppressed in osteoarthritis
Source: Front Cell Dev Biol. 2023 Jun 30;11:1208315. doi: 10.3389/fcell.2023.1208315 (PMC10349536; doi:10.3389/fcell.2023.1208315)
Supplement: Supplementary file 3 [file DataSheet1.zip › Table 1.XLSX]

## Sheet: Sheet 1
Supplemental Table 1. Cartilage-enriched genes compared to 38 tissues in GTEx. Analysis performed and described by Gamini et al. (2017) and Lee et al. (2020).
symbol	EID	logFC	cartilage.log2CPM	P.Value	adj.P.Val
SCARNA7	677767	8.29786	6.10459	2.81972e-40	1.16851e-38
GPC6-AS2	100873973	7.86198	3.36176	1.18377e-102	1.77049e-99
IBSP	3381	7.65134	7.23286	5.19807e-43	2.97974e-41
RPPH1	85495	7.60079	9.70032	4.83093e-39	4.70287e-38
RMRP	6023	7.57169	9.55714	2.32706e-37	2.08069e-36
HIST1H4B	8366	6.38457	3.39068	5.90625e-46	7.82364e-45
SCARNA5	677775	6.08741	3.10406	7.72688e-32	5.48415e-31
COL2A1	1280	5.96412	11.8948	2.04647e-14	1.09741e-13
ACAN	176	5.95981	13.3679	3.28262e-23	4.57288e-22
ZNF648	127665	5.58836	3.4485	5.35771e-28	4.9884e-27
CLEC3A	10143	5.58111	8.59898	3.96249e-19	5.764e-18
CYTL1	54360	5.07805	12.012	1.67925e-30	4.27002e-29
SCARNA17	677769	5.03277	6.39432	1.83554e-30	1.22907e-29
CILP2	148113	5.02426	10.151	1.37764e-27	6.97597e-27
HIST1H1E	3008	4.91902	6.76458	5.42199e-18	2.074e-17
WISP3	8838	4.89558	5.26434	3.21817e-28	3.52734e-27
C2orf82	389084	4.84475	7.08681	9.97629e-27	9.34681e-26
CILP	8483	4.76714	13.3534	8.05887e-14	4.27416e-13
C2orf40	84417	4.68511	11.7858	4.37054e-12	2.80328e-11
SCARNA9	619383	4.61462	4.12234	1.86397e-36	1.60471e-35
RPS16P5	647190	4.59225	3.61189	1.89381e-17	7.04431e-17
HAPLN1	1404	4.58836	8.70711	3.07907e-10	1.58551e-09
CHAD	1101	4.5111	10.4133	5.47063e-20	3.43129e-19
HIST4H4	121504	4.49278	4.45992	9.62369e-40	4.74039e-38
CDR1	1038	4.42757	11.4113	2.55703e-12	1.12212e-11
OPTC	26254	4.27115	3.25193	2.8461e-19	2.43622e-18
HHIPL2	79802	4.22951	7.14796	3.48343e-24	1.50656e-23
DLX6-AS1	285987	4.10605	3.19291	1.73768e-06	5.68357e-06
SCARNA2	677766	3.96686	3.05246	4.73762e-17	1.72365e-16
TET1	80312	3.94472	7.04922	7.47233e-32	1.6028e-30
SEMA3E	9723	3.91609	7.69034	5.35433e-12	3.32037e-11
MIR612	693197	3.84729	4.0559	3.30577e-21	1.4795e-20
COMP	1311	3.75877	12.7971	2.68111e-06	7.54269e-06
ITIH6	347365	3.69895	8.07041	9.28338e-21	6.25687e-20
PLAC4	191585	3.69656	3.29662	5.86008e-15	3.87968e-14
SOX5	6660	3.6894	8.85471	2.79014e-26	1.33363e-25
TERC	7012	3.68298	3.69581	1.7922e-15	1.10184e-14
COL11A1	1301	3.62545	9.61337	2.06659e-09	7.44787e-09
ZNF460	10794	3.48436	5.11748	3.26433e-26	3.11874e-25
GPC6	10082	3.46979	9.69855	1.64021e-12	9.44845e-12
MIA	8190	3.37843	8.17981	7.34954e-12	3.18784e-11
HYMAI	57061	3.36928	4.06678	2.40333e-17	1.84333e-16
CRTAC1	55118	3.35854	9.57907	8.34452e-10	3.55382e-09
COL11A2	1302	3.30611	11.2717	2.89891e-20	2.55042e-19
GDF10	2662	3.26185	7.9115	4.14302e-09	1.15484e-08
ANKRD36B	57730	3.1406	5.4522	3.05995e-25	1.39685e-24
LOC143666	143666	3.12905	5.50044	3.93124e-21	2.6605e-20
MIR663A	724033	3.10544	3.99381	1.35768e-08	4.50424e-08
BHLHE41	79365	3.10527	9.59507	2.91422e-06	9.24147e-06
HILPDA	29923	3.09608	9.05431	1.60671e-06	4.08746e-06
FGFBP2	83888	3.07076	10.4816	1.51177e-08	4.76284e-08
TMED10P1	286102	3.04771	4.93408	3.79856e-40	1.46699e-38
LOC100507156	100507156	3.04288	4.11985	6.90688e-17	4.81084e-16
MPP6	51678	3.02308	7.55274	6.17805e-23	2.52212e-22
COL9A3	1299	3.01212	10.5266	5.43854e-09	1.79021e-08
ZBTB20	26137	2.97264	7.86204	4.924e-22	1.92285e-21
HIST2H2AC	8338	2.90883	5.60734	1.0038e-17	3.79036e-17
PLXDC2	84898	2.89863	9.32356	6.46351e-17	5.16453e-16
CLVS2	134829	2.88424	4.73726	1.18475e-06	2.96269e-06
MRS2P2	729633	2.87762	3.31576	5.35955e-11	1.37259e-10
ZNF483	158399	2.87285	6.29414	3.14319e-11	1.24787e-10
MIR3671	100500854	2.85349	3.07532	5.32427e-13	3.22158e-12
TIAM2	26230	2.76903	6.95383	9.24459e-20	3.24014e-19
WWP2	11060	2.69075	11.3306	8.66133e-64	2.19225e-61
C1QTNF8	390664	2.62755	4.21568	3.70944e-09	1.35677e-08
HIF1A-AS2	100750247	2.59242	3.39012	1.38584e-07	4.14619e-07
LOC148696	148696	2.5659	6.37637	5.63019e-11	1.26385e-10
SERTAD4	56256	2.5455	5.79763	1.4318e-06	3.99322e-06
RNU11	26824	2.53316	3.15922	3.92043e-09	1.09228e-08
TIPARP	25976	2.5062	9.50733	1.61566e-12	9.31028e-12
TVP23C	201158	2.49396	5.83587	8.77116e-20	7.38879e-19
CDON	50937	2.48276	9.63532	0.000271491	0.000684323
PRDM5	11107	2.45601	5.85387	1.85154e-17	1.43619e-16
PCOLCE2	26577	2.44492	10.3417	0.0032969	0.00618267
PPP1R3C	5507	2.44245	10.0474	3.14256e-05	7.61994e-05
PIEZO2	63895	2.43729	7.87465	3.287e-07	7.6241e-07
NDUFA4L2	56901	2.37942	9.32688	2.4748e-06	5.47177e-06
LOC100129917	100129917	2.37795	4.68958	4.11005e-14	2.28905e-13
BCAT1	586	2.36913	10.8215	2.37762e-07	5.57374e-07
ZNF292	23036	2.36706	8.75671	2.75556e-38	9.29411e-37
ZNF860	344787	2.36649	3.46278	2.69846e-07	9.14231e-07
LAG3	3902	2.35634	8.157	9.00993e-10	3.32432e-09
SLC2A1-AS1	440584	2.35118	3.21634	5.61436e-09	2.01105e-08
PDK1	5163	2.34385	8.15406	2.98328e-10	9.20672e-10
CCDC144B	284047	2.33309	4.98453	1.06329e-06	2.86586e-06
CYP27C1	339761	2.32166	5.63619	2.51031e-09	6.7428e-09
APLF	200558	2.32053	5.52101	1.12615e-22	1.24932e-21
JMJD1C	221037	2.30575	9.48674	8.10848e-39	3.21448e-37
CHD9	80205	2.29981	9.01974	3.51923e-19	1.63094e-17
SCRG1	11341	2.28109	9.26661	0.000211712	0.000427215
FZD9	8326	2.28046	5.88059	1.712e-08	4.49001e-08
C4orf47	441054	2.20409	4.63648	6.64877e-10	1.41398e-09
SLC7A5P2	387254	2.18573	4.23839	4.9129e-14	2.72054e-13
LINC00598	646982	2.17323	3.04597	1.007e-08	3.23957e-08
CDKL5	6792	2.13807	4.65166	7.40815e-11	3.25444e-10
ZNF660	285349	2.13236	3.77747	9.89566e-12	4.48865e-11
PPP4R4	57718	2.12619	7.30851	0.00418088	0.00781545
BFSP1	631	2.0885	3.58915	1.28274e-11	6.62389e-11
ADAMTS6	11174	2.04851	8.06572	7.02235e-07	1.93003e-06
ANGPTL5	253935	2.03583	4.23228	1.51319e-05	3.4955e-05
DLX6	1750	2.01859	3.59629	3.08105e-05	4.88762e-05
DNAH11	8701	1.97483	6.99653	2.17254e-05	4.17603e-05
NOS2	4843	1.97431	4.73396	5.69291e-05	0.000100699
ZNF484	83744	1.95532	4.2216	6.15427e-24	7.48891e-23
STK32B	55351	1.9537	5.24403	3.59176e-10	7.74161e-10
COLEC12	81035	1.95017	8.64277	8.63196e-05	0.000157757
HMBOX1	79618	1.94584	5.44428	4.6817e-13	1.73672e-12
SOX9	6662	1.94306	10.1552	0.00631681	0.0103416
SDK2	54549	1.94179	8.16537	3.35374e-07	6.06526e-07
MCOLN2	255231	1.93976	6.13017	2.85965e-05	5.42891e-05
CDO1	1036	1.93534	9.56214	0.000213043	0.000361749
FMOD	2331	1.91702	12.7428	1.09259e-06	3.46545e-06
ENPP1	5167	1.89389	9.12005	3.28722e-06	7.924e-06
FMN1	342184	1.88436	6.67968	9.3665e-06	1.83144e-05
ZBTB21	49854	1.86709	7.07095	2.20722e-07	4.89727e-07
LOC100505716	100505716	1.86246	3.78094	1.13026e-10	2.83677e-10
PHF3	23469	1.8596	8.99732	9.23977e-36	3.20702e-34
WDR5B	54554	1.85241	6.15307	4.43488e-19	2.62456e-18
KCNT2	343450	1.85092	6.85647	0.00011979	0.000277146
MIR210HG	100506211	1.83722	7.37919	0.000787778	0.00126605
ZNF519	162655	1.82427	4.53082	2.89046e-09	1.01049e-08
SCARA3	51435	1.81095	10.0224	1.61367e-05	3.61642e-05
ABI3BP	25890	1.80592	9.93124	1.34592e-05	3.15069e-05
SPICE1	152185	1.8028	6.42108	7.66202e-16	4.67739e-15
MALAT1	378938	1.80104	15.2225	1.09371e-13	4.91632e-13
C10orf107	219621	1.79091	3.02133	3.38524e-05	5.34594e-05
SFT2D2	375035	1.78459	4.83282	1.1703e-13	3.50195e-13
PHOSPHO2	493911	1.78436	3.91757	8.83578e-14	2.3074e-13
TRPS1	7227	1.78219	9.27659	7.90653e-08	2.31332e-07
NDNF	79625	1.78143	7.96099	0.000337663	0.000578309
ANKRD36	375248	1.75074	6.46904	3.0456e-09	6.24222e-09
CFH	3075	1.75058	12.2338	8.62526e-07	1.82535e-06
ZNF791	163049	1.74181	6.12526	9.67494e-16	7.7911e-15
AGO3	192669	1.73608	5.47051	2.40525e-14	7.50735e-14
EYS	346007	1.72494	3.14988	1.94501e-10	7.73866e-10
LNPEP	4012	1.72268	5.16332	1.51115e-09	3.5557e-09
HHAT	55733	1.72049	5.36748	2.00851e-09	5.55921e-09
FNDC3B	64778	1.71935	9.43865	1.33576e-19	1.15177e-18
FKBP1AP1	2282	1.71073	3.09035	1.2305e-09	2.91157e-09
CMAHP	8418	1.70305	7.81929	4.13476e-07	1.02339e-06
RLF	6018	1.70125	7.57183	7.45778e-17	2.67777e-16
GPR88	54112	1.69903	4.12086	0.001146	0.00172513
PCDHGA2	56113	1.69006	4.49358	1.754e-07	5.27354e-07
LOC100507557	100507557	1.67327	3.14898	5.40108e-08	1.68612e-07
FBLN7	129804	1.66782	5.76373	3.0611e-05	6.5154e-05
ZNF70	7621	1.66649	4.91055	2.2821e-10	7.04148e-10
KCNQ1OT1	10984	1.66529	7.67091	4.58872e-06	1.13065e-05
FOXD2	2306	1.66376	5.88543	1.50281e-06	3.81135e-06
LUM	4060	1.66348	11.8022	0.000428173	0.000724424
DGKH	160851	1.65962	3.95535	5.5342e-07	1.70471e-06
ITPR2	3709	1.65141	8.68034	7.35121e-14	2.89128e-13
LDLRAD3	143458	1.64026	6.75537	4.27454e-06	1.0665e-05
ZNF844	284391	1.6179	4.6282	3.01399e-08	9.49675e-08
PCDHGA6	56109	1.61527	3.94317	7.30471e-09	2.4933e-08
TEX9	374618	1.61242	4.15909	5.33169e-06	1.24403e-05
ZNF385D	79750	1.60319	7.0391	0.000541441	0.00103231
PIBF1	10464	1.58994	6.32348	1.33481e-19	9.71698e-19
SHPRH	257218	1.58856	6.32193	7.71745e-13	3.85685e-12
HDAC9	9734	1.57441	6.45684	0.000298686	0.00054515
CPAMD8	27151	1.57134	8.27026	0.00238352	0.00369871
FGFR2	2263	1.55406	8.6738	0.00105655	0.00207899
COL10A1	1300	1.55142	3.45805	0.00129158	0.00231825
FRZB	2487	1.53963	10.414	0.00752733	0.0120902
BRAF	673	1.53819	5.80475	1.77448e-10	4.41127e-10
AKAP9	10142	1.5363	8.7371	1.05047e-12	4.78736e-12
ZC3H6	376940	1.53552	7.08059	1.83761e-08	5.73125e-08
PIWIL4	143689	1.52957	5.41	2.40775e-09	6.70826e-09
ZNF124	7678	1.51619	3.99381	2.97624e-11	1.27438e-10
FAM180B	399888	1.50955	3.17421	0.00731498	0.0108527
ZNF141	7700	1.50402	4.83302	1.44166e-08	5.38927e-08
HCG4	54435	1.48884	3.39012	0.00240083	0.00399201
TRPV4	59341	1.48849	7.58235	0.00290543	0.00505662
TRIP11	9321	1.48366	7.64726	1.0618e-20	6.99311e-20
MTMR2	8898	1.48192	7.33306	1.54176e-19	1.75901e-18
SPATA6L	55064	1.48153	5.38205	2.09654e-05	4.55826e-05
ZNF521	25925	1.47482	6.8371	1.38976e-05	3.2244e-05
TAPT1-AS1	202020	1.47342	4.29459	5.98613e-06	1.09208e-05
BDP1	55814	1.4726	7.40877	8.58738e-20	7.52688e-19
CTTNBP2	83992	1.47049	7.01202	0.00781314	0.0138321
FAM160A1	729830	1.46234	6.33025	0.00161209	0.00258274
KLHDC1	122773	1.45774	5.22745	5.94928e-08	1.81996e-07
PHC3	80012	1.4567	8.48571	1.60657e-24	2.83294e-23
SNAPC1	6617	1.45586	6.6585	1.23385e-09	4.55856e-09
FAM120B	84498	1.45309	6.29636	1.74965e-28	9.23193e-28
ZBED6	100381270	1.44569	5.70949	3.23113e-05	7.20838e-05
RRN3P3	100131998	1.43526	4.23494	2.1534e-11	5.62792e-11
FUT11	170384	1.43409	5.62802	2.3049e-09	8.27411e-09
OXNAD1	92106	1.42991	5.53854	1.93777e-11	6.01741e-11
LINC00630	100287765	1.42687	3.49752	3.8663e-10	1.49632e-09
TNRC6B	23112	1.42618	7.78953	3.19147e-08	9.36271e-08
MIPOL1	145282	1.42373	4.83608	7.682e-10	3.28954e-09
FOXC1	2296	1.4207	9.68914	0.000928625	0.00170968
C3orf35	339883	1.41208	3.26992	3.49752e-07	7.80113e-07
NFATC2	4773	1.4107	6.95558	0.00106411	0.00160981
ANKRD12	23253	1.40956	8.22395	3.42775e-16	2.89791e-15
ERRFI1	54206	1.40482	10.8265	7.0992e-05	0.000131512
PCDHGA8	9708	1.39767	3.4686	2.44369e-07	7.09307e-07
NPAT	4863	1.3893	6.29414	3.16288e-15	1.04113e-14
PLAC9	219348	1.38745	6.34196	0.00610437	0.0105559
SPECC1	92521	1.38404	7.85999	0.00235684	0.00461385
ANKAR	150709	1.38055	4.84604	1.19357e-08	2.35819e-08
GLI3	2737	1.37644	7.57911	2.99364e-05	6.48557e-05
HECTD2	143279	1.37504	6.83512	6.20849e-08	2.149e-07
XYLT1	64131	1.37436	8.38904	4.89032e-05	0.000106535
KIAA2026	158358	1.37333	7.20443	9.26882e-18	9.13665e-17
ANKRD30BL	554226	1.36682	3.85448	0.00637215	0.00844624
LRCH3	84859	1.36679	5.86429	6.85982e-11	2.84492e-10
FER	2241	1.35196	4.23046	3.56386e-08	1.27241e-07
FTX	100302692	1.34888	3.10092	2.02083e-08	7.39146e-08
WDPCP	51057	1.34053	4.66065	1.15895e-11	3.95994e-11
ZNF395	55893	1.32857	9.09168	6.55718e-12	2.26113e-11
SEMA3A	10371	1.30577	6.57774	0.00985521	0.0147211
ZKSCAN1	7586	1.30279	7.95793	1.03296e-07	2.35868e-07
DLX4	1748	1.2997	3.14988	0.00640487	0.00957327
ROBO1	6091	1.29966	7.52444	0.000975389	0.0025164
FAM228B	375190	1.29539	5.7308	1.63429e-06	2.83353e-06
ATAD2B	54454	1.29518	6.40108	2.59788e-12	8.85994e-12
ATRX	546	1.29197	8.11537	1.03223e-09	4.35107e-09
MAN1A2	10905	1.28223	7.4141	2.86669e-09	1.01929e-08
ARHGAP42	143872	1.28192	5.60425	5.16074e-06	1.2289e-05
CWF19L2	143884	1.27371	5.93836	1.77581e-13	1.12845e-12
TDRD3	81550	1.2598	6.20096	4.18014e-15	1.88416e-14
ING1	3621	1.25916	6.7952	1.20282e-08	2.67235e-08
GPR75	10936	1.25854	3.36819	8.70471e-06	2.0857e-05
ZKSCAN8	7745	1.25691	6.78362	7.2e-06	1.91333e-05
RIF1	55183	1.25639	6.76079	2.47159e-14	1.04693e-13
FOXO3B	2310	1.25557	4.92692	7.10583e-09	2.42945e-08
WDFY3-AS2	404201	1.25002	3.19717	5.43005e-07	1.51262e-06
ZNF808	388558	1.24914	3.95869	1.24867e-07	3.26254e-07
NBEAL1	65065	1.24768	5.63578	4.37026e-05	0.000103871
CTDSPL2	51496	1.24646	6.1267	1.44138e-13	9.26672e-13
PCDHGB3	56102	1.24609	3.22216	6.51213e-05	0.000139611
KLHL11	55175	1.24599	4.29957	6.68136e-05	0.000103475
ARL5B	221079	1.24489	5.30413	0.000306852	0.000513981
CAMSAP2	23271	1.241	8.0571	1.24347e-11	5.53504e-11
PDE7B	27115	1.2397	6.11732	0.000925415	0.00169637
DDIT4	54541	1.23879	10.9714	0.0017639	0.00304829
MAGI2-AS3	100505881	1.23867	8.2183	3.88966e-05	8.36069e-05
MYO9A	4649	1.23584	7.60784	5.60351e-07	1.00021e-06
MATN1-AS1	100129196	1.23298	3.69581	3.58269e-06	6.66166e-06
ZNF91	7644	1.22968	5.66799	2.09135e-08	5.01998e-08
FZD8	8325	1.22805	6.16568	0.000398119	0.000627561
GOLIM4	27333	1.22459	7.32942	4.18755e-07	1.18313e-06
GABPB1-AS1	100129387	1.22429	4.44612	1.59798e-07	4.74375e-07
ADAMTS9-AS2	100507098	1.2235	5.17346	0.00359848	0.00605648
DLEU1	10301	1.22151	3.83291	1.16691e-05	2.34008e-05
UTRN	7402	1.22091	9.37187	5.56715e-14	2.96698e-13
KIAA1549	57670	1.21904	7.04464	0.000152409	0.000271572
RNF217	154214	1.218	5.22831	4.97398e-06	1.34947e-05
ZNF407	55628	1.21723	5.57486	6.23678e-14	2.55624e-13
RNMT	8731	1.21239	7.01903	2.46562e-14	1.31234e-13
LRP6	4040	1.20953	7.07095	3.67775e-10	1.33775e-09
CHST3	9469	1.20905	8.71605	0.000523732	0.0010889
ZNF568	374900	1.20584	4.44391	3.57879e-08	1.27718e-07
RLIM	51132	1.20528	7.53707	5.3151e-13	1.52901e-12
KIAA1328	57536	1.20415	4.73916	8.53173e-09	2.84541e-08
GCC2	9648	1.20392	7.47848	6.93516e-11	2.65837e-10
NFATC1	4772	1.19923	7.25861	2.1907e-05	4.30498e-05
SPATA5	166378	1.19219	3.69581	8.18606e-10	1.7324e-09
MASTL	84930	1.19046	5.18061	1.43419e-06	2.75036e-06
THAP5	168451	1.18965	6.3534	6.61226e-10	1.9654e-09
DYNC2H1	79659	1.18729	6.67414	0.000162462	0.000315452
RNF169	254225	1.18371	6.55997	7.56389e-08	1.58807e-07
FRMD4B	23150	1.17619	7.74026	0.000138195	0.000262327
LOC100130992	100130992	1.1744	3.69581	4.12073e-05	8.82508e-05
MBD5	55777	1.16935	5.64227	1.06317e-06	2.86586e-06
ZNF630	57232	1.16789	3.20584	1.10346e-05	2.58825e-05
FLJ44635	392490	1.16541	4.3941	4.86855e-06	1.02217e-05
TIPARP-AS1	100287227	1.15633	3.62867	4.36831e-05	6.84713e-05
PCDHGB6	56100	1.15016	4.06678	8.19789e-05	0.000173558
ZBTB10	65986	1.14818	6.38553	7.67242e-06	2.03296e-05
BRWD3	254065	1.14686	6.95488	2.36884e-06	4.47647e-06
SLC20A1	6574	1.14193	8.17166	1.2283e-05	2.89182e-05
MAML2	84441	1.13974	6.8151	3.91025e-05	8.6189e-05
ZNF880	400713	1.13258	4.3891	2.45696e-05	5.5647e-05
ERCC6L2	375748	1.13099	4.2136	5.26781e-06	1.29798e-05
HIVEP1	3096	1.13011	6.53969	3.33234e-08	7.9374e-08
CDKAL1	54901	1.13002	5.38434	1.63352e-15	7.56819e-15
SAP30	8819	1.12371	6.18834	0.000430382	0.000670643
PER2	8864	1.11847	7.07904	0.000940661	0.00149973
KLHL29	114818	1.11149	6.96233	0.00433887	0.00695944
SMC5	23137	1.10684	8.13303	4.11188e-12	1.92293e-11
CYP20A1	57404	1.10407	6.0684	1.26866e-13	6.88847e-13
PDS5B	23047	1.09997	7.1656	1.06966e-13	5.5253e-13
ITGB3BP	23421	1.09716	4.13813	7.13353e-05	0.000110198
IVNS1ABP	10625	1.09608	10.1663	4.48482e-05	0.000102621
SCAND2P	54581	1.09292	6.02022	3.88742e-15	1.73087e-14
PRELP	5549	1.09015	13.0706	0.00521428	0.00859917
ZNF654	55279	1.0852	6.19709	8.20809e-10	3.07834e-09
MLH3	27030	1.07659	6.42476	5.27388e-12	2.06487e-11
INVS	27130	1.0756	5.54513	4.81509e-10	1.82488e-09
CSGALNACT1	55790	1.07396	7.92694	0.00163993	0.00272829
TMF1	7110	1.07085	7.57387	4.10234e-14	1.08787e-13
ERICH1	157697	1.066	6.18793	2.57116e-10	6.32298e-10
ARID4B	51742	1.06482	7.48378	8.3898e-15	2.30202e-14
PRELID2	153768	1.06041	4.06777	8.99816e-05	0.000156059
PHIP	55023	1.05025	7.46307	2.83283e-11	1.17513e-10
GORAB	92344	1.04006	5.09854	1.58991e-07	4.72066e-07
UBE2Q2P1	388165	1.03744	4.91546	0.000400695	0.000773101
MGA	23269	1.0361	6.91533	2.4309e-11	5.57785e-11
BIRC6	57448	1.03558	8.01399	1.31812e-18	1.05067e-17
P4HA1	5033	1.03495	8.43175	0.000692897	0.00116251
C5orf42	65250	1.03308	6.4967	3.81534e-06	9.22544e-06
RAB3GAP2	25782	1.03108	6.80512	3.02094e-19	2.528e-18
CEP120	153241	1.02562	6.22661	9.48156e-09	3.15069e-08
TROVE2	6738	1.01853	4.98216	6.98919e-08	1.47079e-07
SETBP1	26040	1.01424	7.99722	0.000764979	0.00149329
GOLGB1	2804	1.01305	9.49209	5.65751e-12	2.40759e-11
ARHGAP5	394	1.0129	7.82201	2.0845e-09	8.49077e-09
RBM27	54439	1.01189	6.50418	2.75497e-14	1.91002e-13
CNTLN	54875	1.00604	5.09922	5.87945e-05	0.000126891
UHRF1BP1L	23074	1.005	6.85581	1.0485e-06	2.34439e-06
AKT3	10000	1.0017	8.82555	4.45014e-05	0.000105587
