# Supplementary material for: RNA-binding proteins that are highly expressed and enriched in healthy cartilage but suppressed in osteoarthritis
Source: Front Cell Dev Biol. 2023 Jun 30;11:1208315. doi: 10.3389/fcell.2023.1208315 (PMC10349536; doi:10.3389/fcell.2023.1208315)
Supplement: Supplementary file 3 [file DataSheet1.zip › Table 10.XLSX]

## Sheet: Healthy_ECM_Secreted
Supplemental Table 10. RNA-seq counts for secreted proteins in healthy cartilage (n=18) from Fisch et al. (2018).
Secreted	Normal_Cart_10_8	Normal_Cart_2_2	Normal_Cart_3_3	Normal_Cart_4_4	Normal_Cart_5_5	Normal_Cart_6_6	Normal_Cart_7_3	Normal_Cart_9_7	normal_01	normal_02	normal_03	normal_04	normal_05	normal_06	normal_07	normal_08	normal_09	normal_10	Average
CCL15	0	0	0	0	0	0	0	0	0	0	0	0	0	0	0	0	0	0	0
CCL3L3	0	0	0	0	0	0	0	0	0	0	0	0	0	0	0	0	0	0	0
CCL4L1	0	0	0	0	0	0	0	0	0	0	0	0	0	0	0	0	0	0	0
CCL4L2	0	0	0	0	0	0	0	0	0	0	0	0	0	0	0	0	0	0	0
CFC1B	0	0	0	0	0	0	0	0	0	0	0	0	0	0	0	0	0	0	0
CSH1	0	0	0	0	0	0	0	0	0	0	0	0	0	0	0	0	0	0	0
FGF4	0	0	0	0	0	0	0	0	0	0	0	0	0	0	0	0	0	0	0
GDF1	0	0	0	0	0	0	0	0	0	0	0	0	0	0	0	0	0	0	0
IFNA17	0	0	0	0	0	0	0	0	0	0	0	0	0	0	0	0	0	0	0
PF4V1	0	0	0	0	0	0	0	0	0	0	0	0	0	0	0	0	0	0	0
CCL23	0	0	0	0	1	0	0	0	0	0	0	0	0	0	0	0	0	0	0.0555556
CCL4	0	0	0	0	0	0	0	0	0	1	0	0	0	0	0	0	0	0	0.0555556
CFC1	0	0	0	0	0	0	0	0	0	0	0	0	1	0	0	0	0	0	0.0555556
IFNA16	0	0	0	0	0	0	0	1	0	0	0	0	0	0	0	0	0	0	0.0555556
IFNA21	0	0	0	0	0	1	0	0	0	0	0	0	0	0	0	0	0	0	0.0555556
IFNB1	0	0	0	0	0	0	0	0	0	0	0	0	0	1	0	0	0	0	0.0555556
IL17F	0	0	0	0	0	0	0	1	0	0	0	0	0	0	0	0	0	0	0.0555556
S100Z	0	0	0	0	0	1	0	0	0	0	0	0	0	0	0	0	0	0	0.0555556
BMP15	0	0	0	1	0	1	0	0	0	0	0	0	0	0	0	0	0	0	0.111111
CCL3	0	0	0	0	0	0	0	1	0	0	0	0	0	0	1	0	0	0	0.111111
CSH2	0	0	0	0	0	1	0	0	0	0	0	0	0	0	0	1	0	0	0.111111
FGF16	0	0	0	0	0	0	0	0	0	0	0	0	2	0	0	0	0	0	0.111111
GDF3	0	0	0	0	1	1	0	0	0	0	0	0	0	0	0	0	0	0	0.111111
GH2	0	0	0	0	0	2	0	0	0	0	0	0	0	0	0	0	0	0	0.111111
IFNA4	0	0	0	0	0	0	2	0	0	0	0	0	0	0	0	0	0	0	0.111111
IFNA6	0	0	0	0	0	0	0	0	1	0	0	0	0	0	0	0	1	0	0.111111
IFNA7	0	0	0	0	1	1	0	0	0	0	0	0	0	0	0	0	0	0	0.111111
IFNW1	0	0	0	0	1	0	0	0	0	0	0	0	0	0	0	0	0	1	0.111111
IL9	0	0	0	0	0	2	0	0	0	0	0	0	0	0	0	0	0	0	0.111111
TNFSF18	0	0	0	0	0	1	0	0	0	1	0	0	0	0	0	0	0	0	0.111111
CCL1	0	0	0	0	0	3	0	0	0	0	0	0	0	0	0	0	0	0	0.166667
CCL11	0	0	0	1	1	1	0	0	0	0	0	0	0	0	0	0	0	0	0.166667
CCL14	0	0	0	0	0	3	0	0	0	0	0	0	0	0	0	0	0	0	0.166667
CCL24	0	0	0	0	1	2	0	0	0	0	0	0	0	0	0	0	0	0	0.166667
CCL7	0	0	0	0	0	2	0	0	1	0	0	0	0	0	0	0	0	0	0.166667
EBI3	0	0	1	0	0	1	0	1	0	0	0	0	0	0	0	0	0	0	0.166667
FGF19	0	0	1	0	1	1	0	0	0	0	0	0	0	0	0	0	0	0	0.166667
FGF6	1	0	0	0	0	0	0	1	0	0	0	0	0	0	0	1	0	0	0.166667
IFNA14	0	0	0	0	0	3	0	0	0	0	0	0	0	0	0	0	0	0	0.166667
CCL17	0	0	0	0	0	2	0	2	0	0	0	0	0	0	0	0	0	0	0.222222
CCL18	0	0	0	0	0	1	3	0	0	0	0	0	0	0	0	0	0	0	0.222222
CSF2	0	0	0	1	0	2	0	0	0	0	0	0	0	0	0	0	0	1	0.222222
CSHL1	0	0	0	0	0	3	0	1	0	0	0	0	0	0	0	0	0	0	0.222222
CXCL10	0	1	0	0	0	0	0	2	1	0	0	0	0	0	0	0	0	0	0.222222
FGF3	0	0	0	0	0	1	1	2	0	0	0	0	0	0	0	0	0	0	0.222222
FGF8	0	0	0	0	0	0	0	1	0	0	0	3	0	0	0	0	0	0	0.222222
IFNA8	0	0	0	0	1	2	0	0	0	1	0	0	0	0	0	0	0	0	0.222222
IL2	3	0	0	0	0	1	0	0	0	0	0	0	0	0	0	0	0	0	0.222222
PF4	0	0	0	0	1	1	0	2	0	0	0	0	0	0	0	0	0	0	0.222222
S100A12	0	0	0	0	0	4	0	0	0	0	0	0	0	0	0	0	0	0	0.222222
WNT2	0	0	0	0	0	4	0	0	0	0	0	0	0	0	0	0	0	0	0.222222
CXCL1	0	0	0	1	0	2	0	0	0	0	0	0	0	0	0	0	0	2	0.277778
CXCL6	0	0	2	2	0	1	0	0	0	0	0	0	0	0	0	0	0	0	0.277778
INS	0	1	0	0	0	1	0	3	0	0	0	0	0	0	0	0	0	0	0.277778
TCHHL1	0	0	0	0	1	4	0	0	0	0	0	0	0	0	0	0	0	0	0.277778
XCL2	0	0	0	0	0	0	3	0	0	0	0	0	0	0	2	0	0	0	0.277778
AREG	0	0	0	0	0	5	0	1	0	0	0	0	0	0	0	0	0	0	0.333333
FGF21	0	0	0	1	1	1	0	3	0	0	0	0	0	0	0	0	0	0	0.333333
IFNA10	0	0	0	0	0	6	0	0	0	0	0	0	0	0	0	0	0	0	0.333333
PPBP	0	0	0	0	0	6	0	0	0	0	0	0	0	0	0	0	0	0	0.333333
EGFL6	0	0	0	0	1	0	0	4	2	0	0	0	0	0	0	0	0	0	0.388889
FASLG	0	0	2	0	0	4	0	1	0	0	0	0	0	0	0	0	0	0	0.388889
IL1B	0	0	0	1	0	1	0	0	0	0	0	3	0	0	0	0	1	1	0.388889
IL20	0	0	1	2	0	0	0	0	0	0	3	1	0	0	0	0	0	0	0.388889
S100A7L2	3	0	0	0	1	3	0	0	0	0	0	0	0	0	0	0	0	0	0.388889
CCL26	0	1	0	1	0	2	0	0	0	0	0	0	0	4	0	0	0	0	0.444444
CXCL9	0	0	2	0	1	3	0	0	1	1	0	0	0	0	0	0	0	0	0.444444
FGF20	1	0	1	1	0	0	0	2	0	0	0	0	0	1	0	0	0	2	0.444444
IL12B	0	2	0	0	0	6	0	0	0	0	0	0	0	0	0	0	0	0	0.444444
IL17A	0	0	0	0	0	4	0	4	0	0	0	0	0	0	0	0	0	0	0.444444
IL26	0	0	0	0	0	1	3	0	1	0	0	0	0	0	0	2	1	0	0.444444
INS-IGF2	0	0	0	3	4	0	1	0	0	0	0	0	0	0	0	0	0	0	0.444444
NTF4	1	0	1	0	0	0	0	5	0	0	0	0	0	0	0	0	0	1	0.444444
OSM	0	0	2	1	0	2	0	1	1	1	0	0	0	0	0	0	0	0	0.444444
SHH	0	0	1	0	1	3	0	3	0	0	0	0	0	0	0	0	0	0	0.444444
WNT9B	0	1	0	0	0	0	2	0	0	4	0	1	0	0	0	0	0	0	0.444444
XCL1	0	0	0	4	0	0	1	0	0	0	0	0	0	0	1	0	2	0	0.444444
C1QTNF9B	0	0	0	0	0	5	1	0	0	1	0	1	0	1	0	0	0	0	0.5
CXCL2	2	0	0	0	0	0	0	2	0	0	1	1	2	1	0	0	0	0	0.5
CXCL5	0	0	1	0	2	5	0	1	0	0	0	0	0	0	0	0	0	0	0.5
TNF	0	0	0	4	0	0	0	1	0	2	0	0	1	0	1	0	0	0	0.5
VWC2L	0	0	0	0	1	3	0	0	3	1	0	0	0	0	0	0	1	0	0.5
BMP10	3	0	0	1	0	2	0	2	0	0	1	0	0	0	0	1	0	0	0.555556
CCL16	0	0	1	0	2	2	0	5	0	0	0	0	0	0	0	0	0	0	0.555556
CXCL11	0	0	0	1	0	4	0	3	0	0	0	0	0	0	0	2	0	0	0.555556
FGF5	0	0	2	2	0	2	0	2	0	0	0	0	0	2	0	0	0	0	0.555556
IFNA13	2	0	0	5	0	1	0	0	0	0	0	2	0	0	0	0	0	0	0.555556
WNT6	0	0	0	0	0	0	1	5	0	0	0	0	0	0	1	0	3	0	0.555556
ANGPT4	0	0	0	0	3	0	0	2	0	0	0	0	1	0	1	1	0	3	0.611111
CBLN2	3	0	0	0	0	5	0	3	0	0	0	0	0	0	0	0	0	0	0.611111
FIGF	0	0	0	0	0	0	0	0	0	0	0	3	1	1	1	3	0	2	0.611111
INSL5	0	1	0	6	0	0	0	1	0	0	0	0	2	0	0	1	0	0	0.611111
LEP	0	0	3	3	0	2	0	2	1	0	0	0	0	0	0	0	0	0	0.611111
S100A8	0	0	2	0	1	1	0	0	0	0	0	0	0	0	0	0	0	7	0.611111
CRHBP	0	0	0	1	0	1	8	1	1	0	0	0	0	0	0	0	0	0	0.666667
CRNN	2	0	2	0	0	4	0	1	0	0	0	0	3	0	0	0	0	0	0.666667
GDNF	2	0	0	2	2	1	1	2	0	0	0	1	0	0	0	0	1	0	0.666667
IFNA1	0	0	0	1	4	2	0	0	0	0	2	1	1	0	0	1	0	0	0.666667
IFNA2	0	0	0	2	0	1	4	0	1	0	1	0	0	2	0	0	1	0	0.666667
IL12A	0	0	0	0	0	4	0	2	0	0	0	2	0	0	3	1	0	0	0.666667
IL1RN	0	0	0	0	0	6	0	4	1	0	0	0	0	0	0	0	0	1	0.666667
IL22	0	0	2	2	1	3	0	2	1	0	0	0	0	0	0	0	1	0	0.666667
NRG3	0	0	1	2	0	5	0	4	0	0	0	0	0	0	0	0	0	0	0.666667
WNT1	0	0	0	0	0	6	0	5	0	1	0	0	0	0	0	0	0	0	0.666667
CNTF	0	0	0	0	0	0	0	0	1	3	0	3	4	1	1	0	0	0	0.722222
CXCL3	0	0	1	0	0	0	0	0	3	2	3	0	0	0	0	0	1	3	0.722222
IL1F10	2	0	1	0	5	3	0	2	0	0	0	0	0	0	0	0	0	0	0.722222
INSL6	0	1	0	0	0	5	0	0	1	0	5	0	0	1	0	0	0	0	0.722222
IL4	0	1	2	3	0	1	2	0	0	0	0	1	0	0	0	0	2	2	0.777778
WNT7A	0	0	0	0	0	3	0	11	0	0	0	0	0	0	0	0	0	0	0.777778
CBLN1	3	0	2	0	0	3	0	6	0	0	1	0	0	0	0	0	0	0	0.833333
CCL5	0	0	0	2	0	3	3	0	0	1	0	0	0	0	0	0	0	6	0.833333
BMP7	0	0	2	1	2	2	2	4	0	0	0	0	0	0	0	0	1	2	0.888889
CCL8	0	0	0	0	2	4	0	0	1	0	3	0	3	0	0	1	2	0	0.888889
FGFBP1	3	0	0	0	0	5	0	0	0	0	1	0	4	0	0	2	2	0	0.944444
IFNG	0	1	0	6	1	1	0	0	3	0	0	1	0	0	0	3	0	1	0.944444
IL17C	6	0	0	0	2	3	0	1	1	0	0	2	0	0	1	0	0	1	0.944444
IL19	1	0	0	3	3	4	0	0	0	4	1	0	0	0	1	0	0	0	0.944444
LEFTY1	0	0	3	1	2	2	1	3	1	0	0	2	0	0	0	2	0	0	0.944444
PRL	0	0	0	1	3	5	3	3	0	0	0	0	0	2	0	0	0	0	0.944444
PSPN	1	0	1	4	1	0	2	1	0	0	0	0	0	3	1	0	0	3	0.944444
S100G	0	0	0	2	0	0	0	0	3	1	0	0	1	1	3	0	1	5	0.944444
TNFSF14	1	0	4	0	4	4	0	2	1	0	1	0	0	0	0	0	0	0	0.944444
FGF22	1	0	0	0	0	0	0	2	0	1	0	2	0	7	1	0	2	2	1
GDF2	0	0	1	0	2	0	3	6	1	0	0	0	0	0	4	1	0	0	1
IFNA5	0	0	0	1	1	1	1	3	3	0	2	3	0	1	0	1	1	0	1
IL1A	1	0	2	0	0	11	0	0	0	0	0	0	0	0	0	0	4	0	1
RPTN	0	0	0	0	1	10	0	7	0	0	0	0	0	0	0	0	0	0	1
S100A7A	0	0	2	2	0	11	0	3	0	0	0	0	0	0	0	0	0	0	1
CCL13	2	0	0	0	2	0	12	0	0	2	0	1	0	0	0	0	0	0	1.05556
IL17B	6	1	1	0	0	2	3	0	0	0	0	1	0	0	0	0	5	0	1.05556
WNT10A	2	1	2	0	1	2	3	6	0	1	0	0	0	0	1	0	0	0	1.05556
CBLN4	0	0	0	4	4	1	0	8	0	0	2	0	0	1	0	0	0	0	1.11111
CCL22	2	1	1	0	2	4	0	9	0	0	0	0	0	0	0	1	0	0	1.11111
IL3	4	1	0	5	0	4	0	2	0	0	0	1	0	0	1	0	0	2	1.11111
CCL19	5	0	2	0	1	5	1	1	2	0	0	1	0	0	1	1	0	1	1.16667
CCL25	5	0	0	5	3	2	1	0	0	0	0	1	0	0	0	0	2	2	1.16667
EPGN	0	1	0	3	1	4	0	5	0	1	0	0	1	2	0	3	0	0	1.16667
EPO	0	1	2	3	0	5	0	1	3	0	2	0	0	3	0	0	0	1	1.16667
WNT10B	0	0	1	6	2	0	2	6	1	0	1	0	1	0	1	0	0	0	1.16667
ARTN	0	0	1	0	3	0	1	4	1	1	0	1	0	2	0	0	7	2	1.27778
IL11	0	0	4	2	1	0	1	3	0	0	0	1	6	0	0	4	1	0	1.27778
INSL3	4	1	0	12	2	2	0	0	0	0	0	0	2	0	0	0	0	0	1.27778
EGFL8	0	0	0	1	0	0	0	0	3	0	2	3	4	4	1	3	1	2	1.33333
LTA	0	1	1	7	0	4	1	0	0	0	3	0	0	0	0	1	0	6	1.33333
FGF12	3	1	1	4	4	7	0	0	0	0	0	0	1	1	0	1	2	0	1.38889
IL24	0	0	2	0	0	8	0	1	1	0	5	3	0	1	4	0	0	0	1.38889
S100A14	1	1	1	7	0	1	5	0	0	0	3	0	1	4	1	0	0	0	1.38889
IL13	0	0	0	5	0	0	2	1	3	0	0	6	0	4	2	1	1	1	1.44444
PDGFB	0	0	0	1	0	4	2	2	0	1	0	0	0	0	0	0	16	0	1.44444
IL25	0	3	2	3	2	2	0	1	2	0	4	0	0	2	1	1	4	0	1.5
WNT8A	0	1	2	2	2	6	2	0	1	0	0	3	0	3	0	0	3	2	1.5
CXCL13	6	2	4	2	0	5	1	2	0	0	0	0	0	3	2	1	1	0	1.61111
FGF23	0	1	0	1	1	6	0	0	1	0	1	4	4	0	6	1	0	3	1.61111
S100A7	8	0	2	0	5	1	1	9	0	0	0	1	0	0	1	0	0	1	1.61111
TNFSF8	0	0	7	1	0	14	0	0	2	0	0	0	0	0	2	0	1	2	1.61111
FGF10	0	0	0	2	0	1	0	0	2	1	1	1	2	3	1	0	10	6	1.66667
INHBC	0	0	5	4	1	4	0	4	0	1	7	1	1	0	0	1	1	0	1.66667
EREG	0	0	0	4	1	3	0	0	0	10	2	0	0	3	6	2	0	0	1.72222
IFNE	0	0	0	6	4	6	0	0	2	0	0	2	5	2	0	2	2	0	1.72222
IHH	0	0	1	6	0	1	1	4	5	0	3	1	0	5	1	2	1	1	1.77778
WNT5A	0	0	4	1	1	12	1	4	2	1	4	3	0	2	0	0	0	0	1.94444
S100P	6	0	2	0	2	2	4	1	1	0	0	0	0	0	18	1	0	2	2.16667
FGF9	0	0	1	6	2	7	3	1	8	0	3	0	3	1	0	1	4	0	2.22222
CCL27	7	1	2	2	1	1	1	3	0	2	2	4	0	4	2	5	0	4	2.27778
CCBE1	2	1	1	1	1	5	0	3	5	4	1	4	0	4	5	0	5	1	2.38889
IL5	0	0	3	0	0	2	0	1	3	3	3	8	1	2	1	5	5	6	2.38889
LTB	0	2	3	2	3	3	2	7	0	1	1	5	0	2	6	0	4	2	2.38889
TNFSF15	0	1	0	0	2	16	0	2	10	1	1	0	13	0	2	0	0	0	2.66667
INHBB	2	0	1	1	3	6	9	5	4	0	0	3	1	0	7	1	7	0	2.77778
FGF17	3	1	5	13	5	4	6	4	1	0	0	3	2	1	1	0	2	0	2.83333
HGF	0	1	1	6	0	10	9	1	3	0	0	0	1	2	3	0	11	3	2.83333
HGFAC	3	0	0	8	0	4	3	11	0	1	3	10	0	3	0	1	0	5	2.88889
NRG1	2	0	3	5	1	17	0	26	0	0	0	0	0	0	0	0	0	0	3
IGF2	5	2	1	2	8	1	11	7	1	0	1	2	1	4	0	1	8	1	3.11111
WNT7B	0	0	0	6	3	6	1	15	5	0	14	0	4	0	0	0	1	4	3.27778
GDF7	0	2	1	5	2	2	1	7	5	5	3	11	3	2	0	3	6	2	3.33333
WFIKKN1	1	1	4	0	5	0	3	12	1	5	2	4	1	1	8	2	6	4	3.33333
S100A5	3	5	0	7	2	2	4	11	3	0	1	3	2	4	5	2	5	2	3.38889
CCL21	1	3	12	8	0	0	4	1	0	3	4	8	1	0	3	7	0	7	3.44444
TCHH	1	2	5	17	4	2	6	26	0	0	0	1	0	1	0	0	0	0	3.61111
WNT3A	7	1	8	5	1	4	2	3	5	0	1	11	4	1	2	7	1	2	3.61111
CHRDL1	0	0	0	0	0	9	32	5	0	0	0	0	0	0	3	4	13	0	3.66667
DHH	4	1	2	0	1	6	0	6	2	0	5	10	3	0	2	2	8	14	3.66667
SFRP5	0	0	0	0	0	0	0	6	6	2	13	3	2	1	22	5	2	6	3.77778
AMH	5	0	4	1	2	2	0	12	2	2	4	12	0	5	0	0	5	14	3.88889
IL15	2	0	0	8	1	9	3	2	0	1	4	2	2	15	7	8	1	8	4.05556
S100A2	4	2	3	3	1	6	7	12	2	6	4	4	5	1	0	4	3	6	4.05556
S100A9	4	0	0	2	2	0	2	0	2	20	7	1	2	0	24	0	1	7	4.11111
CSF3	2	2	4	1	0	1	2	10	1	7	0	0	0	2	47	1	0	1	4.5
INHBE	2	3	4	6	5	3	1	4	4	0	6	2	1	9	0	8	19	5	4.55556
VEGFC	0	0	2	2	6	1	3	0	4	11	6	1	8	8	4	10	14	2	4.55556
WFIKKN2	2	2	2	14	6	3	5	5	3	0	0	14	0	6	7	11	4	1	4.72222
WNT8B	11	0	6	3	0	4	2	7	2	4	5	9	1	10	5	8	7	3	4.83333
WNT2B	4	1	3	5	1	6	3	2	5	6	2	8	2	7	9	8	8	9	4.94444
IL34	4	3	5	6	3	2	0	4	5	7	2	7	2	3	5	4	22	6	5
NGF	17	1	1	3	2	6	12	5	7	13	0	0	7	0	5	8	3	0	5
ANGPT1	0	1	1	7	0	7	8	2	0	27	3	0	1	4	4	3	22	7	5.38889
FLG2	0	1	8	16	1	20	0	7	8	5	2	1	8	6	3	3	4	4	5.38889
BMP8B	0	1	4	1	0	2	2	4	9	8	9	8	6	13	8	1	9	14	5.5
LEFTY2	2	1	0	2	0	6	56	9	0	0	0	1	0	0	2	4	16	0	5.5
NRTN	14	0	0	11	9	7	18	25	1	0	1	0	0	7	0	5	1	0	5.5
NTF3	0	0	0	5	6	25	9	6	4	4	13	4	2	3	2	11	6	4	5.77778
TDGF1	0	0	2	2	0	2	0	1	1	6	1	0	0	16	38	3	2	35	6.05556
IL10	4	1	0	4	0	2	0	2	7	14	40	1	24	4	3	0	4	0	6.11111
IL18	2	0	2	9	7	5	5	0	7	6	4	7	12	11	8	6	9	10	6.11111
WNT3	0	1	0	11	0	3	5	2	3	3	23	10	8	12	6	5	6	15	6.27778
IL6	2	0	1	0	0	2	0	2	3	14	0	3	2	1	75	2	3	6	6.44444
EGF	3	0	2	17	4	15	0	2	16	2	17	0	6	7	5	7	3	15	6.72222
GDF9	2	0	9	18	9	6	0	3	6	2	22	16	5	3	5	8	2	6	6.77778
SFRP2	1	12	2	8	15	1	37	9	3	2	0	0	6	0	5	2	20	1	6.88889
SFRP4	0	0	6	0	14	11	50	2	4	3	6	0	9	1	0	0	22	0	7.11111
TPO	0	3	2	9	3	5	13	26	16	3	9	1	18	5	1	9	11	0	7.44444
GH1	0	2	16	17	9	4	3	7	4	3	3	5	3	13	13	1	16	17	7.55556
IFNK	10	0	1	0	2	0	9	7	7	9	9	6	4	43	5	1	4	20	7.61111
BMP3	0	0	5	0	2	10	0	13	7	0	0	7	0	17	2	40	33	2	7.66667
IL7	0	0	2	0	0	1	1	1	7	11	8	10	2	7	56	6	1	25	7.66667
MSTN	3	2	3	42	21	12	12	3	4	4	5	4	7	1	3	7	6	0	7.72222
EGFL7	1	1	2	23	0	0	39	11	0	3	0	5	3	2	2	0	53	1	8.11111
THPO	18	4	5	23	7	10	10	9	0	1	7	12	4	5	6	14	4	7	8.11111
TNFSF9	0	3	3	4	9	5	4	6	15	3	28	3	7	4	46	4	2	4	8.33333
IL23A	11	6	7	14	7	2	4	8	6	4	10	16	13	6	8	8	4	18	8.44444
GDF15	0	1	4	4	3	2	4	3	8	6	37	4	3	2	3	1	8	65	8.77778
NODAL	8	0	2	6	1	1	2	7	6	3	14	20	9	23	22	11	12	13	8.88889
WNT4	2	1	1	4	3	5	6	10	5	10	27	13	8	14	10	26	4	11	8.88889
ISM2	9	5	5	10	16	0	6	100	4	0	4	1	7	1	4	10	2	1	10.2778
TNFSF13B	5	2	16	11	8	10	8	2	11	22	1	6	9	7	12	11	11	46	11
S100A3	18	2	2	51	20	8	17	24	11	13	17	10	21	4	2	12	1	9	13.4444
WNT9A	3	3	1	8	6	0	10	20	31	7	26	22	40	3	3	44	18	4	13.8333
EDA	8	4	5	4	12	24	13	11	10	7	13	17	1	48	6	18	22	35	14.3333
VWC2	8	11	4	45	42	12	15	9	12	5	8	6	13	7	5	32	25	5	14.6667
CCL20	8	0	0	0	0	1	1	0	2	134	2	0	11	0	107	3	0	0	14.9444
TNFSF4	4	7	17	24	24	13	2	11	21	11	13	20	7	10	8	26	27	29	15.2222
BDNF	8	8	13	14	3	13	9	12	16	24	12	20	11	10	7	25	57	37	16.6111
FGFBP3	11	5	7	64	17	8	29	33	10	3	12	13	10	25	2	23	17	13	16.7778
NRG4	25	7	6	33	2	15	16	41	11	8	10	20	9	18	4	46	11	20	16.7778
INHA	32	17	8	35	21	24	20	53	6	1	14	22	7	7	12	12	9	20	17.7778
MST1L	34	11	26	81	33	12	7	36	9	3	7	21	3	12	7	3	21	7	18.5
CXCL12	0	0	0	2	6	8	160	1	7	24	6	0	1	1	17	5	95	5	18.7778
MEGF11	5	1	5	12	8	15	6	6	22	15	7	37	21	28	24	31	47	48	18.7778
FGF7	1	1	1	17	0	12	28	4	6	131	3	2	0	20	25	6	53	60	20.5556
BTC	2	2	4	5	5	5	11	7	41	6	86	12	30	33	3	74	47	8	21.1667
ANGPTL3	8	6	28	60	18	10	14	8	43	23	23	27	16	20	33	37	13	34	23.3889
GDF11	24	5	8	31	15	13	17	32	24	16	42	26	17	32	28	31	45	24	23.8889
FLG	3	3	6	28	5	14	7	22	25	50	37	35	54	50	10	33	45	25	25.1111
CBLN3	26	9	25	45	48	18	38	39	24	15	23	17	20	13	29	36	19	21	25.8333
ANGPTL6	13	25	51	68	9	2	11	60	37	21	29	39	20	11	30	38	32	23	28.8333
NRG2	29	11	15	44	34	31	39	57	18	11	14	34	14	43	36	30	23	37	28.8889
CCL2	43	12	1	5	75	7	41	2	37	76	40	9	48	7	102	6	8	19	29.8889
SFRP1	4	0	2	5	1	25	54	10	8	36	9	24	19	36	195	14	72	30	30.2222
WNT5B	7	13	14	43	50	21	55	36	23	16	50	13	22	44	30	27	79	12	30.8333
WNT11	11	32	9	45	27	11	91	48	47	6	72	27	20	22	18	32	50	10	32.1111
TNFSF13	11	14	33	62	4	1	19	32	37	14	47	57	23	25	50	56	38	60	32.3889
ANGPT2	27	7	26	43	27	9	26	21	50	34	31	41	46	44	34	49	109	58	37.8889
FGF14	5	11	3	47	8	19	25	12	65	19	46	8	10	50	25	142	160	36	38.3889
WNT16	131	1	5	5	8	21	117	28	14	11	32	54	64	49	12	121	21	25	39.9444
CCL28	17	11	38	19	25	4	14	31	43	24	75	79	27	31	73	76	50	83	40
TNFSF12	31	13	20	74	85	83	36	33	30	28	26	33	14	48	30	45	36	57	40.1111
HRNR	29	1	17	80	16	13	40	41	32	75	33	38	47	106	33	34	61	27	40.1667
BMP8A	29	10	14	68	14	14	64	47	28	20	48	66	20	67	42	31	76	83	41.1667
BMP5	0	5	6	71	29	5	28	20	50	62	29	19	82	25	11	96	167	39	41.3333
MDK	63	29	31	125	141	40	77	46	16	8	10	34	16	13	12	18	26	47	41.7778
CX3CL1	12	46	8	88	94	9	96	74	36	50	30	21	17	12	17	29	101	21	42.2778
FLT3LG	74	45	38	129	103	73	117	53	7	4	19	10	6	30	12	13	16	23	42.8889
CLCF1	71	4	23	38	68	67	44	24	27	18	85	45	86	51	28	49	19	32	43.2778
MST1	38	23	47	104	44	18	52	88	21	26	27	58	20	33	52	54	86	36	45.9444
SCUBE2	5	9	6	178	49	19	20	12	68	11	160	26	69	3	102	37	50	14	46.5556
TNFSF11	100	21	10	81	4	24	176	149	46	0	118	14	52	1	9	29	15	48	49.8333
FST	63	8	35	248	11	19	44	17	45	10	102	27	45	22	68	65	50	97	54.2222
BMP4	44	16	7	58	96	49	30	24	72	49	75	35	31	106	154	37	50	99	57.3333
CTF1	187	53	84	143	79	27	163	106	17	8	21	24	11	33	17	23	21	15	57.3333
FSTL3	162	26	48	86	45	66	120	115	45	18	16	37	27	12	54	31	41	85	57.4444
FGF13	8	27	59	79	84	70	31	25	80	48	95	55	39	71	41	67	93	71	57.9444
CXCL14	14	6	9	45	0	510	59	106	11	0	16	1	6	0	21	171	5	74	58.5556
CHRD	66	24	26	152	106	121	104	75	42	14	35	24	38	71	21	47	67	41	59.6667
PTN	50	21	4	92	30	33	107	12	38	7	126	27	34	14	94	97	245	47	59.8889
SCUBE3	20	31	53	94	15	22	39	29	62	46	70	124	33	159	84	55	60	96	60.6667
FGF18	45	7	44	57	90	33	52	109	120	7	95	35	53	166	56	100	26	10	61.3889
S100A16	103	35	59	91	116	46	75	46	43	35	80	40	61	31	61	88	86	71	64.8333
GDF6	1	8	5	64	183	14	7	15	151	108	137	70	145	27	28	49	150	57	67.7222
FGF11	42	35	88	155	68	59	42	176	52	12	109	33	58	10	192	80	57	13	71.1667
MEGF9	11	13	8	90	27	13	40	31	106	73	149	97	78	159	41	136	187	84	74.6111
TNFSF10	138	36	17	142	52	37	315	103	102	19	39	40	109	71	55	141	112	46	87.4444
HHIP	37	33	7	122	78	18	56	48	181	32	222	102	127	202	70	151	163	96	96.9444
LIF	4	6	3	24	70	16	5	28	91	430	190	42	269	19	464	62	17	32	98.4444
ANGPTL1	60	18	14	59	88	27	98	55	207	184	148	75	152	53	83	240	179	72	100.667
PGF	63	73	28	252	128	30	167	177	88	55	118	63	193	11	62	185	30	126	102.722
HBEGF	66	13	3	57	104	56	48	46	274	71	267	91	275	118	200	130	58	64	107.833
IGF1	3	1	2	87	37	14	37	3	30	1255	36	6	150	2	38	6	241	21	109.389
TGFA	28	25	41	133	187	51	37	73	237	66	282	103	243	175	116	296	177	81	130.611
PDGFC	23	95	25	408	74	101	95	103	240	19	92	112	185	112	128	157	241	178	132.667
CRLF3	75	63	90	271	120	83	119	95	128	101	136	103	107	234	118	146	231	198	134.333
GDF5	7	90	8	510	101	73	194	142	216	37	178	43	279	25	44	314	131	30	134.556
ANGPTL5	87	27	25	160	146	68	100	28	246	60	226	215	219	90	87	285	445	70	143.556
CSF1	63	67	63	189	212	69	142	231	200	169	241	101	145	199	184	218	131	135	153.278
TGFB3	33	73	28	362	166	76	209	218	248	90	272	172	204	80	158	270	329	172	175.556
MEGF6	122	74	74	245	291	150	198	186	205	117	183	134	90	244	122	206	263	272	176.444
PDGFD	91	22	193	313	92	178	133	47	217	396	92	357	174	298	267	130	184	120	183.556
BMP6	99	34	20	437	90	37	249	154	381	48	544	158	596	49	155	382	95	39	198.167
IL17D	251	67	122	737	327	162	204	130	166	21	253	93	150	72	161	316	299	65	199.778
S100A4	26	15	0	536	272	42	301	145	387	142	127	75	316	86	59	504	550	69	202.889
CRLF1	440	14	92	295	237	87	701	531	62	107	88	32	66	32	110	384	339	91	206
MEGF8	153	76	85	376	184	82	294	264	218	177	175	216	163	298	149	189	356	259	206.333
PDGFA	410	28	131	234	235	206	206	201	168	413	250	225	300	232	318	177	199	234	231.5
HCFC2	100	38	60	156	142	58	84	100	377	189	320	298	238	554	251	442	507	337	236.167
VEGFB	311	211	502	793	514	265	414	375	54	46	100	96	45	125	141	109	127	181	244.944
HCFC1	210	189	118	657	259	40	417	375	200	173	255	246	161	332	179	230	329	272	257.889
PIK3IP1	218	61	123	448	175	196	239	184	244	199	348	251	186	439	417	431	688	121	276
WIF1	12	152	121	3030	33	11	166	381	173	0	303	39	127	4	283	27	419	1	293.444
MEGF10	142	78	32	273	189	45	183	195	413	636	308	463	400	367	578	390	416	290	299.889
TGFB2	549	109	193	328	570	64	404	291	241	280	182	552	195	263	297	313	546	500	326.5
S100A11	589	193	258	1725	857	361	940	506	89	144	86	49	74	90	88	91	118	70	351.556
BMP2	102	99	50	661	508	131	113	199	591	217	666	251	1524	267	517	424	416	212	386
ANGPTL7	524	38	105	565	59	217	1380	333	338	1539	88	91	160	503	441	106	434	652	420.722
ZFP91	240	126	312	684	340	82	344	195	462	305	418	574	504	761	635	736	587	647	441.778
FGF1	162	334	67	1249	242	129	415	871	713	44	1417	59	1328	27	72	431	334	74	442.667
KITLG	64	59	70	771	283	171	81	113	719	431	583	276	325	638	306	782	1912	663	458.167
ISM1	280	333	86	2180	741	184	257	1042	1124	734	631	206	850	304	277	804	806	780	645.5
S100A1	720	394	855	4096	1220	195	669	1278	406	28	514	299	448	175	374	451	465	120	705.944
TGFB1	1347	783	950	2895	1242	103	2388	1623	176	36	252	208	225	220	221	266	300	197	746.222
INHBA	57	223	30	549	538	94	162	361	2049	597	1355	408	5097	186	339	668	798	209	762.222
S100A13	1422	452	864	3224	1129	388	1122	1044	471	142	623	453	432	644	487	686	656	427	814.778
S100B	1527	525	733	4456	2512	791	1146	1077	762	224	1003	487	799	375	335	981	707	319	1042.17
CHRDL2	229	2373	2051	6983	3011	809	379	304	181	20	528	70	79	23	742	953	853	411	1111.06
S100A6	885	232	339	1954	985	205	887	1049	1428	1033	1387	1094	1538	1327	926	2624	1712	1279	1160.22
IL16	1210	688	906	1507	1369	234	1651	1556	857	337	977	1530	743	2336	1216	1678	1777	1318	1216.11
SCUBE1	1061	695	2944	5259	856	144	2072	2350	655	361	1081	588	477	635	1159	1076	2735	1095	1402.39
S100A10	1637	721	1358	4349	5593	3757	2205	1355	543	346	662	308	599	370	639	815	687	405	1463.83
GDF10	291	1632	371	6493	2255	644	1243	2202	3008	563	2322	891	1228	742	763	4671	3612	984	1884.17
FSTL1	1090	282	377	2223	987	634	1151	859	3320	2854	2613	1480	3358	809	2699	3537	4147	1649	1892.72
FGF2	334	327	424	1588	944	424	543	872	4444	1556	4298	2110	4562	3016	3369	4281	4492	2676	2236.67
ANGPTL4	4734	1914	686	4736	2619	1332	1831	3523	1084	2201	1036	3347	4716	293	4324	3777	880	8197	2846.11
ANGPTL2	1569	2112	1282	19717	3865	1698	3670	5923	6794	476	4907	1042	5870	764	725	6983	3040	917	3964.11
FGFBP2	4082	3787	9026	28108	6904	5517	8155	6824	4447	560	10962	1986	5026	839	5472	10092	13561	2184	7085.11
FRZB	7196	4128	7289	30096	6967	6376	7633	4367	5235	319	6206	6062	5954	3787	9207	10774	8675	6575	7602.56
VEGFA	4181	11658	8848	15733	13062	9486	8897	27389	9569	3263	13460	6654	10018	2966	16140	20721	10523	10522	11282.8

## Sheet: 0
Supplemental Table 10. RNA-seq counts for secreted proteins in healthy cartilage (n=18) from Fisch et al. (2018).
Secreted	Normal_Cart_10_8	Normal_Cart_2_2	Normal_Cart_3_3	Normal_Cart_4_4	Normal_Cart_5_5	Normal_Cart_6_6	Normal_Cart_7_3	Normal_Cart_9_7	normal_01	normal_02	normal_03	normal_04	normal_05	normal_06	normal_07	normal_08	normal_09	normal_10	Average		2.97619	%
CCL15	0	0	0	0	0	0	0	0	0	0	0	0	0	0	0	0	0	0	0
CCL3L3	0	0	0	0	0	0	0	0	0	0	0	0	0	0	0	0	0	0	0
CCL4L1	0	0	0	0	0	0	0	0	0	0	0	0	0	0	0	0	0	0	0
CCL4L2	0	0	0	0	0	0	0	0	0	0	0	0	0	0	0	0	0	0	0
CFC1B	0	0	0	0	0	0	0	0	0	0	0	0	0	0	0	0	0	0	0
CSH1	0	0	0	0	0	0	0	0	0	0	0	0	0	0	0	0	0	0	0
FGF4	0	0	0	0	0	0	0	0	0	0	0	0	0	0	0	0	0	0	0
GDF1	0	0	0	0	0	0	0	0	0	0	0	0	0	0	0	0	0	0	0
IFNA17	0	0	0	0	0	0	0	0	0	0	0	0	0	0	0	0	0	0	0
PF4V1	0	0	0	0	0	0	0	0	0	0	0	0	0	0	0	0	0	0	0

## Sheet: 0<x<=1
Supplemental Table 10. RNA-seq counts for secreted proteins in healthy cartilage (n=18) from Fisch et al. (2018).
Secreted	Normal_Cart_10_8	Normal_Cart_2_2	Normal_Cart_3_3	Normal_Cart_4_4	Normal_Cart_5_5	Normal_Cart_6_6	Normal_Cart_7_3	Normal_Cart_9_7	normal_01	normal_02	normal_03	normal_04	normal_05	normal_06	normal_07	normal_08	normal_09	normal_10	Average		35.4167	%
CCL23	0	0	0	0	1	0	0	0	0	0	0	0	0	0	0	0	0	0	0.0555556
CCL4	0	0	0	0	0	0	0	0	0	1	0	0	0	0	0	0	0	0	0.0555556
CFC1	0	0	0	0	0	0	0	0	0	0	0	0	1	0	0	0	0	0	0.0555556
IFNA16	0	0	0	0	0	0	0	1	0	0	0	0	0	0	0	0	0	0	0.0555556
IFNA21	0	0	0	0	0	1	0	0	0	0	0	0	0	0	0	0	0	0	0.0555556
IFNB1	0	0	0	0	0	0	0	0	0	0	0	0	0	1	0	0	0	0	0.0555556
IL17F	0	0	0	0	0	0	0	1	0	0	0	0	0	0	0	0	0	0	0.0555556
S100Z	0	0	0	0	0	1	0	0	0	0	0	0	0	0	0	0	0	0	0.0555556
BMP15	0	0	0	1	0	1	0	0	0	0	0	0	0	0	0	0	0	0	0.111111
CCL3	0	0	0	0	0	0	0	1	0	0	0	0	0	0	1	0	0	0	0.111111
CSH2	0	0	0	0	0	1	0	0	0	0	0	0	0	0	0	1	0	0	0.111111
FGF16	0	0	0	0	0	0	0	0	0	0	0	0	2	0	0	0	0	0	0.111111
GDF3	0	0	0	0	1	1	0	0	0	0	0	0	0	0	0	0	0	0	0.111111
GH2	0	0	0	0	0	2	0	0	0	0	0	0	0	0	0	0	0	0	0.111111
IFNA4	0	0	0	0	0	0	2	0	0	0	0	0	0	0	0	0	0	0	0.111111
IFNA6	0	0	0	0	0	0	0	0	1	0	0	0	0	0	0	0	1	0	0.111111
IFNA7	0	0	0	0	1	1	0	0	0	0	0	0	0	0	0	0	0	0	0.111111
IFNW1	0	0	0	0	1	0	0	0	0	0	0	0	0	0	0	0	0	1	0.111111
IL9	0	0	0	0	0	2	0	0	0	0	0	0	0	0	0	0	0	0	0.111111
TNFSF18	0	0	0	0	0	1	0	0	0	1	0	0	0	0	0	0	0	0	0.111111
CCL1	0	0	0	0	0	3	0	0	0	0	0	0	0	0	0	0	0	0	0.166667
CCL11	0	0	0	1	1	1	0	0	0	0	0	0	0	0	0	0	0	0	0.166667
CCL14	0	0	0	0	0	3	0	0	0	0	0	0	0	0	0	0	0	0	0.166667
CCL24	0	0	0	0	1	2	0	0	0	0	0	0	0	0	0	0	0	0	0.166667
CCL7	0	0	0	0	0	2	0	0	1	0	0	0	0	0	0	0	0	0	0.166667
EBI3	0	0	1	0	0	1	0	1	0	0	0	0	0	0	0	0	0	0	0.166667
FGF19	0	0	1	0	1	1	0	0	0	0	0	0	0	0	0	0	0	0	0.166667
FGF6	1	0	0	0	0	0	0	1	0	0	0	0	0	0	0	1	0	0	0.166667
IFNA14	0	0	0	0	0	3	0	0	0	0	0	0	0	0	0	0	0	0	0.166667
CCL17	0	0	0	0	0	2	0	2	0	0	0	0	0	0	0	0	0	0	0.222222
CCL18	0	0	0	0	0	1	3	0	0	0	0	0	0	0	0	0	0	0	0.222222
CSF2	0	0	0	1	0	2	0	0	0	0	0	0	0	0	0	0	0	1	0.222222
CSHL1	0	0	0	0	0	3	0	1	0	0	0	0	0	0	0	0	0	0	0.222222
CXCL10	0	1	0	0	0	0	0	2	1	0	0	0	0	0	0	0	0	0	0.222222
FGF3	0	0	0	0	0	1	1	2	0	0	0	0	0	0	0	0	0	0	0.222222
FGF8	0	0	0	0	0	0	0	1	0	0	0	3	0	0	0	0	0	0	0.222222
IFNA8	0	0	0	0	1	2	0	0	0	1	0	0	0	0	0	0	0	0	0.222222
IL2	3	0	0	0	0	1	0	0	0	0	0	0	0	0	0	0	0	0	0.222222
PF4	0	0	0	0	1	1	0	2	0	0	0	0	0	0	0	0	0	0	0.222222
S100A12	0	0	0	0	0	4	0	0	0	0	0	0	0	0	0	0	0	0	0.222222
WNT2	0	0	0	0	0	4	0	0	0	0	0	0	0	0	0	0	0	0	0.222222
CXCL1	0	0	0	1	0	2	0	0	0	0	0	0	0	0	0	0	0	2	0.277778
CXCL6	0	0	2	2	0	1	0	0	0	0	0	0	0	0	0	0	0	0	0.277778
INS	0	1	0	0	0	1	0	3	0	0	0	0	0	0	0	0	0	0	0.277778
TCHHL1	0	0	0	0	1	4	0	0	0	0	0	0	0	0	0	0	0	0	0.277778
XCL2	0	0	0	0	0	0	3	0	0	0	0	0	0	0	2	0	0	0	0.277778
AREG	0	0	0	0	0	5	0	1	0	0	0	0	0	0	0	0	0	0	0.333333
FGF21	0	0	0	1	1	1	0	3	0	0	0	0	0	0	0	0	0	0	0.333333
IFNA10	0	0	0	0	0	6	0	0	0	0	0	0	0	0	0	0	0	0	0.333333
PPBP	0	0	0	0	0	6	0	0	0	0	0	0	0	0	0	0	0	0	0.333333
EGFL6	0	0	0	0	1	0	0	4	2	0	0	0	0	0	0	0	0	0	0.388889
FASLG	0	0	2	0	0	4	0	1	0	0	0	0	0	0	0	0	0	0	0.388889
IL1B	0	0	0	1	0	1	0	0	0	0	0	3	0	0	0	0	1	1	0.388889
IL20	0	0	1	2	0	0	0	0	0	0	3	1	0	0	0	0	0	0	0.388889
S100A7L2	3	0	0	0	1	3	0	0	0	0	0	0	0	0	0	0	0	0	0.388889
CCL26	0	1	0	1	0	2	0	0	0	0	0	0	0	4	0	0	0	0	0.444444
CXCL9	0	0	2	0	1	3	0	0	1	1	0	0	0	0	0	0	0	0	0.444444
FGF20	1	0	1	1	0	0	0	2	0	0	0	0	0	1	0	0	0	2	0.444444
IL12B	0	2	0	0	0	6	0	0	0	0	0	0	0	0	0	0	0	0	0.444444
IL17A	0	0	0	0	0	4	0	4	0	0	0	0	0	0	0	0	0	0	0.444444
IL26	0	0	0	0	0	1	3	0	1	0	0	0	0	0	0	2	1	0	0.444444
INS-IGF2	0	0	0	3	4	0	1	0	0	0	0	0	0	0	0	0	0	0	0.444444
NTF4	1	0	1	0	0	0	0	5	0	0	0	0	0	0	0	0	0	1	0.444444
OSM	0	0	2	1	0	2	0	1	1	1	0	0	0	0	0	0	0	0	0.444444
SHH	0	0	1	0	1	3	0	3	0	0	0	0	0	0	0	0	0	0	0.444444
WNT9B	0	1	0	0	0	0	2	0	0	4	0	1	0	0	0	0	0	0	0.444444
XCL1	0	0	0	4	0	0	1	0	0	0	0	0	0	0	1	0	2	0	0.444444
C1QTNF9B	0	0	0	0	0	5	1	0	0	1	0	1	0	1	0	0	0	0	0.5
CXCL2	2	0	0	0	0	0	0	2	0	0	1	1	2	1	0	0	0	0	0.5
CXCL5	0	0	1	0	2	5	0	1	0	0	0	0	0	0	0	0	0	0	0.5
TNF	0	0	0	4	0	0	0	1	0	2	0	0	1	0	1	0	0	0	0.5
VWC2L	0	0	0	0	1	3	0	0	3	1	0	0	0	0	0	0	1	0	0.5
BMP10	3	0	0	1	0	2	0	2	0	0	1	0	0	0	0	1	0	0	0.555556
CCL16	0	0	1	0	2	2	0	5	0	0	0	0	0	0	0	0	0	0	0.555556
CXCL11	0	0	0	1	0	4	0	3	0	0	0	0	0	0	0	2	0	0	0.555556
FGF5	0	0	2	2	0	2	0	2	0	0	0	0	0	2	0	0	0	0	0.555556
IFNA13	2	0	0	5	0	1	0	0	0	0	0	2	0	0	0	0	0	0	0.555556
WNT6	0	0	0	0	0	0	1	5	0	0	0	0	0	0	1	0	3	0	0.555556
ANGPT4	0	0	0	0	3	0	0	2	0	0	0	0	1	0	1	1	0	3	0.611111
CBLN2	3	0	0	0	0	5	0	3	0	0	0	0	0	0	0	0	0	0	0.611111
FIGF	0	0	0	0	0	0	0	0	0	0	0	3	1	1	1	3	0	2	0.611111
INSL5	0	1	0	6	0	0	0	1	0	0	0	0	2	0	0	1	0	0	0.611111
LEP	0	0	3	3	0	2	0	2	1	0	0	0	0	0	0	0	0	0	0.611111
S100A8	0	0	2	0	1	1	0	0	0	0	0	0	0	0	0	0	0	7	0.611111
CRHBP	0	0	0	1	0	1	8	1	1	0	0	0	0	0	0	0	0	0	0.666667
CRNN	2	0	2	0	0	4	0	1	0	0	0	0	3	0	0	0	0	0	0.666667
GDNF	2	0	0	2	2	1	1	2	0	0	0	1	0	0	0	0	1	0	0.666667
IFNA1	0	0	0	1	4	2	0	0	0	0	2	1	1	0	0	1	0	0	0.666667
IFNA2	0	0	0	2	0	1	4	0	1	0	1	0	0	2	0	0	1	0	0.666667
IL12A	0	0	0	0	0	4	0	2	0	0	0	2	0	0	3	1	0	0	0.666667
IL1RN	0	0	0	0	0	6	0	4	1	0	0	0	0	0	0	0	0	1	0.666667
IL22	0	0	2	2	1	3	0	2	1	0	0	0	0	0	0	0	1	0	0.666667
NRG3	0	0	1	2	0	5	0	4	0	0	0	0	0	0	0	0	0	0	0.666667
WNT1	0	0	0	0	0	6	0	5	0	1	0	0	0	0	0	0	0	0	0.666667
CNTF	0	0	0	0	0	0	0	0	1	3	0	3	4	1	1	0	0	0	0.722222
CXCL3	0	0	1	0	0	0	0	0	3	2	3	0	0	0	0	0	1	3	0.722222
IL1F10	2	0	1	0	5	3	0	2	0	0	0	0	0	0	0	0	0	0	0.722222
INSL6	0	1	0	0	0	5	0	0	1	0	5	0	0	1	0	0	0	0	0.722222
IL4	0	1	2	3	0	1	2	0	0	0	0	1	0	0	0	0	2	2	0.777778
WNT7A	0	0	0	0	0	3	0	11	0	0	0	0	0	0	0	0	0	0	0.777778
CBLN1	3	0	2	0	0	3	0	6	0	0	1	0	0	0	0	0	0	0	0.833333
CCL5	0	0	0	2	0	3	3	0	0	1	0	0	0	0	0	0	0	6	0.833333
BMP7	0	0	2	1	2	2	2	4	0	0	0	0	0	0	0	0	1	2	0.888889
CCL8	0	0	0	0	2	4	0	0	1	0	3	0	3	0	0	1	2	0	0.888889
FGFBP1	3	0	0	0	0	5	0	0	0	0	1	0	4	0	0	2	2	0	0.944444
IFNG	0	1	0	6	1	1	0	0	3	0	0	1	0	0	0	3	0	1	0.944444
IL17C	6	0	0	0	2	3	0	1	1	0	0	2	0	0	1	0	0	1	0.944444
IL19	1	0	0	3	3	4	0	0	0	4	1	0	0	0	1	0	0	0	0.944444
LEFTY1	0	0	3	1	2	2	1	3	1	0	0	2	0	0	0	2	0	0	0.944444
PRL	0	0	0	1	3	5	3	3	0	0	0	0	0	2	0	0	0	0	0.944444
PSPN	1	0	1	4	1	0	2	1	0	0	0	0	0	3	1	0	0	3	0.944444
S100G	0	0	0	2	0	0	0	0	3	1	0	0	1	1	3	0	1	5	0.944444
TNFSF14	1	0	4	0	4	4	0	2	1	0	1	0	0	0	0	0	0	0	0.944444
FGF22	1	0	0	0	0	0	0	2	0	1	0	2	0	7	1	0	2	2	1
GDF2	0	0	1	0	2	0	3	6	1	0	0	0	0	0	4	1	0	0	1
IFNA5	0	0	0	1	1	1	1	3	3	0	2	3	0	1	0	1	1	0	1
IL1A	1	0	2	0	0	11	0	0	0	0	0	0	0	0	0	0	4	0	1
RPTN	0	0	0	0	1	10	0	7	0	0	0	0	0	0	0	0	0	0	1
S100A7A	0	0	2	2	0	11	0	3	0	0	0	0	0	0	0	0	0	0	1

## Sheet: 1<x<=10
Supplemental Table 10. RNA-seq counts for secreted proteins in healthy cartilage (n=18) from Fisch et al. (2018).
Secreted	Normal_Cart_10_8	Normal_Cart_2_2	Normal_Cart_3_3	Normal_Cart_4_4	Normal_Cart_5_5	Normal_Cart_6_6	Normal_Cart_7_3	Normal_Cart_9_7	normal_01	normal_02	normal_03	normal_04	normal_05	normal_06	normal_07	normal_08	normal_09	normal_10	Average		28.5714	%
CCL13	2	0	0	0	2	0	12	0	0	2	0	1	0	0	0	0	0	0	1.05556
IL17B	6	1	1	0	0	2	3	0	0	0	0	1	0	0	0	0	5	0	1.05556
WNT10A	2	1	2	0	1	2	3	6	0	1	0	0	0	0	1	0	0	0	1.05556
CBLN4	0	0	0	4	4	1	0	8	0	0	2	0	0	1	0	0	0	0	1.11111
CCL22	2	1	1	0	2	4	0	9	0	0	0	0	0	0	0	1	0	0	1.11111
IL3	4	1	0	5	0	4	0	2	0	0	0	1	0	0	1	0	0	2	1.11111
CCL19	5	0	2	0	1	5	1	1	2	0	0	1	0	0	1	1	0	1	1.16667
CCL25	5	0	0	5	3	2	1	0	0	0	0	1	0	0	0	0	2	2	1.16667
EPGN	0	1	0	3	1	4	0	5	0	1	0	0	1	2	0	3	0	0	1.16667
EPO	0	1	2	3	0	5	0	1	3	0	2	0	0	3	0	0	0	1	1.16667
WNT10B	0	0	1	6	2	0	2	6	1	0	1	0	1	0	1	0	0	0	1.16667
ARTN	0	0	1	0	3	0	1	4	1	1	0	1	0	2	0	0	7	2	1.27778
IL11	0	0	4	2	1	0	1	3	0	0	0	1	6	0	0	4	1	0	1.27778
INSL3	4	1	0	12	2	2	0	0	0	0	0	0	2	0	0	0	0	0	1.27778
EGFL8	0	0	0	1	0	0	0	0	3	0	2	3	4	4	1	3	1	2	1.33333
LTA	0	1	1	7	0	4	1	0	0	0	3	0	0	0	0	1	0	6	1.33333
FGF12	3	1	1	4	4	7	0	0	0	0	0	0	1	1	0	1	2	0	1.38889
IL24	0	0	2	0	0	8	0	1	1	0	5	3	0	1	4	0	0	0	1.38889
S100A14	1	1	1	7	0	1	5	0	0	0	3	0	1	4	1	0	0	0	1.38889
IL13	0	0	0	5	0	0	2	1	3	0	0	6	0	4	2	1	1	1	1.44444
PDGFB	0	0	0	1	0	4	2	2	0	1	0	0	0	0	0	0	16	0	1.44444
IL25	0	3	2	3	2	2	0	1	2	0	4	0	0	2	1	1	4	0	1.5
WNT8A	0	1	2	2	2	6	2	0	1	0	0	3	0	3	0	0	3	2	1.5
CXCL13	6	2	4	2	0	5	1	2	0	0	0	0	0	3	2	1	1	0	1.61111
FGF23	0	1	0	1	1	6	0	0	1	0	1	4	4	0	6	1	0	3	1.61111
S100A7	8	0	2	0	5	1	1	9	0	0	0	1	0	0	1	0	0	1	1.61111
TNFSF8	0	0	7	1	0	14	0	0	2	0	0	0	0	0	2	0	1	2	1.61111
FGF10	0	0	0	2	0	1	0	0	2	1	1	1	2	3	1	0	10	6	1.66667
INHBC	0	0	5	4	1	4	0	4	0	1	7	1	1	0	0	1	1	0	1.66667
EREG	0	0	0	4	1	3	0	0	0	10	2	0	0	3	6	2	0	0	1.72222
IFNE	0	0	0	6	4	6	0	0	2	0	0	2	5	2	0	2	2	0	1.72222
IHH	0	0	1	6	0	1	1	4	5	0	3	1	0	5	1	2	1	1	1.77778
WNT5A	0	0	4	1	1	12	1	4	2	1	4	3	0	2	0	0	0	0	1.94444
S100P	6	0	2	0	2	2	4	1	1	0	0	0	0	0	18	1	0	2	2.16667
FGF9	0	0	1	6	2	7	3	1	8	0	3	0	3	1	0	1	4	0	2.22222
CCL27	7	1	2	2	1	1	1	3	0	2	2	4	0	4	2	5	0	4	2.27778
CCBE1	2	1	1	1	1	5	0	3	5	4	1	4	0	4	5	0	5	1	2.38889
IL5	0	0	3	0	0	2	0	1	3	3	3	8	1	2	1	5	5	6	2.38889
LTB	0	2	3	2	3	3	2	7	0	1	1	5	0	2	6	0	4	2	2.38889
TNFSF15	0	1	0	0	2	16	0	2	10	1	1	0	13	0	2	0	0	0	2.66667
INHBB	2	0	1	1	3	6	9	5	4	0	0	3	1	0	7	1	7	0	2.77778
FGF17	3	1	5	13	5	4	6	4	1	0	0	3	2	1	1	0	2	0	2.83333
HGF	0	1	1	6	0	10	9	1	3	0	0	0	1	2	3	0	11	3	2.83333
HGFAC	3	0	0	8	0	4	3	11	0	1	3	10	0	3	0	1	0	5	2.88889
NRG1	2	0	3	5	1	17	0	26	0	0	0	0	0	0	0	0	0	0	3
IGF2	5	2	1	2	8	1	11	7	1	0	1	2	1	4	0	1	8	1	3.11111
WNT7B	0	0	0	6	3	6	1	15	5	0	14	0	4	0	0	0	1	4	3.27778
GDF7	0	2	1	5	2	2	1	7	5	5	3	11	3	2	0	3	6	2	3.33333
WFIKKN1	1	1	4	0	5	0	3	12	1	5	2	4	1	1	8	2	6	4	3.33333
S100A5	3	5	0	7	2	2	4	11	3	0	1	3	2	4	5	2	5	2	3.38889
CCL21	1	3	12	8	0	0	4	1	0	3	4	8	1	0	3	7	0	7	3.44444
TCHH	1	2	5	17	4	2	6	26	0	0	0	1	0	1	0	0	0	0	3.61111
WNT3A	7	1	8	5	1	4	2	3	5	0	1	11	4	1	2	7	1	2	3.61111
CHRDL1	0	0	0	0	0	9	32	5	0	0	0	0	0	0	3	4	13	0	3.66667
DHH	4	1	2	0	1	6	0	6	2	0	5	10	3	0	2	2	8	14	3.66667
SFRP5	0	0	0	0	0	0	0	6	6	2	13	3	2	1	22	5	2	6	3.77778
AMH	5	0	4	1	2	2	0	12	2	2	4	12	0	5	0	0	5	14	3.88889
IL15	2	0	0	8	1	9	3	2	0	1	4	2	2	15	7	8	1	8	4.05556
S100A2	4	2	3	3	1	6	7	12	2	6	4	4	5	1	0	4	3	6	4.05556
S100A9	4	0	0	2	2	0	2	0	2	20	7	1	2	0	24	0	1	7	4.11111
CSF3	2	2	4	1	0	1	2	10	1	7	0	0	0	2	47	1	0	1	4.5
INHBE	2	3	4	6	5	3	1	4	4	0	6	2	1	9	0	8	19	5	4.55556
VEGFC	0	0	2	2	6	1	3	0	4	11	6	1	8	8	4	10	14	2	4.55556
WFIKKN2	2	2	2	14	6	3	5	5	3	0	0	14	0	6	7	11	4	1	4.72222
WNT8B	11	0	6	3	0	4	2	7	2	4	5	9	1	10	5	8	7	3	4.83333
WNT2B	4	1	3	5	1	6	3	2	5	6	2	8	2	7	9	8	8	9	4.94444
IL34	4	3	5	6	3	2	0	4	5	7	2	7	2	3	5	4	22	6	5
NGF	17	1	1	3	2	6	12	5	7	13	0	0	7	0	5	8	3	0	5
ANGPT1	0	1	1	7	0	7	8	2	0	27	3	0	1	4	4	3	22	7	5.38889
FLG2	0	1	8	16	1	20	0	7	8	5	2	1	8	6	3	3	4	4	5.38889
BMP8B	0	1	4	1	0	2	2	4	9	8	9	8	6	13	8	1	9	14	5.5
LEFTY2	2	1	0	2	0	6	56	9	0	0	0	1	0	0	2	4	16	0	5.5
NRTN	14	0	0	11	9	7	18	25	1	0	1	0	0	7	0	5	1	0	5.5
NTF3	0	0	0	5	6	25	9	6	4	4	13	4	2	3	2	11	6	4	5.77778
TDGF1	0	0	2	2	0	2	0	1	1	6	1	0	0	16	38	3	2	35	6.05556
IL10	4	1	0	4	0	2	0	2	7	14	40	1	24	4	3	0	4	0	6.11111
IL18	2	0	2	9	7	5	5	0	7	6	4	7	12	11	8	6	9	10	6.11111
WNT3	0	1	0	11	0	3	5	2	3	3	23	10	8	12	6	5	6	15	6.27778
IL6	2	0	1	0	0	2	0	2	3	14	0	3	2	1	75	2	3	6	6.44444
EGF	3	0	2	17	4	15	0	2	16	2	17	0	6	7	5	7	3	15	6.72222
GDF9	2	0	9	18	9	6	0	3	6	2	22	16	5	3	5	8	2	6	6.77778
SFRP2	1	12	2	8	15	1	37	9	3	2	0	0	6	0	5	2	20	1	6.88889
SFRP4	0	0	6	0	14	11	50	2	4	3	6	0	9	1	0	0	22	0	7.11111
TPO	0	3	2	9	3	5	13	26	16	3	9	1	18	5	1	9	11	0	7.44444
GH1	0	2	16	17	9	4	3	7	4	3	3	5	3	13	13	1	16	17	7.55556
IFNK	10	0	1	0	2	0	9	7	7	9	9	6	4	43	5	1	4	20	7.61111
BMP3	0	0	5	0	2	10	0	13	7	0	0	7	0	17	2	40	33	2	7.66667
IL7	0	0	2	0	0	1	1	1	7	11	8	10	2	7	56	6	1	25	7.66667
MSTN	3	2	3	42	21	12	12	3	4	4	5	4	7	1	3	7	6	0	7.72222
EGFL7	1	1	2	23	0	0	39	11	0	3	0	5	3	2	2	0	53	1	8.11111
THPO	18	4	5	23	7	10	10	9	0	1	7	12	4	5	6	14	4	7	8.11111
TNFSF9	0	3	3	4	9	5	4	6	15	3	28	3	7	4	46	4	2	4	8.33333
IL23A	11	6	7	14	7	2	4	8	6	4	10	16	13	6	8	8	4	18	8.44444
GDF15	0	1	4	4	3	2	4	3	8	6	37	4	3	2	3	1	8	65	8.77778
NODAL	8	0	2	6	1	1	2	7	6	3	14	20	9	23	22	11	12	13	8.88889
WNT4	2	1	1	4	3	5	6	10	5	10	27	13	8	14	10	26	4	11	8.88889

## Sheet: 10<x<=100
Supplemental Table 10. RNA-seq counts for secreted proteins in healthy cartilage (n=18) from Fisch et al. (2018).
Secreted	Normal_Cart_10_8	Normal_Cart_2_2	Normal_Cart_3_3	Normal_Cart_4_4	Normal_Cart_5_5	Normal_Cart_6_6	Normal_Cart_7_3	Normal_Cart_9_7	normal_01	normal_02	normal_03	normal_04	normal_05	normal_06	normal_07	normal_08	normal_09	normal_10	Average		17.8571	%
ISM2	9	5	5	10	16	0	6	100	4	0	4	1	7	1	4	10	2	1	10.2778
TNFSF13B	5	2	16	11	8	10	8	2	11	22	1	6	9	7	12	11	11	46	11
S100A3	18	2	2	51	20	8	17	24	11	13	17	10	21	4	2	12	1	9	13.4444
WNT9A	3	3	1	8	6	0	10	20	31	7	26	22	40	3	3	44	18	4	13.8333
EDA	8	4	5	4	12	24	13	11	10	7	13	17	1	48	6	18	22	35	14.3333
VWC2	8	11	4	45	42	12	15	9	12	5	8	6	13	7	5	32	25	5	14.6667
CCL20	8	0	0	0	0	1	1	0	2	134	2	0	11	0	107	3	0	0	14.9444
TNFSF4	4	7	17	24	24	13	2	11	21	11	13	20	7	10	8	26	27	29	15.2222
BDNF	8	8	13	14	3	13	9	12	16	24	12	20	11	10	7	25	57	37	16.6111
FGFBP3	11	5	7	64	17	8	29	33	10	3	12	13	10	25	2	23	17	13	16.7778
NRG4	25	7	6	33	2	15	16	41	11	8	10	20	9	18	4	46	11	20	16.7778
INHA	32	17	8	35	21	24	20	53	6	1	14	22	7	7	12	12	9	20	17.7778
MST1L	34	11	26	81	33	12	7	36	9	3	7	21	3	12	7	3	21	7	18.5
CXCL12	0	0	0	2	6	8	160	1	7	24	6	0	1	1	17	5	95	5	18.7778
MEGF11	5	1	5	12	8	15	6	6	22	15	7	37	21	28	24	31	47	48	18.7778
FGF7	1	1	1	17	0	12	28	4	6	131	3	2	0	20	25	6	53	60	20.5556
BTC	2	2	4	5	5	5	11	7	41	6	86	12	30	33	3	74	47	8	21.1667
ANGPTL3	8	6	28	60	18	10	14	8	43	23	23	27	16	20	33	37	13	34	23.3889
GDF11	24	5	8	31	15	13	17	32	24	16	42	26	17	32	28	31	45	24	23.8889
FLG	3	3	6	28	5	14	7	22	25	50	37	35	54	50	10	33	45	25	25.1111
CBLN3	26	9	25	45	48	18	38	39	24	15	23	17	20	13	29	36	19	21	25.8333
ANGPTL6	13	25	51	68	9	2	11	60	37	21	29	39	20	11	30	38	32	23	28.8333
NRG2	29	11	15	44	34	31	39	57	18	11	14	34	14	43	36	30	23	37	28.8889
CCL2	43	12	1	5	75	7	41	2	37	76	40	9	48	7	102	6	8	19	29.8889
SFRP1	4	0	2	5	1	25	54	10	8	36	9	24	19	36	195	14	72	30	30.2222
WNT5B	7	13	14	43	50	21	55	36	23	16	50	13	22	44	30	27	79	12	30.8333
WNT11	11	32	9	45	27	11	91	48	47	6	72	27	20	22	18	32	50	10	32.1111
TNFSF13	11	14	33	62	4	1	19	32	37	14	47	57	23	25	50	56	38	60	32.3889
ANGPT2	27	7	26	43	27	9	26	21	50	34	31	41	46	44	34	49	109	58	37.8889
FGF14	5	11	3	47	8	19	25	12	65	19	46	8	10	50	25	142	160	36	38.3889
WNT16	131	1	5	5	8	21	117	28	14	11	32	54	64	49	12	121	21	25	39.9444
CCL28	17	11	38	19	25	4	14	31	43	24	75	79	27	31	73	76	50	83	40
TNFSF12	31	13	20	74	85	83	36	33	30	28	26	33	14	48	30	45	36	57	40.1111
HRNR	29	1	17	80	16	13	40	41	32	75	33	38	47	106	33	34	61	27	40.1667
BMP8A	29	10	14	68	14	14	64	47	28	20	48	66	20	67	42	31	76	83	41.1667
BMP5	0	5	6	71	29	5	28	20	50	62	29	19	82	25	11	96	167	39	41.3333
MDK	63	29	31	125	141	40	77	46	16	8	10	34	16	13	12	18	26	47	41.7778
CX3CL1	12	46	8	88	94	9	96	74	36	50	30	21	17	12	17	29	101	21	42.2778
FLT3LG	74	45	38	129	103	73	117	53	7	4	19	10	6	30	12	13	16	23	42.8889
CLCF1	71	4	23	38	68	67	44	24	27	18	85	45	86	51	28	49	19	32	43.2778
MST1	38	23	47	104	44	18	52	88	21	26	27	58	20	33	52	54	86	36	45.9444
SCUBE2	5	9	6	178	49	19	20	12	68	11	160	26	69	3	102	37	50	14	46.5556
TNFSF11	100	21	10	81	4	24	176	149	46	0	118	14	52	1	9	29	15	48	49.8333
FST	63	8	35	248	11	19	44	17	45	10	102	27	45	22	68	65	50	97	54.2222
BMP4	44	16	7	58	96	49	30	24	72	49	75	35	31	106	154	37	50	99	57.3333
CTF1	187	53	84	143	79	27	163	106	17	8	21	24	11	33	17	23	21	15	57.3333
FSTL3	162	26	48	86	45	66	120	115	45	18	16	37	27	12	54	31	41	85	57.4444
FGF13	8	27	59	79	84	70	31	25	80	48	95	55	39	71	41	67	93	71	57.9444
CXCL14	14	6	9	45	0	510	59	106	11	0	16	1	6	0	21	171	5	74	58.5556
CHRD	66	24	26	152	106	121	104	75	42	14	35	24	38	71	21	47	67	41	59.6667
PTN	50	21	4	92	30	33	107	12	38	7	126	27	34	14	94	97	245	47	59.8889
SCUBE3	20	31	53	94	15	22	39	29	62	46	70	124	33	159	84	55	60	96	60.6667
FGF18	45	7	44	57	90	33	52	109	120	7	95	35	53	166	56	100	26	10	61.3889
S100A16	103	35	59	91	116	46	75	46	43	35	80	40	61	31	61	88	86	71	64.8333
GDF6	1	8	5	64	183	14	7	15	151	108	137	70	145	27	28	49	150	57	67.7222
FGF11	42	35	88	155	68	59	42	176	52	12	109	33	58	10	192	80	57	13	71.1667
MEGF9	11	13	8	90	27	13	40	31	106	73	149	97	78	159	41	136	187	84	74.6111
TNFSF10	138	36	17	142	52	37	315	103	102	19	39	40	109	71	55	141	112	46	87.4444
HHIP	37	33	7	122	78	18	56	48	181	32	222	102	127	202	70	151	163	96	96.9444
LIF	4	6	3	24	70	16	5	28	91	430	190	42	269	19	464	62	17	32	98.4444

## Sheet: 100<x<=1000
Supplemental Table 10. RNA-seq counts for secreted proteins in healthy cartilage (n=18) from Fisch et al. (2018).
Secreted	Normal_Cart_10_8	Normal_Cart_2_2	Normal_Cart_3_3	Normal_Cart_4_4	Normal_Cart_5_5	Normal_Cart_6_6	Normal_Cart_7_3	Normal_Cart_9_7	normal_01	normal_02	normal_03	normal_04	normal_05	normal_06	normal_07	normal_08	normal_09	normal_10	Average		11.0119	%
ANGPTL1	60	18	14	59	88	27	98	55	207	184	148	75	152	53	83	240	179	72	100.667
PGF	63	73	28	252	128	30	167	177	88	55	118	63	193	11	62	185	30	126	102.722
HBEGF	66	13	3	57	104	56	48	46	274	71	267	91	275	118	200	130	58	64	107.833
IGF1	3	1	2	87	37	14	37	3	30	1255	36	6	150	2	38	6	241	21	109.389
TGFA	28	25	41	133	187	51	37	73	237	66	282	103	243	175	116	296	177	81	130.611
PDGFC	23	95	25	408	74	101	95	103	240	19	92	112	185	112	128	157	241	178	132.667
CRLF3	75	63	90	271	120	83	119	95	128	101	136	103	107	234	118	146	231	198	134.333
GDF5	7	90	8	510	101	73	194	142	216	37	178	43	279	25	44	314	131	30	134.556
ANGPTL5	87	27	25	160	146	68	100	28	246	60	226	215	219	90	87	285	445	70	143.556
CSF1	63	67	63	189	212	69	142	231	200	169	241	101	145	199	184	218	131	135	153.278
TGFB3	33	73	28	362	166	76	209	218	248	90	272	172	204	80	158	270	329	172	175.556
MEGF6	122	74	74	245	291	150	198	186	205	117	183	134	90	244	122	206	263	272	176.444
PDGFD	91	22	193	313	92	178	133	47	217	396	92	357	174	298	267	130	184	120	183.556
BMP6	99	34	20	437	90	37	249	154	381	48	544	158	596	49	155	382	95	39	198.167
IL17D	251	67	122	737	327	162	204	130	166	21	253	93	150	72	161	316	299	65	199.778
S100A4	26	15	0	536	272	42	301	145	387	142	127	75	316	86	59	504	550	69	202.889
CRLF1	440	14	92	295	237	87	701	531	62	107	88	32	66	32	110	384	339	91	206
MEGF8	153	76	85	376	184	82	294	264	218	177	175	216	163	298	149	189	356	259	206.333
PDGFA	410	28	131	234	235	206	206	201	168	413	250	225	300	232	318	177	199	234	231.5
HCFC2	100	38	60	156	142	58	84	100	377	189	320	298	238	554	251	442	507	337	236.167
VEGFB	311	211	502	793	514	265	414	375	54	46	100	96	45	125	141	109	127	181	244.944
HCFC1	210	189	118	657	259	40	417	375	200	173	255	246	161	332	179	230	329	272	257.889
PIK3IP1	218	61	123	448	175	196	239	184	244	199	348	251	186	439	417	431	688	121	276
WIF1	12	152	121	3030	33	11	166	381	173	0	303	39	127	4	283	27	419	1	293.444
MEGF10	142	78	32	273	189	45	183	195	413	636	308	463	400	367	578	390	416	290	299.889
TGFB2	549	109	193	328	570	64	404	291	241	280	182	552	195	263	297	313	546	500	326.5
S100A11	589	193	258	1725	857	361	940	506	89	144	86	49	74	90	88	91	118	70	351.556
BMP2	102	99	50	661	508	131	113	199	591	217	666	251	1524	267	517	424	416	212	386
ANGPTL7	524	38	105	565	59	217	1380	333	338	1539	88	91	160	503	441	106	434	652	420.722
ZFP91	240	126	312	684	340	82	344	195	462	305	418	574	504	761	635	736	587	647	441.778
FGF1	162	334	67	1249	242	129	415	871	713	44	1417	59	1328	27	72	431	334	74	442.667
KITLG	64	59	70	771	283	171	81	113	719	431	583	276	325	638	306	782	1912	663	458.167
ISM1	280	333	86	2180	741	184	257	1042	1124	734	631	206	850	304	277	804	806	780	645.5
S100A1	720	394	855	4096	1220	195	669	1278	406	28	514	299	448	175	374	451	465	120	705.944
TGFB1	1347	783	950	2895	1242	103	2388	1623	176	36	252	208	225	220	221	266	300	197	746.222
INHBA	57	223	30	549	538	94	162	361	2049	597	1355	408	5097	186	339	668	798	209	762.222
S100A13	1422	452	864	3224	1129	388	1122	1044	471	142	623	453	432	644	487	686	656	427	814.778

## Sheet: 1000<x<=10000
Supplemental Table 10. RNA-seq counts for secreted proteins in healthy cartilage (n=18) from Fisch et al. (2018).
Secreted	Normal_Cart_10_8	Normal_Cart_2_2	Normal_Cart_3_3	Normal_Cart_4_4	Normal_Cart_5_5	Normal_Cart_6_6	Normal_Cart_7_3	Normal_Cart_9_7	normal_01	normal_02	normal_03	normal_04	normal_05	normal_06	normal_07	normal_08	normal_09	normal_10	Average		3.86905	%
S100B	1527	525	733	4456	2512	791	1146	1077	762	224	1003	487	799	375	335	981	707	319	1042.17
CHRDL2	229	2373	2051	6983	3011	809	379	304	181	20	528	70	79	23	742	953	853	411	1111.06
S100A6	885	232	339	1954	985	205	887	1049	1428	1033	1387	1094	1538	1327	926	2624	1712	1279	1160.22
IL16	1210	688	906	1507	1369	234	1651	1556	857	337	977	1530	743	2336	1216	1678	1777	1318	1216.11
SCUBE1	1061	695	2944	5259	856	144	2072	2350	655	361	1081	588	477	635	1159	1076	2735	1095	1402.39
S100A10	1637	721	1358	4349	5593	3757	2205	1355	543	346	662	308	599	370	639	815	687	405	1463.83
GDF10	291	1632	371	6493	2255	644	1243	2202	3008	563	2322	891	1228	742	763	4671	3612	984	1884.17
FSTL1	1090	282	377	2223	987	634	1151	859	3320	2854	2613	1480	3358	809	2699	3537	4147	1649	1892.72
FGF2	334	327	424	1588	944	424	543	872	4444	1556	4298	2110	4562	3016	3369	4281	4492	2676	2236.67
ANGPTL4	4734	1914	686	4736	2619	1332	1831	3523	1084	2201	1036	3347	4716	293	4324	3777	880	8197	2846.11
ANGPTL2	1569	2112	1282	19717	3865	1698	3670	5923	6794	476	4907	1042	5870	764	725	6983	3040	917	3964.11
FGFBP2	4082	3787	9026	28108	6904	5517	8155	6824	4447	560	10962	1986	5026	839	5472	10092	13561	2184	7085.11
FRZB	7196	4128	7289	30096	6967	6376	7633	4367	5235	319	6206	6062	5954	3787	9207	10774	8675	6575	7602.56

## Sheet: >10000
Supplemental Table 10. RNA-seq counts for secreted proteins in healthy cartilage (n=18) from Fisch et al. (2018).
Secreted	Normal_Cart_10_8	Normal_Cart_2_2	Normal_Cart_3_3	Normal_Cart_4_4	Normal_Cart_5_5	Normal_Cart_6_6	Normal_Cart_7_3	Normal_Cart_9_7	normal_01	normal_02	normal_03	normal_04	normal_05	normal_06	normal_07	normal_08	normal_09	normal_10	Average		0.297619	%
VEGFA	4181	11658	8848	15733	13062	9486	8897	27389	9569	3263	13460	6654	10018	2966	16140	20721	10523	10522	11282.8
