# Supplementary material for: RNA-binding proteins that are highly expressed and enriched in healthy cartilage but suppressed in osteoarthritis
Source: Front Cell Dev Biol. 2023 Jun 30;11:1208315. doi: 10.3389/fcell.2023.1208315 (PMC10349536; doi:10.3389/fcell.2023.1208315)
Supplement: Supplementary file 3 [file DataSheet1.zip › Table 11.XLSX]

## Sheet: Healthy_ECM_Affiliated
Supplemental Table 11. RNA-seq counts for ECM-affiliated proteins in healthy cartilage (n=18) from Fisch et al. (2018).
ECM-Affiliated	Normal_Cart_10_8	Normal_Cart_2_2	Normal_Cart_3_3	Normal_Cart_4_4	Normal_Cart_5_5	Normal_Cart_6_6	Normal_Cart_7_3	Normal_Cart_9_7	normal_01	normal_02	normal_03	normal_04	normal_05	normal_06	normal_07	normal_08	normal_09	normal_10	Average
ANXA8	0	0	0	0	0	0	0	0	0	0	0	0	0	0	0	0	0	0	0
ANXA8L1	0	0	0	0	0	0	0	0	0	0	0	0	0	0	0	0	0	0	0
C1QTNF5	0	0	0	0	0	0	0	0	0	0	0	0	0	0	0	0	0	0	0
LGALS16	0	0	0	0	0	0	0	0	0	0	0	0	0	0	0	0	0	0	0
LGALS7	0	0	0	0	0	0	0	0	0	0	0	0	0	0	0	0	0	0	0
PROL1	0	0	0	0	0	1	0	0	0	0	0	0	0	0	0	0	0	0	0.0555556
LGALS14	0	0	0	0	1	1	0	0	0	0	0	0	0	0	0	0	0	0	0.111111
LGALS9B	0	0	0	0	0	1	0	1	0	0	0	0	0	0	0	0	0	0	0.111111
CLC	0	0	0	0	2	1	0	0	0	0	0	0	0	0	0	0	0	0	0.166667
LGALS13	0	0	0	0	0	1	0	2	0	0	0	0	0	0	0	0	0	0	0.166667
LGALS9C	0	0	0	0	0	0	0	3	0	0	0	0	0	0	0	0	0	0	0.166667
REG3G	0	0	0	0	0	1	2	0	0	0	0	0	0	0	0	0	0	0	0.166667
CLEC6A	0	0	0	0	0	1	0	0	0	1	0	0	2	0	0	0	0	0	0.222222
MUCL1	0	0	0	0	0	2	1	0	0	0	0	0	0	1	0	0	0	0	0.222222
REG1A	0	0	0	0	0	2	0	2	0	0	0	0	0	0	0	0	0	0	0.222222
REG1B	0	0	0	0	0	4	0	0	0	0	0	0	0	0	0	0	0	0	0.222222
ANXA13	0	0	1	0	0	3	0	1	0	0	0	0	0	0	0	0	0	0	0.277778
CLEC12B	0	0	0	0	0	5	0	0	0	0	0	0	0	0	0	0	0	0	0.277778
CLEC2L	0	0	1	0	2	1	0	0	0	0	0	0	0	0	1	0	0	0	0.277778
SFTA2	0	0	0	3	0	0	0	0	0	0	0	0	0	0	0	2	0	0	0.277778
ANXA10	0	0	0	0	0	0	0	0	1	0	0	0	0	0	0	0	1	4	0.333333
CLEC19A	0	0	0	0	1	2	0	2	0	0	0	0	0	0	0	0	1	0	0.333333
CLEC2A	0	0	0	0	0	6	0	0	0	0	0	0	0	0	0	0	0	0	0.333333
ITLN1	0	0	1	0	0	3	0	2	0	0	0	0	0	0	0	0	0	0	0.333333
MUC7	0	0	1	0	0	5	0	0	0	0	0	0	0	0	0	0	0	0	0.333333
REG3A	0	0	0	0	2	4	0	1	0	0	0	0	0	0	0	0	0	0	0.388889
C1QL1	0	0	0	0	0	0	0	1	0	0	0	0	0	6	0	0	1	0	0.444444
CLEC1B	1	0	0	0	0	5	0	0	2	0	0	0	0	0	0	0	0	0	0.444444
CLEC9A	0	0	0	1	1	5	0	0	0	0	0	0	0	0	1	0	0	0	0.444444
FCN1	3	0	1	2	0	1	0	0	0	0	0	0	0	0	0	0	0	1	0.444444
MBL2	1	0	0	0	0	7	0	0	0	0	0	0	0	0	0	0	0	0	0.444444
SFTA3	0	0	0	2	0	0	0	4	0	0	2	0	0	0	0	0	0	0	0.444444
C1QL2	1	0	0	0	0	0	2	5	0	1	0	0	0	0	0	0	0	1	0.555556
ITLN2	0	1	3	0	0	3	0	0	0	0	0	1	0	0	2	0	0	0	0.555556
MUC13	0	0	3	0	0	6	0	0	0	0	0	0	0	1	0	0	0	0	0.555556
REG4	0	0	1	1	1	5	0	1	0	0	0	0	0	1	0	0	0	0	0.555556
CLEC17A	0	0	0	5	0	1	0	5	0	0	0	0	0	0	0	1	0	0	0.666667
CLEC4D	0	0	3	2	0	3	0	4	0	0	0	0	0	0	0	0	0	0	0.666667
CLEC4G	6	1	0	2	0	1	1	0	0	0	0	1	0	0	0	0	0	0	0.666667
CLEC12A	0	0	1	1	1	1	7	1	0	1	0	0	0	0	0	0	0	0	0.722222
CLEC4E	0	0	0	0	0	9	0	5	0	0	0	0	0	0	0	0	0	0	0.777778
GPC3	1	0	1	5	0	3	0	0	0	0	0	0	0	0	0	0	4	0	0.777778
SFTPC	0	0	1	0	0	0	0	4	0	0	4	1	0	0	2	2	0	0	0.777778
CLEC10A	0	0	0	4	0	0	3	4	0	0	0	0	0	0	1	0	0	3	0.833333
SFTPA2	5	0	0	0	0	7	0	3	0	0	0	0	0	0	0	0	0	0	0.833333
CLEC4M	8	0	0	3	0	6	0	0	0	0	0	0	0	0	0	0	0	0	0.944444
MUC15	0	0	2	0	1	10	1	0	0	0	0	2	0	0	0	1	0	0	0.944444
ANXA3	0	0	0	0	1	9	4	0	0	0	0	0	0	1	0	3	1	0	1.05556
CLEC4F	0	0	0	1	0	3	4	10	0	0	0	0	0	2	0	0	0	0	1.11111
ELFN2	0	0	0	1	1	8	0	10	0	0	0	0	0	0	0	0	0	0	1.11111
CLEC7A	0	0	1	0	2	1	5	3	1	0	0	0	0	0	0	0	8	0	1.16667
MUC21	0	0	3	0	0	17	0	1	0	0	0	0	0	0	0	0	0	0	1.16667
CLEC4C	2	0	0	3	4	7	0	6	0	0	0	0	0	0	0	0	0	0	1.22222
LMAN1L	0	0	0	0	0	4	0	6	0	0	1	0	1	0	3	2	4	2	1.27778
SEMA6B	1	0	1	0	0	0	6	7	1	1	0	1	0	0	5	0	3	1	1.5
MUC22	0	0	4	2	3	15	0	1	0	0	0	0	0	2	0	0	1	0	1.55556
CLEC1A	0	0	0	0	1	5	3	4	5	3	0	0	0	0	1	0	8	0	1.66667
LGALS12	1	0	2	2	0	6	0	2	1	2	0	1	1	1	6	0	0	5	1.66667
FCN2	0	1	4	4	3	0	0	1	0	1	2	4	0	1	3	5	0	5	1.88889
FREM2	3	0	0	3	4	14	0	8	0	0	0	0	0	0	0	1	0	1	1.88889
COLEC10	0	0	1	3	3	2	2	1	1	2	4	0	8	0	0	8	0	0	1.94444
FCN3	4	0	0	5	1	2	0	10	1	1	0	5	0	4	0	3	0	0	2
CLEC2B	4	4	0	1	1	8	3	0	4	2	0	0	0	0	2	1	8	0	2.11111
SFTPA1	0	2	3	0	5	7	1	5	2	3	2	3	0	1	0	3	1	1	2.16667
CSPG5	2	1	0	8	0	6	4	5	1	3	5	0	2	1	0	0	1	1	2.22222
SFTPB	0	2	5	0	5	6	4	1	0	1	3	6	2	3	0	0	0	5	2.38889
LGALS2	0	0	2	0	0	2	0	3	6	2	8	1	6	3	4	5	2	0	2.44444
LGALS9	2	1	2	3	4	8	8	0	1	1	3	3	0	2	3	0	2	1	2.44444
SEMA5B	0	0	3	2	7	2	5	17	5	0	2	0	0	0	0	0	1	0	2.44444
COLEC11	0	0	6	9	4	3	1	11	0	1	2	0	1	9	0	0	1	0	2.66667
C1QA	0	0	0	0	0	2	37	0	6	1	0	0	0	0	2	0	3	0	2.83333
ELFN1	0	1	0	2	6	4	1	8	2	0	1	0	0	3	0	6	19	0	2.94444
LGALS4	6	1	2	7	4	3	2	10	2	0	0	2	1	4	4	3	1	8	3.33333
MUC17	1	2	10	3	7	21	0	20	0	0	0	0	0	0	1	0	0	0	3.61111
CD209	2	0	3	2	1	11	14	5	6	3	0	1	4	2	7	2	2	1	3.66667
GPC2	3	4	5	15	7	3	3	6	3	0	2	2	1	1	8	1	0	2	3.66667
MUC2	14	3	7	6	7	5	1	26	0	0	0	0	0	0	0	0	0	0	3.83333
C1QTNF9	11	0	1	3	9	7	9	17	2	2	0	2	0	4	0	2	0	1	3.88889
CLEC5A	0	0	8	1	3	7	1	3	0	8	0	13	5	7	1	2	4	10	4.05556
C1QB	1	2	0	3	1	3	55	0	4	2	0	0	0	0	5	0	4	0	4.44444
HPX	3	1	1	2	29	2	6	2	6	0	2	7	3	1	2	6	4	4	4.5
SEMA3G	0	1	0	1	4	5	13	15	2	0	7	1	2	2	9	0	21	0	4.61111
C1QC	0	0	0	0	0	0	59	0	8	4	0	0	1	0	8	0	8	0	4.88889
SEMA3F	2	4	2	11	0	7	2	8	1	1	6	5	6	5	9	6	9	7	5.05556
CLEC14A	0	0	0	0	0	1	24	4	5	0	0	0	0	0	6	0	58	0	5.44444
MUC12	6	0	4	12	15	21	5	12	8	5	1	1	3	2	3	2	2	0	5.66667
FREM1	3	0	4	10	0	12	19	8	2	0	1	4	2	7	0	0	49	2	6.83333
EMCN	0	0	0	1	2	6	17	0	5	1	0	0	4	5	6	3	79	1	7.22222
MUC16	22	2	18	22	9	77	1	22	0	0	0	1	0	0	0	0	0	1	9.72222
CLEC18C	1	12	0	2	2	1	12	21	25	5	0	4	31	0	6	14	44	0	10
C1QTNF2	1	1	0	35	10	13	40	13	7	3	10	2	2	5	2	4	47	0	10.8333
GPC4	2	0	1	0	5	16	13	0	3	8	4	5	1	22	46	7	70	19	12.3333
C1QL3	16	5	3	38	13	3	8	12	6	10	9	7	9	42	4	12	9	23	12.7222
MUC4	8	4	12	40	16	36	10	23	11	2	5	19	1	9	9	15	8	11	13.2778
MUC5B	22	12	9	11	6	10	16	66	6	7	8	15	12	9	19	8	3	13	14
FREM3	4	4	4	28	5	20	9	10	7	5	9	21	5	11	28	40	47	32	16.0556
MUC6	57	4	21	31	32	31	26	63	1	5	1	4	2	4	2	2	4	2	16.2222
SEMA7A	3	5	8	15	17	5	11	33	19	11	31	9	23	15	24	44	23	21	17.6111
C1QL4	0	2	6	55	20	6	8	37	29	7	28	17	18	26	5	21	40	23	19.3333
SEMA5A	11	1	6	4	8	28	35	24	16	23	12	23	12	34	32	23	65	12	20.5
PLXNA4	22	5	0	17	9	33	24	23	29	123	14	16	28	3	33	26	21	36	25.6667
ANXA9	0	1	5	6	2	4	5	18	38	24	24	26	40	60	40	51	80	55	26.6111
CLEC4A	28	20	60	50	45	16	21	6	14	7	12	14	11	27	51	19	20	58	26.6111
SEMA6A	12	8	6	36	4	20	33	12	18	31	18	40	36	42	27	51	70	24	27.1111
PLXDC1	3	2	1	45	11	25	142	39	39	27	7	9	17	26	18	2	73	15	27.8333
SFTPD	32	13	8	93	17	15	17	30	62	8	25	37	38	25	26	57	34	9	30.3333
SEMA4G	6	29	57	79	45	15	33	78	18	4	12	34	11	32	27	18	35	38	31.7222
PLXNC1	10	8	8	41	17	13	30	26	34	31	11	58	36	65	13	67	59	51	32.1111
PLXNB3	28	28	25	13	27	3	45	72	31	15	30	63	20	17	40	46	66	49	34.3333
SEMA4F	11	9	5	31	28	28	17	25	58	30	52	98	54	101	28	56	72	49	41.7778
SEMA4A	21	11	34	62	34	17	48	60	43	22	67	96	31	27	46	47	54	53	42.9444
C1QTNF1	29	4	2	39	52	24	75	24	37	99	22	39	33	22	131	29	94	40	44.1667
SEMA4D	66	15	38	65	13	28	60	60	38	45	42	48	33	76	48	36	39	64	45.2222
CLEC3B	33	3	6	120	25	12	235	40	62	7	35	8	39	3	13	93	128	2	48
SEMA6C	53	38	36	82	55	11	78	73	35	28	49	40	26	80	45	48	83	69	51.6111
SEMA6D	14	13	3	88	15	20	62	42	147	57	105	32	76	102	59	118	87	33	59.6111
C1QTNF4	64	31	24	411	159	21	110	98	13	5	9	15	27	10	9	24	68	10	61.5556
CLEC18A	19	34	22	351	103	6	70	83	33	8	45	78	18	60	33	62	50	48	62.3889
C1QTNF3	16	18	33	138	78	20	79	29	34	36	22	119	73	41	37	137	168	59	63.1667
C1QTNF6	85	46	71	174	106	92	130	126	50	18	34	51	14	25	35	24	40	62	65.7222
OVGP1	85	17	13	110	72	50	39	58	45	179	15	132	69	47	185	72	21	69	71
C1QTNF7	39	21	19	73	12	37	80	135	65	33	94	60	62	128	62	154	193	95	75.6667
CLEC11A	56	43	25	360	109	63	106	78	74	4	48	24	29	29	26	83	255	11	79.0556
CLEC18B	15	42	6	800	225	33	13	212	38	14	22	10	28	5	6	15	39	10	85.1667
GPC5	49	7	68	41	5	10	12	17	172	27	161	235	113	88	100	254	33	378	98.3333
PLXNA2	154	34	24	77	26	29	187	60	135	123	110	174	92	308	51	75	112	123	105.222
GPC1	76	45	17	330	241	64	151	94	84	45	90	163	94	87	36	121	172	87	110.944
PLXNA1	43	38	19	145	121	108	132	106	194	75	111	117	125	268	59	162	239	173	124.167
SEMA3C	93	16	3	120	49	89	230	74	244	122	131	49	156	126	90	328	391	77	132.667
SEMA4B	138	32	65	54	40	10	103	342	180	295	167	171	127	134	449	206	141	294	163.778
C1QTNF8	80	129	19	367	88	13	64	507	260	41	273	165	451	73	49	381	359	126	191.389
MUC20	131	150	277	1135	171	95	183	195	58	62	78	104	75	206	96	98	137	201	191.778
SEMA4C	148	84	48	214	270	108	155	200	192	152	252	194	177	270	224	270	358	200	195.333
CLEC2D	398	66	386	331	194	189	169	113	176	143	156	335	156	566	238	232	186	524	253.222
MUC1	604	271	462	967	368	61	436	783	87	77	76	112	82	73	180	119	70	107	274.167
LGALS8	257	91	192	483	234	258	220	128	325	283	439	360	310	350	724	302	292	438	315.889
PLXNA3	261	246	237	743	537	384	567	492	220	71	206	209	171	371	219	268	434	244	326.667
PLXND1	77	258	166	608	357	77	419	619	309	139	359	420	177	336	279	401	824	328	341.833
ANXA11	292	111	107	564	380	118	275	389	624	292	585	464	382	461	386	566	553	346	383.056
SEMA3B	654	399	489	817	699	281	736	822	311	31	284	267	177	148	286	444	263	207	406.389
LGALS1	379	246	264	2145	888	157	786	388	220	104	206	191	153	160	170	371	286	276	410.556
PLXNB1	315	387	203	900	277	40	496	609	377	241	418	467	215	862	256	473	849	489	437.444
ANXA4	363	101	201	702	1160	286	476	323	640	383	620	384	441	611	309	794	949	479	512.333
SDC3	348	478	260	1744	672	61	724	606	593	95	725	313	542	389	321	623	794	251	529.944
SDC1	140	423	33	2771	1006	258	370	1216	937	70	521	130	779	43	127	1128	449	19	578.889
ANXA7	493	132	327	1025	622	272	431	296	823	620	823	894	788	1112	774	1255	1285	739	706.167
SEMA3D	37	74	27	471	422	51	215	192	2455	131	2308	516	1257	391	197	2048	2057	352	733.389
ANXA6	402	271	521	1000	632	184	574	812	727	439	898	976	577	1098	1057	1098	1063	892	734.5
PLXNB2	759	632	1121	1695	1198	185	954	1299	529	436	627	836	367	640	826	704	866	834	806
SEMA3A	92	225	52	776	828	60	238	234	1876	1980	657	876	2051	671	1402	1667	1085	648	856.556
ANXA2	495	286	212	1648	1230	834	931	721	1199	584	1028	540	1048	566	477	1580	1601	522	861.222
LMAN1	783	191	828	1142	743	381	565	409	1301	1072	1221	1291	1515	935	2516	1935	1243	2000	1115.06
PARM1	3404	474	2487	3823	588	618	1857	1090	617	316	1179	1403	1310	1019	1835	838	686	670	1345.22
SDC4	3414	231	389	713	735	483	449	544	943	2327	1283	1428	1246	656	7190	1410	704	2583	1484.89
ANXA5	1398	703	907	3074	1673	754	1527	877	1685	836	1828	1337	1653	1725	2007	2113	2087	1696	1548.89
SEMA3E	560	548	735	2005	2164	168	632	852	2111	698	3571	2810	2643	1640	1453	2256	2862	1132	1602.22
LGALS3	3555	544	1236	4768	3397	1488	2185	1744	1035	824	1317	1091	1172	1722	1381	2578	1898	1382	1850.94
GREM1	29	2172	34	7481	2836	325	378	2221	8480	376	1292	522	5024	159	1319	2956	1171	3	2043.22
COLEC12	1588	1093	1065	3404	2490	488	2344	2106	3405	1407	3244	2288	2268	1828	2206	4787	3806	2567	2354.67
ANXA1	7365	438	2727	3418	3936	1792	1901	963	3879	3622	2653	1602	3366	1516	3689	3347	2704	1913	2823.94
CLEC3A	120	1816	293	6121	1980	190	2147	2934	5194	11	5213	551	9598	41	1002	5326	13744	179	3136.67
PLXDC2	2113	1353	2443	5707	3471	720	2287	2085	4577	3297	4288	3823	3268	3727	3793	4503	5488	4253	3399.78
CSPG4	2368	2296	1601	3244	3137	637	3145	4584	4865	1897	6252	4772	2440	4403	5700	6741	6369	3508	3775.5
SDC2	2749	1074	3203	6413	5269	2110	3009	1993	4503	1534	6614	3964	4839	2731	5376	8127	6032	4551	4116.17
GPC6	1526	1926	1243	8778	4243	1530	2705	2168	9250	4273	8934	8356	7828	4611	7634	11285	8691	5238	5567.72

## Sheet: 0
Supplemental Table 11. RNA-seq counts for ECM-affiliated proteins in healthy cartilage (n=18) from Fisch et al. (2018).
ECM-Affiliated	Normal_Cart_10_8	Normal_Cart_2_2	Normal_Cart_3_3	Normal_Cart_4_4	Normal_Cart_5_5	Normal_Cart_6_6	Normal_Cart_7_3	Normal_Cart_9_7	normal_01	normal_02	normal_03	normal_04	normal_05	normal_06	normal_07	normal_08	normal_09	normal_10	Average		3.0303	%
ANXA8	0	0	0	0	0	0	0	0	0	0	0	0	0	0	0	0	0	0	0
ANXA8L1	0	0	0	0	0	0	0	0	0	0	0	0	0	0	0	0	0	0	0
C1QTNF5	0	0	0	0	0	0	0	0	0	0	0	0	0	0	0	0	0	0	0
LGALS16	0	0	0	0	0	0	0	0	0	0	0	0	0	0	0	0	0	0	0
LGALS7	0	0	0	0	0	0	0	0	0	0	0	0	0	0	0	0	0	0	0

## Sheet: 0<x<=1
Supplemental Table 11. RNA-seq counts for ECM-affiliated proteins in healthy cartilage (n=18) from Fisch et al. (2018).
ECM-Affiliated	Normal_Cart_10_8	Normal_Cart_2_2	Normal_Cart_3_3	Normal_Cart_4_4	Normal_Cart_5_5	Normal_Cart_6_6	Normal_Cart_7_3	Normal_Cart_9_7	normal_01	normal_02	normal_03	normal_04	normal_05	normal_06	normal_07	normal_08	normal_09	normal_10	Average		25.4545	%
PROL1	0	0	0	0	0	1	0	0	0	0	0	0	0	0	0	0	0	0	0.0555556
LGALS14	0	0	0	0	1	1	0	0	0	0	0	0	0	0	0	0	0	0	0.111111
LGALS9B	0	0	0	0	0	1	0	1	0	0	0	0	0	0	0	0	0	0	0.111111
CLC	0	0	0	0	2	1	0	0	0	0	0	0	0	0	0	0	0	0	0.166667
LGALS13	0	0	0	0	0	1	0	2	0	0	0	0	0	0	0	0	0	0	0.166667
LGALS9C	0	0	0	0	0	0	0	3	0	0	0	0	0	0	0	0	0	0	0.166667
REG3G	0	0	0	0	0	1	2	0	0	0	0	0	0	0	0	0	0	0	0.166667
CLEC6A	0	0	0	0	0	1	0	0	0	1	0	0	2	0	0	0	0	0	0.222222
MUCL1	0	0	0	0	0	2	1	0	0	0	0	0	0	1	0	0	0	0	0.222222
REG1A	0	0	0	0	0	2	0	2	0	0	0	0	0	0	0	0	0	0	0.222222
REG1B	0	0	0	0	0	4	0	0	0	0	0	0	0	0	0	0	0	0	0.222222
ANXA13	0	0	1	0	0	3	0	1	0	0	0	0	0	0	0	0	0	0	0.277778
CLEC12B	0	0	0	0	0	5	0	0	0	0	0	0	0	0	0	0	0	0	0.277778
CLEC2L	0	0	1	0	2	1	0	0	0	0	0	0	0	0	1	0	0	0	0.277778
SFTA2	0	0	0	3	0	0	0	0	0	0	0	0	0	0	0	2	0	0	0.277778
ANXA10	0	0	0	0	0	0	0	0	1	0	0	0	0	0	0	0	1	4	0.333333
CLEC19A	0	0	0	0	1	2	0	2	0	0	0	0	0	0	0	0	1	0	0.333333
CLEC2A	0	0	0	0	0	6	0	0	0	0	0	0	0	0	0	0	0	0	0.333333
ITLN1	0	0	1	0	0	3	0	2	0	0	0	0	0	0	0	0	0	0	0.333333
MUC7	0	0	1	0	0	5	0	0	0	0	0	0	0	0	0	0	0	0	0.333333
REG3A	0	0	0	0	2	4	0	1	0	0	0	0	0	0	0	0	0	0	0.388889
C1QL1	0	0	0	0	0	0	0	1	0	0	0	0	0	6	0	0	1	0	0.444444
CLEC1B	1	0	0	0	0	5	0	0	2	0	0	0	0	0	0	0	0	0	0.444444
CLEC9A	0	0	0	1	1	5	0	0	0	0	0	0	0	0	1	0	0	0	0.444444
FCN1	3	0	1	2	0	1	0	0	0	0	0	0	0	0	0	0	0	1	0.444444
MBL2	1	0	0	0	0	7	0	0	0	0	0	0	0	0	0	0	0	0	0.444444
SFTA3	0	0	0	2	0	0	0	4	0	0	2	0	0	0	0	0	0	0	0.444444
C1QL2	1	0	0	0	0	0	2	5	0	1	0	0	0	0	0	0	0	1	0.555556
ITLN2	0	1	3	0	0	3	0	0	0	0	0	1	0	0	2	0	0	0	0.555556
MUC13	0	0	3	0	0	6	0	0	0	0	0	0	0	1	0	0	0	0	0.555556
REG4	0	0	1	1	1	5	0	1	0	0	0	0	0	1	0	0	0	0	0.555556
CLEC17A	0	0	0	5	0	1	0	5	0	0	0	0	0	0	0	1	0	0	0.666667
CLEC4D	0	0	3	2	0	3	0	4	0	0	0	0	0	0	0	0	0	0	0.666667
CLEC4G	6	1	0	2	0	1	1	0	0	0	0	1	0	0	0	0	0	0	0.666667
CLEC12A	0	0	1	1	1	1	7	1	0	1	0	0	0	0	0	0	0	0	0.722222
CLEC4E	0	0	0	0	0	9	0	5	0	0	0	0	0	0	0	0	0	0	0.777778
GPC3	1	0	1	5	0	3	0	0	0	0	0	0	0	0	0	0	4	0	0.777778
SFTPC	0	0	1	0	0	0	0	4	0	0	4	1	0	0	2	2	0	0	0.777778
CLEC10A	0	0	0	4	0	0	3	4	0	0	0	0	0	0	1	0	0	3	0.833333
SFTPA2	5	0	0	0	0	7	0	3	0	0	0	0	0	0	0	0	0	0	0.833333
CLEC4M	8	0	0	3	0	6	0	0	0	0	0	0	0	0	0	0	0	0	0.944444
MUC15	0	0	2	0	1	10	1	0	0	0	0	2	0	0	0	1	0	0	0.944444

## Sheet: 1<x<=10
Supplemental Table 11. RNA-seq counts for ECM-affiliated proteins in healthy cartilage (n=18) from Fisch et al. (2018).
ECM-Affiliated	Normal_Cart_10_8	Normal_Cart_2_2	Normal_Cart_3_3	Normal_Cart_4_4	Normal_Cart_5_5	Normal_Cart_6_6	Normal_Cart_7_3	Normal_Cart_9_7	normal_01	normal_02	normal_03	normal_04	normal_05	normal_06	normal_07	normal_08	normal_09	normal_10	Average		26.0606	%
ANXA3	0	0	0	0	1	9	4	0	0	0	0	0	0	1	0	3	1	0	1.05556
CLEC4F	0	0	0	1	0	3	4	10	0	0	0	0	0	2	0	0	0	0	1.11111
ELFN2	0	0	0	1	1	8	0	10	0	0	0	0	0	0	0	0	0	0	1.11111
CLEC7A	0	0	1	0	2	1	5	3	1	0	0	0	0	0	0	0	8	0	1.16667
MUC21	0	0	3	0	0	17	0	1	0	0	0	0	0	0	0	0	0	0	1.16667
CLEC4C	2	0	0	3	4	7	0	6	0	0	0	0	0	0	0	0	0	0	1.22222
LMAN1L	0	0	0	0	0	4	0	6	0	0	1	0	1	0	3	2	4	2	1.27778
SEMA6B	1	0	1	0	0	0	6	7	1	1	0	1	0	0	5	0	3	1	1.5
MUC22	0	0	4	2	3	15	0	1	0	0	0	0	0	2	0	0	1	0	1.55556
CLEC1A	0	0	0	0	1	5	3	4	5	3	0	0	0	0	1	0	8	0	1.66667
LGALS12	1	0	2	2	0	6	0	2	1	2	0	1	1	1	6	0	0	5	1.66667
FCN2	0	1	4	4	3	0	0	1	0	1	2	4	0	1	3	5	0	5	1.88889
FREM2	3	0	0	3	4	14	0	8	0	0	0	0	0	0	0	1	0	1	1.88889
COLEC10	0	0	1	3	3	2	2	1	1	2	4	0	8	0	0	8	0	0	1.94444
FCN3	4	0	0	5	1	2	0	10	1	1	0	5	0	4	0	3	0	0	2
CLEC2B	4	4	0	1	1	8	3	0	4	2	0	0	0	0	2	1	8	0	2.11111
SFTPA1	0	2	3	0	5	7	1	5	2	3	2	3	0	1	0	3	1	1	2.16667
CSPG5	2	1	0	8	0	6	4	5	1	3	5	0	2	1	0	0	1	1	2.22222
SFTPB	0	2	5	0	5	6	4	1	0	1	3	6	2	3	0	0	0	5	2.38889
LGALS2	0	0	2	0	0	2	0	3	6	2	8	1	6	3	4	5	2	0	2.44444
LGALS9	2	1	2	3	4	8	8	0	1	1	3	3	0	2	3	0	2	1	2.44444
SEMA5B	0	0	3	2	7	2	5	17	5	0	2	0	0	0	0	0	1	0	2.44444
COLEC11	0	0	6	9	4	3	1	11	0	1	2	0	1	9	0	0	1	0	2.66667
C1QA	0	0	0	0	0	2	37	0	6	1	0	0	0	0	2	0	3	0	2.83333
ELFN1	0	1	0	2	6	4	1	8	2	0	1	0	0	3	0	6	19	0	2.94444
LGALS4	6	1	2	7	4	3	2	10	2	0	0	2	1	4	4	3	1	8	3.33333
MUC17	1	2	10	3	7	21	0	20	0	0	0	0	0	0	1	0	0	0	3.61111
CD209	2	0	3	2	1	11	14	5	6	3	0	1	4	2	7	2	2	1	3.66667
GPC2	3	4	5	15	7	3	3	6	3	0	2	2	1	1	8	1	0	2	3.66667
MUC2	14	3	7	6	7	5	1	26	0	0	0	0	0	0	0	0	0	0	3.83333
C1QTNF9	11	0	1	3	9	7	9	17	2	2	0	2	0	4	0	2	0	1	3.88889
CLEC5A	0	0	8	1	3	7	1	3	0	8	0	13	5	7	1	2	4	10	4.05556
C1QB	1	2	0	3	1	3	55	0	4	2	0	0	0	0	5	0	4	0	4.44444
HPX	3	1	1	2	29	2	6	2	6	0	2	7	3	1	2	6	4	4	4.5
SEMA3G	0	1	0	1	4	5	13	15	2	0	7	1	2	2	9	0	21	0	4.61111
C1QC	0	0	0	0	0	0	59	0	8	4	0	0	1	0	8	0	8	0	4.88889
SEMA3F	2	4	2	11	0	7	2	8	1	1	6	5	6	5	9	6	9	7	5.05556
CLEC14A	0	0	0	0	0	1	24	4	5	0	0	0	0	0	6	0	58	0	5.44444
MUC12	6	0	4	12	15	21	5	12	8	5	1	1	3	2	3	2	2	0	5.66667
FREM1	3	0	4	10	0	12	19	8	2	0	1	4	2	7	0	0	49	2	6.83333
EMCN	0	0	0	1	2	6	17	0	5	1	0	0	4	5	6	3	79	1	7.22222
MUC16	22	2	18	22	9	77	1	22	0	0	0	1	0	0	0	0	0	1	9.72222
CLEC18C	1	12	0	2	2	1	12	21	25	5	0	4	31	0	6	14	44	0	10

## Sheet: 10<x<=100
Supplemental Table 11. RNA-seq counts for ECM-affiliated proteins in healthy cartilage (n=18) from Fisch et al. (2018).
ECM-Affiliated	Normal_Cart_10_8	Normal_Cart_2_2	Normal_Cart_3_3	Normal_Cart_4_4	Normal_Cart_5_5	Normal_Cart_6_6	Normal_Cart_7_3	Normal_Cart_9_7	normal_01	normal_02	normal_03	normal_04	normal_05	normal_06	normal_07	normal_08	normal_09	normal_10	Average		21.2121	%
C1QTNF2	1	1	0	35	10	13	40	13	7	3	10	2	2	5	2	4	47	0	10.8333
GPC4	2	0	1	0	5	16	13	0	3	8	4	5	1	22	46	7	70	19	12.3333
C1QL3	16	5	3	38	13	3	8	12	6	10	9	7	9	42	4	12	9	23	12.7222
MUC4	8	4	12	40	16	36	10	23	11	2	5	19	1	9	9	15	8	11	13.2778
MUC5B	22	12	9	11	6	10	16	66	6	7	8	15	12	9	19	8	3	13	14
FREM3	4	4	4	28	5	20	9	10	7	5	9	21	5	11	28	40	47	32	16.0556
MUC6	57	4	21	31	32	31	26	63	1	5	1	4	2	4	2	2	4	2	16.2222
SEMA7A	3	5	8	15	17	5	11	33	19	11	31	9	23	15	24	44	23	21	17.6111
C1QL4	0	2	6	55	20	6	8	37	29	7	28	17	18	26	5	21	40	23	19.3333
SEMA5A	11	1	6	4	8	28	35	24	16	23	12	23	12	34	32	23	65	12	20.5
PLXNA4	22	5	0	17	9	33	24	23	29	123	14	16	28	3	33	26	21	36	25.6667
ANXA9	0	1	5	6	2	4	5	18	38	24	24	26	40	60	40	51	80	55	26.6111
CLEC4A	28	20	60	50	45	16	21	6	14	7	12	14	11	27	51	19	20	58	26.6111
SEMA6A	12	8	6	36	4	20	33	12	18	31	18	40	36	42	27	51	70	24	27.1111
PLXDC1	3	2	1	45	11	25	142	39	39	27	7	9	17	26	18	2	73	15	27.8333
SFTPD	32	13	8	93	17	15	17	30	62	8	25	37	38	25	26	57	34	9	30.3333
SEMA4G	6	29	57	79	45	15	33	78	18	4	12	34	11	32	27	18	35	38	31.7222
PLXNC1	10	8	8	41	17	13	30	26	34	31	11	58	36	65	13	67	59	51	32.1111
PLXNB3	28	28	25	13	27	3	45	72	31	15	30	63	20	17	40	46	66	49	34.3333
SEMA4F	11	9	5	31	28	28	17	25	58	30	52	98	54	101	28	56	72	49	41.7778
SEMA4A	21	11	34	62	34	17	48	60	43	22	67	96	31	27	46	47	54	53	42.9444
C1QTNF1	29	4	2	39	52	24	75	24	37	99	22	39	33	22	131	29	94	40	44.1667
SEMA4D	66	15	38	65	13	28	60	60	38	45	42	48	33	76	48	36	39	64	45.2222
CLEC3B	33	3	6	120	25	12	235	40	62	7	35	8	39	3	13	93	128	2	48
SEMA6C	53	38	36	82	55	11	78	73	35	28	49	40	26	80	45	48	83	69	51.6111
SEMA6D	14	13	3	88	15	20	62	42	147	57	105	32	76	102	59	118	87	33	59.6111
C1QTNF4	64	31	24	411	159	21	110	98	13	5	9	15	27	10	9	24	68	10	61.5556
CLEC18A	19	34	22	351	103	6	70	83	33	8	45	78	18	60	33	62	50	48	62.3889
C1QTNF3	16	18	33	138	78	20	79	29	34	36	22	119	73	41	37	137	168	59	63.1667
C1QTNF6	85	46	71	174	106	92	130	126	50	18	34	51	14	25	35	24	40	62	65.7222
OVGP1	85	17	13	110	72	50	39	58	45	179	15	132	69	47	185	72	21	69	71
C1QTNF7	39	21	19	73	12	37	80	135	65	33	94	60	62	128	62	154	193	95	75.6667
CLEC11A	56	43	25	360	109	63	106	78	74	4	48	24	29	29	26	83	255	11	79.0556
CLEC18B	15	42	6	800	225	33	13	212	38	14	22	10	28	5	6	15	39	10	85.1667
GPC5	49	7	68	41	5	10	12	17	172	27	161	235	113	88	100	254	33	378	98.3333

## Sheet: 100<x<=1000
Supplemental Table 11. RNA-seq counts for ECM-affiliated proteins in healthy cartilage (n=18) from Fisch et al. (2018).
ECM-Affiliated	Normal_Cart_10_8	Normal_Cart_2_2	Normal_Cart_3_3	Normal_Cart_4_4	Normal_Cart_5_5	Normal_Cart_6_6	Normal_Cart_7_3	Normal_Cart_9_7	normal_01	normal_02	normal_03	normal_04	normal_05	normal_06	normal_07	normal_08	normal_09	normal_10	Average		15.7576	%
PLXNA2	154	34	24	77	26	29	187	60	135	123	110	174	92	308	51	75	112	123	105.222
GPC1	76	45	17	330	241	64	151	94	84	45	90	163	94	87	36	121	172	87	110.944
PLXNA1	43	38	19	145	121	108	132	106	194	75	111	117	125	268	59	162	239	173	124.167
SEMA3C	93	16	3	120	49	89	230	74	244	122	131	49	156	126	90	328	391	77	132.667
SEMA4B	138	32	65	54	40	10	103	342	180	295	167	171	127	134	449	206	141	294	163.778
C1QTNF8	80	129	19	367	88	13	64	507	260	41	273	165	451	73	49	381	359	126	191.389
MUC20	131	150	277	1135	171	95	183	195	58	62	78	104	75	206	96	98	137	201	191.778
SEMA4C	148	84	48	214	270	108	155	200	192	152	252	194	177	270	224	270	358	200	195.333
CLEC2D	398	66	386	331	194	189	169	113	176	143	156	335	156	566	238	232	186	524	253.222
MUC1	604	271	462	967	368	61	436	783	87	77	76	112	82	73	180	119	70	107	274.167
LGALS8	257	91	192	483	234	258	220	128	325	283	439	360	310	350	724	302	292	438	315.889
PLXNA3	261	246	237	743	537	384	567	492	220	71	206	209	171	371	219	268	434	244	326.667
PLXND1	77	258	166	608	357	77	419	619	309	139	359	420	177	336	279	401	824	328	341.833
ANXA11	292	111	107	564	380	118	275	389	624	292	585	464	382	461	386	566	553	346	383.056
SEMA3B	654	399	489	817	699	281	736	822	311	31	284	267	177	148	286	444	263	207	406.389
LGALS1	379	246	264	2145	888	157	786	388	220	104	206	191	153	160	170	371	286	276	410.556
PLXNB1	315	387	203	900	277	40	496	609	377	241	418	467	215	862	256	473	849	489	437.444
ANXA4	363	101	201	702	1160	286	476	323	640	383	620	384	441	611	309	794	949	479	512.333
SDC3	348	478	260	1744	672	61	724	606	593	95	725	313	542	389	321	623	794	251	529.944
SDC1	140	423	33	2771	1006	258	370	1216	937	70	521	130	779	43	127	1128	449	19	578.889
ANXA7	493	132	327	1025	622	272	431	296	823	620	823	894	788	1112	774	1255	1285	739	706.167
SEMA3D	37	74	27	471	422	51	215	192	2455	131	2308	516	1257	391	197	2048	2057	352	733.389
ANXA6	402	271	521	1000	632	184	574	812	727	439	898	976	577	1098	1057	1098	1063	892	734.5
PLXNB2	759	632	1121	1695	1198	185	954	1299	529	436	627	836	367	640	826	704	866	834	806
SEMA3A	92	225	52	776	828	60	238	234	1876	1980	657	876	2051	671	1402	1667	1085	648	856.556
ANXA2	495	286	212	1648	1230	834	931	721	1199	584	1028	540	1048	566	477	1580	1601	522	861.222

## Sheet: 1000<x<=10000
Supplemental Table 11. RNA-seq counts for ECM-affiliated proteins in healthy cartilage (n=18) from Fisch et al. (2018).
ECM-Affiliated	Normal_Cart_10_8	Normal_Cart_2_2	Normal_Cart_3_3	Normal_Cart_4_4	Normal_Cart_5_5	Normal_Cart_6_6	Normal_Cart_7_3	Normal_Cart_9_7	normal_01	normal_02	normal_03	normal_04	normal_05	normal_06	normal_07	normal_08	normal_09	normal_10	Average		8.48485	%
LMAN1	783	191	828	1142	743	381	565	409	1301	1072	1221	1291	1515	935	2516	1935	1243	2000	1115.06
PARM1	3404	474	2487	3823	588	618	1857	1090	617	316	1179	1403	1310	1019	1835	838	686	670	1345.22
SDC4	3414	231	389	713	735	483	449	544	943	2327	1283	1428	1246	656	7190	1410	704	2583	1484.89
ANXA5	1398	703	907	3074	1673	754	1527	877	1685	836	1828	1337	1653	1725	2007	2113	2087	1696	1548.89
SEMA3E	560	548	735	2005	2164	168	632	852	2111	698	3571	2810	2643	1640	1453	2256	2862	1132	1602.22
LGALS3	3555	544	1236	4768	3397	1488	2185	1744	1035	824	1317	1091	1172	1722	1381	2578	1898	1382	1850.94
GREM1	29	2172	34	7481	2836	325	378	2221	8480	376	1292	522	5024	159	1319	2956	1171	3	2043.22
COLEC12	1588	1093	1065	3404	2490	488	2344	2106	3405	1407	3244	2288	2268	1828	2206	4787	3806	2567	2354.67
ANXA1	7365	438	2727	3418	3936	1792	1901	963	3879	3622	2653	1602	3366	1516	3689	3347	2704	1913	2823.94
CLEC3A	120	1816	293	6121	1980	190	2147	2934	5194	11	5213	551	9598	41	1002	5326	13744	179	3136.67
PLXDC2	2113	1353	2443	5707	3471	720	2287	2085	4577	3297	4288	3823	3268	3727	3793	4503	5488	4253	3399.78
CSPG4	2368	2296	1601	3244	3137	637	3145	4584	4865	1897	6252	4772	2440	4403	5700	6741	6369	3508	3775.5
SDC2	2749	1074	3203	6413	5269	2110	3009	1993	4503	1534	6614	3964	4839	2731	5376	8127	6032	4551	4116.17
GPC6	1526	1926	1243	8778	4243	1530	2705	2168	9250	4273	8934	8356	7828	4611	7634	11285	8691	5238	5567.72

## Sheet: >10000
Supplemental Table 11. RNA-seq counts for ECM-affiliated proteins in healthy cartilage (n=18) from Fisch et al. (2018).
ECM-Affiliated	Normal_Cart_10_8	Normal_Cart_2_2	Normal_Cart_3_3	Normal_Cart_4_4	Normal_Cart_5_5	Normal_Cart_6_6	Normal_Cart_7_3	Normal_Cart_9_7	normal_01	normal_02	normal_03	normal_04	normal_05	normal_06	normal_07	normal_08	normal_09	normal_10	Average		0	%
