# Supplementary material for: RNA-binding proteins that are highly expressed and enriched in healthy cartilage but suppressed in osteoarthritis
Source: Front Cell Dev Biol. 2023 Jun 30;11:1208315. doi: 10.3389/fcell.2023.1208315 (PMC10349536; doi:10.3389/fcell.2023.1208315)
Supplement: Supplementary file 3 [file DataSheet1.zip › Table 12.XLSX]

## Sheet: Healthy_ECM_Regulators
Supplemental Table 12. RNA-seq counts for ECM regulators in healthy cartilage (n=18) from Fisch et al. (2018).
ECM Regulators	Normal_Cart_10_8	Normal_Cart_2_2	Normal_Cart_3_3	Normal_Cart_4_4	Normal_Cart_5_5	Normal_Cart_6_6	Normal_Cart_7_3	Normal_Cart_9_7	normal_01	normal_02	normal_03	normal_04	normal_05	normal_06	normal_07	normal_08	normal_09	normal_10	Average
PRSS2	0	0	0	0	0	0	0	0	0	0	0	0	0	0	0	0	0	0	0
CSTL1	0	0	1	0	0	0	0	0	0	0	0	0	0	0	0	0	0	0	0.0555556
F13B	0	0	0	1	0	0	0	0	0	0	0	0	0	0	0	0	0	0	0.0555556
MMP23B	0	0	0	0	0	0	0	0	0	0	0	0	0	0	0	0	0	1	0.0555556
CST2	0	0	0	0	0	0	0	1	0	0	0	0	1	0	0	0	0	0	0.111111
CSTA	0	0	0	0	0	0	1	0	0	0	0	0	1	0	0	0	0	0	0.111111
HMSD	0	0	0	0	0	2	0	0	0	0	0	0	0	0	0	0	0	0	0.111111
SERPINB10	0	0	0	0	0	2	0	0	0	0	0	0	0	0	0	0	0	0	0.111111
CST11	0	0	0	0	0	3	0	0	0	0	0	0	0	0	0	0	0	0	0.166667
CST4	0	0	0	3	0	0	0	0	0	0	0	0	0	0	0	0	0	0	0.166667
PRSS1	0	0	0	0	1	2	0	0	0	0	0	0	0	0	0	0	0	0	0.166667
SERPINA7	0	0	0	0	0	3	0	0	0	0	0	0	0	0	0	0	0	0	0.166667
ADAM2	0	0	0	1	0	3	0	0	0	0	0	0	0	0	0	0	0	0	0.222222
CELA3A	2	0	2	0	0	0	0	0	0	0	0	0	0	0	0	0	0	0	0.222222
CST5	0	0	1	0	0	0	0	3	0	0	0	0	0	0	0	0	0	0	0.222222
CST8	0	0	1	0	2	0	0	1	0	0	0	0	0	0	0	0	0	0	0.222222
CST9L	0	0	0	0	3	0	0	1	0	0	0	0	0	0	0	0	0	0	0.222222
CELA3B	1	0	0	1	0	3	0	0	0	0	0	0	0	0	0	0	0	0	0.277778
CST9	0	0	2	0	0	2	0	1	0	0	0	0	0	0	0	0	0	0	0.277778
SERPINB5	0	0	0	0	0	2	2	1	0	0	0	0	0	0	0	0	0	0	0.277778
CELA1	0	0	0	0	0	6	0	0	0	0	0	0	0	0	0	0	0	0	0.333333
F9	0	0	0	0	2	0	1	3	0	0	0	0	0	0	0	0	0	0	0.333333
MMP8	2	0	0	1	0	1	0	0	1	0	0	0	0	0	1	0	0	0	0.333333
PI3	0	0	0	1	1	2	0	2	0	0	0	0	0	0	0	0	0	0	0.333333
SERPINB13	0	0	2	0	0	4	0	0	0	0	0	0	0	0	0	0	0	0	0.333333
SERPINB3	0	0	0	0	3	3	0	0	0	0	0	0	0	0	0	0	0	0	0.333333
CTSE	0	0	2	4	1	0	0	0	0	0	0	0	0	0	0	0	0	0	0.388889
MMP27	0	0	0	2	0	5	0	0	0	0	0	0	0	0	0	0	0	0	0.388889
SERPINB4	0	0	1	0	2	4	0	0	0	0	0	0	0	0	0	0	0	0	0.388889
SERPINB7	0	0	2	0	0	4	0	1	0	0	0	0	0	0	0	0	0	0	0.388889
SERPINA11	0	0	0	0	0	3	0	2	0	0	0	0	0	0	1	0	2	0	0.444444
SERPINA12	0	0	0	0	0	3	0	1	0	0	2	0	1	0	1	0	0	0	0.444444
SERPINB12	0	0	0	0	2	6	0	0	0	0	0	0	0	0	0	0	0	0	0.444444
SERPINB2	0	0	0	0	1	5	2	0	0	0	0	0	0	0	0	0	0	0	0.444444
CST1	0	0	0	0	0	5	0	4	0	0	0	0	0	0	0	0	0	0	0.5
SPAM1	0	0	0	1	1	5	0	0	0	0	0	0	0	0	0	2	0	0	0.5
ADAM30	0	0	0	0	0	5	0	4	0	0	1	0	0	0	0	0	0	0	0.555556
ADAMDEC1	1	0	2	0	0	6	0	0	0	0	0	0	0	1	0	0	0	0	0.555556
ELANE	3	0	0	0	0	0	0	0	0	0	2	0	1	3	0	0	0	1	0.555556
MMP26	0	0	0	2	0	6	0	2	0	0	0	0	0	0	0	0	0	0	0.555556
SERPINB11	4	0	0	0	0	6	0	0	0	0	0	0	0	0	0	0	0	0	0.555556
TGM6	1	0	0	0	0	1	3	2	0	0	0	0	2	1	0	0	0	0	0.555556
TMPRSS15	0	0	1	0	0	7	0	2	0	0	0	0	0	0	0	0	0	0	0.555556
ADAM29	0	0	1	0	0	7	0	1	0	0	0	0	0	0	0	0	2	0	0.611111
CST7	0	0	0	0	0	1	0	0	3	2	5	0	0	0	0	0	0	0	0.611111
MMP10	0	0	2	0	0	1	2	0	0	4	0	0	0	0	1	0	0	1	0.611111
SERPINA9	2	0	0	7	0	2	0	0	0	0	0	0	0	0	0	0	0	0	0.611111
ADAM18	0	0	1	0	1	10	0	0	0	0	0	0	0	0	0	0	0	0	0.666667
MEP1A	0	0	0	4	0	9	0	0	0	0	0	0	0	0	0	0	0	0	0.722222
CPN2	1	0	1	2	2	2	0	2	2	0	0	0	0	0	2	0	0	0	0.777778
TGM7	4	0	2	0	0	5	0	1	0	0	0	0	0	0	0	2	0	0	0.777778
HRG	0	0	0	3	1	9	0	2	0	0	0	0	0	0	0	0	0	0	0.833333
MMP20	0	0	1	1	1	6	3	3	0	1	0	0	0	0	0	0	0	0	0.888889
ADAM7	0	0	0	2	2	2	0	0	1	0	0	1	0	1	2	0	4	2	0.944444
CTSG	0	0	0	2	0	4	2	3	0	0	0	0	0	0	2	0	4	0	0.944444
KNG1	7	0	0	0	1	8	0	1	0	0	0	0	0	1	0	0	0	0	1
MMP7	0	0	0	0	0	2	0	0	0	0	0	0	0	5	2	0	0	9	1
ADAMTS20	0	0	3	0	2	9	0	4	0	2	0	0	0	0	0	0	0	0	1.11111
ADAMTSL5	5	0	1	0	1	3	0	4	0	0	0	0	0	1	0	0	4	1	1.11111
LPA	1	0	1	1	2	6	0	0	4	0	0	3	0	0	0	2	1	0	1.16667
TGM3	0	0	1	1	1	3	3	2	0	0	2	0	0	1	0	0	7	0	1.16667
MMP11	1	0	0	2	1	2	3	3	6	1	0	1	2	2	0	0	1	1	1.44444
ADAM33	3	0	4	0	2	5	5	3	3	0	0	0	0	0	0	0	2	0	1.5
HYAL4	5	0	0	1	2	9	0	0	1	0	0	1	0	0	0	7	0	1	1.5
MMP28	0	0	1	1	1	5	4	12	1	0	0	0	0	1	0	0	1	0	1.5
F12	4	0	1	9	2	2	1	1	0	4	0	0	0	1	0	0	1	2	1.55556
PLG	3	0	0	3	0	10	0	5	2	0	0	4	1	0	0	0	0	0	1.55556
CELA2A	3	0	0	0	3	1	2	5	2	0	4	0	0	1	4	1	0	3	1.61111
ADAM28	0	0	0	1	0	8	0	0	0	1	0	3	3	1	0	4	1	8	1.66667
ST14	1	0	1	0	1	6	5	14	2	0	0	0	0	0	0	0	1	0	1.72222
F7	6	1	0	9	2	5	0	2	0	1	0	0	0	2	0	4	0	0	1.77778
HPSE	8	0	2	1	1	4	0	6	0	0	2	7	0	0	0	1	0	0	1.77778
TGM5	0	0	0	8	2	8	1	8	5	0	0	0	0	0	0	0	0	0	1.77778
SERPINA4	1	0	2	1	0	5	0	0	2	2	11	2	1	2	2	1	1	0	1.83333
ADAMTS8	0	2	4	3	0	6	0	2	0	0	1	0	7	6	1	0	1	1	1.88889
F10	1	0	0	1	1	3	4	1	1	2	0	4	2	8	2	1	4	1	2
HABP2	0	1	2	6	2	12	3	4	1	0	2	0	0	0	0	2	1	0	2
ADAMTS18	5	1	4	0	2	12	0	1	0	0	2	5	0	0	0	0	5	0	2.05556
AMBP	0	0	0	0	6	0	1	3	0	2	2	4	0	6	2	4	5	2	2.05556
SERPINC1	1	2	0	0	21	3	5	1	0	0	0	0	1	1	0	0	0	2	2.05556
CELA2B	4	2	7	0	0	2	1	2	0	0	4	3	0	0	3	0	4	7	2.16667
ITIH1	2	1	0	7	8	4	1	3	4	0	0	7	0	2	0	1	0	0	2.22222
MMP9	1	0	1	0	1	0	1	1	2	0	0	0	0	29	1	0	5	0	2.33333
ADAM23	0	3	4	5	4	3	2	3	2	0	0	3	0	2	3	4	4	2	2.44444
MMP15	4	0	1	0	2	9	4	3	2	2	1	1	3	0	4	0	10	0	2.55556
SERPINF2	1	0	3	2	5	3	6	7	1	2	0	6	0	3	0	1	3	4	2.61111
MMP17	2	0	16	0	0	2	0	6	2	0	0	2	2	9	2	5	3	2	2.94444
PRSS3	0	0	24	11	1	2	8	2	0	0	1	0	0	5	0	4	4	0	3.44444
ADAMTS19	1	3	6	6	0	4	7	2	0	4	1	1	1	2	2	1	22	0	3.5
TGM4	3	0	3	0	2	17	4	5	3	3	1	2	5	5	0	10	1	3	3.72222
MMP21	1	0	1	5	2	2	0	2	6	6	3	10	2	2	9	5	1	15	4
A2ML1	0	0	1	8	7	27	3	9	2	2	0	4	0	3	0	1	1	5	4.05556
ADAMTS12	3	0	3	5	5	11	5	6	16	3	1	0	0	2	3	0	9	1	4.05556
EGLN2	5	7	9	3	8	1	16	19	1	0	3	0	0	0	1	3	1	0	4.27778
ITIH3	0	0	0	1	37	7	10	10	2	0	2	1	1	3	0	1	0	2	4.27778
TGM1	6	3	2	2	3	7	4	3	2	2	2	11	0	7	9	8	2	8	4.5
SERPINE3	0	0	8	0	0	1	1	3	7	3	2	8	7	14	10	9	2	14	4.94444
TLL1	1	0	0	3	4	12	0	8	21	5	11	7	5	1	6	0	4	2	5
SERPIND1	5	0	5	1	15	1	2	0	6	0	18	2	7	5	11	6	6	6	5.33333
MMP19	3	3	2	11	6	5	5	8	6	10	1	14	5	5	0	1	8	4	5.38889
ADAMTS14	4	2	7	6	4	12	1	21	8	2	4	6	7	1	3	6	5	2	5.61111
TLL2	10	2	0	1	5	10	3	11	2	3	10	4	9	4	5	5	9	10	5.72222
ADAMTS16	3	1	9	10	6	12	0	18	8	2	0	10	2	6	0	11	11	2	6.16667
ITIH2	3	2	7	6	8	7	6	8	1	0	3	14	4	13	7	5	7	10	6.16667
ADAMTS7	3	0	1	2	1	11	15	17	8	13	8	0	1	6	10	5	10	1	6.22222
PLAU	2	1	2	7	1	14	14	3	21	35	2	0	0	0	5	1	18	2	7.11111
CTSW	8	3	1	15	5	11	2	1	10	8	1	18	9	3	7	16	7	5	7.22222
ASTL	0	0	0	0	7	1	0	5	13	2	29	15	18	8	7	2	16	17	7.77778
F2	4	4	4	38	36	5	8	18	8	0	5	0	5	0	4	0	4	0	7.94444
MEP1B	6	3	0	12	7	4	4	4	15	10	6	10	10	7	15	5	17	10	8.05556
SERPINI2	3	2	0	18	27	7	3	2	5	0	3	6	4	5	6	18	39	4	8.44444
MMP25	11	8	2	5	13	2	9	17	12	9	11	6	3	9	20	13	4	5	8.83333
HYAL3	5	7	14	15	22	6	9	9	11	3	15	19	3	3	10	5	9	11	9.77778
ADAMTS15	8	0	6	6	6	5	7	10	10	5	9	31	11	19	21	3	13	12	10.1111
PCSK6	3	1	6	1	35	32	5	23	8	2	20	2	6	6	28	16	10	7	11.7222
HPSE2	1	4	20	2	5	11	1	1	37	0	13	11	2	19	16	9	38	28	12.1111
MMP12	2	3	2	4	2	5	1	2	6	44	14	8	10	3	43	3	11	55	12.1111
ADAM8	13	5	8	12	14	15	2	16	9	15	18	29	3	15	14	12	3	16	12.1667
MMP1	0	0	2	2	1	10	0	0	5	207	3	1	2	0	27	0	0	5	14.7222
ADAMTSL1	13	4	4	23	7	18	7	8	21	47	9	8	2	20	25	30	34	18	16.5556
MMP13	6	0	7	4	0	7	5	4	19	64	7	20	25	33	45	10	22	42	17.7778
CST6	34	3	13	38	108	35	11	21	9	6	29	3	4	7	3	9	2	6	18.9444
MASP1	18	10	19	83	15	15	10	29	5	2	11	8	6	4	70	18	9	9	18.9444
HTRA4	10	10	2	98	18	20	11	8	25	20	47	17	13	4	12	12	9	24	20
PZP	2	4	8	21	4	13	8	27	37	19	19	32	17	31	4	40	46	30	20.1111
CTSH	17	7	22	13	13	9	39	30	19	27	15	47	5	36	33	22	26	34	23
ADAM11	23	14	45	36	19	22	25	13	15	2	15	62	21	27	18	30	15	45	24.8333
ADAM21	11	11	80	19	1	12	4	11	12	20	0	42	3	22	49	32	18	117	25.7778
FAM20A	1	2	6	57	11	19	16	14	52	73	44	38	21	15	45	44	51	41	30.5556
PRSS12	3	2	6	9	24	12	10	13	48	61	50	57	73	14	68	61	29	24	31.3333
SERPINB8	17	5	16	21	14	11	14	2	16	59	54	35	57	78	54	24	24	94	33.0556
SERPINF1	7	6	18	35	10	8	218	17	18	20	20	22	12	31	49	20	55	35	33.3889
LOXL1	25	9	23	59	40	42	60	44	39	17	35	36	37	45	25	43	14	25	34.3333
C17orf58	27	18	44	95	51	69	18	15	30	35	28	24	7	45	22	45	29	31	35.1667
ADAM20	7	2	28	9	3	3	4	4	12	57	11	107	5	47	111	49	35	170	36.8889
ADAM19	12	3	11	44	21	12	21	19	65	72	29	37	128	26	95	12	38	23	37.1111
KY	14	11	6	58	52	48	20	42	26	30	37	37	30	26	19	55	132	29	37.3333
HYAL2	18	21	15	102	99	28	66	78	46	26	29	22	28	43	15	60	94	21	45.0556
ADAMTS3	5	9	3	74	33	24	14	6	89	100	56	70	56	31	51	55	140	48	48
ADAMTS17	27	11	32	57	14	46	50	92	56	67	52	40	29	75	54	72	26	68	48.2222
PAMR1	27	10	5	4	206	103	84	32	29	1	118	62	53	7	39	35	58	10	49.0556
CTSS	30	4	4	68	30	30	63	15	51	94	13	121	45	27	42	145	69	35	49.2222
PAPPA2	72	1	29	25	16	19	32	9	33	15	85	204	36	62	121	47	9	131	52.5556
MASP2	57	7	20	92	36	44	58	33	68	42	69	45	44	91	47	74	71	66	53.5556
ITIH4	17	13	50	133	32	6	25	44	115	112	81	47	42	95	29	28	24	85	54.3333
PLAT	105	9	9	136	65	61	105	14	56	16	94	16	70	9	75	41	139	34	58.5556
ADAMTS13	69	40	93	147	54	59	80	53	40	17	32	54	26	60	44	39	67	81	58.6111
OGFOD2	42	44	91	198	81	56	81	68	38	22	20	56	24	50	39	60	68	56	60.7778
ADAM32	36	7	12	54	23	9	22	19	120	58	48	96	106	27	33	235	109	105	62.1667
SLPI	168	6	13	89	11	29	78	4	7	386	3	28	3	71	79	49	19	229	70.6667
KAZALD1	27	38	29	168	134	38	75	72	72	20	74	88	58	78	29	149	79	54	71.2222
P4HA3	75	16	13	95	108	65	91	107	95	9	32	48	143	74	57	160	58	37	71.2778
PCSK5	30	20	35	35	28	30	50	83	84	86	122	75	54	52	246	146	74	74	73.5556
CTSC	28	7	3	200	7	28	40	31	237	128	123	35	47	58	39	138	146	62	75.3889
ADAMTS4	8	1	7	4	11	14	23	11	13	192	11	6	17	6	972	16	13	38	75.7222
ADAMTS10	64	33	55	97	91	40	144	197	65	68	81	62	36	185	60	53	118	47	83.1111
SERPINA6	16	32	38	702	41	10	49	86	78	12	242	14	38	14	35	51	51	5	84.1111
ADAM12	71	26	93	87	25	35	115	147	99	90	113	60	150	27	173	81	94	75	86.7222
PLOD3	44	35	41	177	121	20	96	99	102	96	111	75	54	98	65	101	107	123	86.9444
LEPREL1	85	4	20	54	11	27	77	57	128	31	115	95	145	66	181	241	130	155	90.1111
MMP16	3	32	4	74	55	38	14	18	133	88	158	121	222	174	20	110	502	80	102.556
HYAL1	41	50	39	167	121	6	106	210	122	65	165	102	92	88	84	180	170	40	102.667
HTRA3	69	60	17	251	74	30	511	138	113	11	68	30	232	22	33	65	311	17	114
CSTB	122	53	109	368	158	59	95	54	92	150	138	72	59	174	75	124	137	85	118
SERPINA10	35	19	58	140	33	7	37	42	184	130	382	119	100	141	304	133	154	121	118.833
MMP24	157	44	80	220	89	65	145	129	81	96	100	151	87	119	198	95	99	244	122.167
CTSA	116	53	37	304	156	8	161	258	129	223	157	88	108	57	54	151	190	83	129.611
ADAMTS9	76	19	19	62	21	29	101	30	101	449	82	136	48	63	699	89	122	237	132.389
ADAM15	121	74	61	234	107	17	179	182	108	87	120	149	85	152	144	215	267	100	133.444
ADAMTS5	81	21	11	396	41	34	79	29	181	281	108	96	241	287	107	108	150	213	136.889
LEPRE1	52	34	28	167	77	13	57	68	240	110	168	163	214	166	150	357	348	172	143.556
ADAMTS2	89	63	28	259	99	134	562	227	78	49	116	28	189	4	86	297	355	27	149.444
AGT	49	57	56	796	272	79	197	192	144	15	112	23	166	9	49	129	440	26	156.167
P4HTM	146	78	182	445	261	153	193	132	101	81	137	118	69	131	139	195	162	155	159.889
CTSO	103	34	33	300	156	60	163	56	311	179	248	126	297	107	78	318	369	80	167.667
BMP1	185	71	36	454	274	126	224	176	174	187	127	110	123	118	151	149	143	224	169.556
LOXL3	23	153	74	188	66	12	128	236	317	60	300	112	387	33	197	451	341	85	175.722
ADAM22	27	43	28	277	66	32	102	105	255	146	232	179	245	164	179	317	650	200	180.389
TGM2	169	40	441	95	76	156	71	362	110	563	378	122	44	80	419	78	31	106	185.611
SERPINB9	156	79	77	171	128	139	103	115	209	128	367	271	291	194	276	258	251	308	195.611
ADAM9	75	39	66	179	149	65	111	66	309	293	302	196	213	313	275	319	382	305	203.167
SERPINI1	95	41	126	337	364	119	106	49	281	44	428	166	274	107	222	588	414	187	219.333
LOXL4	934	55	132	149	80	118	196	185	143	225	506	246	175	328	334	99	154	213	237.333
ADAM10	105	38	82	119	60	23	80	103	320	310	352	342	295	516	475	392	383	426	245.611
ADAMTS1	61	20	23	296	164	10	136	51	263	228	326	137	712	67	660	279	274	847	253
CTSZ	194	119	172	685	180	26	269	366	317	122	246	214	271	200	194	426	331	228	253.333
ADAMTSL4	423	69	340	201	132	33	164	273	239	262	352	456	220	397	408	115	168	479	262.833
NGLY1	100	61	152	130	108	42	64	116	319	254	461	297	237	352	1063	437	363	325	271.167
ADAM17	77	26	161	195	84	49	138	55	358	210	561	408	411	505	669	436	359	561	292.389
SULF1	136	38	41	463	176	139	291	190	771	390	759	383	449	363	213	557	548	330	346.5
PAPPA	200	219	382	325	689	74	237	713	389	273	216	554	400	208	386	458	296	319	352.111
FAM20B	77	61	47	336	119	62	93	173	682	355	631	560	426	635	309	838	643	599	369.222
MMP14	160	49	62	159	35	22	160	124	346	1032	411	432	458	523	1013	325	491	851	369.611
SERPINE1	218	39	26	231	192	127	442	2512	223	399	151	132	1103	71	167	202	533	129	383.167
OGFOD1	817	147	303	689	556	238	379	395	328	145	407	315	363	366	475	423	413	250	389.389
MMP2	261	107	72	395	326	326	862	45	399	733	62	666	270	315	719	275	974	644	413.944
LOXL2	357	473	358	464	485	151	1166	558	436	292	754	280	712	140	571	407	185	210	444.389
SERPINH1	149	319	105	1023	1215	218	293	188	574	197	639	335	489	300	523	548	989	416	473.333
SERPINB1	439	97	308	573	606	314	238	237	505	299	966	668	450	517	978	587	355	711	491.556
LEPREL2	398	440	250	1964	1147	430	685	648	400	144	449	286	414	293	340	639	680	221	546
ITIH5	295	270	93	952	708	456	374	394	654	61	899	870	1173	182	247	682	1262	289	547.833
SERPINE2	250	168	80	606	536	67	367	449	430	4761	330	171	668	311	1087	298	359	294	624
SERPINB6	833	315	655	1611	1043	418	660	724	482	289	453	550	333	595	628	679	468	607	630.167
TIMP4	1138	141	1325	1090	231	138	729	390	214	1118	319	1040	344	1608	679	229	261	519	639.611
P4HA2	251	542	813	1009	565	185	515	1065	779	321	987	552	737	233	1308	1164	920	506	691.778
CTSK	224	185	166	1591	761	573	452	407	1023	427	906	517	975	289	359	1529	1400	701	693.611
EGLN3	335	257	384	545	347	289	267	755	972	851	1290	1191	521	1431	1078	1352	790	891	752.556
PLOD1	603	801	757	1652	1110	409	780	1472	650	239	742	646	599	457	887	844	807	775	790.556
CTSF	991	314	631	2260	1743	790	1250	1187	765	142	991	467	702	507	679	666	1239	218	863.444
LOX	1324	183	935	1780	514	656	862	613	628	1060	809	517	1357	225	1359	1164	833	1214	890.722
ADAMTSL3	452	419	1115	1127	1029	167	745	945	1348	1054	1840	1407	1091	1860	1265	1237	989	1289	1076.61
F13A1	120	598	235	3525	536	127	969	948	1828	214	2205	87	1764	919	821	2658	2660	303	1139.83
ADAMTSL2	400	751	895	3802	908	283	2590	2744	1617	28	1860	135	1118	343	1106	1704	1520	344	1230.44
EGLN1	522	377	836	941	713	363	524	774	1268	868	1846	1421	1327	1533	2452	2509	2098	2027	1244.39
FAM20C	2016	416	965	1034	1253	445	1555	2344	1162	1319	1102	1438	739	1210	1833	1591	1324	1713	1303.28
ITIH6	1539	1054	537	4407	2794	431	1917	2677	1746	83	1956	600	1371	163	422	1389	1495	192	1376.28
CTSD	1210	1038	1228	5781	1882	275	2005	2525	1125	538	1524	882	874	679	651	1229	1260	1136	1435.67
CTSB	1450	347	1002	2957	1391	935	1264	894	1595	1243	2385	1390	1723	1278	1985	2349	2250	1047	1526.94
SERPINA5	1004	445	410	7484	1351	927	1027	941	1485	702	1703	889	2331	599	982	2451	2786	305	1545.67
CPAMD8	3079	596	605	4492	2104	1398	2840	1184	752	354	1073	960	1401	856	2002	1643	4879	2034	1791.78
ADAMTS6	1447	573	467	3372	464	177	1786	3310	3437	859	2244	654	4077	777	1693	4909	1873	284	1800.17
CST3	2980	996	1678	9569	4540	2189	3641	2680	670	588	823	1284	713	862	735	599	1119	622	2016
TIMP3	2294	530	1912	2522	1032	1786	2574	2102	2355	602	1538	1230	1538	1225	4530	4585	3183	1808	2074.78
A2M	1780	1193	1073	8464	764	480	1457	2752	2275	681	3384	1913	1280	1887	3707	4667	3098	1540	2355.28
CD109	1261	528	419	2426	1762	858	1716	1137	4284	1353	4894	4006	3773	1676	2541	5943	2864	1519	2386.67
SERPING1	5929	1189	2978	6931	3306	1073	4607	3692	1046	1383	976	2335	930	1516	2222	1433	1292	2007	2491.39
TIMP1	5699	925	1671	13045	5896	4453	4209	2461	849	5600	636	569	757	386	678	603	761	539	2763.17
P4HA1	741	642	1285	1400	927	142	829	1549	3797	2050	4512	4593	2926	3102	5928	6748	5660	7018	2991.61
SULF2	2381	1959	978	10971	4532	1597	4354	6074	3407	723	3995	1571	2916	1249	1190	3037	3650	866	3080.56
TIMP2	4422	988	2822	6630	4332	3874	6036	3723	2152	1625	2209	4076	1914	2653	3056	3021	4537	4954	3501.33
HTRA1	2945	1153	1442	9134	1189	1045	3479	14909	4362	3266	3630	639	3646	718	2271	9634	2665	1156	3737.94
PLOD2	1178	500	1175	3565	1418	677	1548	1398	5761	3027	6949	2787	8937	3684	6960	7212	6090	4509	3743.06
MMP3	4433	17	76	69	26	108	1447	75	1677	71723	506	2920	2161	315	34392	1425	315	30371	8447.56
SERPINA3	8107	2280	4856	30963	5949	1072	4626	6583	7575	16732	10696	9824	9932	3729	22101	8524	6251	16756	9808.67
SERPINA1	14891	8255	25993	110290	25942	7033	32838	35973	8505	21253	23252	2653	11205	5382	21680	13160	20403	7346	22003

## Sheet: 0
Supplemental Table 12. RNA-seq counts for ECM regulators in healthy cartilage (n=18) from Fisch et al. (2018).
ECM Regulators	Normal_Cart_10_8	Normal_Cart_2_2	Normal_Cart_3_3	Normal_Cart_4_4	Normal_Cart_5_5	Normal_Cart_6_6	Normal_Cart_7_3	Normal_Cart_9_7	normal_01	normal_02	normal_03	normal_04	normal_05	normal_06	normal_07	normal_08	normal_09	normal_10	Average		0.425532	%
PRSS2	0	0	0	0	0	0	0	0	0	0	0	0	0	0	0	0	0	0	0

## Sheet: 0<x<=1
Supplemental Table 12. RNA-seq counts for ECM regulators in healthy cartilage (n=18) from Fisch et al. (2018).
ECM Regulators	Normal_Cart_10_8	Normal_Cart_2_2	Normal_Cart_3_3	Normal_Cart_4_4	Normal_Cart_5_5	Normal_Cart_6_6	Normal_Cart_7_3	Normal_Cart_9_7	normal_01	normal_02	normal_03	normal_04	normal_05	normal_06	normal_07	normal_08	normal_09	normal_10	Average		23.8298	%
CSTL1	0	0	1	0	0	0	0	0	0	0	0	0	0	0	0	0	0	0	0.0555556
F13B	0	0	0	1	0	0	0	0	0	0	0	0	0	0	0	0	0	0	0.0555556
MMP23B	0	0	0	0	0	0	0	0	0	0	0	0	0	0	0	0	0	1	0.0555556
CST2	0	0	0	0	0	0	0	1	0	0	0	0	1	0	0	0	0	0	0.111111
CSTA	0	0	0	0	0	0	1	0	0	0	0	0	1	0	0	0	0	0	0.111111
HMSD	0	0	0	0	0	2	0	0	0	0	0	0	0	0	0	0	0	0	0.111111
SERPINB10	0	0	0	0	0	2	0	0	0	0	0	0	0	0	0	0	0	0	0.111111
CST11	0	0	0	0	0	3	0	0	0	0	0	0	0	0	0	0	0	0	0.166667
CST4	0	0	0	3	0	0	0	0	0	0	0	0	0	0	0	0	0	0	0.166667
PRSS1	0	0	0	0	1	2	0	0	0	0	0	0	0	0	0	0	0	0	0.166667
SERPINA7	0	0	0	0	0	3	0	0	0	0	0	0	0	0	0	0	0	0	0.166667
ADAM2	0	0	0	1	0	3	0	0	0	0	0	0	0	0	0	0	0	0	0.222222
CELA3A	2	0	2	0	0	0	0	0	0	0	0	0	0	0	0	0	0	0	0.222222
CST5	0	0	1	0	0	0	0	3	0	0	0	0	0	0	0	0	0	0	0.222222
CST8	0	0	1	0	2	0	0	1	0	0	0	0	0	0	0	0	0	0	0.222222
CST9L	0	0	0	0	3	0	0	1	0	0	0	0	0	0	0	0	0	0	0.222222
CELA3B	1	0	0	1	0	3	0	0	0	0	0	0	0	0	0	0	0	0	0.277778
CST9	0	0	2	0	0	2	0	1	0	0	0	0	0	0	0	0	0	0	0.277778
SERPINB5	0	0	0	0	0	2	2	1	0	0	0	0	0	0	0	0	0	0	0.277778
CELA1	0	0	0	0	0	6	0	0	0	0	0	0	0	0	0	0	0	0	0.333333
F9	0	0	0	0	2	0	1	3	0	0	0	0	0	0	0	0	0	0	0.333333
MMP8	2	0	0	1	0	1	0	0	1	0	0	0	0	0	1	0	0	0	0.333333
PI3	0	0	0	1	1	2	0	2	0	0	0	0	0	0	0	0	0	0	0.333333
SERPINB13	0	0	2	0	0	4	0	0	0	0	0	0	0	0	0	0	0	0	0.333333
SERPINB3	0	0	0	0	3	3	0	0	0	0	0	0	0	0	0	0	0	0	0.333333
CTSE	0	0	2	4	1	0	0	0	0	0	0	0	0	0	0	0	0	0	0.388889
MMP27	0	0	0	2	0	5	0	0	0	0	0	0	0	0	0	0	0	0	0.388889
SERPINB4	0	0	1	0	2	4	0	0	0	0	0	0	0	0	0	0	0	0	0.388889
SERPINB7	0	0	2	0	0	4	0	1	0	0	0	0	0	0	0	0	0	0	0.388889
SERPINA11	0	0	0	0	0	3	0	2	0	0	0	0	0	0	1	0	2	0	0.444444
SERPINA12	0	0	0	0	0	3	0	1	0	0	2	0	1	0	1	0	0	0	0.444444
SERPINB12	0	0	0	0	2	6	0	0	0	0	0	0	0	0	0	0	0	0	0.444444
SERPINB2	0	0	0	0	1	5	2	0	0	0	0	0	0	0	0	0	0	0	0.444444
CST1	0	0	0	0	0	5	0	4	0	0	0	0	0	0	0	0	0	0	0.5
SPAM1	0	0	0	1	1	5	0	0	0	0	0	0	0	0	0	2	0	0	0.5
ADAM30	0	0	0	0	0	5	0	4	0	0	1	0	0	0	0	0	0	0	0.555556
ADAMDEC1	1	0	2	0	0	6	0	0	0	0	0	0	0	1	0	0	0	0	0.555556
ELANE	3	0	0	0	0	0	0	0	0	0	2	0	1	3	0	0	0	1	0.555556
MMP26	0	0	0	2	0	6	0	2	0	0	0	0	0	0	0	0	0	0	0.555556
SERPINB11	4	0	0	0	0	6	0	0	0	0	0	0	0	0	0	0	0	0	0.555556
TGM6	1	0	0	0	0	1	3	2	0	0	0	0	2	1	0	0	0	0	0.555556
TMPRSS15	0	0	1	0	0	7	0	2	0	0	0	0	0	0	0	0	0	0	0.555556
ADAM29	0	0	1	0	0	7	0	1	0	0	0	0	0	0	0	0	2	0	0.611111
CST7	0	0	0	0	0	1	0	0	3	2	5	0	0	0	0	0	0	0	0.611111
MMP10	0	0	2	0	0	1	2	0	0	4	0	0	0	0	1	0	0	1	0.611111
SERPINA9	2	0	0	7	0	2	0	0	0	0	0	0	0	0	0	0	0	0	0.611111
ADAM18	0	0	1	0	1	10	0	0	0	0	0	0	0	0	0	0	0	0	0.666667
MEP1A	0	0	0	4	0	9	0	0	0	0	0	0	0	0	0	0	0	0	0.722222
CPN2	1	0	1	2	2	2	0	2	2	0	0	0	0	0	2	0	0	0	0.777778
TGM7	4	0	2	0	0	5	0	1	0	0	0	0	0	0	0	2	0	0	0.777778
HRG	0	0	0	3	1	9	0	2	0	0	0	0	0	0	0	0	0	0	0.833333
MMP20	0	0	1	1	1	6	3	3	0	1	0	0	0	0	0	0	0	0	0.888889
ADAM7	0	0	0	2	2	2	0	0	1	0	0	1	0	1	2	0	4	2	0.944444
CTSG	0	0	0	2	0	4	2	3	0	0	0	0	0	0	2	0	4	0	0.944444
KNG1	7	0	0	0	1	8	0	1	0	0	0	0	0	1	0	0	0	0	1
MMP7	0	0	0	0	0	2	0	0	0	0	0	0	0	5	2	0	0	9	1

## Sheet: 1<x<=10
Supplemental Table 12. RNA-seq counts for ECM regulators in healthy cartilage (n=18) from Fisch et al. (2018).
ECM Regulators	Normal_Cart_10_8	Normal_Cart_2_2	Normal_Cart_3_3	Normal_Cart_4_4	Normal_Cart_5_5	Normal_Cart_6_6	Normal_Cart_7_3	Normal_Cart_9_7	normal_01	normal_02	normal_03	normal_04	normal_05	normal_06	normal_07	normal_08	normal_09	normal_10	Average		23.8298	%
ADAMTS20	0	0	3	0	2	9	0	4	0	2	0	0	0	0	0	0	0	0	1.11111
ADAMTSL5	5	0	1	0	1	3	0	4	0	0	0	0	0	1	0	0	4	1	1.11111
LPA	1	0	1	1	2	6	0	0	4	0	0	3	0	0	0	2	1	0	1.16667
TGM3	0	0	1	1	1	3	3	2	0	0	2	0	0	1	0	0	7	0	1.16667
MMP11	1	0	0	2	1	2	3	3	6	1	0	1	2	2	0	0	1	1	1.44444
ADAM33	3	0	4	0	2	5	5	3	3	0	0	0	0	0	0	0	2	0	1.5
HYAL4	5	0	0	1	2	9	0	0	1	0	0	1	0	0	0	7	0	1	1.5
MMP28	0	0	1	1	1	5	4	12	1	0	0	0	0	1	0	0	1	0	1.5
F12	4	0	1	9	2	2	1	1	0	4	0	0	0	1	0	0	1	2	1.55556
PLG	3	0	0	3	0	10	0	5	2	0	0	4	1	0	0	0	0	0	1.55556
CELA2A	3	0	0	0	3	1	2	5	2	0	4	0	0	1	4	1	0	3	1.61111
ADAM28	0	0	0	1	0	8	0	0	0	1	0	3	3	1	0	4	1	8	1.66667
ST14	1	0	1	0	1	6	5	14	2	0	0	0	0	0	0	0	1	0	1.72222
F7	6	1	0	9	2	5	0	2	0	1	0	0	0	2	0	4	0	0	1.77778
HPSE	8	0	2	1	1	4	0	6	0	0	2	7	0	0	0	1	0	0	1.77778
TGM5	0	0	0	8	2	8	1	8	5	0	0	0	0	0	0	0	0	0	1.77778
SERPINA4	1	0	2	1	0	5	0	0	2	2	11	2	1	2	2	1	1	0	1.83333
ADAMTS8	0	2	4	3	0	6	0	2	0	0	1	0	7	6	1	0	1	1	1.88889
F10	1	0	0	1	1	3	4	1	1	2	0	4	2	8	2	1	4	1	2
HABP2	0	1	2	6	2	12	3	4	1	0	2	0	0	0	0	2	1	0	2
ADAMTS18	5	1	4	0	2	12	0	1	0	0	2	5	0	0	0	0	5	0	2.05556
AMBP	0	0	0	0	6	0	1	3	0	2	2	4	0	6	2	4	5	2	2.05556
SERPINC1	1	2	0	0	21	3	5	1	0	0	0	0	1	1	0	0	0	2	2.05556
CELA2B	4	2	7	0	0	2	1	2	0	0	4	3	0	0	3	0	4	7	2.16667
ITIH1	2	1	0	7	8	4	1	3	4	0	0	7	0	2	0	1	0	0	2.22222
MMP9	1	0	1	0	1	0	1	1	2	0	0	0	0	29	1	0	5	0	2.33333
ADAM23	0	3	4	5	4	3	2	3	2	0	0	3	0	2	3	4	4	2	2.44444
MMP15	4	0	1	0	2	9	4	3	2	2	1	1	3	0	4	0	10	0	2.55556
SERPINF2	1	0	3	2	5	3	6	7	1	2	0	6	0	3	0	1	3	4	2.61111
MMP17	2	0	16	0	0	2	0	6	2	0	0	2	2	9	2	5	3	2	2.94444
PRSS3	0	0	24	11	1	2	8	2	0	0	1	0	0	5	0	4	4	0	3.44444
ADAMTS19	1	3	6	6	0	4	7	2	0	4	1	1	1	2	2	1	22	0	3.5
TGM4	3	0	3	0	2	17	4	5	3	3	1	2	5	5	0	10	1	3	3.72222
MMP21	1	0	1	5	2	2	0	2	6	6	3	10	2	2	9	5	1	15	4
A2ML1	0	0	1	8	7	27	3	9	2	2	0	4	0	3	0	1	1	5	4.05556
ADAMTS12	3	0	3	5	5	11	5	6	16	3	1	0	0	2	3	0	9	1	4.05556
EGLN2	5	7	9	3	8	1	16	19	1	0	3	0	0	0	1	3	1	0	4.27778
ITIH3	0	0	0	1	37	7	10	10	2	0	2	1	1	3	0	1	0	2	4.27778
TGM1	6	3	2	2	3	7	4	3	2	2	2	11	0	7	9	8	2	8	4.5
SERPINE3	0	0	8	0	0	1	1	3	7	3	2	8	7	14	10	9	2	14	4.94444
TLL1	1	0	0	3	4	12	0	8	21	5	11	7	5	1	6	0	4	2	5
SERPIND1	5	0	5	1	15	1	2	0	6	0	18	2	7	5	11	6	6	6	5.33333
MMP19	3	3	2	11	6	5	5	8	6	10	1	14	5	5	0	1	8	4	5.38889
ADAMTS14	4	2	7	6	4	12	1	21	8	2	4	6	7	1	3	6	5	2	5.61111
TLL2	10	2	0	1	5	10	3	11	2	3	10	4	9	4	5	5	9	10	5.72222
ADAMTS16	3	1	9	10	6	12	0	18	8	2	0	10	2	6	0	11	11	2	6.16667
ITIH2	3	2	7	6	8	7	6	8	1	0	3	14	4	13	7	5	7	10	6.16667
ADAMTS7	3	0	1	2	1	11	15	17	8	13	8	0	1	6	10	5	10	1	6.22222
PLAU	2	1	2	7	1	14	14	3	21	35	2	0	0	0	5	1	18	2	7.11111
CTSW	8	3	1	15	5	11	2	1	10	8	1	18	9	3	7	16	7	5	7.22222
ASTL	0	0	0	0	7	1	0	5	13	2	29	15	18	8	7	2	16	17	7.77778
F2	4	4	4	38	36	5	8	18	8	0	5	0	5	0	4	0	4	0	7.94444
MEP1B	6	3	0	12	7	4	4	4	15	10	6	10	10	7	15	5	17	10	8.05556
SERPINI2	3	2	0	18	27	7	3	2	5	0	3	6	4	5	6	18	39	4	8.44444
MMP25	11	8	2	5	13	2	9	17	12	9	11	6	3	9	20	13	4	5	8.83333
HYAL3	5	7	14	15	22	6	9	9	11	3	15	19	3	3	10	5	9	11	9.77778

## Sheet: 10<x<=100
Supplemental Table 12. RNA-seq counts for ECM regulators in healthy cartilage (n=18) from Fisch et al. (2018).
ECM Regulators	Normal_Cart_10_8	Normal_Cart_2_2	Normal_Cart_3_3	Normal_Cart_4_4	Normal_Cart_5_5	Normal_Cart_6_6	Normal_Cart_7_3	Normal_Cart_9_7	normal_01	normal_02	normal_03	normal_04	normal_05	normal_06	normal_07	normal_08	normal_09	normal_10	Average		20	%
ADAMTS15	8	0	6	6	6	5	7	10	10	5	9	31	11	19	21	3	13	12	10.1111
PCSK6	3	1	6	1	35	32	5	23	8	2	20	2	6	6	28	16	10	7	11.7222
HPSE2	1	4	20	2	5	11	1	1	37	0	13	11	2	19	16	9	38	28	12.1111
MMP12	2	3	2	4	2	5	1	2	6	44	14	8	10	3	43	3	11	55	12.1111
ADAM8	13	5	8	12	14	15	2	16	9	15	18	29	3	15	14	12	3	16	12.1667
MMP1	0	0	2	2	1	10	0	0	5	207	3	1	2	0	27	0	0	5	14.7222
ADAMTSL1	13	4	4	23	7	18	7	8	21	47	9	8	2	20	25	30	34	18	16.5556
MMP13	6	0	7	4	0	7	5	4	19	64	7	20	25	33	45	10	22	42	17.7778
CST6	34	3	13	38	108	35	11	21	9	6	29	3	4	7	3	9	2	6	18.9444
MASP1	18	10	19	83	15	15	10	29	5	2	11	8	6	4	70	18	9	9	18.9444
HTRA4	10	10	2	98	18	20	11	8	25	20	47	17	13	4	12	12	9	24	20
PZP	2	4	8	21	4	13	8	27	37	19	19	32	17	31	4	40	46	30	20.1111
CTSH	17	7	22	13	13	9	39	30	19	27	15	47	5	36	33	22	26	34	23
ADAM11	23	14	45	36	19	22	25	13	15	2	15	62	21	27	18	30	15	45	24.8333
ADAM21	11	11	80	19	1	12	4	11	12	20	0	42	3	22	49	32	18	117	25.7778
FAM20A	1	2	6	57	11	19	16	14	52	73	44	38	21	15	45	44	51	41	30.5556
PRSS12	3	2	6	9	24	12	10	13	48	61	50	57	73	14	68	61	29	24	31.3333
SERPINB8	17	5	16	21	14	11	14	2	16	59	54	35	57	78	54	24	24	94	33.0556
SERPINF1	7	6	18	35	10	8	218	17	18	20	20	22	12	31	49	20	55	35	33.3889
LOXL1	25	9	23	59	40	42	60	44	39	17	35	36	37	45	25	43	14	25	34.3333
C17orf58	27	18	44	95	51	69	18	15	30	35	28	24	7	45	22	45	29	31	35.1667
ADAM20	7	2	28	9	3	3	4	4	12	57	11	107	5	47	111	49	35	170	36.8889
ADAM19	12	3	11	44	21	12	21	19	65	72	29	37	128	26	95	12	38	23	37.1111
KY	14	11	6	58	52	48	20	42	26	30	37	37	30	26	19	55	132	29	37.3333
HYAL2	18	21	15	102	99	28	66	78	46	26	29	22	28	43	15	60	94	21	45.0556
ADAMTS3	5	9	3	74	33	24	14	6	89	100	56	70	56	31	51	55	140	48	48
ADAMTS17	27	11	32	57	14	46	50	92	56	67	52	40	29	75	54	72	26	68	48.2222
PAMR1	27	10	5	4	206	103	84	32	29	1	118	62	53	7	39	35	58	10	49.0556
CTSS	30	4	4	68	30	30	63	15	51	94	13	121	45	27	42	145	69	35	49.2222
PAPPA2	72	1	29	25	16	19	32	9	33	15	85	204	36	62	121	47	9	131	52.5556
MASP2	57	7	20	92	36	44	58	33	68	42	69	45	44	91	47	74	71	66	53.5556
ITIH4	17	13	50	133	32	6	25	44	115	112	81	47	42	95	29	28	24	85	54.3333
PLAT	105	9	9	136	65	61	105	14	56	16	94	16	70	9	75	41	139	34	58.5556
ADAMTS13	69	40	93	147	54	59	80	53	40	17	32	54	26	60	44	39	67	81	58.6111
OGFOD2	42	44	91	198	81	56	81	68	38	22	20	56	24	50	39	60	68	56	60.7778
ADAM32	36	7	12	54	23	9	22	19	120	58	48	96	106	27	33	235	109	105	62.1667
SLPI	168	6	13	89	11	29	78	4	7	386	3	28	3	71	79	49	19	229	70.6667
KAZALD1	27	38	29	168	134	38	75	72	72	20	74	88	58	78	29	149	79	54	71.2222
P4HA3	75	16	13	95	108	65	91	107	95	9	32	48	143	74	57	160	58	37	71.2778
PCSK5	30	20	35	35	28	30	50	83	84	86	122	75	54	52	246	146	74	74	73.5556
CTSC	28	7	3	200	7	28	40	31	237	128	123	35	47	58	39	138	146	62	75.3889
ADAMTS4	8	1	7	4	11	14	23	11	13	192	11	6	17	6	972	16	13	38	75.7222
ADAMTS10	64	33	55	97	91	40	144	197	65	68	81	62	36	185	60	53	118	47	83.1111
SERPINA6	16	32	38	702	41	10	49	86	78	12	242	14	38	14	35	51	51	5	84.1111
ADAM12	71	26	93	87	25	35	115	147	99	90	113	60	150	27	173	81	94	75	86.7222
PLOD3	44	35	41	177	121	20	96	99	102	96	111	75	54	98	65	101	107	123	86.9444
LEPREL1	85	4	20	54	11	27	77	57	128	31	115	95	145	66	181	241	130	155	90.1111

## Sheet: 100<x<=1000
Supplemental Table 12. RNA-seq counts for ECM regulators in healthy cartilage (n=18) from Fisch et al. (2018).
ECM Regulators	Normal_Cart_10_8	Normal_Cart_2_2	Normal_Cart_3_3	Normal_Cart_4_4	Normal_Cart_5_5	Normal_Cart_6_6	Normal_Cart_7_3	Normal_Cart_9_7	normal_01	normal_02	normal_03	normal_04	normal_05	normal_06	normal_07	normal_08	normal_09	normal_10	Average		21.2766	%
MMP16	3	32	4	74	55	38	14	18	133	88	158	121	222	174	20	110	502	80	102.556
HYAL1	41	50	39	167	121	6	106	210	122	65	165	102	92	88	84	180	170	40	102.667
HTRA3	69	60	17	251	74	30	511	138	113	11	68	30	232	22	33	65	311	17	114
CSTB	122	53	109	368	158	59	95	54	92	150	138	72	59	174	75	124	137	85	118
SERPINA10	35	19	58	140	33	7	37	42	184	130	382	119	100	141	304	133	154	121	118.833
MMP24	157	44	80	220	89	65	145	129	81	96	100	151	87	119	198	95	99	244	122.167
CTSA	116	53	37	304	156	8	161	258	129	223	157	88	108	57	54	151	190	83	129.611
ADAMTS9	76	19	19	62	21	29	101	30	101	449	82	136	48	63	699	89	122	237	132.389
ADAM15	121	74	61	234	107	17	179	182	108	87	120	149	85	152	144	215	267	100	133.444
ADAMTS5	81	21	11	396	41	34	79	29	181	281	108	96	241	287	107	108	150	213	136.889
LEPRE1	52	34	28	167	77	13	57	68	240	110	168	163	214	166	150	357	348	172	143.556
ADAMTS2	89	63	28	259	99	134	562	227	78	49	116	28	189	4	86	297	355	27	149.444
AGT	49	57	56	796	272	79	197	192	144	15	112	23	166	9	49	129	440	26	156.167
P4HTM	146	78	182	445	261	153	193	132	101	81	137	118	69	131	139	195	162	155	159.889
CTSO	103	34	33	300	156	60	163	56	311	179	248	126	297	107	78	318	369	80	167.667
BMP1	185	71	36	454	274	126	224	176	174	187	127	110	123	118	151	149	143	224	169.556
LOXL3	23	153	74	188	66	12	128	236	317	60	300	112	387	33	197	451	341	85	175.722
ADAM22	27	43	28	277	66	32	102	105	255	146	232	179	245	164	179	317	650	200	180.389
TGM2	169	40	441	95	76	156	71	362	110	563	378	122	44	80	419	78	31	106	185.611
SERPINB9	156	79	77	171	128	139	103	115	209	128	367	271	291	194	276	258	251	308	195.611
ADAM9	75	39	66	179	149	65	111	66	309	293	302	196	213	313	275	319	382	305	203.167
SERPINI1	95	41	126	337	364	119	106	49	281	44	428	166	274	107	222	588	414	187	219.333
LOXL4	934	55	132	149	80	118	196	185	143	225	506	246	175	328	334	99	154	213	237.333
ADAM10	105	38	82	119	60	23	80	103	320	310	352	342	295	516	475	392	383	426	245.611
ADAMTS1	61	20	23	296	164	10	136	51	263	228	326	137	712	67	660	279	274	847	253
CTSZ	194	119	172	685	180	26	269	366	317	122	246	214	271	200	194	426	331	228	253.333
ADAMTSL4	423	69	340	201	132	33	164	273	239	262	352	456	220	397	408	115	168	479	262.833
NGLY1	100	61	152	130	108	42	64	116	319	254	461	297	237	352	1063	437	363	325	271.167
ADAM17	77	26	161	195	84	49	138	55	358	210	561	408	411	505	669	436	359	561	292.389
SULF1	136	38	41	463	176	139	291	190	771	390	759	383	449	363	213	557	548	330	346.5
PAPPA	200	219	382	325	689	74	237	713	389	273	216	554	400	208	386	458	296	319	352.111
FAM20B	77	61	47	336	119	62	93	173	682	355	631	560	426	635	309	838	643	599	369.222
MMP14	160	49	62	159	35	22	160	124	346	1032	411	432	458	523	1013	325	491	851	369.611
SERPINE1	218	39	26	231	192	127	442	2512	223	399	151	132	1103	71	167	202	533	129	383.167
OGFOD1	817	147	303	689	556	238	379	395	328	145	407	315	363	366	475	423	413	250	389.389
MMP2	261	107	72	395	326	326	862	45	399	733	62	666	270	315	719	275	974	644	413.944
LOXL2	357	473	358	464	485	151	1166	558	436	292	754	280	712	140	571	407	185	210	444.389
SERPINH1	149	319	105	1023	1215	218	293	188	574	197	639	335	489	300	523	548	989	416	473.333
SERPINB1	439	97	308	573	606	314	238	237	505	299	966	668	450	517	978	587	355	711	491.556
LEPREL2	398	440	250	1964	1147	430	685	648	400	144	449	286	414	293	340	639	680	221	546
ITIH5	295	270	93	952	708	456	374	394	654	61	899	870	1173	182	247	682	1262	289	547.833
SERPINE2	250	168	80	606	536	67	367	449	430	4761	330	171	668	311	1087	298	359	294	624
SERPINB6	833	315	655	1611	1043	418	660	724	482	289	453	550	333	595	628	679	468	607	630.167
TIMP4	1138	141	1325	1090	231	138	729	390	214	1118	319	1040	344	1608	679	229	261	519	639.611
P4HA2	251	542	813	1009	565	185	515	1065	779	321	987	552	737	233	1308	1164	920	506	691.778
CTSK	224	185	166	1591	761	573	452	407	1023	427	906	517	975	289	359	1529	1400	701	693.611
EGLN3	335	257	384	545	347	289	267	755	972	851	1290	1191	521	1431	1078	1352	790	891	752.556
PLOD1	603	801	757	1652	1110	409	780	1472	650	239	742	646	599	457	887	844	807	775	790.556
CTSF	991	314	631	2260	1743	790	1250	1187	765	142	991	467	702	507	679	666	1239	218	863.444
LOX	1324	183	935	1780	514	656	862	613	628	1060	809	517	1357	225	1359	1164	833	1214	890.722

## Sheet: 1000<x<=10000
Supplemental Table 12. RNA-seq counts for ECM regulators in healthy cartilage (n=18) from Fisch et al. (2018).
ECM Regulators	Normal_Cart_10_8	Normal_Cart_2_2	Normal_Cart_3_3	Normal_Cart_4_4	Normal_Cart_5_5	Normal_Cart_6_6	Normal_Cart_7_3	Normal_Cart_9_7	normal_01	normal_02	normal_03	normal_04	normal_05	normal_06	normal_07	normal_08	normal_09	normal_10	Average		9.78723	%
F13A1	120	598	235	3525	536	127	969	948	1828	214	2205	87	1764	919	821	2658	2660	303	1139.83
ADAMTSL2	400	751	895	3802	908	283	2590	2744	1617	28	1860	135	1118	343	1106	1704	1520	344	1230.44
EGLN1	522	377	836	941	713	363	524	774	1268	868	1846	1421	1327	1533	2452	2509	2098	2027	1244.39
FAM20C	2016	416	965	1034	1253	445	1555	2344	1162	1319	1102	1438	739	1210	1833	1591	1324	1713	1303.28
ITIH6	1539	1054	537	4407	2794	431	1917	2677	1746	83	1956	600	1371	163	422	1389	1495	192	1376.28
CTSD	1210	1038	1228	5781	1882	275	2005	2525	1125	538	1524	882	874	679	651	1229	1260	1136	1435.67
CTSB	1450	347	1002	2957	1391	935	1264	894	1595	1243	2385	1390	1723	1278	1985	2349	2250	1047	1526.94
SERPINA5	1004	445	410	7484	1351	927	1027	941	1485	702	1703	889	2331	599	982	2451	2786	305	1545.67
CPAMD8	3079	596	605	4492	2104	1398	2840	1184	752	354	1073	960	1401	856	2002	1643	4879	2034	1791.78
ADAMTS6	1447	573	467	3372	464	177	1786	3310	3437	859	2244	654	4077	777	1693	4909	1873	284	1800.17
CST3	2980	996	1678	9569	4540	2189	3641	2680	670	588	823	1284	713	862	735	599	1119	622	2016
TIMP3	2294	530	1912	2522	1032	1786	2574	2102	2355	602	1538	1230	1538	1225	4530	4585	3183	1808	2074.78
A2M	1780	1193	1073	8464	764	480	1457	2752	2275	681	3384	1913	1280	1887	3707	4667	3098	1540	2355.28
CD109	1261	528	419	2426	1762	858	1716	1137	4284	1353	4894	4006	3773	1676	2541	5943	2864	1519	2386.67
SERPING1	5929	1189	2978	6931	3306	1073	4607	3692	1046	1383	976	2335	930	1516	2222	1433	1292	2007	2491.39
TIMP1	5699	925	1671	13045	5896	4453	4209	2461	849	5600	636	569	757	386	678	603	761	539	2763.17
P4HA1	741	642	1285	1400	927	142	829	1549	3797	2050	4512	4593	2926	3102	5928	6748	5660	7018	2991.61
SULF2	2381	1959	978	10971	4532	1597	4354	6074	3407	723	3995	1571	2916	1249	1190	3037	3650	866	3080.56
TIMP2	4422	988	2822	6630	4332	3874	6036	3723	2152	1625	2209	4076	1914	2653	3056	3021	4537	4954	3501.33
HTRA1	2945	1153	1442	9134	1189	1045	3479	14909	4362	3266	3630	639	3646	718	2271	9634	2665	1156	3737.94
PLOD2	1178	500	1175	3565	1418	677	1548	1398	5761	3027	6949	2787	8937	3684	6960	7212	6090	4509	3743.06
MMP3	4433	17	76	69	26	108	1447	75	1677	71723	506	2920	2161	315	34392	1425	315	30371	8447.56
SERPINA3	8107	2280	4856	30963	5949	1072	4626	6583	7575	16732	10696	9824	9932	3729	22101	8524	6251	16756	9808.67

## Sheet: >10000
Supplemental Table 12. RNA-seq counts for ECM regulators in healthy cartilage (n=18) from Fisch et al. (2018).
ECM Regulators	Normal_Cart_10_8	Normal_Cart_2_2	Normal_Cart_3_3	Normal_Cart_4_4	Normal_Cart_5_5	Normal_Cart_6_6	Normal_Cart_7_3	Normal_Cart_9_7	normal_01	normal_02	normal_03	normal_04	normal_05	normal_06	normal_07	normal_08	normal_09	normal_10	Average		0.425532	%
SERPINA1	14891	8255	25993	110290	25942	7033	32838	35973	8505	21253	23252	2653	11205	5382	21680	13160	20403	7346	22003
