# Supplementary material for: RNA-binding proteins that are highly expressed and enriched in healthy cartilage but suppressed in osteoarthritis
Source: Front Cell Dev Biol. 2023 Jun 30;11:1208315. doi: 10.3389/fcell.2023.1208315 (PMC10349536; doi:10.3389/fcell.2023.1208315)
Supplement: Supplementary file 3 [file DataSheet1.zip › Table 13.XLSX]

## Sheet: Sheet1
Supplemental Table 13. GTEx analysis of cartilage-enriched RBPs, TFs, lncRNAs and ECM proteins. Analysis performed and described by Gamini et al. (2017) and Lee et al. (2020).
Symbol	Category	logFC	cartilage.log2CPM	P.Value	adj.P.Val
AGO3	RBP	1.74	5.47	2.4e-14	7.5e-14
CWF19L2	RBP	1.27	5.94	1.8e-13	1.1e-12
FAM120B	RBP	1.45	6.3	1.7e-28	9.2e-28
PIWIL4	RBP	1.53	5.41	2.4e-09	6.7e-09
RBM27	RBP	1.01	6.5	2.8e-14	1.9e-13
RNMT	RBP	1.21	7.02	2.5e-14	1.3e-13
TDRD3	RBP	1.26	6.2	4.2e-15	1.9e-14
TIPARP	RBP	2.51	9.51	1.6e-12	9.3e-12
TNRC6B	RBP	1.43	7.79	3.2e-08	9.4e-08
TROVE2	RBP	1.02	4.98	7e-08	1.5e-07
ZC3H6	RBP	1.54	7.08	1.8e-08	5.7e-08
BHLHE41	TF	3.11	9.6	2.9e-06	9.2e-06
DLX4	TF	1.3	3.15	0.0064	0.0096
DLX6	TF	2.02	3.6	3.1e-05	4.9e-05
FOXC1	TF	1.42	9.69	0.00093	0.0017
FOXD2	TF	1.66	5.89	1.5e-06	3.8e-06
GLI3	TF	1.38	7.58	3e-05	6.5e-05
HIVEP1	TF	1.13	6.54	3.3e-08	7.9e-08
HMBOX1	TF	1.95	5.44	4.7e-13	1.7e-12
MGA	TF	1.04	6.92	2.4e-11	5.6e-11
NFATC1	TF	1.2	7.26	2.2e-05	4.3e-05
NFATC2	TF	1.41	6.96	0.0011	0.0016
PRDM5	TF	2.46	5.85	1.9e-17	1.4e-16
RLF	TF	1.7	7.57	7.5e-17	2.7e-16
SETBP1	TF	1.01	8	0.00076	0.0015
SOX5	TF	3.69	8.85	2.8e-26	1.3e-25
SOX9	TF	1.94	10.16	0.0063	0.01
TET1	TF	3.94	7.05	7.5e-32	1.6e-30
THAP5	TF	1.19	6.35	6.6e-10	2e-09
TMF1	TF	1.07	7.57	4.1e-14	1.1e-13
TRPS1	TF	1.78	9.28	7.9e-08	2.3e-07
ZBED6	TF	1.45	5.71	3.2e-05	7.2e-05
ZBTB10	TF	1.15	6.39	7.7e-06	2e-05
ZBTB20	TF	2.97	7.86	4.9e-22	1.9e-21
ZBTB21	TF	1.87	7.07	2.2e-07	4.9e-07
ZKSCAN1	TF	1.3	7.96	1e-07	2.4e-07
ZKSCAN8	TF	1.26	6.78	7.2e-06	1.9e-05
ZNF124	TF	1.52	3.99	3e-11	1.3e-10
ZNF141	TF	1.5	4.83	1.4e-08	5.4e-08
ZNF292	TF	2.37	8.76	2.8e-38	9.3e-37
ZNF385D	TF	1.6	7.04	0.00054	0.001
ZNF395	TF	1.33	9.09	6.6e-12	2.3e-11
ZNF407	TF	1.22	5.57	6.2e-14	2.6e-13
ZNF460	TF	3.48	5.12	3.3e-26	3.1e-25
ZNF483	TF	2.87	6.29	3.1e-11	1.2e-10
ZNF484	TF	1.96	4.22	6.2e-24	7.5e-23
ZNF519	TF	1.82	4.53	2.9e-09	1e-08
ZNF521	TF	1.47	6.84	1.4e-05	3.2e-05
ZNF568	TF	1.21	4.44	3.6e-08	1.3e-07
ZNF630	TF	1.17	3.21	1.1e-05	2.6e-05
ZNF648	TF	5.59	3.45	5.4e-28	5e-27
ZNF654	TF	1.09	6.2	8.2e-10	3.1e-09
ZNF660	TF	2.13	3.78	9.9e-12	4.5e-11
ZNF70	TF	1.67	4.91	2.3e-10	7e-10
ZNF791	TF	1.74	6.13	9.7e-16	7.8e-15
ZNF808	TF	1.25	3.96	1.2e-07	3.3e-07
ZNF844	TF	1.62	4.63	3e-08	9.5e-08
ZNF860	TF	2.37	3.46	2.7e-07	9.1e-07
ZNF880	TF	1.13	4.39	2.5e-05	5.6e-05
ZNF91	TF	1.23	5.67	2.1e-08	5e-08
ADAMTS9-AS2	lncRNA	1.22	5.17	0.0036	0.0061
CCDC144B	lncRNA	2.33	4.98	1.1e-06	2.9e-06
CMAHP	lncRNA	1.7	7.82	4.1e-07	1e-06
DLEU1	lncRNA	1.22	3.83	1.2e-05	2.3e-05
DLX6-AS1	lncRNA	4.11	3.19	1.7e-06	5.7e-06
FOXO3B	lncRNA	1.26	4.93	7.1e-09	2.4e-08
FTX	lncRNA	1.35	3.1	2e-08	7.4e-08
GPC6-AS2	lncRNA	7.86	3.36	1.2e-102	1.8e-99
LINC00598	lncRNA	2.17	3.05	1e-08	3.2e-08
LINC00630	lncRNA	1.43	3.5	3.9e-10	1.5e-09
MAGI2-AS3	lncRNA	1.24	8.22	3.9e-05	8.4e-05
MATN1-AS1	lncRNA	1.23	3.7	3.6e-06	6.7e-06
PLAC4	lncRNA	3.7	3.3	5.9e-15	3.9e-14
RNF217	lncRNA	1.22	5.23	5e-06	1.3e-05
SCAND2P	lncRNA	1.09	6.02	3.9e-15	1.7e-14
SLC2A1-AS1	lncRNA	2.35	3.22	5.6e-09	2e-08
TIPARP-AS1	lncRNA	1.16	3.63	4.4e-05	6.8e-05
WDFY3-AS2	lncRNA	1.25	3.2	5.4e-07	1.5e-06
COL10A1	Collagen	1.55142	3.45805	0.00129158	0.00231825
COL11A1	Collagen	3.62545	9.61337	2.06659e-09	7.44787e-09
COL11A2	Collagen	3.30611	11.2717	2.89891e-20	2.55042e-19
COL2A1	Collagen	5.96412	11.8948	2.04647e-14	1.09741e-13
COL9A3	Collagen	3.01212	10.5266	5.43854e-09	1.79021e-08
ABI3BP	Glycoprotein	1.80592	9.93124	1.34592e-05	3.15069e-05
CILP	Glycoprotein	4.76714	13.3534	8.05887e-14	4.27416e-13
CILP2	Glycoprotein	5.02426	10.151	1.37764e-27	6.97597e-27
COMP	Glycoprotein	3.75877	12.7971	2.68111e-06	7.54269e-06
EYS	Glycoprotein	1.72494	3.14988	1.94501e-10	7.73866e-10
FBLN7	Glycoprotein	1.66782	5.76373	3.0611e-05	6.5154e-05
IBSP	Glycoprotein	7.65134	7.23286	5.19807e-43	2.97974e-41
NDNF	Glycoprotein	1.78143	7.96099	0.000337663	0.000578309
PCOLCE2	Glycoprotein	2.44492	10.3417	0.0032969	0.00618267
WISP3	Glycoprotein	4.89558	5.26434	3.21817e-28	3.52734e-27
ACAN	Proteoglycan	5.95981	13.3679	3.28262e-23	4.57288e-22
CHAD	Proteoglycan	4.5111	10.4133	5.47063e-20	3.43129e-19
FMOD	Proteoglycan	1.91702	12.7428	1.09259e-06	3.46545e-06
HAPLN1	Proteoglycan	4.58836	8.70711	3.07907e-10	1.58551e-09
LUM	Proteoglycan	1.66348	11.8022	0.000428173	0.000724424
OPTC	Proteoglycan	4.27115	3.25193	2.8461e-19	2.43622e-18
PRELP	Proteoglycan	1.09015	13.0706	0.00521428	0.00859917
ANGPTL5	Secreted	2.03583	4.23228	1.51319e-05	3.4955e-05
FGFBP2	Secreted	3.07076	10.4816	1.51177e-08	4.76284e-08
FRZB	Secreted	1.53963	10.414	0.00752733	0.0120902
GDF10	Secreted	3.26185	7.9115	4.14302e-09	1.15484e-08
C1QTNF8	ECM Affiliated	2.62755	4.21568	3.70944e-09	1.35677e-08
CLEC3A	ECM Affiliated	5.58111	8.59898	3.96249e-19	5.764e-18
COLEC12	ECM Affiliated	1.95017	8.64277	8.63196e-05	0.000157757
GPC6	ECM Affiliated	3.46979	9.69855	1.64021e-12	9.44845e-12
PLXDC2	ECM Affiliated	2.89863	9.32356	6.46351e-17	5.16453e-16
SEMA3A	ECM Affiliated	1.30577	6.57774	0.00985521	0.0147211
SEMA3E	ECM Affiliated	3.91609	7.69034	5.35433e-12	3.32037e-11
ADAMTS6	ECM Regulator	2.04851	8.06572	7.02235e-07	1.93003e-06
CPAMD8	ECM Regulator	1.57134	8.27026	0.00238352	0.00369871
ITIH6	ECM Regulator	3.69895	8.07041	9.28338e-21	6.25687e-20
P4HA1	ECM Regulator	1.03495	8.43175	0.000692897	0.00116251
