# Supplementary material for: RNA-binding proteins that are highly expressed and enriched in healthy cartilage but suppressed in osteoarthritis
Source: Front Cell Dev Biol. 2023 Jun 30;11:1208315. doi: 10.3389/fcell.2023.1208315 (PMC10349536; doi:10.3389/fcell.2023.1208315)
Supplement: Supplementary file 3 [file DataSheet1.zip › Table 14.XLSX]

## Sheet: UP in OA
Supplemental Table 14. Upregulated RBPs, TFs, lncRNAs, collagens, glycoproteins, proteoglycans, secreted factors, ECM-affiliated proteins and ECM regulators in healthy (n=18) vs OA cartilage (n=20) from Fisch et al. (2018). Genes were considered upregulated in OA cartilage if the adjusted p value < 0.05 and log2FC > 0. There was no RNA-seq counts cutoff.
UP Genes in OA (1691)	RBPs	TFs	lncRNAs	Collagen	Glycoprotein	Proteoglycan	Secreted	ECM-Affiliated	ECM Regulator		RBPs (97)	TFs (99)	lncRNAs (16)	Collagen (20)	Glycoprotein (54)	Proteoglycan (9)	Secreted (29)	ECM-Affiliated (29)	ECM Regulator (36)
POSTN	RPS11	TFAP2A	ZNF593OS	COL10A1	ABI3BP	ACAN	AMH	ANXA1	A2M		AEN	AEBP1	C12orf75	COL10A1	AEBP1	ASPN	ANGPTL1	ANXA2	A2M
COL1A1	ERAL1	TFAP2B	LINC01672	COL11A1	ADIPOQ	ASPN	ANGPT1	ANXA10	A2ML1		CALR	ARNT2	COX10	COL11A1	CRELD2	HAPLN1	ANGPTL2	ANXA4	ADAM12
TNFSF15	DDX27	TFAP2C	EXOSC10-AS1	COL11A2	AEBP1	BCAN	ANGPT2	ANXA11	ADAM10		CELF2	ARNTL2	DNM3OS	COL13A1	CRISPLD1	HAPLN3	ANGPTL5	ANXA5	ADAMTS14
LRRC15	DEK	TFAP2D	CSMD2-AS1	COL12A1	AGRN	BGN	ANGPT4	ANXA13	ADAM11		CNOT11	ATMIN	FGD5-AS1	COL15A1	CTGF	LUM	BDNF	C1QA	ADAMTS2
AMTN	PSMA6	ARID3A	GRHL3-AS1	COL13A1	AMBN	CHAD	ANGPTL1	ANXA2	ADAM12		CNOT6	CENPBD1	GRIP2	COL18A1	CTHRC1	OGN	CRLF1	C1QB	ADAMTS5
ST6GALNAC5	TRIM56	ARID3B	CAMTA1-AS1	COL14A1	AMELX	CHADL	ANGPTL2	ANXA3	ADAM15		CPSF3	CREB1	HSPA12A	COL1A1	CYR61	OMD	CRLF3	C1QC	ADAMTS7
TNFAIP6	TRIM71	ARID3C	DHCR24-DT	COL15A1	AMELY	DCN	ANGPTL3	ANXA4	ADAM17		DCAF13	CSRNP3	ISM1-AS1	COL1A2	DMBT1	PODNL1	CSF1	C1QTNF1	BMP1
HBB	UPF2	ARID5A	FAM41C	COL16A1	BGLAP	EPYC	ANGPTL4	ANXA5	ADAM18		DDX25	CUX1	KCNQ5	COL24A1	DPT	SPOCK1	CXCL14	C1QTNF2	CD109
THY1	FARS2	ARID5B	MIR34AHG	COL17A1	BMPER	ESM1	ANGPTL5	ANXA6	ADAM19		DDX46	DNMT1	LINC00574	COL25A1	ECM1	SRGN	FGF1	C1QTNF3	CTSB
GRIA2	FDXACB1	KDM5B	PABPC4-AS1	COL18A1	BSPH1	FMOD	ANGPTL6	ANXA7	ADAM2		DENR	E2F4	LINC00654	COL2A1	ECM2		FSTL1	C1QTNF7	CTSC
TREM1	ALKBH8	ARID2	PRDM16-DT	COL19A1	CDCP2	HAPLN1	ANGPTL7	ANXA8	ADAM20		DGCR8	E2F6	MIR31HG	COL3A1	EFEMP1		GDF11	CLEC11A	CTSK
TGFBI	ZNF579	AHCTF1	ELOA-AS1	COL1A1	CILP	HAPLN2	AREG	ANXA8L1	ADAM21		DHX33	ELK4	MIR497HG	COL5A1	ELN		GDF5	CLEC3A	CTSO
ASPM	POLR2B	AHDC1	ZMYM4-AS1	COL1A2	CILP2	HAPLN3	ARTN	ANXA9	ADAM22		DHX35	GLI3	MSN	COL5A2	FBLN5		IL11	CLEC3B	FAM20A
PENK	WDR12	AKNA	LINC02574	COL20A1	COCH	HAPLN4	BDNF	C1QA	ADAM23		DNMT1	GTF3A	RIN2	COL6A1	FBLN7		ISM1	GPC1	HTRA1
MKI67	RPF1	ASH1L	ENO1-AS1	COL21A1	COLQ	HSPG2	BMP10	C1QB	ADAM28		EEF2K	HMGA2	SCAMP1	COL6A2	FBN2		MEGF11	GPC4	HTRA3
TMEM119	MRPS34	CBX2	LINC01141	COL22A1	COMP	IMPG1	BMP15	C1QC	ADAM29		EIF4E2	MAFB	SMIM13	COL6A3	FN1		MEGF8	GPC5	HYAL2
TNC	UBTF	DNTTIP1	NBPF1	COL23A1	CRELD1	IMPG2	BMP2	C1QL1	ADAM30		ELAC2	MITF		COL7A1	FNDC1		NGF	GREM1	LOXL1
TOP2A	CDC5L	DOT1L	ELAVL4-AS1	COL24A1	CRELD2	KERA	BMP3	C1QL2	ADAM32		ENOX1	MSANTD3		COL8A1	GLDN		PDGFC	LGALS1	MMP11
ST6GAL2	DAZAP1	GLYR1	FAM229A	COL25A1	CRIM1	LUM	BMP4	C1QL3	ADAM33		ERI1	MTF1		COL8A2	IGFBP1		PDGFD	LMAN1	MMP13
CHI3L2	MSI1	HMGA1	LINC01783	COL26A1	CRISPLD1	NCAN	BMP5	C1QL4	ADAM7		ERI2	NACC2		COL9A1	IGFBP3		PTN	PLXDC1	MMP19
MMP13	MSI2	HMGA2	ST3GAL3-AS1	COL27A1	CRISPLD2	NYX	BMP6	C1QTNF1	ADAM8		EXOG	NFATC2			IGFBP4		S100A10	PLXNA1	MMP2
SOX11	TARDBP	PHF20	RERE-AS1	COL28A1	CTGF	OGN	BMP7	C1QTNF2	ADAM9		EZH2	NKX3-2			IGFBP7		S100A3	PLXNA2	P4HA3
CDH2	TRIT1	PHF21A	CAMTA1-DT	COL2A1	CTHRC1	OMD	BMP8A	C1QTNF3	ADAMDEC1		FAM98A	PRRX1			LAMB2		S100A4	PLXNA4	PCSK6
CFI	MRPL36	PRR12	LRP8	COL3A1	CYR61	OPTC	BMP8B	C1QTNF4	ADAMTS1		FDXACB1	SOX11			LAMB3		SFRP4	PLXNC1	PLAU
HLA-DRA	KPNB1	SCML4	FAAHP1	COL4A1	DDX26B	PODN	BRINP2	C1QTNF5	ADAMTS10		FTSJ3	SOX4			LGI2		TGFB3	SEMA3C	PLOD1
NOTCH3	ZNFX1	SETBP1	LINC01409	COL4A2	DMBT1	PODNL1	BRINP3	C1QTNF6	ADAMTS12		FUBP3	TBPL1			LTBP1		TNFSF11	SEMA4C	PLOD3
COL1A2	SNRNP27	SRCAP	LINC01770	COL4A3	DMP1	PRELP	BTC	C1QTNF7	ADAMTS13		GLE1	TFCP2			LTBP2		TNFSF15	SEMA4F	SERPINA5
ANPEP	RBMS2	C11orf95	TNFRSF14-AS1	COL4A4	DPT	PRG2	C1QTNF9B	C1QTNF8	ADAMTS14		GNL2	TFDP1			MATN3		TPO	SEMA5A	SERPINE1
SPOCK1	RBMS1	FAM200B	LINC00339	COL4A5	DSPP	PRG3	CBLN1	C1QTNF9	ADAMTS15		GNL3L	TRPS1			MFAP3		WNT5A	SEMA6A	SERPINE2
MXRA5	RBMS3	SGSM2	FAF1-AS1	COL4A6	ECM1	PRG4	CBLN2	CD209	ADAMTS16		GSPT1	TSHZ3			MXRA5				SERPINF1
SFRP4	LARS2	ZBED1	ENO1	COL5A1	ECM2	SPOCK1	CBLN3	CLC	ADAMTS17		GTF3A	TWIST1			NELL1				SERPINH1
LOC400940	KIAA0020	ZBED2	PIK3CD-AS2	COL5A2	EDIL3	SPOCK2	CBLN4	CLEC10A	ADAMTS18		HNRNPAB	UBP1			NID2				SULF1
DIO2	RBFOX1	ZBED3	LINC02766	COL5A3	EFEMP1	SPOCK3	CCBE1	CLEC11A	ADAMTS19		HTATSF1	ZBTB18			NOV				TGM2
EFEMP1	RBFOX2	ZBED4	TEX38	COL6A1	EFEMP2	SRGN	CCL1	CLEC12A	ADAMTS2		IFIT1	ZBTB34			NTN1				TIMP1
DIAPH3	RBFOX3	ZBED5	EFCAB14-AS1	COL6A2	EGFLAM	VCAN	CCL11	CLEC12B	ADAMTS20		IPO13	ZBTB39			NTNG2				TIMP3
GFRA2	CWF19L1	ZBED6	LNCTAM34A	COL6A3	ELN		CCL13	CLEC14A	ADAMTS3		IPO7	ZFP3			PCOLCE				TLL1
NELL1	CWF19L2	ZBED9	ARHGEF19-AS1	COL6A5	ELSPBP1		CCL14	CLEC17A	ADAMTS4		LARP4	ZFP62			POSTN
FLRT2	ZC3H15	AHR	EPS15-AS1	COL6A6	EMID1		CCL15	CLEC18A	ADAMTS5		LSM1	ZFP69			PXDN
TPPP3	LONP1	AHRR	LINC01714	COL7A1	EMILIN1		CCL16	CLEC18B	ADAMTS6		MAGOHB	ZKSCAN3			RSPO2
IGFBP3	DBR1	ARNT	LINC01648	COL8A1	EMILIN2		CCL17	CLEC18C	ADAMTS7		MAK16	ZKSCAN4			SBSPON
TLL1	RRP15	ARNT2	TP73-AS1	COL8A2	EMILIN3		CCL18	CLEC19A	ADAMTS8		MCTS1	ZKSCAN7			SMOC1
SHC4	L1TD1	ARNTL	RUNX3-AS1	COL9A1	EYS		CCL19	CLEC1A	ADAMTS9		MEX3D	ZNF100			SMOC2
IL11	NMD3	ARNTL2	LINC01128	COL9A2	FBLN1		CCL2	CLEC1B	ADAMTSL1		MPHOSPH6	ZNF117			SPARC
IGFBP1	SRSF10	ASCL1	LINC01342	COL9A3	FBLN2		CCL20	CLEC2A	ADAMTSL2		MRPL15	ZNF195			SPON1
VSIG4	SRSF12	ASCL2	LINC01345		FBLN5		CCL21	CLEC2B	ADAMTSL3		MRPL3	ZNF2			SPP1
PRSS23	SRSF2	ASCL3	LINC01777		FBLN7		CCL22	CLEC2D	ADAMTSL4		MRPL30	ZNF200			SRPX
FNDC1	SRSF8	ASCL4	LINC01772		FBN1		CCL23	CLEC2L	ADAMTSL5		MRPL35	ZNF223			TGFBI
S100A4	RSL1D1	ASCL5	LINC01756		FBN2		CCL24	CLEC3A	AGT		MRPL42	ZNF225			THBS2
SNX10	DAP3	ATOH1	ECE1-AS1		FBN3		CCL25	CLEC3B	AMBP		MRPL47	ZNF234			THBS3
PREX2	NARS2	ATOH7	IGSF21-AS1		FGA		CCL26	CLEC4A	ASTL		MRPS11	ZNF251			TNC
CD163	RBM25	ATOH8	LINC01647		FGB		CCL27	CLEC4C	BMP1		MRPS16	ZNF260			TNFAIP6
NPR3	POLR2E	BHLHA15	MIR1302-2HG		FGG		CCL28	CLEC4D	C17orf58		MSL3	ZNF28			TNR
WNT5A	TOE1	BHLHA9	TSSK3		FGL1		CCL3	CLEC4E	CD109		MVP	ZNF281			VWA1
NGF	TSFM	BHLHE22	SNHG12		FGL2		CCL3L3	CLEC4F	CELA1		NAA38	ZNF287			WISP1
MME	TPR	BHLHE23	LINC01134		FN1		CCL4	CLEC4G	CELA2A		NIP7	ZNF30
GJB2	STAU1	BHLHE40	SMIM1		FNDC1		CCL4L1	CLEC4M	CELA2B		NOL6	ZNF304
COL3A1	STAU2	BHLHE41	HYI-AS1		FNDC7		CCL4L2	CLEC5A	CELA3A		NOL8	ZNF318
ALPL	TRMT1L	CCDC169-SOHLH2	AGBL4-AS1		FNDC8		CCL5	CLEC6A	CELA3B		NOM1	ZNF320
HTRA1	METTL3	CLOCK	RSRP1		FRAS1		CCL7	CLEC7A	CPAMD8		NOP10	ZNF329
ITGB2	REXO2	EPAS1	CAMTA1-AS2		GAS6		CCL8	CLEC9A	CPN2		NOP56	ZNF35
ANLN	MRPL52	FERD3L	RCC2-AS1		GLDN		CFC1	COLEC10	CST1		NOVA1	ZNF354A
DMBT1	WDR3	FIGLA	TMEM51-AS1		HMCN1		CFC1B	COLEC11	CST11		NUPL2	ZNF423
ISM1-AS1	CNOT11	HAND1	PPIEL		HMCN2		CHRD	COLEC12	CST2		NUTF2	ZNF428
SPP1	YTHDC1	HAND2	KAZN-AS1		IBSP		CHRDL1	CSPG4	CST3		NXT2	ZNF468
CTSC	METTL2A	HELT	MYOM3-AS1		IGFALS		CHRDL2	CSPG5	CST4		PAPOLA	ZNF474
TUBB3	METTL2B	HES1	LINC02596		IGFBP1		CLCF1	ELFN1	CST5		PARP1	ZNF480
HMGA2	ZNF326	HES2	LINC01346		IGFBP2		CNTF	ELFN2	CST6		PIWIL4	ZNF493
TTC9	AKAP8	HES3	LINC01562		IGFBP3		CRHBP	EMCN	CST7		PNO1	ZNF503
MMP11	AKAP8L	HES4	CROCCP2		IGFBP4		CRLF1	FCN1	CST8		POLR2B	ZNF557
COL8A1	RPS14	HES5	MRPL20-AS1		IGFBP5		CRLF3	FCN2	CST9		POP1	ZNF567
KCNN4	ELAVL1	HES6	TMEM88B		IGFBP6		CRNN	FCN3	CST9L		PPRC1	ZNF599
THBS2	ELAVL2	HES7	CYP4A22-AS1		IGFBP7		CSF1	FREM1	CSTA		PRDX1	ZNF613
FAP	ELAVL3	HEY1	TP73-AS2		IGFBPL1		CSF2	FREM2	CSTB		RAN	ZNF618
RUNX1-IT1	ELAVL4	HEY2	KDM4A-AS1		IGSF10		CSF3	FREM3	CSTL1		RBM45	ZNF624
ADAMTS14	PNN	HEYL	MYCL-AS1		KAL1		CSH1	GPC1	CTSA		RC3H1	ZNF626
THEMIS2	DDX41	HIF1A	LINC01778		KCP		CSH2	GPC2	CTSB		RPP40	ZNF641
CSN1S1	TNPO2	HIF3A	MMEL1-AS1		LAMA1		CSHL1	GPC3	CTSC		RUVBL1	ZNF662
BASP1	TNPO1	LYL1	SLC2A1-AS1		LAMA2		CTF1	GPC4	CTSD		SETD7	ZNF664
RSPO2	PUSL1	MAX	ZBTB40-IT1		LAMA3		CX3CL1	GPC5	CTSE		SPATS2L	ZNF675
PAQR4	RBM43	MESP1	LINC01646		LAMA4		CXCL1	GPC6	CTSF		SRSF6	ZNF677
CENPF	ZGPAT	MESP2	MTOR-AS1		LAMA5		CXCL10	GREM1	CTSG		TARBP1	ZNF681
TMEM59L	SCAF11	MITF	PRKCZ-AS1		LAMB1		CXCL11	GRIFIN	CTSH		TEFM	ZNF69
MYO3A	USP39	MLX	SZT2-AS1		LAMB2		CXCL12	HPX	CTSK		TEP1	ZNF737
MSR1	RPL38	MLXIP	PLA2G2C		LAMB3		CXCL13	HSPC159	CTSL		TIA1	ZNF75D
C1QA	NARS	MLXIPL	TEX46		LAMB4		CXCL14	ITLN1	CTSO		TRMT13	ZNF772
CYBB	RPS16	MNT	ERI3-IT1		LAMC1		CXCL2	ITLN2	CTSS		TSFM	ZNF776
COL2A1	CLASRP	MSC	LINC01715		LAMC2		CXCL3	LGALS1	CTSV		TXNL4A	ZNF778
MMP19	RPS9	MSGN1	LINC01738		LAMC3		CXCL5	LGALS12	CTSW		UBTF	ZNF792
ITGB8	TOP3B	MXD1	LINC01755		LGI1		CXCL6	LGALS13	CTSZ		VARS	ZNF81
KCNS3	NCBP2L	MXD3	LINC01753		LGI2		CXCL8	LGALS14	EGLN1		WDR46	ZNF845
OGN	NCBP2	MXD4	LINC01784		LGI3		CXCL9	LGALS16	EGLN2		XPO5	ZNF85
GRIN2A	SMG9	MXI1	PHC2-AS1		LGI4		DHH	LGALS2	EGLN3		YTHDF3	ZNF850
CXCL14	FTSJ2	MYC	LINC00115		LRG1		EBI3	LGALS3	ELANE		ZC3H7B	ZNF879
C1QB	DDX56	MYCL	MIR3659HG		LTBP1		EDA	LGALS4	F10		ZCCHC5	ZNF92
MEX3D	RBM28	MYCN	TTLL10-AS1		LTBP2		EGF	LGALS7	F12		ZCRB1	ZSCAN16
EPDR1	UTP11L	MYF5	TP73-AS3		LTBP3		EGFL6	LGALS8	F13A1		ZMAT3	ZSCAN20
SULF1	MRPS18B	MYF6	FOXO6-AS1		LTBP4		EGFL7	LGALS9	F13B		ZNHIT6	ZSCAN29
C1QC	RPL14	MYOD1	GPR199P		MATN1		EGFL8	LGALS9B	F2			ZSCAN32
HBA2	RPL37	MYOG	FHAD1-AS1		MATN2		EPGN	LGALS9C	F7			ZSCAN9
DOCK10	GEMIN5	NCOA1	C1orf167-AS1		MATN3		EPO	LMAN1	F9
INSC	MKRN1	NCOA2	LINC01757		MATN4		EREG	LMAN1L	FAM20A
NCAM1	MKRN2	NCOA3	AGBL4-IT1		MEPE		FASLG	MBL2	FAM20B
CA12	MKRN3	NEUROD1	PDE4DIPP9		MFAP1		FGF1	MUC1	FAM20C
NPTX2	NOA1	NEUROD2	CAMTA1-IT1		MFAP2		FGF10	MUC12	HABP2
CD84	PINX1	NEUROD4	LINC01685		MFAP3		FGF11	MUC13	HMSD
CDK1	HRSP12	NEUROD6	MATN1-AS1		MFAP4		FGF12	MUC15	HPSE
TNR	TDRD9	NEUROG1	LINC01635		MFAP5		FGF13	MUC16	HPSE2
CLEC3B	DHX30	NEUROG2	FOXD2-AS1		MFGE8		FGF14	MUC17	HRG
TNFSF11	DHX29	NEUROG3	SKINT1L		MGP		FGF16	MUC19	HTRA1
MARCO	DHX57	NHLH1	DHDDS-AS1		MMRN1		FGF17	MUC2	HTRA3
FAT3	YTHDC2	NHLH2	MED8-AS1		MMRN2		FGF18	MUC20	HTRA4
LOC441666	DHX36	NPAS1	LINC02812		MXRA5		FGF19	MUC21	HYAL1
CDH10	DHX9	NPAS2	LINC01343		NDNF		FGF2	MUC22	HYAL2
TYMP	EIF3G	NPAS3	LINC02794		NELL1		FGF20	MUC3A	HYAL3
SYNDIG1	NOL10	NPAS4	LINC00337		NELL2		FGF21	MUC4	HYAL4
PLAU	UTP15	OLIG1	LINC02782		NID1		FGF22	MUC5AC	ITIH1
PART1	GATC	OLIG2	MIR4422HG		NID2		FGF23	MUC5B	ITIH2
ARHGAP9	TCOF1	OLIG3	LINC02810		NOV		FGF3	MUC6	ITIH3
CYR61	NONO	PTF1A	LINC02800		NPNT		FGF4	MUC7	ITIH4
PTGER3	PSPC1	SCX	LINC01771		NTN1		FGF5	MUC8	ITIH5
KIF20A	SFPQ	SIM1	LINC01137		NTN3		FGF6	MUCL1	ITIH6
SLC9C1	NUDT21	SIM2	LINC01389		NTN4		FGF7	OVGP1	KAZALD1
SMOC2	MRPL19	SOHLH1	FAM87B		NTN5		FGF8	PARM1	KNG1
SEMA3C	URM1	SOHLH2	LINC01398		NTNG1		FGF9	PLXDC1	KY
DCLK1	MRPL53	SREBF1	LINC00853		NTNG2		FGFBP1	PLXDC2	LEPRE1
ADAMTS7	RBM48	SREBF2	TFAP2E-AS1		OIT3		FGFBP2	PLXNA1	LEPREL1
RAMP3	REPIN1	TAL1	CDC42-IT1		OTOG		FGFBP3	PLXNA2	LEPREL2
ADAMTS2	ZC3H12B	TAL2	RNF207-AS1		OTOL1		FIGF	PLXNA3	LOX
P4HA3	ZC3H12C	TCF12	SLC25A34-AS1		PAPLN		FLG	PLXNA4	LOXL1
CEP55	ZC3H12D	TCF15	FLJ37453		PCOLCE		FLG2	PLXNB1	LOXL2
TYROBP	ZC3H12A	TCF21	LINC02784		PCOLCE2		FLT3LG	PLXNB2	LOXL3
CACNA1A	TRMT5	TCF23	PEF1-AS1		POMZP3		FRZB	PLXNB3	LOXL4
NAT2	TRMT61A	TCF24	EMC1-AS1		POSTN		FST	PLXNC1	LPA
CTHRC1	PABPN1L	TCF3	CLCN6		PXDN		FSTL1	PLXND1	MASP1
CRLF1	PABPN1	TCF4	LRRC8C-DT		PXDNL		FSTL3	PROL1	MASP2
FCGR3A	LSG1	TCFL5	LINC01725		RELN		GDF1	REG1A	MEP1A
SERPINE2	GNL1	TFAP4	LINC01357		RSPO1		GDF10	REG1B	MEP1B
PPP1R14C	EEF1G	TFE3	LINC01709		RSPO2		GDF11	REG3A	MMP1
ASPN	RBM33	TFEB	LINC01135		RSPO3		GDF15	REG3G	MMP10
MT1G	RPP25	TFEC	FOXD3-AS1		RSPO4		GDF2	REG4	MMP11
RRM2	RPP25L	TWIST1	LINC01138		SBSPON		GDF3	SDC1	MMP12
CCND1	RPP38	TWIST2	DAB1-AS1		SLIT1		GDF5	SDC2	MMP13
BLID	GARS	USF1	GNG12-AS1		SLIT2		GDF6	SDC3	MMP14
ENC1	DRG2	USF2	MGC27382		SLIT3		GDF7	SDC4	MMP15
GPR68	TRMU	USF3	PKN2-AS1		SMOC1		GDF9	SEMA3A	MMP16
CDH11	GNL2	POGK	SRGAP2C		SMOC2		GDNF	SEMA3B	MMP17
RARRES1	CPSF2	AC023509.3	LINC01739		SNED1		GH1	SEMA3C	MMP19
KIAA1644	CD3EAP	ATF1	CCDC18-AS1		SPARC		GH2	SEMA3D	MMP2
NOV	HDLBP	ATF2	LINC02609		SPARCL1		HBEGF	SEMA3E	MMP20
PTPRC	RDM1	ATF3	SLC44A3-AS1		SPON1		HCFC1	SEMA3F	MMP21
FRMD7	BYSL	ATF4	SLC16A1-AS1		SPON2		HCFC2	SEMA3G	MMP23B
C4BPA	GEMIN8	ATF5	WARS2-IT1		SPP1		HGF	SEMA4A	MMP24
PLEKHS1	XPO5	ATF6	WARS2-AS1		SRPX		HGFAC	SEMA4B	MMP25
MATN3	ZNF622	ATF6B	LINC01781		SRPX2		HHIP	SEMA4C	MMP26
ECT2	DZIP1	ATF7	KCND3-AS1		SSPO		HRNR	SEMA4D	MMP27
PDGFC	DZIP1L	BACH1	FGGY-DT		SVEP1		IFNA1	SEMA4F	MMP28
SLCO2B1	GSPT1	BACH2	LINC01160		TECTA		IFNA10	SEMA4G	MMP3
HLA-DRB1	HBS1L	BATF	ZRANB2-AS2		TECTB		IFNA13	SEMA5A	MMP7
OLFML2B	GSPT2	BATF2	LINC01359		TGFBI		IFNA14	SEMA5B	MMP8
CRIP1	EIF2D	BATF3	CNN3-DT		THBS1		IFNA16	SEMA6A	MMP9
ITGAM	METTL1	CEBPA	CYMP-AS1		THBS2		IFNA17	SEMA6B	NGLY1
KIF5C	RNASEH1	CEBPB	LINC01525		THBS3		IFNA2	SEMA6C	OGFOD1
BUB1	ZNHIT6	CEBPD	LAMTOR5-AS1		THBS4		IFNA21	SEMA6D	OGFOD2
SEZ6L2	DARS2	CEBPE	LINC01360		THSD4		IFNA4	SEMA7A	P4HA1
MS4A6A	SNRPD2	CEBPG	LINC01762		TINAG		IFNA5	SFTA2	P4HA2
OLFML3	DICER1	CREB1	LINC01356		TINAGL1		IFNA6	SFTA3	P4HA3
DOCK2	DYNLL1	CREB3	LINC02778		TNC		IFNA7	SFTPA1	P4HTM
TPX2	ZNF638	CREB3L1	LINC01358		TNFAIP6		IFNA8	SFTPA2	PAMR1
CLEC3A	SAMD4B	CREB3L2	NFIA-AS1		TNN		IFNB1	SFTPB	PAPPA
COL5A2	SAMD4A	CREB3L3	LINC02607		TNR		IFNE	SFTPC	PAPPA2
HLA-DMB	RTF1	CREB3L4	LINC01362		TNXB		IFNG	SFTPD	PCSK5
PPIC	CNOT4	CREB5	LINC01787		TSKU		IFNK		PCSK6
CPZ	TARBP2	CREBL2	LINC02791		TSPEAR		IFNW1		PI3
C1QTNF2	PRKRA	CREBZF	LINC01760		VIT		IGF1		PLAT
GAP43	GLE1	CREM	LINC01761		VTN		IGF2		PLAU
CYP8B1	EXOSC2	DBP	ERICH3-AS1		VWA1		IHH		PLG
SPTSSB	SSU72	DDIT3	TTLL7-IT1		VWA2		IL10		PLOD1
ADAMTS5	GTPBP10	FOS	LINC01676		VWA3A		IL11		PLOD2
AQP1	RPL10A	FOSB	INKA2-AS1		VWA3B		IL12A		PLOD3
VGLL3	HENMT1	FOSL1	SLC6A17-AS1		VWA5A		IL12B		PRSS1
ECM1	THOC2	FOSL2	HIPK1-AS1		VWA5B1		IL13		PRSS12
LRRC8C	ENDOG	HLF	LINC01750		VWA5B2		IL15		PRSS2
AOC2	EXOG	JDP2	NGF-AS1		VWA7		IL16		PRSS3
GREM1	ASH1L	JUN	LINC02785		VWA9		IL17A		PZP
SPARC	TRMT10C	JUNB	LINC02796		VWCE		IL17B		SERPINA1
ARL4C	TRMT10A	JUND	LINC01677		VWDE		IL17C		SERPINA10
ADTRP	TRMT10B	MAF	ROR1-AS1		VWF		IL17D		SERPINA11
SYT13	MRPL33	MAFA	RBM15-AS1		WISP1		IL17F		SERPINA12
CCDC129	SSB	MAFB	LINC00466		WISP2		IL18		SERPINA2
ISM1	LARP7	MAFF	LINC01361		WISP3		IL19		SERPINA3
TSPAN2	MRPL24	MAFG	KCND3-IT1		ZP1		IL1A		SERPINA4
EFNB3	RNASEK	MAFK	SRGAP2-AS1		ZP2		IL1B		SERPINA5
HOMER2	PELO	NFE2	LINC01768		ZP3		IL1F10		SERPINA6
BAALC	QARS	NFE2L1	LINC01776		ZP4		IL1F5		SERPINA7
ROR1	IPO4	NFE2L2	HAO2-IT1		ZPLD1		IL1F6		SERPINA9
P2RY6	CAPRIN1	NFE2L3	DPYD-AS2				IL1F7		SERPINB1
ANGPTL2	CAPRIN2	NFIL3	LRIG2-DT				IL1F8		SERPINB10
DKK3	PNLDC1	NRL	LINC00869				IL1F9		SERPINB11
GLRB	PARN	TEF	DPYD-AS1				IL1RN		SERPINB12
CIT	TIAL1	XBP1	LINC02884				IL2		SERPINB13
ARNTL2	TIA1	AC008770.3	VAV3-AS1				IL20		SERPINB2
APBB1IP	CDC40	AC092835.1	LINC02790				IL22		SERPINB3
CD55	ZNF598	AC138696.1	LINC02586				IL23A		SERPINB4
PLTP	RCL1	AEBP2	ZRANB2-AS1				IL24		SERPINB5
FZD10	RTCA	AKAP8	PDE4B-AS1				IL25		SERPINB6
HRCT1	MRPL38	AKAP8L	ARHGAP29-AS1				IL26		SERPINB7
TF	ADAT2	ANKZF1	LINC01708				IL3		SERPINB8
SRGN	BOP1	ATMIN	AP4B1-AS1				IL34		SERPINB9
SMOC1	U2SURP	BCL11A	LINC01649				IL4		SERPINC1
DNER	DUS3L	BCL11B	BCAR3				IL5		SERPIND1
CHST6	CSTF3	BCL6	LINC01788				IL6		SERPINE1
ARHGDIB	SRSF11	BCL6B	LINC02798				IL7		SERPINE2
VANGL1	SREK1	BNC1	FGGY				IL9		SERPINE3
NT5E	POLR1E	BNC2	BCAR3-AS1				INHA		SERPINF1
PTGES	EXOSC7	CASZ1	DYNLT5				INHBA		SERPINF2
MAP1B	EXOSC8	CCDC17	LINC01748				INHBB		SERPING1
COL13A1	EXOSC9	CHAMP1	H2BP1				INHBC		SERPINH1
MAMDC2	MRPL12	CPXCR1	NFIA-AS2				INHBE		SERPINI1
ADAM12	RPS28	CTCF	NEXN-AS1				INS		SERPINI2
ELN	TEFM	CTCFL	LINC01707				INS-IGF2		SLPI
CD70	RPL12	DPF1	LINC01349				INSL3		SPAM1
TENM3	ZC3H3	DPF3	ALG14-AS1				INSL5		ST14
PLXDC1	EIF6	DZIP1	LRRC7				INSL6		SULF1
C3orf52	NELFE	E4F1	LINC01702				ISM1		SULF2
SLC44A5	EIF2B3	EEA1	LRRC7-AS1				ISM2		TGM1
LGI2	APOBEC2	EGR1	CLCA4-AS1				KITLG		TGM2
BEND6	APOBEC3H	EGR2	LINC02777				LEFTY1		TGM3
NCAPG	APOBEC3F	EGR3	TYW3				LEFTY2		TGM4
PLEKHG1	APOBEC3G	EGR4	LINC02238				LEP		TGM5
VCAM1	APOBEC1	FAM170A	LINC01712				LIF		TGM6
AKR1C2	ZC3H7A	FEZF1	LINC01765				LTA		TGM7
C10orf105	ZC3H7B	FEZF2	LINC01145				LTB		TIMP1
DPT	NOP9	FIZ1	SPATA42				MDK		TIMP2
CRISPLD1	PQBP1	GFI1	LINC01780				MEGF10		TIMP3
SBSPON	PATL2	GFI1B	HHLA3-AS1				MEGF11		TIMP4
SLC2A12	PATL1	GLI1	LINC01767				MEGF6		TLL1
ODF3B	EDC3	GLI2	LINC02787				MEGF8		TLL2
SGK1	WBP4	GLI3	LINC01307				MEGF9		TMPRSS15
SMLR1	GLTSCR2	GLI4	RTCA-AS1				MST1
TRAPPC1	RPS18	GLIS1	LINC01661				MST1L
SSC5D	ASCC1	GLIS2	SLC25A24P1				MSTN
CCDC80	EIF5A	GLIS3	LINC01364				NGF
ERCC6L	EIF5A2	GTF3A	LINC01779				NODAL
VAT1L	EIF5AL1	GZF1	DEPDC1-AS1				NRG1
MARCKS	MRPL47	HIC1	MIR137HG				NRG2
COL9A1	BOLL	HIC2	LINC01691				NRG3
TNNI2	DAZL	HINFP	DPYD-IT1				NRG4
CDK6	DAZ1	HIVEP1	LINC02567				NRTN
LIPA	DAZ2	HIVEP2	LINC01763				NTF3
COL5A1	DAZ3	HIVEP3	LINC01758				NTF4
CLEC11A	DAZ4	HKR1	LINC01650				OSM
PCDH18	INTS1	IKZF1	RGSL1				PDGFA
ARSI	RPLP1	IKZF2	THBS3-AS1				PDGFB
RAB27B	MRPS11	IKZF3	LINC02818				PDGFC
IGFBP4	WDR43	IKZF4	LINC02805				PDGFD
NRP2	TRMT112	IKZF5	GAS5				PF4
SYT8	PPP1R8	INSM1	LRRC52-AS1				PF4V1
RTN1	FBXO17	INSM2	MIR205HG				PGF
GEN1	MTHFSD	JAZF1	RC3H1-IT1				PIK3IP1
DIRAS1	SON	KAT7	MIR9-1HG				PPBP
ANK3	SPATS2L	KCMF1	PRDX6-AS1				PRL
RAB38	SPATS2	KIN	LINC01344				PSPN
COL10A1	MAEL	KLF1	PCAT6				PTN
CHPF2	RRP1B	KLF10	LINC02802				RPTN
GMFG	RRP1	KLF11	RGS5				S100A1
PANK1	ZC3HAV1	KLF12	LINC01675				S100A10
RAB31	PARP12	KLF13	ELF3-AS1				S100A11
FGF1	TIPARP	KLF14	PDE4DIPP6				S100A12
SCN8A	MRPS17	KLF15	RABGAP1L-IT1				S100A13
GRIK3	U2AF2	KLF16	LINC01704				S100A14
GPC4	UHMK1	KLF17	LINC02816				S100A16
SYT11	NUP153	KLF2	LINC01350				S100A2
ARNT2	CSDE1	KLF3	HSD11B1-AS1				S100A3
ABLIM3	POLR2L	KLF4	LIX1L-AS1				S100A4
SLC36A1	NKRF	KLF5	LINC01353				S100A5
HTRA3	MRPL48	KLF6	LINC01719				S100A6
GCSAM	XRCC6	KLF7	MGAT4EP				S100A7
SERPINA5	SUPT5H	KLF8	TMCO1-AS1				S100A7A
NEFH	TSR3	KLF9	PDZK1P1				S100A7L2
RGS19	XRN2	L3MBTL1	MIR29B2CHG				S100A8
FSTL1	RSRC1	L3MBTL3	ASH1L-AS1				S100A9
FBN2	TDRD5	L3MBTL4	KIRREL1-IT1				S100B
NOVA1	POLR2J	MAZ	LMX1A-AS1				S100G
GLB1L3	POLR2J2	MECOM	LINC01657				S100P
TIMP1	POLR2J3	MTF1	FLG-AS1				S100Z
SLC38A5	SAFB2	MYNN	LINC02803				SCUBE1
VSNL1	SAFB	MYT1	LINC01222				SCUBE2
MAFB	SLTM	MYT1L	RASAL2-AS1				SCUBE3
EXTL2	BRIX1	MZF1	LINC00626				SFRP1
CD276	POLR2I	OSR1	RABGAP1L-DT				SFRP2
CENPE	PWP2	OSR2	LINC01133				SFRP4
MIR31HG	ELAC2	OVOL1	LEMD1-DT				SFRP5
GAS1	ZCCHC14	OVOL2	GORAB-AS1				SHH
SRM	ZCCHC2	OVOL3	LAMC1-AS1				TCHH
FBLN5	LARS	PEG3	LINC01645				TCHHL1
CRTAC1	MRPL28	PLAG1	DCST1-AS1				TDGF1
GPX7	CNOT1	PLAGL1	DNM3OS				TGFA
MICALL2	DDX18	PLAGL2	CLEC20A				TGFB1
RCAN1	TSEN15	PRDM1	LINC01142				TGFB2
SLC16A10	USP10	PRDM10	IL6R-AS1				TGFB3
COL25A1	SMNDC1	PRDM12	LINC01741				THPO
DDX25	THUMPD2	PRDM13	LINC01136				TNF
MMP2	THUMPD3	PRDM14	LINC01696				TNFSF10
PCOLCE	SND1	PRDM15	LINC01036				TNFSF11
SCRG1	LSM4	PRDM16	LINC02819				TNFSF12
TMSB4X	EIF3M	PRDM2	RUSC1-AS1				TNFSF13
CELF2	MRPL34	PRDM4	ARHGEF2-AS1				TNFSF13B
FPR3	SRP72	PRDM5	IPO9-AS1				TNFSF14
C7orf73	SUGP1	PRDM6	LINC01701				TNFSF15
NRP1	SUGP2	PRDM8	ILDR2				TNFSF18
PDLIM7	RPS3	PRDM9	CADM3-AS1				TNFSF4
GPR176	RPS27A	PRMT3	C2CD4D-AS1				TNFSF8
STAB1	CCAR2	RBAK	TUBA5P				TNFSF9
KCNJ15	CCAR1	RBSN	KIAA0040				TPO
EVI2A	DDX49	REPIN1	LINC01035				VEGFA
ATRNL1	MRPL4	REST	MIR181A1HG				VEGFB
CHST2	SFSWAP	RLF	LINC01699				VEGFC
PDE3A	MRPS12	RREB1	LINC01680				VWC2
C1QTNF1	EIF1	SALL1	UBE2Q1-AS1				VWC2L
TSPAN11	EIF1B	SALL2	TNR-IT1				WFIKKN1
FUT4	CLP1	SALL3	LINC01363				WFIKKN2
GABRA4	ZMAT5	SALL4	LINC01720				WIF1
THBS3	SF3B3	SCRT1	PDIA3P1				WNT1
TMEM19	PLD6	SCRT2	ACTG1P25				WNT10A
FZD8	QTRTD1	SLC2A4RG	LINC01774				WNT10B
KDELC1	QTRT1	SNAI1	KCNH1-IT1				WNT11
SMIM13	PIH1D1	SNAI2	LINC00303				WNT16
CCNA2	SWT1	SNAI3	LINC01351				WNT2
AVIL	EXOSC4	SP1	SEC16B				WNT2B
HAPLN1	EXOSC6	SP2	RFX5-AS1				WNT3
TGM2	PTRH1	SP3	TMCC2-AS1				WNT3A
HECW2	INTS8	SP4	LINC00272				WNT4
SSX2IP	EXOSC10	SP5	RGS5-AS1				WNT5A
KIF4A	CASC3	SP6	LINC02789				WNT5B
CSRNP3	GTF3A	SP7	LINC01732				WNT6
BMP1	MRPL54	SP8	LEMD1-AS1				WNT7A
IL27RA	GTPBP3	SP9	RABGAP1L-AS1				WNT7B
SRPX	UBA1	ST18	TEX50				WNT8A
FRK	LSM12	TRAFD1	ERLNC1				WNT8B
TMEM196	HINT3	TSHZ1	LINC01698				WNT9A
GPR88	CCDC59	TSHZ2	LINC01717				WNT9B
LUM	POLDIP3	TSHZ3	DNM3-IT1				XCL1
SH3KBP1	RPL32	VEZF1	LINC02806				XCL2
LOXL1	AZGP1	WIZ	TDRKH-AS1				ZFP91
HEG1	EMG1	WT1	H2BP2
SERPINE1	C17orf85	YY1	LINC02776
PRH2	N4BP1	YY2	LMX1A-AS2
FDXACB1	NYNRIN	ZBTB1	LINC01724
SERTAD4	KHNYN	ZBTB10	FAM78B-AS1
STEAP1	NOP2	ZBTB11	NECTIN4-AS1
AQP3	NSUN4	ZBTB12	RPS10P7
PODNL1	NSUN3	ZBTB14	ACBD6
FAM213B	NSUN6	ZBTB16	PDC-AS1
GINS3	PAN2	ZBTB17	LINC01731
MID1	ZCCHC9	ZBTB18	DYRK3-AS1
JAK3	RRP9	ZBTB2	OVAAL
PCSK6	TNRC6A	ZBTB20	PDE4DIPP3
ADCY7	TNRC6B	ZBTB21	LINC01688
AEBP1	TNRC6C	ZBTB22	FALEC
DGKI	RP9	ZBTB25	LINC01527
WISP1	MRPL15	ZBTB26	LINC01681
TPO	NGDN	ZBTB3	ADAMTSL4-AS2
PLXNA4	LSM10	ZBTB32	KIAA1614-AS1
TWIST1	PUS1	ZBTB33	ASH1L-IT1
ZNF474	MAK16	ZBTB34	LINC02770
SLC35B4	RPS13	ZBTB37	SMG7-AS1
CLSPN	SNRNP200	ZBTB38	LINC01031
DSEL	PRDX1	ZBTB39	LINC02799
SERPINF1	TSN	ZBTB4	LINC01221
ARHGAP44	NUFIP2	ZBTB40	PBX1-AS1
BFSP1	RBM19	ZBTB41	LINC00970
FAM171A1	TDRKH	ZBTB42	LPGAT1-AS1
UCP2	NOP58	ZBTB43	NSUN6
COL15A1	RBM6	ZBTB44	LINC00702
AOC3	RBM10	ZBTB45	LINC01710
TRPV2	RBM5	ZBTB46	SFTA1P
LTBP1	RBM44	ZBTB47	SVIL-AS1
CKMT2	OASL	ZBTB48	LINC01693
SLC39A3	OAS1	ZBTB49	PARD3-AS1
ARSB	OAS2	ZBTB5	LINC01743
FAM198B	OAS3	ZBTB6	LINC01139
LSAMP	SF3A3	ZBTB7A	LINC02608
ANTXR1	NOC3L	ZBTB7B	LINC02561
COL6A1	MYEF2	ZBTB7C	GATA3-AS1
SEMA5A	HNRNPM	ZBTB8A	PRKCQ-AS1
SKP2	C11orf68	ZBTB8B	LINC02257
GPX8	MRPL10	ZBTB9	LYST-AS1
ENOX1	RNASE10	ZFAT	LINC00708
SAMD9	CALR	ZFP1	ACBD3-AS1
TBC1D9	CANX	ZFP14	LINC00700
GALNT7	CALR3	ZFP2	SEPTIN14P21
ALDH1A2	RPP14	ZFP28	TRIM67-AS1
GLI3	RPS8	ZFP3	LINC01655
SLC13A4	PDCD7	ZFP30	ITPKB-IT1
C14orf119	RPS19BP1	ZFP37	SLC35F3-AS1
ZNF81	TRMT6	ZFP41	FAM238B
F5	RPL4	ZFP42	DISP1
CACNA1I	PRPF3	ZFP57	CCNYL4
MICAL2	RARS	ZFP62	LINC00710
DNM3OS	RARS2	ZFP64	LINC00709
DYSF	APOBEC4	ZFP69	SLC39A12-AS1
TRAM1L1	ZCCHC24	ZFP69B	PROSER2-AS1
BTBD11	RPS21	ZFP82	LINC01517
ABRACL	DDX24	ZFP90	CNIH3-AS1
C2	RTCB	ZFP91	ADARB2-AS1
TUBA1B	MBNL2	ZFP92	KIF26B-AS1
MLLT10P1	MBNL3	ZFPM1	LINC01516
SHC3	MBNL1	ZFPM2	FLVCR1-DT
S1PR3	ALYREF	ZFX	LINC02814
FMNL1	LSMD1	ZFY	CELF2-AS2
LRRC8E	PUS7	ZIC1	LINC01641
LRRC17	PUS7L	ZIC2	LINC01736
MYOM3	MRPS24	ZIC3	LINC00210
GOLM1	RBBP6	ZIC4	LASTR
C1R	RPL19	ZIC5	LINC01740
ABCC3	NOL3	ZIK1	MKX-AS1
CARD6	RPS27	ZIM2	USH2A-AS2
GPR153	RPS27L	ZIM3	LINC00703
C12orf75	PTRF	ZKSCAN1	LGALS8-AS1
OSBPL3	MRPS18A	ZKSCAN2	LINC00993
ARHGAP11A	SLBP	ZKSCAN3	LINC02645
CTSO	EARS2	ZKSCAN4	IDI2-AS1
ABCA12	SMAD1	ZKSCAN5	MANCR
MPZL2	SMAD2	ZKSCAN7	LINC02654
CSF1R	SMAD5	ZKSCAN8	LINC02817
COL6A3	SMAD9	ZMAT1	NEBL-AS1
ICMT	SMAD3	ZMAT4	LYPD9P
GNG11	SMAD4	ZNF10	SNAP47-AS1
SPSB4	SMAD7	ZNF100	LINC02676
CDKN2B	SMAD6	ZNF101	LINP1
PKDCC	PRPF39	ZNF107	LINC02669
NAGPA	SRP68	ZNF112	LINC01653
TM4SF1	ADARB2	ZNF114	COA6-AS1
NUSAP1	ADAD1	ZNF117	LINC00837
CAP2	ADAD2	ZNF12	LINC00184
FIBIN	ADAT1	ZNF121	CNIH3-AS2
GPR161	ADARB1	ZNF124	LINC01705
PRDX1	ADAR	ZNF131	IATPR
SLC38A7	CLK3	ZNF132	LINC02642
LRRC66	CLK4	ZNF133	LINC02660
ANGPTL1	PRPF4B	ZNF134	LINC00705
HSPA8	CLK1	ZNF135	PROX1-AS1
GTF2E1	CLK2	ZNF136	LINC02668
RGS17	LSM3	ZNF138	LINC02768
LAMB3	FAM46A	ZNF14	LINC02665
RIPK3	CRYZ	ZNF140	ZEB1-AS1
PLA2G2A	KIN	ZNF141	MACORIS
DOLK	RPS2	ZNF142	LINC01354
GAL3ST4	DUS4L	ZNF143	LYPLAL1-AS1
ECM2	EIF4A1	ZNF146	LINC01682
CCNJ	EIF4A2	ZNF148	ST8SIA6-AS1
MON1A	EIF4A3	ZNF154	PITRM1-AS1
CHSY3	IGF2BP1	ZNF155	TGFB2-AS1
FAM20A	IGF2BP2	ZNF157	LINC02765
CAPS	IGF2BP3	ZNF16	SVIL2P
MEST	UBAP2	ZNF160	SELENOOLP
COL7A1	UBAP2L	ZNF165	TAF1A-AS1
DPP4	SNRPE	ZNF169	ITPKB-AS1
CPNE2	EIF2B5	ZNF17	HNRNPU
ATP8B4	CRNKL1	ZNF174	LINC00701
SGCD	POLRMT	ZNF175	LYPLAL1-DT
CTGF	METTL10	ZNF177	LINC01745
ZMAT3	MRPL41	ZNF18	LINC01341
ZSCAN16	MRPS7	ZNF180	LINC02639
ZKSCAN4	NSUN5	ZNF181	LINC00582
MUM1L1	NSUN7	ZNF182	ZNF25-DT
SLA	MTG1	ZNF184	CHRM3-AS2
NREP	MRPS28	ZNF189	LINC02663
S100A10	TDRD10	ZNF19	LINC02630
MAP1A	RPUSD1	ZNF195	LINC02644
IGFBP7	NHP2	ZNF197	GPR158-AS1
ZBTB39	XAB2	ZNF2	LINC01703
TMSB10	FAU	ZNF20	SMYD3-AS1
GDE1	RRP36	ZNF200	SPATA17-AS1
HSBP1	GRWD1	ZNF202	FAM238A
COL24A1	ENDOV	ZNF205	LINC00707
PON2	VARSL	ZNF207	LINC00467
PTN	MRRF	ZNF208	LINC02628
UROC1	MTFMT	ZNF211	LINC02771
ZCCHC5	C12orf65	ZNF212	VIM-AS1
NDUFB2	MRTO4	ZNF213	LINC02813
BICD2	RBM26	ZNF214	USH2A-AS1
CDKN3	RBM27	ZNF215	ITGB1-DT
CALD1	DIS3	ZNF217	LINC02779
DOPEY2	DIS3L	ZNF219	LINC02648
NID2	DIS3L2	ZNF22	LINC02629
METRN	C1QBP	ZNF221	LINC02670
REP15	SUB1	ZNF222	LINC02774
ALDH1B1	MRPS33	ZNF223	LINC02474
CTSK	PRPF6	ZNF224	LINC01352
GPC5	SMG8	ZNF225	LINC01737
PCYOX1L	PSTK	ZNF226	CHRM3-AS1
TYRO3	GAPDH	ZNF227	LINC01132
NRK	TNPO3	ZNF229	LINC01347
FUCA1	IPO13	ZNF23	SEPTIN7P13
TMEM14A	MOV10	ZNF230	DISC1-IT1
NIP7	MOV10L1	ZNF232	SMYD3-IT1
PCDH12	PARP1	ZNF233	LINC00200
OMD	MRPS35	ZNF234	LINC02634
ARHGAP28	GPKOW	ZNF235	AKT3-IT1
B3GALT6	SETD1A	ZNF236	LINC02773
GALNT1	SETD1B	ZNF239	LINC02643
SPAG17	SF3A2	ZNF24	LINC01744
CDK2AP1	AFF1	ZNF248	ZNF518A
S100A3	AFF3	ZNF25	CASC2
GDF5	AFF4	ZNF250	NUTM2A-AS1
LHFPL2	AFF2	ZNF251	KCNMA1-AS2
CDHR4	PARK7	ZNF253	LNCAROD
FAM98A	TRNAU1AP	ZNF254	LINC02646
TIMP3	SRBD1	ZNF256	ZNF32-AS1
EIF4E2	EIF3D	ZNF257	ENTPD1-AS1
CAPZB	NOP10	ZNF26	HSPA12A
RTN4RL1	WARS	ZNF260	UNC5B-AS1
ZFP3	MATR3	ZNF263	ZMIZ1-AS1
FRMPD4	SNRPD1	ZNF264	PLCE1-AS1
LRRN2	SNRPC	ZNF266	FANK1-AS1
GRIN2D	FXR1	ZNF267	FAM21EP
IFIT1	FXR2	ZNF268	LINC01153
GRIP2	FMR1	ZNF273	LINC01435
C12orf49	MEPCE	ZNF274	C10orf143
RAB23	KAT8	ZNF275	LINC02647
NPFF	CIRBP	ZNF276	ATE1-AS1
CHML	RBM3	ZNF28	LINC02621
CTPS1	CNOT7	ZNF280A	ITPRIP-AS1
GLDN	CNOT8	ZNF280B	LINC00866
SCD5	A1CF	ZNF280C	LINC01520
SLC15A2	RBM46	ZNF280D	C10orf71-AS1
KPNA2	RBM47	ZNF281	LINC00865
ITM2A	DND1	ZNF282	TNKS2-AS1
GLB1	HNRNPR	ZNF283	LINC02672
EDEM3	SYNCRIP	ZNF284	KCNMA1-AS1
RCC2	ABCE1	ZNF285	TEX36-AS1
ZNF30	GPATCH4	ZNF286A	ADIRF-AS1
LINC00654	PAIP1	ZNF286B	LINC01515
RYR3	RBM20	ZNF287	LINC02661
LPAR4	GNL3	ZNF292	EMX2OS
EHD3	GNL3L	ZNF296	LINC00857
STEAP3	FAM120A	ZNF3	TMEM26-AS1
ZFP69	FAM120B	ZNF30	LINC01519
EML1	FAM120C	ZNF300	LINC00867
LEPROTL1	KHDC1	ZNF302	LINC01514
IMPAD1	KHDC1L	ZNF304	FAM245A
ARPC1B	RPL10L	ZNF311	LINC02624
PROS1	RPL10	ZNF316	TLX1NB
ANKRD50	EIF2S1	ZNF317	FAM170B-AS1
KBTBD6	MRPL20	ZNF318	LINC02667
RCN2	EPRS	ZNF319	LINC02659
ADCY1	DHX58	ZNF32	PPP3CB-AS1
TMEM8A	DDX58	ZNF320	TMEM254-AS1
HSD3BP4	IFIH1	ZNF322	ZNF32-AS2
FZD1	CDK5RAP1	ZNF324	CHEK2P5
HMGCR	HABP4	ZNF324B	PLCE1-AS2
STMN3	SERBP1	ZNF326	LINC02679
GUCY2C	METTL5	ZNF329	NUTM2B-AS1
LYPLA1	ZCCHC7	ZNF331	DNAJC9-AS1
GNG2	WDR36	ZNF333	LINC02620
PLBD1	CCDC86	ZNF334	SGMS1-AS1
NT5DC2	C2orf15	ZNF335	LINC00840
AGPS	MRPL30	ZNF337	DNMBP-AS1
GTF3C6	RPS26	ZNF33A	LINC00856
CSMD2	TEX13A	ZNF33B	LBX1-AS1
ENG	BARD1	ZNF34	LINC00858
LOC100505549	XPO4	ZNF341	BEND3P1
ERI2	RUVBL1	ZNF343	DLG5-AS1
MRC2	IMP4	ZNF345	LINC00841
SLC40A1	DDX52	ZNF346	RSU1P2
MAGED1	THOC1	ZNF347	SLC16A12-AS1
ARPC5	TRPT1	ZNF35	LINC00844
TIAM1	NHP2L1	ZNF350	NRG3-AS1
ISLR	EIF2B2	ZNF354A	SLC25A16
CADM1	RNF113B	ZNF354B	LINC01264
HYAL2	RNF113A	ZNF354C	SLC9B1P3
LNX1	INTS10	ZNF358	MRLN
XXYLT1	LENG9	ZNF362	WBP1L
EZH2	RPS29	ZNF365	LINC02658
SPON1	NOP16	ZNF366	LINC00839
PLD1	U2AF1	ZNF367	LINC02641
SERPINH1	U2AF1L4	ZNF37A	FAM25E
ICA1	RANBP6	ZNF382	PRKG1-AS1
ZNF681	IPO5	ZNF383	NEURL1-AS1
ANKRD65	THOC7	ZNF384	KCNIP2-AS1
C9orf142	DNMT3B	ZNF385A	FAM53B-AS1
KCNQ5	GFM1	ZNF385B	CFAP58-DT
ANO1	RNASE9	ZNF385C	GRID1-AS1
IER3IP1	PLRG1	ZNF385D	WDR11-AS1
NKX3-2	REXO1	ZNF391	ZNF503-AS1
PDPN	ZC3HAV1L	ZNF394	PDCD4-AS1
TAS2R14	LSM14A	ZNF395	LINC02650
SLC25A20	LSM14B	ZNF396	CDH23-AS1
TMEM189	LUZP4	ZNF397	LINC01518
PRKCDBP	TDRD6	ZNF398	LINC02623
RPS6KA4	TDRD15	ZNF404	EDRF1-DT
OSTC	MRPS22	ZNF407	LINC00863
MGAT4B	EEF1B2	ZNF408	CEP164P1
SLC46A3	EEF1D	ZNF41	LINC02681
CMTM3	SIDT1	ZNF410	LINC02651
RPN2	SIDT2	ZNF414	LINC01375
ABCC10	TRMT44	ZNF415	TMEM72-AS1
AEN	GPATCH8	ZNF416	LCOR
RAI14	WDR4	ZNF417	LINC02674
SLC35B2	SLIRP	ZNF418	LINC02640
VWA1	ATXN1	ZNF419	LINC02633
REEP3	ATXN1L	ZNF420	EDRF1-AS1
IPO13	YTHDF1	ZNF423	LINC02655
ITGB5	YTHDF2	ZNF425	KCNMA1-AS3
TSPAN17	YTHDF3	ZNF426	OLMALINC
TMED3	LRPPRC	ZNF428	ZNF32-AS3
TFDP1	TFIP11	ZNF429	LINC00601
TUBA1A	ILF2	ZNF43	LINC02625
PDGFRL	STRBP	ZNF430	MIR3663HG
MTHFD1L	ILF3	ZNF431	ACTA2-AS1
EI24	TCERG1	ZNF432	LINC00502
RGS2	NXF5	ZNF433	LINC02626
RCBTB2	NXF2B	ZNF436	SLIT1-AS1
LCLAT1	NXF2	ZNF438	PARGP1
AGPAT4-IT1	NXF1	ZNF439	LINC02636
SPRED3	NXF3	ZNF44	LINC02671
CYP27C1	ZRSR1	ZNF440	LINC02632
PCNA	ZRSR2	ZNF441	ZSWIM8-AS1
IKBIP	MRPL35	ZNF442	TCERG1L-AS1
PRADC1	RRS1	ZNF443	LINC02627
PLXNA1	PRKDC	ZNF444	LINC02653
NACC1	NOC2L	ZNF445	SORCS3-AS1
ANKH	MTIF3	ZNF446	FAM99B
GM2A	NOL11	ZNF449	H19
ATP6AP2	EXOSC3	ZNF45	STIM1-AS1
NME1	PNPT1	ZNF451	MIR202HG
CAMK2N1	TSNAX	ZNF454	CD81-AS1
FBXO45	RIOK1	ZNF460	ADAM8
FAT4	RIOK3	ZNF461	WT1-AS
FADS2	PIWIL1	ZNF462	LINC01219
TPM4	PIWIL2	ZNF467	TUBGCP2
EP400NL	PIWIL3	ZNF468	LINC00301
TMTC4	PIWIL4	ZNF469	MYRF-AS1
PYCR1	PEG10	ZNF470	LINC01150
NFATC2	ZCCHC5	ZNF471	LINC02723
MFSD1	POP7	ZNF473	KCNQ1-AS1
DOK1	FASTKD3	ZNF474	LINC02708
ARHGAP18	TBRG4	ZNF479	MRPL23-AS1
ANO8	FASTK	ZNF48	NKX6-2
COL18A1	TRMT13	ZNF480	KCNQ1DN
ZNF850	IREB2	ZNF483	FAM99A
NLN	ACO1	ZNF484	ADGRA1-AS1
CYB5A	ZCCHC3	ZNF485	KRTAP5-AS1
ENPP2	SNUPN	ZNF486	LINC01168
ZNF200	PTRHD1	ZNF487	LINC01165
IRAK1	HARS	ZNF488	LINC01167
APMAP	HARS2	ZNF490	SHANK2-AS1
TMEM30A	HNRNPK	ZNF491	LINC02702
RPIA	PCBP1	ZNF492	MIR194-2HG
TSPAN12	PCBP2	ZNF493	LINC02762
TARBP1	PCBP3	ZNF496	SLC37A4
SH3BP5L	PCBP4	ZNF497	SHANK2
PCDH1	AQR	ZNF500	SHANK2-AS2
PITPNM3	ICT1	ZNF501	ALDH3B1
ADO	UNK	ZNF502	CWC15
RSU1	UNKL	ZNF503	LINC02151
BPGM	CEBPZ	ZNF506	NTM-IT
GNRHR	MRPS9	ZNF507	LINC01537
COL8A2	THG1L	ZNF510	ZPR1
RP2	ZCCHC13	ZNF511	APOA1-AS
MIR497HG	CNBP	ZNF512B	NRXN2-AS1
TRAK1	SRRT	ZNF513	TRHDE-AS1
ENTPD7	CD2BP2	ZNF514	USP30-AS1
TAGLN2	SNRPG	ZNF516	LINC02408
ENAH	APTX	ZNF517	SOX5
IPW	RPL17	ZNF518A	LINC02347
ZKSCAN7	BMS1	ZNF518B	FAM66C
TMEM181	SARS	ZNF519	NINJ2-AS1
TRAK2	SARS2	ZNF521	LINC00173
SGCB	PAIP2	ZNF525	GPRC5D-AS1
LSM1	PAIP2B	ZNF526	LINC02827
GRN	GEMIN4	ZNF527	CLEC12A-AS1
EDA2R	PNRC2	ZNF528	HOTAIR
ANXA2	FASTKD2	ZNF529	C12orf75
PPP1R14B	GEMIN6	ZNF530	LRRK2-DT
LGALS1	DDX20	ZNF532	CD27-AS1
CCDC112	DDX39A	ZNF534	MAPKAPK5-AS1
CMTM4	DDX39B	ZNF536	C1RL-AS1
VOPP1	DHX37	ZNF540	A2ML1-AS2
PDGFD	ZNF346	ZNF543	LINC02470
KCTD21	MRPL50	ZNF544	LINC02449
ZMPSTE24	RNASE1	ZNF546	EMG1
TMEM100	RNASE2	ZNF547	LINC00940
ANKRD52	RNASE3	ZNF548	TBC1D30
GPR180	RNASE4	ZNF549	LINC02471
MYL9	RNASE6	ZNF550	LINC00987
SKA2	RNASE7	ZNF551	LINC00477
PSMA4	RNASE8	ZNF552	LINC00937
ZDHHC3	ANG	ZNF554	HNF1A-AS1
PALM2	DYNC1H1	ZNF555	LINC02384
PLXNA2	FTSJ3	ZNF556	LINC00343
TGFB3	SF3B2	ZNF557	LINC00598
ZNF223	CTU2	ZNF558	ANKRD20A19P
LINC00574	XPOT	ZNF559	TUSC8
ITGA11	RBMXL1	ZNF560	NRAD1
EPB41L3	RBMXL2	ZNF561	SPATA13
UGP2	RBMXL3	ZNF562	LINC02370
CYBA	RBMY1A1	ZNF563	LINC00428
FBLN7	RBMY1B	ZNF564	LINC00327
GTF3A	RBMY1D	ZNF565	LINC00457
TTL	RBMY1E	ZNF566	LINC00448
PTK7	RBMY1F	ZNF567	LINC00460
EMC7	RBMY1J	ZNF568	LINC00426
SAMD9L	RBMX	ZNF569	LINC01257
PTPRD	PPP1R10	ZNF57	MYCBP2-AS1
SLC6A9	PRR3	ZNF570	CLDN10-AS1
A2M	DKC1	ZNF571	LINC00452
TXNL4A	MRPL17	ZNF572	SCEL-AS1
FZD7	TRA2A	ZNF573	LINC00376
CTSB	TRA2B	ZNF574	LINC00571
C1QTNF7	RPL26L1	ZNF575	CPB2-AS1
CD109	RPL26	ZNF576	PCDH9-AS1
CEP41	AUH	ZNF577	LINC00454
TRIB2	EIF3C	ZNF578	LINC01040
USP31	EIF3CL	ZNF579	LINC00330
TMTC3	SCAF8	ZNF580	LINC02337
XKR8	SCAF4	ZNF581	TPTE2P6
AP3M1	EEF2K	ZNF582	LINC00362
ZSCAN9	RPL6	ZNF583	GPC5-AS1
TUSC3	MRPL11	ZNF584	LINC01198
RUNDC3B	G3BP1	ZNF585A	HNRNPA1P30
ELMOD2	G3BP2	ZNF585B	LINC00440
GAS2L1	MRPS26	ZNF586	WASF3-AS1
PDE8B	SF3B5	ZNF587	LINC00404
FKBP1A	DHX34	ZNF587B	LINC00399
TPST2	UTP23	ZNF589	LINC01069
ZBTB34	SNRNP48	ZNF592	ESRRAP2
MYO1B	PRPF38B	ZNF594	LINC00332
TIA1	HEXIM1	ZNF595	LINC00377
ZNF792	HEXIM2	ZNF596	LRCOL1
WIPI1	SRRM2	ZNF597	RB1-DT
TMEM26	SRRM3	ZNF598	LINC00345
SYCP2	PIH1D3	ZNF599	DLEU2
FAIM2	DHX40	ZNF600	CLYBL-AS1
ZNF423	DHX38	ZNF605	ENOX1-AS1
SLC39A13	TRMT61B	ZNF606	C1QTNF9-AS1
FADD	CSDC2	ZNF607	DIAPH3-AS1
B4GALT2	CARHSP1	ZNF608	SMIM2-AS1
2023-03-02	POP4	ZNF609	LINC00430
COL11A1	LARP6	ZNF610	LINC01055
PIGK	RNPC3	ZNF611	LATS2-AS1
PSMD14	RPL30	ZNF613	TPT1-AS1
RAB15	RUVBL2	ZNF614	LINC00391
LRRC8B	DRG1	ZNF615	LINC00355
KDELR3	TRIM25	ZNF616	LINC00368
TMEM50A	RQCD1	ZNF618	GRTP1-AS1
SKAP2	MRPS18C	ZNF619	LINC00431
CCT5	MRPL45	ZNF620	MTUS2-AS2
DNAH5	RPLP2	ZNF621	SUCLA2-AS1
ZNF117	SRP19	ZNF623	LINC00379
CHST11	RPS24	ZNF624	USP12-AS1
GOLGA7B	AKAP17A	ZNF625	LINC00383
C3orf62	NXT2	ZNF626	LINC00437
ABHD6	NXT1	ZNF627	ANKRD10-IT1
GLRX5	MRPL9	ZNF628	LINC00378
ITPA	RPL27	ZNF629	LINC01048
C1GALT1	RPL24	ZNF630	LINC00446
DTD2	CNOT10	ZNF639	MYO16-AS2
CENPN	ABT1	ZNF641	EDNRB-AS1
NTNG2	DDX25	ZNF644	GPC5-AS2
LBH	DDX19A	ZNF645	LINC00434
ZNF100	DDX19B	ZNF646	LINC00395
HCLS1	MRPS30	ZNF648	LINC00358
LTBP2	SMG1	ZNF649	DLEU7
RHOJ	EXOSC5	ZNF652	MED4-AS1
C6orf163	AIMP2	ZNF654	MCF2L-AS1
ZNF281	BZW2	ZNF655	NALCN-AS1
MINPP1	BZW1	ZNF658	MIPEPP3
RAP2B	PARS2	ZNF66	LINC00676
TECPR1	INTS12	ZNF660	LINC00381
RPP40	EIF3H	ZNF662	MIR4500HG
MAP9	SKIV2L	ZNF664	LINC00397
AMMECR1	RC3H2	ZNF665	UBAC2-AS1
PLK1	RC3H1	ZNF667	FGF14-AS1
LRP12	ZFP36	ZNF668	LINC01053
TRAF3	ZFP36L1	ZNF669	ZDHHC20-IT1
CAMKK2	ZFP36L2	ZNF670	LINC01049
PLOD3	ANKHD1	ZNF671	FREM2-AS1
CKAP2	ANKRD17	ZNF672	DCUN1D2-AS
GAS7	HELZ2	ZNF674	GAS6-AS1
SPTLC3	UPF1	ZNF675	LINC00410
TUSC2	DROSHA	ZNF676	LINC00350
NIPAL3	MRPL37	ZNF677	USP12-AS2
HSD3B7	PUS10	ZNF678	LINC00421
NPTN	NUDT16	ZNF679	DLEU1
TGFBR1	NUDT16L1	ZNF680	LINC00412
PID1	TRMT11	ZNF681	LINC00462
SLC30A5	PET112	ZNF682	LINC00545
HHIPL1	NUFIP1	ZNF683	LINC01068
TSPAN3	PURA	ZNF684	LINC00445
CD4	PURB	ZNF687	FGF14-IT1
C1QTNF3	PURG	ZNF688	LINC01054
NEK6	ZRANB2	ZNF689	LINC00427
CALM3	THOC5	ZNF69	LINC00370
ZNF234	TSEN54	ZNF691	LINC00442
LIMK1	SRP9	ZNF692	LINC02418
CPPED1	PIN4	ZNF695	LINC00363
ZNF557	ZC3H14	ZNF696	LINC00388
FAM136A	CNOT2	ZNF697	LINC00408
ABCC5	TARBP1	ZNF699	LINC01066
HOMER3	AGO1	ZNF7	TEX26-AS1
C11orf24	AGO2	ZNF70	LINC00539
YIF1A	AGO3	ZNF700	LINC01067
C21orf62	AGO4	ZNF701	PCCA-AS1
SFXN5	LARP4B	ZNF703	LINC02336
STS	LARP4	ZNF704	PCDH9-AS3
NOP10	SNW1	ZNF705A	ZNF84-DT
C5orf15	EZH2	ZNF705B	LINC01038
TSTA3	EIF3B	ZNF705D	SOX1-OT
COTL1	RPP30	ZNF705E	LINC00366
NXT2	ZMAT3	ZNF705G	LINC00456
MYL6	PTGES3	ZNF706	LINC00390
LASP1	KARS	ZNF707	OBI1-AS1
NUTF2	RAN	ZNF708	ARHGEF7-AS2
CNPY4	SNRPA	ZNF709	LINC00352
COL6A2	SNRPB2	ZNF71	ANKRD26P3
ZNF85	HEATR1	ZNF710	LINC00458
SPTLC2	PTGES3L-AARSD1	ZNF711	GPC6-AS2
CRYGS	AARSD1	ZNF713	PCOTH
SGMS2	CPSF3	ZNF714	ATP11A-AS1
CAPN2	CPSF3L	ZNF716	DIAPH3-AS2
POLG	CWC25	ZNF717	STK24-AS1
GLIPR1	RPS5	ZNF718	LINC00365
LOC100128361	POLR2D	ZNF721	SACS-AS1
ZNF772	C9orf114	ZNF724	LINC00443
EVI5L	MRPL44	ZNF726	GPC5-IT1
DOCK8	ETF1	ZNF727	FARP1
DNAJC15	GAR1	ZNF728	LINC00373
MPZL1	MVP	ZNF729	LINC01046
ALG1	RPF2	ZNF730	LINC00331
CAPG	ZC3H18	ZNF732	LINC00374
MYO6	INTS5	ZNF735	PCDH9-AS4
EPHB2	INTS3	ZNF736	LINC00349
DNAL1	LSM6	ZNF737	RBM26-AS1
PRDX4	SNRPF	ZNF74	LINC00384
GRIA3	TUT1	ZNF740	SUCLA2
HNRNPAB	MTPAP	ZNF746	DOCK9-AS1
CCDC136	EIF2AK1	ZNF747	LINC00353
AK1	EIF2AK2	ZNF749	LINC01034
FLAD1	EIF2AK3	ZNF750	LINC00348
ARPC1A	EIF2AK4	ZNF75A	LINC02344
CMTM6	MRPL22	ZNF75D	ARHGEF7
MFAP3L	PES1	ZNF76	LINC00407
METTL7A	LSM7	ZNF761	ENOX1-AS2
YWHAB	PAPD4	ZNF763	FRY
LOC100129034	ZCCHC11	ZNF764	LINC00387
MC1R	ZCCHC6	ZNF765	LINC00380
SHKBP1	KHDRBS1	ZNF766	LINC00572
HSPH1	KHDRBS2	ZNF768	SMIM2-IT1
MGAT2	KHDRBS3	ZNF77	LINC00423
NQO1	QKI	ZNF770	LINC00364
MEGF11	SF1	ZNF771	ATXN8OS
ARVCF	LRRC47	ZNF772	LINC01077
TIMELESS	ISY1	ZNF773	FRY-AS1
VASH1	SRRM1	ZNF774	GPC6-AS1
RDH11	IPO9	ZNF775	LINC00411
LRRN4CL	MTRF1	ZNF776	ATP11A
TXNDC9	MTRF1L	ZNF777	LINC00354
TM7SF3	WIBG	ZNF778	INTS6-AS1
KIAA1024	PPAN	ZNF780A	MRPS31P5
ENDOD1	FUBP3	ZNF780B	LINC01072
BAG2	FUBP1	ZNF781	PCDH9-AS2
UGGT1	KHSRP	ZNF782	LINC00385
MVB12B	CHTOP	ZNF783	LINC00333
FKBP14	PTCD2	ZNF784	LINC01065
ZNF287	POLR2A	ZNF785	SMAD9-IT1
STRIP2	MRPL43	ZNF786	LINC00351
SH3RF3	DDX55	ZNF787	ARHGEF7-IT1
PXDN	RPS15	ZNF788	MTUS2-AS1
SLC39A8	CPSF4	ZNF789	LINC01075
NXPE3	CPSF4L	ZNF79	RASA3-IT1
CYB561D1	CSTF2	ZNF790	LINC01074
ERLIN1	CSTF2T	ZNF791	C13orf42
C5orf24	RAVER2	ZNF792	DAOA-AS1
BLMH	RAVER1	ZNF793	LINC01058
BICD1	EIF1AX	ZNF799	LINC00396
RPGRIP1L	EIF1AY	ZNF8	LINC01309
PSMD1	DALRD3	ZNF80	COL4A2-AS1
LMNB2	NSUN2	ZNF800	LINC01047
PPFIBP1	URB2	ZNF804A	FARP1-AS1
KIF5B	PHAX	ZNF804B	LINC01076
ITGBL1	PPARGC1A	ZNF805	LINC01442
MAP10	PPARGC1B	ZNF808	LINC00402
AP2M1	PPRC1	ZNF81	SOX21-AS1
ALAD	PHF5A	ZNF813	LINC01044
CRELD2	MCTS1	ZNF814	LINC00433
NRAS	RRP7A	ZNF816	CLYBL-AS2
MSANTD3	DGCR8	ZNF821	LINC00463
SUMO3	ZC3H13	ZNF823	PSPC1-AS2
CD63	UPF3A	ZNF827	LINC00415
RASAL2	UPF3B	ZNF829	MYCBP2-AS2
POGLUT1	RBM24	ZNF83	TPTE2P5
KIF13B	RBM38	ZNF830	LINC00347
PLXNC1	THOC3	ZNF831	LINC01052
ZNF599	IGHMBP2	ZNF835	LINC01079
DPY19L1	PAPD5	ZNF836	LINC00424
LRRC1	PAPD7	ZNF837	MYO16-AS1
ZNF624	GFM2	ZNF84	NDFIP2-AS1
TMEM230	PHRF1	ZNF841	LINC00393
GTDC1	VARS	ZNF843	LINC01078
CFL1	VARS2	ZNF844	LINC00398
NDST1	MRPL1	ZNF845	LINC00449
KDELR2	INTS7	ZNF846	LINC00392
DCLRE1A	ATXN2L	ZNF85	LINC00297
UBP1	ATXN2	ZNF850	ARHGEF7-AS1
ZNF195	PPIL4	ZNF852	RNASEH2B-AS1
SH3PXD2B	PPIL3	ZNF853	LINC00382
CHFR	PPWD1	ZNF860	LINC01039
ELAC2	CWC27	ZNF865	FAM155A-IT1
ZDHHC20	PPIH	ZNF878	TULP3P1
PIFO	NUTF2	ZNF879	LINC00375
TMOD2	MRPL18	ZNF880	STARD13-IT1
TOM1L1	LSM11	ZNF883	LINC00943
ZNF225	AARS2	ZNF888	MIR17HG
ELOVL4	AARS	ZNF891	SPATA13-AS1
ZSCAN29	MIF4GD	ZNF90	F10-AS1
PTPMT1	CTIF	ZNF91	TCL6
TEFM	C9orf129	ZNF92	SCG5-AS1
ZNF428	LUC7L2	ZNF93	GOLGA2P7
RUVBL1	LUC7L3	ZNF98	LINC00642
ZNF28	LUC7L	ZNF99	LINC01563
SCP2	DUS2	ZSCAN1	SNHG29
TTC13	RNF17	ZSCAN10	CCDC197
MPP3	TDRD1	ZSCAN12	PMP22
SPA17	MRPS10	ZSCAN16	FOXO3B
ARL2BP	FAM103A1	ZSCAN18	AFG3L1P
LGR4	ENOX1	ZSCAN2	MEG8
DHRS4-AS1	ENOX2	ZSCAN20	DICER1-AS1
MANEA	RBPMS	ZSCAN21	CCDC144B
MYL12B	RBPMS2	ZSCAN22	CSNK1A1P1
KCTD10	NIP7	ZSCAN23	USP32P2
PGRMC1	RPL3	ZSCAN25	LINC02195
HMGN1	RPL3L	ZSCAN26	CCDC196
GSTK1	RNASE11	ZSCAN29	PRMT5-AS1
TRPS1	RNASE12	ZSCAN30	FAM106A
GIPC1	RPLP0	ZSCAN31	SNHG14
GPAM	RBM34	ZSCAN32	CLEC19A
KIFC3	CMTR2	ZSCAN4	SMCR2
SLC52A2	ENDOU	ZSCAN5A	PITPNA-AS1
DCAF13	PUM1	ZSCAN5B	MEG3
ABHD2	PUM2	ZSCAN5C	MIR22HG
ZNF778	TYW5	ZSCAN9	GPHB5
OXCT1	TYW3	ZUFSP	COX10-AS1
VKORC1L1	TRMT1	ZXDA	LRRC37BP1
NCEH1	RAE1	ZXDB	RNF227
ZBTB18	SLU7	ZXDC	CCDC144NL-AS1
ATP6V0A2	EIF2B4	PATZ1	LRRC9
CCNL2	EIF5B	ZBTB24	RNF112
PHTF2	GPATCH1	ZNF524	SLC47A1P1
NOMO1	RPL36	ZNF653	DBIL5P
ZNF92	EEF1A1	ZNF277	IGHA2
PSMB3	EEF1A2	ZNF512	LINC01852
TMX1	RRP8	ZEB1	LINC00304
TMEM104	UBA52	ZEB2	PIGL
ATIC	R3HDM1	ZFHX3	HMGN2P46
WWTR1	R3HDM2	ZFHX4	TBC1D26-AS1
GNPTAB	PA2G4	TRERF1	KRT17P5
CAPN10	AAR2	ZNF541	EWSAT1
DNAH14	ERI1	NFYA	TP53TG3D
NUDT1	ERI2	MBNL2	BMS1P17
ERGIC1	ERI3	ZC3H8	MPRIP-AS1
ACTR2	NIFK	ZGPAT	GABRG3-AS1
TMEM87B	METTL14	CENPB	CLUHP3
TMX3	MRPL32	CENPBD1	LINC00324
DEGS1	CPSF6	JRK	ZNF232-AS1
NOM1	CPSF7	JRKL	NOS2P3
DSG2	RPL7A	TIGD1	PYY2
PDCD6	WDR46	TIGD2	LINC02248
DAB2	SRP14	TIGD3	LINC00670
MRPS11	TFAM	TIGD4	LINC02087
SLC25A51	CMSS1	TIGD5	COX10
TRAPPC13	XPO6	TIGD6	LINC02094
ITGAV	EXOSC1	TIGD7	LINC02331
SOX4	ZNF106	CAMTA1	MEG9
ARHGEF25	UTP14A	CAMTA2	EPN2-AS1
RALA	UTP14C	LIN28A	LINC02093
MTMR9	TRUB1	LIN28B	COPDA1
PRTFDC1	TRUB2	YBX1	LINC02096
AGA	PRIM1	YBX2	CRYM-AS1
TXNDC12	PTCD3	YBX3	HDDC3
YKT6	HNRNPA0	RBPJ	SPAG5-AS1
ZNF662	HNRNPA1	RBPJL	LINC00311
PWWP2A	HNRNPA1L2	CUX1	MIR497HG
FAM173B	HNRNPA2B1	CUX2	EPN2
ZSCAN20	HNRNPA3	ONECUT1	SCAND2P
SYT2	HNRNPAB	ONECUT2	RAI1-AS1
AP1B1	HNRNPD	ONECUT3	KTN1-AS1
TMEM117	HNRNPDL	SATB1	LINC02181
PTTG1IP	RANBP2	SATB2	LINC01567
SYTL4	RPL7	CXXC1	MOSMO
MSRB3	RPL7L1	CXXC4	SLC47A1P2
TGOLN2	RNASE13	CXXC5	GATM
DNASE2	RPS6	DNMT1	KIF1C-AS1
ACVR1	MRPL3	FBXL19	LINC02250
E2F4	DDX28	KDM2A	MYOCD-AS1
MAPKAP1	DDX47	KDM2B	PIGBOS1
MRPL15	RNASEH2C	TET1	LINC02088
PLEKHA4	TFB2M	TET3	GFAP
SLC35E2	TEP1	KMT2A	LENG8-AS1
KPNA3	NOC4L	KMT2B	MIR7515HG
FEM1A	CPSF1	DMRT1	GRASLND
RBM45	DDX1	DMRT2	LINC01874
H2AFY	DDX3X	DMRT3	TMEM18-DT
DFNA5	DDX3Y	DMRTA1	LINC01304
RAB5C	DDX4	DMRTA2	HOXB-AS3
UGDH	NOP56	DMRTB1	ZNF761
MCM4	RPS20	DMRTC2	ERVK3-1
CCDC43	MPHOSPH10	E2F1	LINC02092
FAT2	MRM1	E2F2	LINC01534
TMED2	DXO	E2F3	PINLYP
MPHOSPH6	DENR	E2F4	LINC01865
OSTM1	RPL21	E2F5	LINC00487
TSHZ3	RPS10	E2F6	LINC01248
PKM	NAT10	E2F7	LINC00665
MYO10	UTP18	E2F8	LINC00570
DPP3	NOL12	TFDP1	LINC01249
TPST1	DDX31	TFDP2	ROCR
C1orf112	ABCF1	TFDP3	LINC01814
TMEM147	DNMT1	EBF1	CCDC200
HAPLN3	SNRPA1	EBF2	ANKRD40CL
SLC29A1	API5	EBF3	PVALEF
PPT1	SHQ1	EBF4	MIR7-3HG
UBLCP1	AKAP1	EHF	PSG8-AS1
CDC42	FTO	ELF1	LINC01939
ARL6IP5	PUF60	ELF2	HOXB-AS1
AGPAT4	SAMHD1	ELF4	SOX9-AS1
FGD5-AS1	RBM45	ELF5	RNASEH1-AS1
TOR3A	FAM98B	ELK1	THRA1/BTR
ASAH1	FAM98A	ELK3	ID2-AS1
GPC1	FAM98C	ELK4	LINC00299
HMOX2	PCF11	ERF	MYT1L-AS1
CNPY2	EIF5	ERG	SP2-AS1
PPIL1	ZC3HC1	ETS1	PRAC2
ATG16L1	HNRNPC	ETS2	MIR3681HG
PTPRJ	HNRNPCL1	ETV1	LINC00671
DNAJC10	RALY	ETV2	TMEM147-AS1
MDM1	RALYL	ETV3	TOB1-AS1
SLC12A6	SEPSECS	ETV3L	SNTG2-AS1
POP1	NPM1	ETV4	SILC1
PKD2	NPM3	ETV5	LINC00974
UBL4A	NPM2	ETV6	LINC02073
VMP1	NUPL2	ETV7	LINC00305
CD44	MRPS14	FEV	LGALS17A
RNF180	SF3A1	FLI1	NRIR
ANGPTL5	EIF3A	GABPA	LINC01152
CCT3	FASTKD5	SPDEF	LINC00511
IGSF9B	TDRD3	SPI1	LINC01875
SRR	SNRPB	SPIB	HOXB-AS4
TBCCD1	SNRPN	SPIC	DCDC2C
RIPK1	YRDC	ELF3	LINC02086
ERCC8	POLR2K	FLYWCH1	LINC01497
ZNF329	ERN2	FOXA1	UPK1A-AS1
ATMIN	ERN1	FOXA2	LINC00298
SLC18A2	RPL5	FOXA3	TINCR
FYB	RPS17	FOXB1	TRAPPC12-AS1
MYL12A	RPS17L	FOXB2	LINC01250
METAP1	DARS	FOXC1	LINC01535
ZNF354A	IPO7	FOXC2	LINC00469
SACM1L	IPO8	FOXD1	LILRP2
NPL	SMN1	FOXD2	LINC01483
UXS1	SMN2	FOXD3	MYADM-AS1
LOC730102	GTPBP4	FOXD4	LRRC37A11P
KIAA0930	MRPL13	FOXD4L1	ZNF529
RIN2	MRPL46	FOXD4L3	LINC01529
C6orf120	LSM5	FOXD4L4	AMZ2P1
DIXDC1	EIF4G3	FOXD4L5	LINC02089
AASDH	EIF4G1	FOXD4L6	LINC01924
TOR1B	EIF4G2	FOXE1	NUCB1-AS1
FBXL18	GTF2F1	FOXE3	EIPR1-IT1
TOMM40L	RPS15A	FOXF1	FAM215B
ZSCAN32	PIH1D2	FOXF2	LINC01810
IGSF3	TTF2	FOXG1	LINC01766
CALU	PUS3	FOXH1	LINC01247
TEP1	RBM7	FOXI1	LINC01824
ZNF304	RBM11	FOXI2	LINC02097
ATP2B4	TSEN2	FOXI3	HOXB-AS2
POLR3B	RBM42	FOXJ1	LINC01871
ADAM1A	UTP3	FOXJ2	ABCA9-AS1
ZNF567	HNRNPL	FOXJ3	UCA1
CEP135	HNRNPLL	FOXK1	FLJ40194
ZNF675	PTBP1	FOXK2	LINC00674
EMC8	PTBP2	FOXL1	MYADM
SLC38A6	PTBP3	FOXL2	WDR87BP
ACAP3	SYMPK	FOXM1	CYP1B1-AS1
EXTL3	POLR2F	FOXN1	LINC01873
SEPHS1	TSR2	FOXN2	SPTBN1-AS1
KIAA0232	KIAA0391	FOXN3	LINC01318
ZNF468	POLR2G	FOXN4	RASGRP3-AS1
BDNF	WDR5	FOXO1	LINC01121
HEATR5A	SNRNP40	FOXO3	SLC8A1-AS1
LRRC8D	WDR83	FOXO4	MAP4K3-DT
AP4E1	ZFC3H1	FOXO6	LAPTM4A-DT
CENPBD1	RPL15	FOXP1	MSH6
PGP	SNRNP35	FOXP2	ST3GAL5-AS1
BTBD7	SNRNP70	FOXP3	LINC01813
PGAM5	MRPL39	FOXP4	LINC01293
CSF1	TLR7	FOXQ1	EML6-AS1
PRMT6	TLR8	FOXR1	DCTN1-AS1
ZWILCH	TLR3	FOXR2	BCYRN1
CLPTM1L	NAA38	FOXS1	LINC01888
PSMD2	PRPF31	GATA1	DNAJC27-AS1
PRDX3	MRPL55	GATA2	PCBP1-AS1
F8	TRMT2A	GATA3	LINC01829
LDLRAD4	TRMT2B	GATA4	LINC01185
FKBP9	RPS3A	GATA5	LINC01122
NLK	BRCA1	GATA6	ANKRD36BP2
PDZD11	RIOK2	GATAD2A	LINC00954
HECTD3	DHX16	GATAD2B	LINC01795
SYNJ2BP	DHX33	TRPS1	MEIS1-AS2
PCDHGA8	DHX35	ZGLP1	AGBL5-AS1
TM9SF2	DHX32	GCM1	MSH2-OT1
ZNF677	DQX1	GCM2	CYTOR
MCRS1	DHX15	GRHL1	EPCAM-DT
PBRM1	DHX8	GRHL2	LINC01812
ZNF737	MRPS5	GRHL3	LINC01815
FAM3C	SAP18	TFCP2	DGUOK-AS1
SNX7	TUFM	TFCP2L1	LINC01797
SURF4	EEFSEC	UBP1	LINC01793
POLR1B	TDRD12	GTF2I	CTNNA2-AS1
PKN3	SKIV2L2	GTF2IRD1	LINC01805
RACGAP1	TRDMT1	GTF2IRD2	LINC00342
SUMO2	ZNF473	GTF2IRD2B	TCF7L1-IT1
NMNAT1	FCF1	BBX	LINC01799
KLHL5	URB1	CIC	HNRNPA1P57
PER3	CARS	HBP1	COX7A2L
SLC35D1	CARS2	HMG20A	MYCNUT
TMCO3	CELF1	HMG20B	LINC01808
AP3S1	CELF2	HMGN3	OST4
KBTBD7	CELF3	LEF1	LINC02850
MTF1	CELF4	SOX1	MAPRE3-AS1
CARD8	CELF5	SOX10	LINC01800
RAB22A	CELF6	SOX11	LINC01798
ERI1	XPO1	SOX12	LINC02580
ATRN	DDX17	SOX13	EML4-AS1
NDUFAF6	DDX46	SOX14	LINC01828
MITF	DDX5	SOX15	DTNB-AS1
SSR1	DDX42	SOX17	LINC01819
DCLRE1B	DDX43	SOX18	SIX3-AS1
AKR1B1	DDX53	SOX2	LINC00211
DHX33	FIP1L1	SOX21	LINC02613
SLC35B3	MRPL14	SOX3	LINC01376
MYH9	TXNL4A	SOX30	NRXN1
ACTG1	TXNL4B	SOX4	LINC01884
ARSJ	RBM39	SOX5	LINC00486
SEMA6A	RBM23	SOX6	GACAT3
PIP4K2B	CPEB1	SOX7	TGFA-IT1
TCTN1	CPEB2	SOX8	MYCNOS
SNF8	CPEB3	SOX9	LINC00276
ZKSCAN3	CPEB4	SRY	FLJ31356
COMMD7	INTS9	TCF7	LINC02579
ITFG1	CACTIN	TCF7L1	LINC01851
DBN1	MPHOSPH6	TCF7L2	LINC01816
DPYSL2	RPL34	ADNP	ATP6V1B1-AS1
WDR35	OBFC1	ADNP2	LINC01913
ATXN7L3	RPS12	ALX1	LINC01936
TMEM127	PRPF8	ALX3	LINC01822
CA5B	SECISBP2L	ALX4	ACYP2
CEP152	SECISBP2	ANHX	LINC01794
TASP1	RPUSD3	ARGFX	LINC01320
SLC39A9	RPUSD4	ARX	LINC01291
LAMP2	DDX6	BARHL1	MIR4432HG
MFAP3	RPL28	BARHL2	EIF2AK3-DT
GNL3L	ELAC1	BARX1	ALMS1-IT1
CDC123	NOM1	BARX2	LINC01833
BIVM	TROVE2	BSX	LINC01830
C19orf12	EEF1E1	CDX1	PRKCE-AS1
ZNF35	TARSL2	CDX2	LGALSL-DT
PRMT2	TARS	CDX4	LINC02590
LAPTM4A	TARS2	CRX	LINC01914
SLC35A5	IARS	DBX1	BOLA3-AS1
NLRX1	RPL18A	DBX2	SOS1-IT1
SLC12A9	ESF1	DLX1	STARD7-AS1
DTD1	EEF2	DLX2	ARNILA
COMT	EFTUD2	DLX3	LINC01820
C16orf70	DDX60	DLX4	LINC01143
ABCB8	DDX60L	DLX5	LINC01890
GNB4	MRPL2	DLX6	LINC01946
GNB1	SLC4A1AP	DMBX1	LINC02245
MTCH2	MAZ	DPRX	AGBL5-IT1
RAP2C	EIF2S3L	DRGX	LINC01866
ADPGK	EIF2S3	DUX1	HS1BP3-IT1
ZNF618	AIMP1	DUX3	LRRTM4-AS1
BTD	APEX1	DUX4	EVA1A-AS
NF2	EIF3J	DUXA	LINC01883
SRPRB	PABPC3	EMX1	LINC02576
ZNF503	PABPC1L	EMX2	LINC01381
KLHL42	PABPC1L2A	EN1	LINC01809
MSN	PABPC1L2B	EN2	LINC01628
MED11	PABPC4L	ESX1	GTF3C2-AS1
RAP2A	PABPC5	EVX1	MIR217HG
DCAF17	PABPC4	EVX2	LINC02831
RNLS	PABPC1	GBX1	MEIS1-AS3
CDK14	MEX3A	GBX2	TET3
KIF7	MEX3B	GSC	LINC00309
TRAF3IP1	MEX3C	GSC2	PRORSD1P
TM9SF1	MEX3D	GSX1	RMDN2-AS1
PTGIS	GEMIN7	GSX2	BIRC6-AS1
COMMD8	MRPS23	HDX	MIR4435-2HG
ITGA6	PSIP1	HESX1	CHROMR
SEMA4F	SRP54	HHEX	GCC2-AS1
CALM2	FARSB	HLX	CCDC148-AS1
PRRX1	SPEN	HMBOX1	NCKAP5-AS2
MDH1	RBM15B	HMX1	LINC01850
EID1	RBM15	HMX2	TTC21B-AS1
DPAGT1	DNAAF2	HMX3	TTN-AS1
C10orf88	SF3B1	HNF1A	FSIP2-AS2
ITPKB	RNASEH2B	HNF1B	LINC01102
ABR	FARSA	HOMEZ	LINC01941
TMEM43	NOB1	HOXA1	CCNT2-AS1
CYP20A1	EIF2A	HOXA10	RAPGEF4-AS1
IFT80	RNASEL	HOXA11	LINC01918
UBTF	TRNT1	HOXA13	C2orf92
CTBP1	EIF4ENIF1	HOXA2	PANTR1
WDR11	MECP2	HOXA3	GACAT1
TMEM47	RBM22	HOXA4	DARS1-AS1
NCAPG2	CMTR1	HOXA5	MYO3B-AS1
LAP3	RPL39	HOXA6	DPP10-AS1
TMEM203	RPL39L	HOXA7	LINC01961
HSD17B12	RPSA	HOXA9	THORLNC
SCFD2	PARP4	HOXB1	LINC01159
MRPS16	CSTF1	HOXB13	RGPD4-AS1
ZNF845	NCBP1	HOXB2	TEX41
ITGA3	SNRNP25	HOXB3	LINC02611
SLC35A1	DNAJC21	HOXB4	TANK-AS1
FKBP7	CWC22	HOXB5	NIFK-AS1
EPB41L2	NFX1	HOXB6	MTLN
CCM2	MRPS31	HOXB7	ACOXL-AS1
PLEKHG4	SMG5	HOXB8	LINC01826
TTC17	SART1	HOXB9	IL1R1-AS1
CUEDC1	GEMIN2	HOXC10	MAP3K2-DT
SQLE	NR0B1	HOXC11	TEX51
SLC35E2B	DCP2	HOXC12	LINC01806
PAFAH1B2	TAF15	HOXC13	PAX8-AS1
DAZAP2	EWSR1	HOXC4	LINC01876
ISOC2	FUS	HOXC5	LINC01934
HSPA12A	EDC4	HOXC6	LINC01090
MRPL3	FBLL1	HOXC8	LINC01886
ITM2B	FBL	HOXC9	LINC01106
AP5M1	MRPS27	HOXD1	LINC01889
AFAP1	ALKBH1	HOXD10	ITGA6-AS1
FAM76A	ZCCHC17	HOXD11	LINC01473
STX2	MRPL49	HOXD12	HOXD-AS2
NTN1	RPL18	HOXD13	SP3
TAF5L	RPS4X	HOXD3	POTEF-AS1
CUX1	RPS4Y1	HOXD4	LINC01103
PCSK7	RPS4Y2	HOXD8	LINC01117
SOCS4	NOP14	HOXD9	ST6GAL2-IT1
POMT2	KRR1	IRX1	SCTR-AS1
PIGW	NCL	IRX2	LINC02612
EXOG	PRPF18	IRX3	LINC01849
MFSD6	C1D	IRX4	LINC01114
MOGS	ADAT3	IRX5	LINC01087
GDF11	UTP20	IRX6	LINC02572
ZNF626	SNIP1	ISL1	KCNH7-AS1
SMUG1	GUF1	ISL2	NPAS2-AS1
LINC00094	GCFC2	ISX	NCKAP5-IT1
FBXO10	UTP6	LBX1	DPP10-AS3
PQLC3	SRSF1	LBX2	ARHGAP15-AS1
MRAS	SRSF3	LEUTX	ZEB2-AS1
DHX35	SRSF4	LHX1	LINC01104
SEC61A2	SRSF5	LHX2	HAGLROS
APLP2	SRSF6	LHX3	LINC01965
NUDCD1	SRSF7	LHX4	DPP4-DT
SLC5A6	SRSF9	LHX5	CERS6-AS1
CSK	USB1	LHX6	LIMS1-AS1
E2F6	NOL6	LHX8	LINC01593
LOC339803	PPIE	LHX9	LINC01931
NACC2	RRBP1	LMX1A	TMEM182
EHHADH	SUZ12	LMX1B	LINC01789
MAK16	TERT	MEIS1	LINC01305
WIPF1	MSL3	MEIS2	PKP4-AS1
WDR81	BICC1	MEIS3	LCT-AS1
RCN1	MRPS16	MEOX1	LINC01911
PLIN3	RBMX2	MEOX2	MRPS9-AS1
ZC3H7B	MRPL40	MIXL1	LINC01116
COMMD9	ISG20	MKX	LINC01123
SNX24	ISG20L2	MNX1	SCN1A-AS1
AIFM1	AEN	MSX1	B3GALT1-AS1
PCMTD2	REXO4	MSX2	PDE11A-AS1
CSGALNACT1	TGS1	NANOG	LINC01856
RNF135	ZC3H4	NANOGNB	LINC01854
SEC14L1P1	ZC3H6	NANOGP8	UPP2-IT1
NUPL2	ZC3H8	NKX1-1	HAGLR
CCT6A	RPL27A	NKX1-2	SULT1C2P1
ERCC4	RPS19	NKX2-1	LINC01823
WWC3	SYF2	NKX2-2	FAM138B
RAD51D	TFB1M	NKX2-3	MED15P9
METTL9	DIMT1	NKX2-4	CHRNA1
SLC25A12	TSEN34	NKX2-5	PGM5P4-AS1
ZNF493	DCAF13	NKX2-6	LINC01191
PHF20L1	RPL9	NKX2-8	LINC01817
PARP1	ARHGEF28	NKX3-1	FSIP2-AS1
ZNF75D	AC004381.6	NKX3-2	LINC01412
ARF4	EIF4H	NKX6-1	LINC01818
ADSS	EIF4B	NKX6-2	MAP3K20-AS1
DPH2	DDX54	NKX6-3	LINC01868
PIWIL4	MRPS36	NOBOX	DLX2-DT
TMEM184B	PRPF40A	NOTO	LINC01853
RAB10	PRPF40B	OTP	LINC01832
ZNF480	EIF3L	OTX1	LINC01120
PFAS	NOL8	OTX2	LINC01935
VARS	MTO1	PBX1	LINC01945
MEGF8	PSMA1	PBX2	SOCAR
PAPSS2	HTATSF1	PBX3	NCKAP5-AS1
MSL3	FTSJ1	PBX4	LINC01831
PSME3	LAS1L	PDX1	LINC01594
C17orf51	POP1	PHOX2A	KIF5C-AS1
TMEM45A	DZIP3	PHOX2B	MRPS9-AS2
PARP9	DGCR14	PITX1	LINC02631
VPS45	CDK9	PITX2	LINC01920
MZT1	PAN3	PITX3	DPP10-AS2
NCSTN	RPL29	PKNOX1	STEAP3-AS1
DNMT1	DCPS	PKNOX2	LINC01870
RTN4IP1	MRP63	PROP1	LINC01885
ELOVL1	MRPL27	PRRX1	MMADHC-DT
SCOC	POLR2H	PRRX2	LINC01427
CNDP2	ZNF239	RAX	SP140
NCOA4	XRN1	RAX2	LINC01891
B4GALT5	ZFR	RHOXF1	CT75
ZNF260	ZFR2	RHOXF2	UICLM
SNX18	AGFG1	RHOXF2B	SMARCAL1-AS1
ATG4A	NSA2	SEBOX	LINC01790
KIF20B	DDX10	SHOX	IQCA1-AS1
FAM107B	TBL3	SHOX2	PANK2-AS1
B3GALNT1	INTS2	SIX1	LINC01803
TTC5	YBX1	SIX2	LINC01238
C17orf75	YBX2	SIX3	LINC00607
CAPZA1	YBX3	SIX4	FAM83C-AS1
LYRM7	SURF6	SIX5	SNAP25-AS1
SFT2D3	THOC6	SIX6	CASC20
CALM1	EIF3I	TGIF1	HM13-IT1
PLP2	STRAP	TGIF2	SMIM26
STARD7	RPL13	TGIF2LX	LINC02832
CTNNBIP1	RRP12	TGIF2LY	MACROD2-IT1
RBBP9	MRPS2	TLX1	LINC00851
SLC39A1	ZCCHC8	TLX2	GCSIR
RAN	EFTUD1	TLX3	ZNF341-AS1
TMED9	RPL35	TPRX1	RALY-AS1
MAN2B1	NSRP1	UNCX	LINC01237
DAG1	RPUSD2	VAX1	SPAG16-DT
ZNF320	BCDIN3D	VAX2	ZNF337-AS1
MAGED2	THUMPD1	VENTX	KIZ
GLTP	TRIM21	VSX1	CEP250-AS1
RAB27A	RANBP17	VSX2	LNCNEF
ACAD8	XPO7	ZFHX2	RIN2
APP	TRMT12	ZHX1	AGAP1-IT1
TMEM164	ACIN1	ZHX2	SNHG17
VHL	ZNF385A	ZHX3	LINC01802
SLC17A5	RPL23	PAX2	DLGAP4-AS1
LZTR1	EED	PAX3	ING5
ANXA4	DNTTIP2	PAX4	RPL37A
TXNDC15	SBDS	PAX6	LINC01857
DPY19L4	DDX51	PAX7	SLC24A3-AS1
SRSF6	RBM18	POU1F1	FTCDNL1
PLA2G12A	IPO11	POU2F1	LINC01494
HTATIP2	RPL22	POU2F2	MMP24OS
FZD6	RPL22L1	POU2F3	LAMP5-AS1
MCTS1	LCMT2	POU3F1	SPATA3-AS1
OSBPL11	ZC3H11A	POU3F2	PCGEM1
PDCD2	FYTTD1	POU3F3	LINC01923
HOOK2	RNPS1	POU3F4	UBOX5-AS1
THEM4	RPS23	POU4F1	C20orf203
RC3H1	RNASEH2A	POU4F2	LINC01431
ITGB1BP1	FRG1B	POU4F3	SNHG11
PSMD8	FRG1	POU5F1	FAM242A
ZFP62	NOL7	POU5F1B	LINC00652
ERLEC1	PRPF38A	POU5F2	SIRPG-AS1
LTBR	RBM41	POU6F1	HM13-AS1
TOR1AIP2	RBM12	POU6F2	MYOSLID
GPATCH2	RBM12B	HSF1	LINC01614
ZNF69	ESRP1	HSF2	LINC01729
GOT2	ESRP2	HSF4	CAVIN2-AS1
TPBG	HNRNPF	HSF5	MFF-DT
SLC39A6	HNRNPH1	HSFX1	LANCL1-AS1
TPGS2	HNRNPH2	HSFX2	ANKRD44-IT1
C1orf216	HNRNPH3	HSFY1	RPL37A-DT
PLOD1	GRSF1	HSFY2	DTD1-AS1
LANCL2	RNH1	IRF1	LINC01878
ZNF613	NOL9	IRF2	BOK-AS1
TADA3	SRFBP1	IRF3	ASIC4-AS1
LAPTM4B	ARL6IP4	IRF4	LINC01747
CENPJ	RPP40	IRF5	KANSL1L-AS1
MKKS	ALKBH5	IRF6	NRSN2-AS1
PCCB	SMG7	IRF7	FAM237A
MLEC	PDE12	IRF8	ISM1-AS1
SLC30A7	CCRN4L	IRF9	KIAA2012-AS1
DTYMK	ANGEL1	MSANTD1	LINC00237
TWSG1	ANGEL2	MSANTD3	PDYN-AS1
UBE2Q1	CNOT6	NAIF1	MACROD2-AS1
RHOA	CNOT6L	BORCS8-MEF2B	CFLAR-AS1
TBPL1	PDCD11	MEF2A	PARAL1
EEF2K	RPL35A	MEF2B	LINC01370
ALG5	MRPL21	MEF2C	LINC01721
WDR46	SMG6	MEF2D	LINC00608
SMIM14	PRPF19	SRF	LINC01597
ZNHIT6	PRPF4	BAZ2B	CATIP-AS1
AKT1	INTS4	MBD2	LINC01280
OSBPL8	SRPK2	MBD3	ITCH-IT1
TSPO	SUPV3L1	MBD4	LINC01792
SREK1IP1	RBM17	MBD6	LINC01733
LOC90784	NAF1	PIN1	LINC01734
ZNF2	YARS	SETDB1	LINC00658
PRKD1	LRRFIP1	SETDB2	BLCAP
ATP5A1	LRRFIP2	BAZ2A	PLEKHM3
KIAA1841	EIF4E2	MECP2	LINC01713
ARL5A	EIF4E1B	MBD1	TNS1-AS1
TMA16	EIF4E3	MTERF1	VWC2L-IT1
SUMF1	EIF4E	MTERF2	KIZ-AS1
PHACTR2	BUD13	MTERF3	MIR663AHG
FBXO9	CTU1	MTERF4	LINC01706
PIGV	GTPBP1	CDC5L	FBXO36-IT1
ZNF664	GTPBP2	DMTF1	LINC01940
YTHDF3	MTERFD2	MSANTD4	FAM182B
TMEM167A	SRPR	MYB	NXT1-AS1
ZDHHC7	DDX50	MYBL1	NCOA6
POLR2B	DDX21	MYBL2	LINC00028
ABCD3	ZCRB1	MYPOP	KLF7-IT1
KATNAL1	RPL13A	MYSM1	LINC01880
ENOPH1	SRA1	SNAPC4	LINC01432
GNA12	PAPOLB	TERB1	LINC00489
CKAP4	PAPOLG	TERF1	LINC01428
TBC1D24	PAPOLA	TERF2	LINC01877
GLRX3	RPL41	TTF1	SATB2-AS1
TMEM9B	ZNF768	ZZZ3	SNHG31
GOLGA7	SCAF1	MYRF	LINC01907
ORAI2	MRPS15	MYRFL	HECW2-AS1
MED4	RNASET2	NFX1	DIRC3-AS1
DOK4	EIF2B1	NFXL1	LINC01827
KATNBL1	RPL36A	AR	DEFB122
TBC1D22B	RPL36AL	ESR1	BZW1-AS1
DPY19L3	DDX26B	ESR2	IDH1-AS1
STK36	INTS6	ESRRA	LINC01723
ZNF879	RPS7	ESRRB	PLCB1-IT1
EFCAB14	RRNAD1	ESRRG	LINC01953
RNF219	MRPS21	HNF4A	BCL2L1-AS1
NAGA	SETD7	HNF4G	LINC01433
BACE1	RBM8A	NR1D1	SNED1-AS1
IPO7	MAGOH	NR1D2	LINC01107
ABHD16A	MAGOHB	NR1H2	LINC00471
WDR1	RPL37A	NR1H3	ZNF133-AS1
SOCS6	NOLC1	NR1H4	BPIFB9P
MIR100HG	IARS2	NR1I2	LINC00654
DNAJA4	LSM1	NR1I3	LINC01825
FAM49B	SUPT4H1	NR2C1	LINC01937
SLC35A2	EXO1	NR2C2	ACSL3-AS1
TM2D2	DCP1B	NR2E1	LINC01807
TTC37	DCP1A	NR2E3	LINC01821
PIGS	DNAJC17	NR2F1	LINC01722
ST3GAL2	RNGTT	NR2F2	LINC01752
SDAD1	DUSP11	NR2F6	LINC00656
OPA3	CHERP	NR3C1	BPIFA4P
SPATS2L	WDR61	NR3C2	LINC02862
ERH	NANOS1	NR4A1	SDCBP2-AS1
DCTN2	NANOS2	NR4A2	CFAP61-AS1
PPP4C	NANOS3	NR4A3	ITCH-AS1
NUP93	EBNA1BP2	NR5A1	ANKRD44-AS1
UBE3C	HELZ	NR5A2	CATIP-AS2
DOCK9	RNMTL1	NR6A1	DSCAM-IT1
LYNX1	PDCD4	PGR	LRRC3-DT
COMMD2	PTRH2	PPARA	MIR646HG
MRPL47	SART3	PPARD	ZNF295-AS1
FAR1	ZC3H10	PPARG	LINC01524
IFNAR2	LSM2	RARA	LINC00320
CAP1	MRPS25	RARB	LINC01436
CRLF3	RPP21	RARG	LINC00189
RPS6KA3	ZMAT2	RORA	MIR548XHG
SNX19	IFIT1	RORB	LINC00494
FAM32A	IFIT2	RORC	LINC00159
FN1	IFIT5	RXRA	LINC01687
MAP7D3	IFIT1B	RXRB	GRIK1-AS1
CNOT11	IFIT3	RXRG	LINC01426
TMCO1	NOVA1	THRA	LINC00158
BAX	NOVA2	THRB	STK4-AS1
NAA38	SNRPD3	VDR	MIR99AHG
ACTN1	YARS2	TP53	MIR1-1HG-AS1
SH3YL1	PTCD1	TP63	LINC01620
DGCR8	TSR1	TP73	LINC01679
YWHAQ	MRPS6	PAX1	BMP7-AS1
FKTN	TAF9	PAX5	AATBC
DDX46	RPL11	PAX8	BACE2-IT1
HNMT	DDX23	PAX9	TTC3-AS1
TMEM33	DDX59	LCOR	LINC00649
ARF3	CCNT2	LCORL	LINC00160
UBTD2	CCNT1	PROX1	KCNQ2-AS1
NSL1	RPL8	PROX2	BACH1-IT3
CAAP1	SARNP	NFAT5	LINC00029
LINC00667	IMP3	NFATC1	LINC01056
C1orf131	SRRM4	NFATC2	LINC00114
GFOD2	CNP	NFATC3	TRPM2-AS
GPR155	LIN28A	NFATC4	HLCS-IT1
HDGF	LIN28B	NFKB1	LINC01684
CD46	EIF3K	NFKB2	PLCG1-AS1
TOR1A	SF3B14	REL	LAMA5-AS1
MRPL35	EIF2S2	RELA	ERVH48-1
CPOX	RNMT	RELB	LINC01673
IDH1	MRPL42	RFX1	DSCAM-AS1
ABHD12	THRAP3	RFX2	TRERNA1
CDK4	BCLAF1	RFX3	LINC00323
LMAN1	CXorf23	RFX4	APCDD1L-DT
GNPNAT1	PNO1	RFX5	MHENCR
ARPC2	RBM4	RFX6	ZBTB46-AS1
LAMB2	RBM4B	RFX7	LINC00112
SAYSD1	RBM14	RFX8	PELATON
SLC35C1	R3HCC1	RUNX1	LINC00113
ANKS6	R3HCC1L	RUNX2	LINC02246
CACHD1	KIAA0430	RUNX3	RIPOR3-AS1
PPRC1	POP5	AIRE	LINC00310
AGPAT1	MRPL51	DEAF1	KCNK15-AS1
CREB1	MARS	GMEB1	LINC01425
CANT1	TYW1	GMEB2	LINC01697
COX10	MRPL16	SKOR2	HAR1A
RBFA	DUS1L	SP100	LINC01423
DNM1L	QRSL1	SP110	OSER1-DT
FEZ2	WARS2	SP140	LINC01270
YIPF3	WRAP53	SP140L	GNAS-AS1
TAOK2	RSL24D1	NFIA	ZFAS1
SFXN3	SF3B4	NFIB	PHACTR3-AS1
ZNF641	TDRD7	NFIC	LINC01700
TRMT13	LARP1	NFIX	HAR1B
POMGNT1	LARP1B	SMAD1	RBM38-AS1
CLCN4	RPL23A	SMAD3	LINC00313
ELK4	BAZ2A	SMAD4	LINC01441
TSFM	BAZ2B	SMAD5	DSCR10
LYRM2	EIF3E	SMAD9	DSCR4-IT1
TFCP2	CWC15	STAT1	LINC00317
FRMD4A	TOP1	STAT2	LINC02575
HMGN4	RPL31	STAT3	PLAC4
CNOT6	SUPT6H	STAT4	LINC00111
H2AFY2	TST	STAT5A	LINC00659
MRFAP1L1	HNRNPU	STAT5B	PDE9A-AS1
NOL8	HNRNPUL1	STAT6	CYYR1-AS1
SEMA4C	HNRNPUL2	EOMES	LINC00161
CD59	RPS25	MGA	HUNK-AS1
ZNF776	MRPL23	T	LINC01273
BABAM1	EIF1AD	TBR1	LINC02573
DENR	SETX	TBX1	LINC01728
IRAK4	MARS2	TBX10	SETD4-AS1
MOB3C	CNOT3	TBX15	BACH1-IT2
AAGAB	MTIF2	TBX18	CBR3-AS1
ZNF738	JAKMIP1	TBX19	LINC01671
2023-09-06	FASTKD1	TBX2	SLCO4A1-AS1
GLT8D1		TBX20	PTPRT-AS1
EML4		TBX21	LINC01683
ACOT9		TBX22	C20orf204
MTA2		TBX3	LINC01695
L3MBTL2		TBX4	FRGCA
FHOD1		TBX5	LINC01271
TPM1		TBX6	LINC01692
AIG1		TBP	LINC00307
NHLRC3		TBPL1	MIR155HG
XPO5		TBPL2	LINC01429
UBE2G2		LIN54	CHODL-AS1
RAB2A		TEAD1	IL10RB-DT
LPCAT1		TEAD2	MIS18A-AS1
NDFIP2		TEAD3	LINC00479
PDHB		TEAD4	PAXBP1-AS1
MCM3		THAP1	LINC01522
PNO1		THAP10	TSPEAR-AS1
SLC4A2		THAP11	MRAP-AS1
NOL6		THAP12	HNF4A-AS1
DYNC1LI2		THAP2	LINC00205
ZNF318		THAP3	TCP10L
PSEN1		THAP4	CSE1L-AS1
NEK3		THAP5	LINC01674
MRPL42		THAP6	LINC01689
TAOK3		THAP7	LINC00334
ELMOD3		THAP8	LINC01440
UBE2N		THAP9	LINC01260
DCAF12		AEBP1	LINC00945
ZNF251		ARHGAP35	SAMSN1-AS1
MAGOHB		BPTF	ITGB2-AS1
CHURC1		BRF2	LINC00314
TMEM126B		CARF	DNMT3L-AS1
VPS16		CC2D1A	LINC01690
SETD7		CEBPZ	LINC01716
PPP3CB		CENPA	LINC01718
GALNT2		CENPS	LINC00163
NDFIP1		CENPT	LINC01523
BSG		CENPX	PIGT
ANAPC7		CGGBP1	BRWD1-AS1
DMPK		CHCHD3	D21S2088E
CALR		CPEB1	LINC01678
ACADSB		CSRNP1	BRWD1-IT1
APH1A		CSRNP2	SLC12A5-AS1
STYX		CSRNP3	LINC00308
MAP2K4		DACH1	LINC01424
GNL2		DACH2	LINC00319
UBAC1		DR1	BACH1-AS1
SUPT7L		DRAP1	DSCR9
FGD1		GLMP	LINC01754
USP42		GPBP1	OGFR-AS1
HDAC2		GPBP1L1	LINC01275
DBNL		GTF2B	PLCG1
CUL4A		KCNIP3	MIAT
ERMAP		LTF	PRR34-AS1
ARHGEF9		MTF2	TMEM191C
ETAA1		NACC2	GRM7-AS3
FUCA2		NFE4	FAM230H
PPP1CC		NFYB	TTC28-AS1
MMAA		NFYC	FAM230B
GLE1		NKRF	MORC2-AS1
SMARCD1		NME2	HORMAD2-AS1
NEURL4		NR0B1	CHL1-AS2
AHSA1		NRF1	THUMPD3-AS1
BCAP29		PA2G4	LMCD1-AS1
ERP44		PCGF2	ITPR1-DT
EMP2		PCGF6	SERHL
MRS2		PHF1	EFCAB6-AS1
COPS7A		PHF19	PCBP3-AS1
SAR1A		PLSCR1	SRGAP3-AS4
ATPAF1		POU2AF1	LINC00229
UBE4A		PREB	MIATNB
REEP5		PURA	CECR7
FTSJ3		PURB	TMEM191A
LARP4		PURG	PIK3IP1-DT
UBE2D4		RAG1	SRGAP3-AS3
HDHD2		RBCK1	SCUBE1-AS1
SH2B3		REXO4	SLC5A4-AS1
SDHC		SAFB	LARGE-AS1
USP19		SAFB2	TPTEP1
MTX3		SCMH1	LINC01638
DDOST		SKI	MRTFA-AS1
IL10RB		SKIL	LINC01315
CETN2		SKOR1	LINC01639
ABHD13		SMYD3	LINC02557
POFUT1		SNAPC2	NDUFA6-DT
CYB5B		SNAPC5	LINC01589
TBRG1		SON	LINC00898
METTL8		SPEN	DGCR5
DCAF7		SPZ1	MCM3AP-AS1
MVP		TCF20	LIF-AS1
RAB11A		TET2	RRP7BP
TIPRL		THYN1	PCBP3
BRD7		TMF1	HDHD5-AS1
ZCRB1		TOPORS	SRGAP3-AS2
KIF3B		TSC22D1	PDXP-DT
PIGC		XPA	LINC01634
MR1			SEZ6L-AS1
GSPT1			THAP7-AS1
PEX2			SCUBE1-AS2
PARP3			COL18A1-AS2
SH3D19			ELFN2
NOP56			SGSM3-AS1
2023-09-10			FAM230D
ACTR1A			LINC02554
TECPR2			LINC01659
STRIP1			OGFRP1
CAB39			LINC01643
SRGAP2			COL18A1-AS1
SMARCE1			LINC01656
RAC1			RFPL1S
CPSF3			CHL1-AS1
PTDSS1			MGAT3-AS1
MAPK1			LINC00316
GORASP1			ZNRF3-IT1
SDF4			LINC01310
ARL1			PPM1F-AS1
C6orf89			LINC01640
NDUFA9			LINC01694
SHC1			LARGE-IT1
PAPOLA			DIP2A-IT1
RB1			CHKB-DT
NAA20			NUP50-DT
2023-09-07			KLHDC7B
VPS36			LINC01665
PDCL			GRM7-AS1
SLAIN2			LINC02559
BUB3			ZNRF3-AS1
USP4			SRGAP3-AS1
UBA3			SYN3-AS1
ANXA5			FAM230I
FUBP3			PSLNR
AGPAT3			KIAA1671-AS1
HTATSF1			BHLHE40-AS1
IDH3A			LL22NC01-81G9.3
SCAMP1			PRAMENP
CLPTM1			LINC02558
TMEM101			LINC01266
OGDH			NCF4-AS1
BRK1			GRM7-AS2
PDIA4			L3MBTL2-AS1
RER1			CNTN4-AS1
CACYBP			LINC00899
CCT7			LINC01637
MRPL30			EP300-AS1
C16orf62			LINC01422
FBXO18			TTLL1-AS1
RDX			MYO18B-AS1
MFN2			SREBF2-AS1
ARF1			CNTN4-AS2
			EGOT
			LINC00315
			LINC01399
			LINC02556
			LINC01986
			POTEH-AS1
			FTCD-AS1
			DUBR
			ITGA9-AS1
			PRKAR2A-AS1
			FGD5-AS1
			MKRN2OS
			ZBTB20-AS1
			LINC00971
			SEMA3B-AS1
			RBMS3
			MORC1-AS1
			CNOT10-AS1
			CCDC13-AS1
			LINC00879
			SEMA3F-AS1
			NECTIN3-AS1
			PTPRG-AS1
			ZNF385D-AS1
			PDZRN3-AS1
			IGSF11-AS1
			MYLK-AS1
			LINC02077
			ARHGAP31-AS1
			LINC00635
			C3orf84
			GRIP2
			CD200R1L-AS1
			SAMMSON
			GATA2-AS1
			SH3BP5-AS1
			SATB1-AS1
			ZMYND10-AS1
			ADAMTS9-AS2
			IL20RB-AS1
			LINC02044
			HSPD1P6
			ZBTB20-AS4
			LINC00960
			ATP2B2-IT2
			ST3GAL6-AS1
			SLC38A3
			LINC00606
			LINC00877
			CADM2-AS1
			LINC02085
			LINC02047
			ARPP21-AS1
			LINC00903
			LINC01471
			LINC02614
			PSMD6-AS1
			FOXP1-IT1
			OSBPL10-AS1
			LINC02024
			SGO1-AS1
			HDAC11-AS1
			LINC00870
			DNAJB8-AS1
			LINC01980
			UBE2E2-AS1
			ZBTB20-AS3
			FAM3D-AS1
			DENND6A-DT
			NPHP3-AS1
			LINC02005
			ADAMTS9-AS1
			THOC7-AS1
			C3orf85
			LINC00691
			GLYCTK-AS1
			LINC02050
			CACNA2D3-AS1
			ITIH4-AS1
			KRBOX1-AS1
			VIPR1-AS1
			THRB-IT1
			CFAP44-AS1
			LINC02000
			LINC02004
			CFAP20DC-AS1
			LINC01981
			LINC02008
			THRB-AS1
			ZKSCAN7-AS1
			LINC00882
			LINC01811
			NCK1-DT
			PRICKLE2-AS2
			LINC00690
			LINC00488
			KIF9-AS1
			LINC02070
			LINC01967
			ARHGEF3-AS1
			LINC02042
			CCR5AS
			SIDT1-AS1
			FOXP1-AS1
			ENTPD3-AS1
			ZNF385D-AS2
			PLCXD2-AS1
			LINC02025
			FLNB-AS1
			ITGB5-AS1
			BSN-AS1
			TUSC7
			LINC00620
			SNRK-AS1
			ACVR2B-AS1
			SUCLG2-AS1
			NSUN3
			MAGI1-AS1
			LINC02022
			CADM2-AS2
			BSN-DT
			ATP2B2-IT1
			LINC00698
			LINC02158
			RHOA-IT1
			RYK
			RUVBL1-AS1
			RBMS3-AS3
			PRICKLE2-AS1
			PRICKLE2-AS3
			WNT5A-AS1
			XPC-AS1
			ZBTB20-AS2
			EAF1-AS1
			UBE2E1-AS1
			ZBTB20-AS5
			LINC02017
			PSMD6-AS2
			LIMD1-AS1
			LINC00852
			PRRT3-AS1
			MAGI1-IT1
			LINC02030
			LINC00901
			LINC02027
			LINC02040
			DCP1A
			C3orf86
			PLCL2-AS1
			H1-10-AS1
			LINC00994
			LARS2-AS1
			SLC6A1-AS1
			LINC01205
			SYNPR-AS1
			LSAMP-AS1
			PRICKLE2-DT
			HHATL-AS1
			LINC01985
			LINC02585
			DENND6A-AS1
			GHRLOS
			IQCF5-AS1
			RBMS3-AS2
			B4GALT4-AS1
			LINC02016
			LINC02049
			RBMS3-AS1
			ZNF197-AS1
			LINC00973
			PRICKLE2
			SOX2-OT
			LRRC77P
			TBL1XR1-AS1
			LINC01487
			MECOM-AS1
			LINC02041
			MUC20-OT1
			WWTR1-AS1
			LINC00887
			NAALADL2-AS1
			LINC01192
			TIPARP-AS1
			LINC02068
			IQCJ-SCHIP1-AS1
			IL12A-AS1
			ATP13A5-AS1
			NCBP2-AS1
			XXYLT1-AS2
			LINC02053
			LINC00578
			LINC02028
			MCCC1-AS1
			LINC02020
			KLHL6-AS1
			TPRG1-AS1
			LINC02048
			UBXN7-AS1
			FGF12-AS2
			NLGN1-AS1
			AADACL2-AS1
			LINC02036
			CLRN1-AS1
			HLTF-AS1
			LINC02877
			SLC9A9-AS1
			NAALADL2-AS3
			LINC02031
			AADACP1
			MELTF-AS1
			TNK2-AS1
			LINC01206
			ERICH6-AS1
			ATP13A4-AS1
			LINC02052
			PLCH1-AS1
			WWTR1-IT1
			ABCC5-AS1
			ATP1B3-AS1
			XXYLT1-AS1
			LINC01840
			FGF12-AS3
			LINC02006
			LINC02013
			LINC02015
			KCNAB1-AS1
			PEX5L-AS2
			LINC00881
			LINC01391
			LMLN-AS1
			KCNMB2-AS1
			MINDY4B
			LINC01214
			PLS1-AS1
			LINC01323
			TM4SF1-AS1
			LINC01983
			ARHGEF26-AS1
			PLSCR5-AS1
			LINC01998
			LINC02045
			LINC00884
			LINC02038
			LINC01210
			P3H2-AS1
			SIAH2-AS1
			TMEM44-AS1
			LINC02043
			ZIC4-AS1
			FGF12-AS1
			LINC01991
			LINC01322
			LINC02029
			LINC02037
			LINC00886
			LINC00880
			LINC01994
			PLCH1-AS2
			LINC02618
			DLG1-AS1
			ADIPOQ-AS1
			TMEM212-AS1
			HTR3E-AS1
			LNCSRLR
			LINC02067
			LINC02046
			LINC01014
			LINC00501
			KCNAB1-AS2
			LINC01209
			PDE6B-AS1
			CPHL1P
			LINC01327
			LINC01968
			STRIT1
			BPESC1
			OSTN-AS1
			OPA1-AS1
			PAQR9-AS1
			LINC02066
			LINC02026
			SEC62-AS1
			TPRG1-AS2
			YEATS2-AS1
			PEX5L-AS1
			EHHADH-AS1
			LINC02010
			CCDC39-AS1
			LINC01995
			TMEM212-IT1
			ACAP2-IT1
			NAALADL2-AS2
			TM4SF19-AS1
			LPP-AS1
			LINC01839
			LINC02032
			LINC01324
			LINC01208
			LINC01213
			LINC02082
			LINC02051
			LINC01997
			SLC9A9-AS2
			LINC01972
			MME-AS1
			LINC01063
			ETV5-AS1
[truncated: 701 more rows]

## Sheet: DOWN in OA
Supplemental Table 14. Downregulated RBPs, TFs, lncRNAs, collagens, glycoproteins, proteoglycans, secreted factors, ECM-affiliated proteins and ECM regulators in healthy (n=18) vs OA cartilage (n=20) from Fisch et al. (2018). Genes were considered downregulated in OA cartilage if the adjusted p value < 0.05 and log2FC < 0. There was no RNA-seq counts cutoff.
DOWN Genes in OA (1682)	RBPs	TFs	lncRNAs	Collagen	Glycoprotein	Proteoglycan	Secreted	ECM-Affiliated	ECM Regulator		RBPs (153)	TFs (190)	lncRNAs (50)	Collagen (0)	Glycoprotein (8)	Proteoglycan (1)	Secreted (14)	ECM-Affiliated (7)	ECM Regulator (10)
ZC3H15	RPS11	TFAP2A	ZNF593OS	COL10A1	ABI3BP	ACAN	AMH	ANXA1	A2M		AARS	AKAP8	ACBD6		FBLN1	OPTC	ANGPTL4	CLEC2D	ADAM11
RBM34	ERAL1	TFAP2B	LINC01672	COL11A1	ADIPOQ	ASPN	ANGPT1	ANXA10	A2ML1		AFF1	AKNA	ACVR2B-AS1		FGL2		ANGPTL7	COLEC12	ADAMTSL2
CLASP1	DDX27	TFAP2C	EXOSC10-AS1	COL11A2	AEBP1	BCAN	ANGPT2	ANXA11	ADAM10		AIMP1	ANKZF1	AKIRIN2		LAMC3		CCL28	PARM1	EGLN1
PTGES3	DEK	TFAP2D	CSMD2-AS1	COL12A1	AGRN	BGN	ANGPT4	ANXA13	ADAM11		AKAP1	AR	AMZ1		NDNF		FST	SDC4	EGLN3
VPS51	PSMA6	ARID3A	GRHL3-AS1	COL13A1	AMBN	CHAD	ANGPTL1	ANXA2	ADAM12		AKAP8	ARID2	AMZ2P1		THSD4		GDF15	SEMA4A	F13A1
CYB5D1	TRIM56	ARID3B	CAMTA1-AS1	COL14A1	AMELX	CHADL	ANGPTL2	ANXA3	ADAM15		ALKBH5	ARID3B	ASH1L-AS1		TINAGL1		IL16	SEMA4B	MMP24
DDX50	TRIM71	ARID3C	DHCR24-DT	COL15A1	AMELY	DCN	ANGPTL3	ANXA4	ADAM17		ASCC1	ARID5A	BCAR3		TSKU		IL6	SEMA6C	NGLY1
UIMC1	UPF2	ARID5A	FAM41C	COL16A1	BGLAP	EPYC	ANGPTL4	ANXA5	ADAM18		AUH	ARID5B	C20orf203		VIT		INHA		PAPPA2
ZRANB1	FARS2	ARID5B	MIR34AHG	COL17A1	BMPER	ESM1	ANGPTL5	ANXA6	ADAM19		BAZ2A	ARNTL	CLCN6				LIF		SERPINA10
RNF114	FDXACB1	KDM5B	PABPC4-AS1	COL18A1	BSPH1	FMOD	ANGPTL6	ANXA7	ADAM2		BCLAF1	ATF3	CLUHP3				NRG2		SERPINB9
SMC3	ALKBH8	ARID2	PRDM16-DT	COL19A1	CDCP2	HAPLN1	ANGPTL7	ANXA8	ADAM20		C12orf65	ATOH8	DCP1A				PGF
CRBN	ZNF579	AHCTF1	ELOA-AS1	COL1A1	CILP	HAPLN2	AREG	ANXA8L1	ADAM21		CARHSP1	BAZ2A	DLEU1				PIK3IP1
NCOA1	POLR2B	AHDC1	ZMYM4-AS1	COL1A2	CILP2	HAPLN3	ARTN	ANXA9	ADAM22		CARS	BCL6	DNAJC27-AS1				VEGFA
DYM	WDR12	AKNA	LINC02574	COL20A1	COCH	HAPLN4	BDNF	C1QA	ADAM23		CASC3	BHLHE40	EGFR-AS1				WNT11
ORC2	RPF1	ASH1L	ENO1-AS1	COL21A1	COLQ	HSPG2	BMP10	C1QB	ADAM28		CCDC59	BHLHE41	EPN2
ACBD6	MRPS34	CBX2	LINC01141	COL22A1	COMP	IMPG1	BMP15	C1QC	ADAM29		CEBPZ	CCDC17	EPN2-AS1
RAD23B	UBTF	DNTTIP1	NBPF1	COL23A1	CRELD1	IMPG2	BMP2	C1QL1	ADAM30		CLK1	CEBPB	FGGY
WBP4	CDC5L	DOT1L	ELAVL4-AS1	COL24A1	CRELD2	KERA	BMP3	C1QL2	ADAM32		CLK3	CEBPG	FOXD2-AS1
MTO1	DAZAP1	GLYR1	FAM229A	COL25A1	CRIM1	LUM	BMP4	C1QL3	ADAM33		CNBP	CEBPZ	HLA-F-AS1
COIL	MSI1	HMGA1	LINC01783	COL26A1	CRISPLD1	NCAN	BMP5	C1QL4	ADAM7		CNOT8	CREB3L2	HM13-AS1
SMYD4	MSI2	HMGA2	ST3GAL3-AS1	COL27A1	CRISPLD2	NYX	BMP6	C1QTNF1	ADAM8		CPEB3	CSRNP1	HOXA11-AS
MTA3	TARDBP	PHF20	RERE-AS1	COL28A1	CTGF	OGN	BMP7	C1QTNF2	ADAM9		CSDC2	CXXC4	IDI2-AS1
WDR59	TRIT1	PHF21A	CAMTA1-DT	COL2A1	CTHRC1	OMD	BMP8A	C1QTNF3	ADAMDEC1		CTIF	CXXC5	IRF1
TEX10	MRPL36	PRR12	LRP8	COL3A1	CYR61	OPTC	BMP8B	C1QTNF4	ADAMTS1		DCP1A	DDIT3	LINC00092
ECI1	KPNB1	SCML4	FAAHP1	COL4A1	DDX26B	PODN	BRINP2	C1QTNF5	ADAMTS10		DDX19B	DMRTA1	LINC00115
CERS5	ZNFX1	SETBP1	LINC01409	COL4A2	DMBT1	PODNL1	BRINP3	C1QTNF6	ADAMTS12		DDX24	DOT1L	MAPKAPK5-AS1
DDX19B	SNRNP27	SRCAP	LINC01770	COL4A3	DMP1	PRELP	BTC	C1QTNF7	ADAMTS13		DDX27	EGR1	MATN1-AS1
WDR73	RBMS2	C11orf95	TNFRSF14-AS1	COL4A4	DPT	PRG2	C1QTNF9B	C1QTNF8	ADAMTS14		DDX47	EGR3	MEG3
ZNF548	RBMS1	FAM200B	LINC00339	COL4A5	DSPP	PRG3	CBLN1	C1QTNF9	ADAMTS15		DDX50	ELF3	MIR155HG
KATNA1	RBMS3	SGSM2	FAF1-AS1	COL4A6	ECM1	PRG4	CBLN2	CD209	ADAMTS16		DDX51	ETS2	MORF4L2-AS1
TMEM242	LARS2	ZBED1	ENO1	COL5A1	ECM2	SPOCK1	CBLN3	CLC	ADAMTS17		DDX56	FLYWCH1	MRPL23-AS1
ZKSCAN8	KIAA0020	ZBED2	PIK3CD-AS2	COL5A2	EDIL3	SPOCK2	CBLN4	CLEC10A	ADAMTS18		DHX40	FOS	PIGL
ALG9	RBFOX1	ZBED3	LINC02766	COL5A3	EFEMP1	SPOCK3	CCBE1	CLEC11A	ADAMTS19		DIS3	FOSB	PRKAG2-AS1
BRF1	RBFOX2	ZBED4	TEX38	COL6A1	EFEMP2	SRGN	CCL1	CLEC12A	ADAMTS2		EIF1	FOSL1	PROSER2-AS1
DIDO1	RBFOX3	ZBED5	EFCAB14-AS1	COL6A2	EGFLAM	VCAN	CCL11	CLEC12B	ADAMTS20		EIF1B	FOSL2	RBMS3
PUM1	CWF19L1	ZBED6	LNCTAM34A	COL6A3	ELN		CCL13	CLEC14A	ADAMTS3		EIF2B2	FOXA3	SCAND2P
ATG14	CWF19L2	ZBED9	ARHGEF19-AS1	COL6A5	ELSPBP1		CCL14	CLEC17A	ADAMTS4		EIF3D	FOXC2	SLC2A1-AS1
TRIT1	ZC3H15	AHR	EPS15-AS1	COL6A6	EMID1		CCL15	CLEC18A	ADAMTS5		EIF3I	FOXD1	SLC38A3
THAP5	LONP1	AHRR	LINC01714	COL7A1	EMILIN1		CCL16	CLEC18B	ADAMTS6		EIF4A3	FOXD2	SMG7-AS1
EBAG9	DBR1	ARNT	LINC01648	COL8A1	EMILIN2		CCL17	CLEC18C	ADAMTS7		ERN1	FOXI2	SNHG12
IKBKB	RRP15	ARNT2	TP73-AS1	COL8A2	EMILIN3		CCL18	CLEC19A	ADAMTS8		FUBP1	FOXJ2	SPAG5-AS1
GGNBP2	L1TD1	ARNTL	RUNX3-AS1	COL9A1	EYS		CCL19	CLEC1A	ADAMTS9		GARS	FOXK1	SPATA13
ZNF263	NMD3	ARNTL2	LINC01128	COL9A2	FBLN1		CCL2	CLEC1B	ADAMTSL1		GEMIN4	FOXN3	ST7-AS1
EIF3I	SRSF10	ASCL1	LINC01342	COL9A3	FBLN2		CCL20	CLEC2A	ADAMTSL2		GNL1	FOXO3	TIPARP-AS1
CNBP	SRSF12	ASCL2	LINC01345		FBLN5		CCL21	CLEC2B	ADAMTSL3		GTPBP1	FOXP2	TMEM184A
CTBP2	SRSF2	ASCL3	LINC01777		FBLN7		CCL22	CLEC2D	ADAMTSL4		HNRNPC	GTF2IRD1	TOB1-AS1
IMMP2L	SRSF8	ASCL4	LINC01772		FBN1		CCL23	CLEC2L	ADAMTSL5		IFIH1	GZF1	TRAF3IP2-AS1
THRB	RSL1D1	ASCL5	LINC01756		FBN2		CCL24	CLEC3A	AGT		IGF2BP2	HES1	TSSK3
CBFA2T2	DAP3	ATOH1	ECE1-AS1		FBN3		CCL25	CLEC3B	AMBP		IGHMBP2	HIC2	TTC28-AS1
PLEKHH2	NARS2	ATOH7	IGSF21-AS1		FGA		CCL26	CLEC4A	ASTL		KAT8	HIF3A	ZMIZ1-AS1
HNRNPC	RBM25	ATOH8	LINC01647		FGB		CCL27	CLEC4C	BMP1		LONP1	HOXA11
ARHGAP32	POLR2E	BHLHA15	MIR1302-2HG		FGG		CCL28	CLEC4D	C17orf58		LSM14B	HOXA13
ZNF44	TOE1	BHLHA9	TSSK3		FGL1		CCL3	CLEC4E	CD109		MOV10	HOXA3
PTP4A2	TSFM	BHLHE22	SNHG12		FGL2		CCL3L3	CLEC4F	CELA1		MRPL10	HSF2
TSHZ1	TPR	BHLHE23	LINC01134		FN1		CCL4	CLEC4G	CELA2A		MRPL39	IKZF5
NFRKB	STAU1	BHLHE40	SMIM1		FNDC1		CCL4L1	CLEC4M	CELA2B		MRPL45	IRF1
ZBTB4	STAU2	BHLHE41	HYI-AS1		FNDC7		CCL4L2	CLEC5A	CELA3A		MRPL49	IRF2
SART3	TRMT1L	CCDC169-SOHLH2	AGBL4-AS1		FNDC8		CCL5	CLEC6A	CELA3B		MRPS18A	IRF3
FUBP1	METTL3	CLOCK	RSRP1		FRAS1		CCL7	CLEC7A	CPAMD8		MTO1	IRF4
UBOX5	REXO2	EPAS1	CAMTA1-AS2		GAS6		CCL8	CLEC9A	CPN2		NAF1	IRF7
FKBP15	MRPL52	FERD3L	RCC2-AS1		GLDN		CFC1	COLEC10	CST1		NFX1	JUN
EIF3D	WDR3	FIGLA	TMEM51-AS1		HMCN1		CFC1B	COLEC11	CST11		NGDN	JUNB
USP20	CNOT11	HAND1	PPIEL		HMCN2		CHRD	COLEC12	CST2		NOP58	JUND
DDHD2	YTHDC1	HAND2	KAZN-AS1		IBSP		CHRDL1	CSPG4	CST3		NPM1	KDM5B
DIABLO	METTL2A	HELT	MYOM3-AS1		IGFALS		CHRDL2	CSPG5	CST4		NUP153	KLF10
IGHMBP2	METTL2B	HES1	LINC02596		IGFBP1		CLCF1	ELFN1	CST5		NXF1	KLF11
SAMD4B	ZNF326	HES2	LINC01346		IGFBP2		CNTF	ELFN2	CST6		NXT1	KLF15
NFIB	AKAP8	HES3	LINC01562		IGFBP3		CRHBP	EMCN	CST7		PABPC5	KLF2
TGIF2	AKAP8L	HES4	CROCCP2		IGFBP4		CRLF1	FCN1	CST8		PAIP2B	KLF4
GPN2	RPS14	HES5	MRPL20-AS1		IGFBP5		CRLF3	FCN2	CST9		PATL1	KLF5
EPM2AIP1	ELAVL1	HES6	TMEM88B		IGFBP6		CRNN	FCN3	CST9L		PDCD4	KLF9
WAC	ELAVL2	HES7	CYP4A22-AS1		IGFBP7		CSF1	FREM1	CSTA		PEG10	L3MBTL3
NXF1	ELAVL3	HEY1	TP73-AS2		IGFBPL1		CSF2	FREM2	CSTB		PELO	L3MBTL4
AIMP1	ELAVL4	HEY2	KDM4A-AS1		IGSF10		CSF3	FREM3	CSTL1		PINX1	MAFF
SLU7	PNN	HEYL	MYCL-AS1		KAL1		CSH1	GPC1	CTSA		PLD6	MAFK
RPL23A	DDX41	HIF1A	LINC01778		KCP		CSH2	GPC2	CTSB		POLDIP3	MEF2A
FBXW4	TNPO2	HIF3A	MMEL1-AS1		LAMA1		CSHL1	GPC3	CTSC		POLR1E	MEF2D
LATS2	TNPO1	LYL1	SLC2A1-AS1		LAMA2		CTF1	GPC4	CTSD		PPARGC1A	MEIS1
RNF4	PUSL1	MAX	ZBTB40-IT1		LAMA3		CX3CL1	GPC5	CTSE		PRPF38A	MEIS2
RPS6	RBM43	MESP1	LINC01646		LAMA4		CXCL1	GPC6	CTSF		PRPF6	MLXIP
NPM1	ZGPAT	MESP2	MTOR-AS1		LAMA5		CXCL10	GREM1	CTSG		PRPF8	MXD1
PPP2R2D	SCAF11	MITF	PRKCZ-AS1		LAMB1		CXCL11	GRIFIN	CTSH		PRR3	MXI1
OXSR1	USP39	MLX	SZT2-AS1		LAMB2		CXCL12	HPX	CTSK		PTGES3	MYC
RBM39	RPL38	MLXIP	PLA2G2C		LAMB3		CXCL13	HSPC159	CTSL		PUM1	NCOA1
SNRNP27	NARS	MLXIPL	TEX46		LAMB4		CXCL14	ITLN1	CTSO		R3HCC1	NCOA2
ZNF274	RPS16	MNT	ERI3-IT1		LAMC1		CXCL2	ITLN2	CTSS		RAE1	NFATC1
ADCK2	CLASRP	MSC	LINC01715		LAMC2		CXCL3	LGALS1	CTSV		RBBP6	NFIB
RBBP6	RPS9	MSGN1	LINC01738		LAMC3		CXCL5	LGALS12	CTSW		RBM14	NFIL3
SFI1	TOP3B	MXD1	LINC01755		LGI1		CXCL6	LGALS13	CTSZ		RBM22	NFKB2
SPATA6	NCBP2L	MXD3	LINC01753		LGI2		CXCL8	LGALS14	EGLN1		RBM34	NFX1
ST6GALNAC6	NCBP2	MXD4	LINC01784		LGI3		CXCL9	LGALS16	EGLN2		RBM39	NPAS2
TAB2	SMG9	MXI1	PHC2-AS1		LGI4		DHH	LGALS2	EGLN3		RBM43	NR1D1
TUT1	FTSJ2	MYC	LINC00115		LRG1		EBI3	LGALS3	ELANE		RBM7	NR3C2
FBXO34	DDX56	MYCL	MIR3659HG		LTBP1		EDA	LGALS4	F10		RBM8A	NR4A1
UNKL	RBM28	MYCN	TTLL10-AS1		LTBP2		EGF	LGALS7	F12		RBMS3	NR4A2
POLDIP3	UTP11L	MYF5	TP73-AS3		LTBP3		EGFL6	LGALS8	F13A1		RBPMS2	NR4A3
IST1	MRPS18B	MYF6	FOXO6-AS1		LTBP4		EGFL7	LGALS9	F13B		RIOK3	OSR2
C10orf76	RPL14	MYOD1	GPR199P		MATN1		EGFL8	LGALS9B	F2		RNF113A	PHF1
KIAA1328	RPL37	MYOG	FHAD1-AS1		MATN2		EPGN	LGALS9C	F7		RNMT	PHF20
PRRG1	GEMIN5	NCOA1	C1orf167-AS1		MATN3		EPO	LMAN1	F9		RNPC3	PHF21A
ATG9A	MKRN1	NCOA2	LINC01757		MATN4		EREG	LMAN1L	FAM20A		RPF2	PITX1
PPIG	MKRN2	NCOA3	AGBL4-IT1		MEPE		FASLG	MBL2	FAM20B		RPL17	PKNOX2
WASF3	MKRN3	NEUROD1	PDE4DIPP9		MFAP1		FGF1	MUC1	FAM20C		RPL23A	POU2F1
HK1	NOA1	NEUROD2	CAMTA1-IT1		MFAP2		FGF10	MUC12	HABP2		RPL36A	POU2F3
AP5Z1	PINX1	NEUROD4	LINC01685		MFAP3		FGF11	MUC13	HMSD		RPL9	POU5F1
AUH	HRSP12	NEUROD6	MATN1-AS1		MFAP4		FGF12	MUC15	HPSE		RPS27	PPARD
AKIRIN2	TDRD9	NEUROG1	LINC01635		MFAP5		FGF13	MUC16	HPSE2		RPS6	PRDM16
MARK2	DHX30	NEUROG2	FOXD2-AS1		MFGE8		FGF14	MUC17	HRG		RSL1D1	PROX1
NLE1	DHX29	NEUROG3	SKINT1L		MGP		FGF16	MUC19	HTRA1		RSL24D1	RARA
RAB33B	DHX57	NHLH1	DHDDS-AS1		MMRN1		FGF17	MUC2	HTRA3		SAFB	REL
SUPV3L1	YTHDC2	NHLH2	MED8-AS1		MMRN2		FGF18	MUC20	HTRA4		SAMD4B	RELA
DDX56	DHX36	NPAS1	LINC02812		MXRA5		FGF19	MUC21	HYAL1		SARS	RLF
ECD	DHX9	NPAS2	LINC01343		NDNF		FGF2	MUC22	HYAL2		SART3	RORA
ZFAND2B	EIF3G	NPAS3	LINC02794		NELL1		FGF20	MUC3A	HYAL3		SBDS	RORC
DCP1A	NOL10	NPAS4	LINC00337		NELL2		FGF21	MUC4	HYAL4		SLU7	RXRA
ZNF143	UTP15	OLIG1	LINC02782		NID1		FGF22	MUC5AC	ITIH1		SMAD7	SAFB
ARID1B	GATC	OLIG2	MIR4422HG		NID2		FGF23	MUC5B	ITIH2		SMG6	SATB1
CSNK2A2	TCOF1	OLIG3	LINC02810		NOV		FGF3	MUC6	ITIH3		SNRNP27	SNAI1
LRSAM1	NONO	PTF1A	LINC02800		NPNT		FGF4	MUC7	ITIH4		SNW1	SOX13
PRPF6	PSPC1	SCX	LINC01771		NTN1		FGF5	MUC8	ITIH5		SPEN	SOX9
RBM14	SFPQ	SIM1	LINC01137		NTN3		FGF6	MUCL1	ITIH6		SRP54	SP1
NFX1	NUDT21	SIM2	LINC01389		NTN4		FGF7	OVGP1	KAZALD1		SRSF12	SPEN
MEF2A	MRPL19	SOHLH1	FAM87B		NTN5		FGF8	PARM1	KNG1		SRSF3	SREBF1
PAQR7	URM1	SOHLH2	LINC01398		NTNG1		FGF9	PLXDC1	KY		SRSF5	TBX18
PRPF8	MRPL53	SREBF1	LINC00853		NTNG2		FGFBP1	PLXDC2	LEPRE1		SRSF7	TBX3
CBX7	RBM48	SREBF2	TFAP2E-AS1		OIT3		FGFBP2	PLXNA1	LEPREL1		SUPT6H	TBX4
SLC9A8	REPIN1	TAL1	CDC42-IT1		OTOG		FGFBP3	PLXNA2	LEPREL2		SUPV3L1	TBX5
CAND2	ZC3H12B	TAL2	RNF207-AS1		OTOL1		FIGF	PLXNA3	LOX		SYF2	TCF7
C15orf57	ZC3H12C	TCF12	SLC25A34-AS1		PAPLN		FLG	PLXNA4	LOXL1		TARS	TFAP4
VAT1	ZC3H12D	TCF15	FLJ37453		PCOLCE		FLG2	PLXNB1	LOXL2		TARSL2	TFCP2L1
WDR91	ZC3H12A	TCF21	LINC02784		PCOLCE2		FLT3LG	PLXNB2	LOXL3		TIPARP	TFE3
SRSF5	TRMT5	TCF23	PEF1-AS1		POMZP3		FRZB	PLXNB3	LOXL4		TOE1	TGIF1
CHD1L	TRMT61A	TCF24	EMC1-AS1		POSTN		FST	PLXNC1	LPA		TRA2B	TGIF2
ZNF330	PABPN1L	TCF3	CLCN6		PXDN		FSTL1	PLXND1	MASP1		TRIT1	THAP3
WDR33	PABPN1	TCF4	LRRC8C-DT		PXDNL		FSTL3	PROL1	MASP2		TRMT61A	THAP5
PPM1K	LSG1	TCFL5	LINC01725		RELN		GDF1	REG1A	MEP1A		TRNAU1AP	THAP8
PHF8	GNL1	TFAP4	LINC01357		RSPO1		GDF10	REG1B	MEP1B		TUT1	THRA
UBE2H	EEF1G	TFE3	LINC01709		RSPO2		GDF11	REG3A	MMP1		UNKL	THRB
RFC2	RBM33	TFEB	LINC01135		RSPO3		GDF15	REG3G	MMP10		UPF2	TIGD1
USP30	RPP25	TFEC	FOXD3-AS1		RSPO4		GDF2	REG4	MMP11		WBP4	TSHZ1
FGGY	RPP25L	TWIST1	LINC01138		SBSPON		GDF3	SDC1	MMP12		XAB2	XBP1
ICA1L	RPP38	TWIST2	DAB1-AS1		SLIT1		GDF5	SDC2	MMP13		YARS	ZBTB10
MCM7	GARS	USF1	GNG12-AS1		SLIT2		GDF6	SDC3	MMP14		YTHDC1	ZBTB16
ZNF639	DRG2	USF2	MGC27382		SLIT3		GDF7	SDC4	MMP15		ZC3H12A	ZBTB21
MAP2K1	TRMU	USF3	PKN2-AS1		SMOC1		GDF9	SEMA3A	MMP16		ZC3H15	ZBTB25
DHX40	GNL2	POGK	SRGAP2C		SMOC2		GDNF	SEMA3B	MMP17		ZC3H6	ZBTB4
CIR1	CPSF2	AC023509.3	LINC01739		SNED1		GH1	SEMA3C	MMP19		ZC3H7A	ZBTB42
BEX4	CD3EAP	ATF1	CCDC18-AS1		SPARC		GH2	SEMA3D	MMP2		ZCCHC11	ZBTB48
ST3GAL3	HDLBP	ATF2	LINC02609		SPARCL1		HBEGF	SEMA3E	MMP20		ZCCHC2	ZBTB7B
DCAF16	RDM1	ATF3	SLC44A3-AS1		SPON1		HCFC1	SEMA3F	MMP21		ZCCHC8	ZBTB7C
RSRC2	BYSL	ATF4	SLC16A1-AS1		SPON2		HCFC2	SEMA3G	MMP23B		ZFP36	ZFPM2
BAG5	GEMIN8	ATF5	WARS2-IT1		SPP1		HGF	SEMA4A	MMP24		ZFP36L1	ZHX2
NT5C2	XPO5	ATF6	WARS2-AS1		SRPX		HGFAC	SEMA4B	MMP25		ZNF622	ZKSCAN1
ASNSD1	ZNF622	ATF6B	LINC01781		SRPX2		HHIP	SEMA4C	MMP26			ZKSCAN8
GIGYF2	DZIP1	ATF7	KCND3-AS1		SSPO		HRNR	SEMA4D	MMP27			ZMAT4
LRRC42	DZIP1L	BACH1	FGGY-DT		SVEP1		IFNA1	SEMA4F	MMP28			ZNF12
ENOSF1	GSPT1	BACH2	LINC01160		TECTA		IFNA10	SEMA4G	MMP3			ZNF143
ZFYVE27	HBS1L	BATF	ZRANB2-AS2		TECTB		IFNA13	SEMA5A	MMP7			ZNF160
RNPC3	GSPT2	BATF2	LINC01359		TGFBI		IFNA14	SEMA5B	MMP8			ZNF19
DNAJB2	EIF2D	BATF3	CNN3-DT		THBS1		IFNA16	SEMA6A	MMP9			ZNF215
HSF2	METTL1	CEBPA	CYMP-AS1		THBS2		IFNA17	SEMA6B	NGLY1			ZNF263
PHF20	RNASEH1	CEBPB	LINC01525		THBS3		IFNA2	SEMA6C	OGFOD1			ZNF274
SNW1	ZNHIT6	CEBPD	LAMTOR5-AS1		THBS4		IFNA21	SEMA6D	OGFOD2			ZNF292
AK2	DARS2	CEBPE	LINC01360		THSD4		IFNA4	SEMA7A	P4HA1			ZNF331
SLC12A7	SNRPD2	CEBPG	LINC01762		TINAG		IFNA5	SFTA2	P4HA2			ZNF33B
POLA2	DICER1	CREB1	LINC01356		TINAGL1		IFNA6	SFTA3	P4HA3			ZNF385B
RSAD1	DYNLL1	CREB3	LINC02778		TNC		IFNA7	SFTPA1	P4HTM			ZNF385C
AGPAT5	ZNF638	CREB3L1	LINC01358		TNFAIP6		IFNA8	SFTPA2	PAMR1			ZNF395
ZNRF3	SAMD4B	CREB3L2	NFIA-AS1		TNN		IFNB1	SFTPB	PAPPA			ZNF432
MEIS1	SAMD4A	CREB3L3	LINC02607		TNR		IFNE	SFTPC	PAPPA2			ZNF433
PEX14	RTF1	CREB3L4	LINC01362		TNXB		IFNG	SFTPD	PCSK5			ZNF44
MED29	CNOT4	CREB5	LINC01787		TSKU		IFNK		PCSK6			ZNF442
ABCB7	TARBP2	CREBL2	LINC02791		TSPEAR		IFNW1		PI3			ZNF446
MOCS1	PRKRA	CREBZF	LINC01760		VIT		IGF1		PLAT			ZNF516
CLCN6	GLE1	CREM	LINC01761		VTN		IGF2		PLAU			ZNF548
IL16	EXOSC2	DBP	ERICH3-AS1		VWA1		IHH		PLG			ZNF550
TANC1	SSU72	DDIT3	TTLL7-IT1		VWA2		IL10		PLOD1			ZNF581
SLC25A38	GTPBP10	FOS	LINC01676		VWA3A		IL11		PLOD2			ZNF589
RPS6KA1	RPL10A	FOSB	INKA2-AS1		VWA3B		IL12A		PLOD3			ZNF609
KCTD7	HENMT1	FOSL1	SLC6A17-AS1		VWA5A		IL12B		PRSS1			ZNF628
ATP9A	THOC2	FOSL2	HIPK1-AS1		VWA5B1		IL13		PRSS12			ZNF639
CLK1	ENDOG	HLF	LINC01750		VWA5B2		IL15		PRSS2			ZNF654
NUP98	EXOG	JDP2	NGF-AS1		VWA7		IL16		PRSS3			ZNF672
TRMT61A	ASH1L	JUN	LINC02785		VWA9		IL17A		PZP			ZNF687
SATB1	TRMT10C	JUNB	LINC02796		VWCE		IL17B		SERPINA1			ZNF703
MPDZ	TRMT10A	JUND	LINC01677		VWDE		IL17C		SERPINA10			ZNF791
SEMA6C	TRMT10B	MAF	ROR1-AS1		VWF		IL17D		SERPINA11			ZNF821
TCF19	MRPL33	MAFA	RBM15-AS1		WISP1		IL17F		SERPINA12			ZNF844
OFD1	SSB	MAFB	LINC00466		WISP2		IL18		SERPINA2			ZNF878
PELI3	LARP7	MAFF	LINC01361		WISP3		IL19		SERPINA3			ZXDB
KCTD9	MRPL24	MAFG	KCND3-IT1		ZP1		IL1A		SERPINA4
TRAF3IP2	RNASEK	MAFK	SRGAP2-AS1		ZP2		IL1B		SERPINA5
SS18L2	PELO	NFE2	LINC01768		ZP3		IL1F10		SERPINA6
MAT2A	QARS	NFE2L1	LINC01776		ZP4		IL1F5		SERPINA7
ARID2	IPO4	NFE2L2	HAO2-IT1		ZPLD1		IL1F6		SERPINA9
ZCCHC8	CAPRIN1	NFE2L3	DPYD-AS2				IL1F7		SERPINB1
PEX5	CAPRIN2	NFIL3	LRIG2-DT				IL1F8		SERPINB10
BTN2A2	PNLDC1	NRL	LINC00869				IL1F9		SERPINB11
RSL1D1	PARN	TEF	DPYD-AS1				IL1RN		SERPINB12
SVIP	TIAL1	XBP1	LINC02884				IL2		SERPINB13
MICAL3	TIA1	AC008770.3	VAV3-AS1				IL20		SERPINB2
TARSL2	CDC40	AC092835.1	LINC02790				IL22		SERPINB3
HLA-E	ZNF598	AC138696.1	LINC02586				IL23A		SERPINB4
SUPT6H	RCL1	AEBP2	ZRANB2-AS1				IL24		SERPINB5
DDX51	RTCA	AKAP8	PDE4B-AS1				IL25		SERPINB6
ARRB1	MRPL38	AKAP8L	ARHGAP29-AS1				IL26		SERPINB7
RBMS3	ADAT2	ANKZF1	LINC01708				IL3		SERPINB8
CAMLG	BOP1	ATMIN	AP4B1-AS1				IL34		SERPINB9
FAM174A	U2SURP	BCL11A	LINC01649				IL4		SERPINC1
ABHD14B	DUS3L	BCL11B	BCAR3				IL5		SERPIND1
MTMR10	CSTF3	BCL6	LINC01788				IL6		SERPINE1
POLD2	SRSF11	BCL6B	LINC02798				IL7		SERPINE2
TXNDC11	SREK1	BNC1	FGGY				IL9		SERPINE3
ZCWPW1	POLR1E	BNC2	BCAR3-AS1				INHA		SERPINF1
NHS	EXOSC7	CASZ1	DYNLT5				INHBA		SERPINF2
TNKS1BP1	EXOSC8	CCDC17	LINC01748				INHBB		SERPING1
CNST	EXOSC9	CHAMP1	H2BP1				INHBC		SERPINH1
RSL24D1	MRPL12	CPXCR1	NFIA-AS2				INHBE		SERPINI1
AKAP8	RPS28	CTCF	NEXN-AS1				INS		SERPINI2
FOXK1	TEFM	CTCFL	LINC01707				INS-IGF2		SLPI
C1orf56	RPL12	DPF1	LINC01349				INSL3		SPAM1
CCDC174	ZC3H3	DPF3	ALG14-AS1				INSL5		ST14
RFNG	EIF6	DZIP1	LRRC7				INSL6		SULF1
NANS	NELFE	E4F1	LINC01702				ISM1		SULF2
STK10	EIF2B3	EEA1	LRRC7-AS1				ISM2		TGM1
PDRG1	APOBEC2	EGR1	CLCA4-AS1				KITLG		TGM2
ARMCX5	APOBEC3H	EGR2	LINC02777				LEFTY1		TGM3
TAPT1	APOBEC3F	EGR3	TYW3				LEFTY2		TGM4
SMC5	APOBEC3G	EGR4	LINC02238				LEP		TGM5
IKZF5	APOBEC1	FAM170A	LINC01712				LIF		TGM6
RNF145	ZC3H7A	FEZF1	LINC01765				LTA		TGM7
STON1	ZC3H7B	FEZF2	LINC01145				LTB		TIMP1
PVR	NOP9	FIZ1	SPATA42				MDK		TIMP2
PGPEP1	PQBP1	GFI1	LINC01780				MEGF10		TIMP3
CREB3L2	PATL2	GFI1B	HHLA3-AS1				MEGF11		TIMP4
OTUD7B	PATL1	GLI1	LINC01767				MEGF6		TLL1
UFSP2	EDC3	GLI2	LINC02787				MEGF8		TLL2
TSGA10	WBP4	GLI3	LINC01307				MEGF9		TMPRSS15
CDNF	GLTSCR2	GLI4	RTCA-AS1				MST1
HIP1	RPS18	GLIS1	LINC01661				MST1L
BRWD3	ASCC1	GLIS2	SLC25A24P1				MSTN
ZCCHC11	EIF5A	GLIS3	LINC01364				NGF
MORC3	EIF5A2	GTF3A	LINC01779				NODAL
CUTC	EIF5AL1	GZF1	DEPDC1-AS1				NRG1
PIGL	MRPL47	HIC1	MIR137HG				NRG2
GNB5	BOLL	HIC2	LINC01691				NRG3
MRPL10	DAZL	HINFP	DPYD-IT1				NRG4
C3orf58	DAZ1	HIVEP1	LINC02567				NRTN
DPM1	DAZ2	HIVEP2	LINC01763				NTF3
EFCAB2	DAZ3	HIVEP3	LINC01758				NTF4
2023-03-05	DAZ4	HKR1	LINC01650				OSM
MED13L	INTS1	IKZF1	RGSL1				PDGFA
SGCE	RPLP1	IKZF2	THBS3-AS1				PDGFB
USP28	MRPS11	IKZF3	LINC02818				PDGFC
DENND5B	WDR43	IKZF4	LINC02805				PDGFD
CALCOCO2	TRMT112	IKZF5	GAS5				PF4
RPRD2	PPP1R8	INSM1	LRRC52-AS1				PF4V1
IRF3	FBXO17	INSM2	MIR205HG				PGF
KAT8	MTHFSD	JAZF1	RC3H1-IT1				PIK3IP1
RGS12	SON	KAT7	MIR9-1HG				PPBP
CIDEB	SPATS2L	KCMF1	PRDX6-AS1				PRL
TOX4	SPATS2	KIN	LINC01344				PSPN
FAM57A	MAEL	KLF1	PCAT6				PTN
CPEB3	RRP1B	KLF10	LINC02802				RPTN
DDX47	RRP1	KLF11	RGS5				S100A1
RCOR3	ZC3HAV1	KLF12	LINC01675				S100A10
RXRA	PARP12	KLF13	ELF3-AS1				S100A11
SCD	TIPARP	KLF14	PDE4DIPP6				S100A12
DNAJB1	MRPS17	KLF15	RABGAP1L-IT1				S100A13
NAA25	U2AF2	KLF16	LINC01704				S100A14
MTMR3	UHMK1	KLF17	LINC02816				S100A16
ATP6V0A1	NUP153	KLF2	LINC01350				S100A2
MASTL	CSDE1	KLF3	HSD11B1-AS1				S100A3
MAGI1	POLR2L	KLF4	LIX1L-AS1				S100A4
RAE1	NKRF	KLF5	LINC01353				S100A5
ST3GAL4	MRPL48	KLF6	LINC01719				S100A6
COG1	XRCC6	KLF7	MGAT4EP				S100A7
MEIS2	SUPT5H	KLF8	TMCO1-AS1				S100A7A
ETFDH	TSR3	KLF9	PDZK1P1				S100A7L2
ZNF622	XRN2	L3MBTL1	MIR29B2CHG				S100A8
GRK6	RSRC1	L3MBTL3	ASH1L-AS1				S100A9
MAP3K14	TDRD5	L3MBTL4	KIRREL1-IT1				S100B
RPF2	POLR2J	MAZ	LMX1A-AS1				S100G
EIF2B2	POLR2J2	MECOM	LINC01657				S100P
MNS1	POLR2J3	MTF1	FLG-AS1				S100Z
C12orf65	SAFB2	MYNN	LINC02803				SCUBE1
TMEM192	SAFB	MYT1	LINC01222				SCUBE2
MRPL49	SLTM	MYT1L	RASAL2-AS1				SCUBE3
DDB2	BRIX1	MZF1	LINC00626				SFRP1
ALG2	POLR2I	OSR1	RABGAP1L-DT				SFRP2
R3HCC1	PWP2	OSR2	LINC01133				SFRP4
POLR3C	ELAC2	OVOL1	LEMD1-DT				SFRP5
DEDD	ZCCHC14	OVOL2	GORAB-AS1				SHH
LOC100506548	ZCCHC2	OVOL3	LAMC1-AS1				TCHH
PRR3	LARS	PEG3	LINC01645				TCHHL1
SSR3	MRPL28	PLAG1	DCST1-AS1				TDGF1
PITPNM2	CNOT1	PLAGL1	DNM3OS				TGFA
KAT5	DDX18	PLAGL2	CLEC20A				TGFB1
CEBPZ	TSEN15	PRDM1	LINC01142				TGFB2
CLEC2D	USP10	PRDM10	IL6R-AS1				TGFB3
PSTPIP2	SMNDC1	PRDM12	LINC01741				THPO
CADPS2	THUMPD2	PRDM13	LINC01136				TNF
PHC3	THUMPD3	PRDM14	LINC01696				TNFSF10
PRPSAP2	SND1	PRDM15	LINC01036				TNFSF11
VSIG10	LSM4	PRDM16	LINC02819				TNFSF12
KLHL21	EIF3M	PRDM2	RUSC1-AS1				TNFSF13
NHEJ1	MRPL34	PRDM4	ARHGEF2-AS1				TNFSF13B
EAPP	SRP72	PRDM5	IPO9-AS1				TNFSF14
BRD2	SUGP1	PRDM6	LINC01701				TNFSF15
RGAG4	SUGP2	PRDM8	ILDR2				TNFSF18
SAFB	RPS3	PRDM9	CADM3-AS1				TNFSF4
SRSF12	RPS27A	PRMT3	C2CD4D-AS1				TNFSF8
ZNRD1	CCAR2	RBAK	TUBA5P				TNFSF9
TRIM38	CCAR1	RBSN	KIAA0040				TPO
SRSF7	DDX49	REPIN1	LINC01035				VEGFA
ZNF19	MRPL4	REST	MIR181A1HG				VEGFB
MPI	SFSWAP	RLF	LINC01699				VEGFC
SPRED2	MRPS12	RREB1	LINC01680				VWC2
WDR45B	EIF1	SALL1	UBE2Q1-AS1				VWC2L
PPP3CC	EIF1B	SALL2	TNR-IT1				WFIKKN1
HSP90AB1	CLP1	SALL3	LINC01363				WFIKKN2
IRF2	ZMAT5	SALL4	LINC01720				WIF1
ZC3H6	SF3B3	SCRT1	PDIA3P1				WNT1
EZH1	PLD6	SCRT2	ACTG1P25				WNT10A
PPARD	QTRTD1	SLC2A4RG	LINC01774				WNT10B
MAD1L1	QTRT1	SNAI1	KCNH1-IT1				WNT11
METTL23	PIH1D1	SNAI2	LINC00303				WNT16
CYB5R2	SWT1	SNAI3	LINC01351				WNT2
PNISR	EXOSC4	SP1	SEC16B				WNT2B
SAMD8	EXOSC6	SP2	RFX5-AS1				WNT3
GOT1	PTRH1	SP3	TMCC2-AS1				WNT3A
TSC22D4	INTS8	SP4	LINC00272				WNT4
MRPL45	EXOSC10	SP5	RGS5-AS1				WNT5A
ROR2	CASC3	SP6	LINC02789				WNT5B
HOGA1	GTF3A	SP7	LINC01732				WNT6
DDX27	MRPL54	SP8	LEMD1-AS1				WNT7A
AATF	GTPBP3	SP9	RABGAP1L-AS1				WNT7B
NUDT18	UBA1	ST18	TEX50				WNT8A
MCM6	LSM12	TRAFD1	ERLNC1				WNT8B
GOLPH3L	HINT3	TSHZ1	LINC01698				WNT9A
RAB9A	CCDC59	TSHZ2	LINC01717				WNT9B
RAB21	POLDIP3	TSHZ3	DNM3-IT1				XCL1
PYGL	RPL32	VEZF1	LINC02806				XCL2
DENND1A	AZGP1	WIZ	TDRKH-AS1				ZFP91
ALKBH5	EMG1	WT1	H2BP2
SGTA	C17orf85	YY1	LINC02776
KLHL26	N4BP1	YY2	LMX1A-AS2
DUSP22	NYNRIN	ZBTB1	LINC01724
CFL2	KHNYN	ZBTB10	FAM78B-AS1
CDCA7L	NOP2	ZBTB11	NECTIN4-AS1
ABCB6	NSUN4	ZBTB12	RPS10P7
MAPK13	NSUN3	ZBTB14	ACBD6
DLEU1	NSUN6	ZBTB16	PDC-AS1
MMP24	PAN2	ZBTB17	LINC01731
TCEAL7	ZCCHC9	ZBTB18	DYRK3-AS1
NAF1	RRP9	ZBTB2	OVAAL
EIF1	TNRC6A	ZBTB20	PDE4DIPP3
MAP2K5	TNRC6B	ZBTB21	LINC01688
CRTC3	TNRC6C	ZBTB22	FALEC
PPP2R5B	RP9	ZBTB25	LINC01527
SPATA13	MRPL15	ZBTB26	LINC01681
NARF	NGDN	ZBTB3	ADAMTSL4-AS2
COLEC12	LSM10	ZBTB32	KIAA1614-AS1
SMG6	PUS1	ZBTB33	ASH1L-IT1
ZNF654	MAK16	ZBTB34	LINC02770
AMIGO3	RPS13	ZBTB37	SMG7-AS1
FBXO21	SNRNP200	ZBTB38	LINC01031
ARMCX1	PRDX1	ZBTB39	LINC02799
DSTNP2	TSN	ZBTB4	LINC01221
SDHAP3	NUFIP2	ZBTB40	PBX1-AS1
LRIG1	RBM19	ZBTB41	LINC00970
RAP1GAP2	TDRKH	ZBTB42	LPGAT1-AS1
ARID4A	NOP58	ZBTB43	NSUN6
TMEM243	RBM6	ZBTB44	LINC00702
TTC38	RBM10	ZBTB45	LINC01710
KRT8	RBM5	ZBTB46	SFTA1P
AFF1	RBM44	ZBTB47	SVIL-AS1
CACNA1D	OASL	ZBTB48	LINC01693
BLVRB	OAS1	ZBTB49	PARD3-AS1
MTHFR	OAS2	ZBTB5	LINC01743
GPANK1	OAS3	ZBTB6	LINC01139
TRIM39	SF3A3	ZBTB7A	LINC02608
SPAG1	NOC3L	ZBTB7B	LINC02561
PPP1R3B	MYEF2	ZBTB7C	GATA3-AS1
MID1IP1	HNRNPM	ZBTB8A	PRKCQ-AS1
TIFA	C11orf68	ZBTB8B	LINC02257
OARD1	MRPL10	ZBTB9	LYST-AS1
SEC14L2	RNASE10	ZFAT	LINC00708
JMJD1C	CALR	ZFP1	ACBD3-AS1
ACAT1	CANX	ZFP14	LINC00700
WWC2-AS2	CALR3	ZFP2	SEPTIN14P21
DNAJC25	RPP14	ZFP28	TRIM67-AS1
HSPA9	RPS8	ZFP3	LINC01655
TFE3	PDCD7	ZFP30	ITPKB-IT1
DLG3	RPS19BP1	ZFP37	SLC35F3-AS1
SERTAD2	TRMT6	ZFP41	FAM238B
TSPYL4	RPL4	ZFP42	DISP1
FGD4	PRPF3	ZFP57	CCNYL4
DONSON	RARS	ZFP62	LINC00710
GARS	RARS2	ZFP64	LINC00709
AASS	APOBEC4	ZFP69	SLC39A12-AS1
RPL17	ZCCHC24	ZFP69B	PROSER2-AS1
BAZ2A	RPS21	ZFP82	LINC01517
BRAF	DDX24	ZFP90	CNIH3-AS1
UHRF1BP1	RTCB	ZFP91	ADARB2-AS1
SP1	MBNL2	ZFP92	KIF26B-AS1
KCTD6	MBNL3	ZFPM1	LINC01516
IFT88	MBNL1	ZFPM2	FLVCR1-DT
IFIH1	ALYREF	ZFX	LINC02814
H1F0	LSMD1	ZFY	CELF2-AS2
SDE2	PUS7	ZIC1	LINC01641
ACAP1	PUS7L	ZIC2	LINC01736
PARP16	MRPS24	ZIC3	LINC00210
ZNF432	RBBP6	ZIC4	LASTR
CCDC9	RPL19	ZIC5	LINC01740
UBE2O	NOL3	ZIK1	MKX-AS1
MRPS18A	RPS27	ZIM2	USH2A-AS2
MDC1	RPS27L	ZIM3	LINC00703
SYF2	PTRF	ZKSCAN1	LGALS8-AS1
PITPNM1	MRPS18A	ZKSCAN2	LINC00993
DPH1	SLBP	ZKSCAN3	LINC02645
CEP68	EARS2	ZKSCAN4	IDI2-AS1
SHF	SMAD1	ZKSCAN5	MANCR
LRRC49	SMAD2	ZKSCAN7	LINC02654
MED10	SMAD5	ZKSCAN8	LINC02817
PLEKHM1	SMAD9	ZMAT1	NEBL-AS1
NGDN	SMAD3	ZMAT4	LYPD9P
ZNF687	SMAD4	ZNF10	SNAP47-AS1
FAM161A	SMAD7	ZNF100	LINC02676
UPF2	SMAD6	ZNF101	LINP1
SLC7A1	PRPF39	ZNF107	LINC02669
AKAP5	SRP68	ZNF112	LINC01653
NFATC1	ADARB2	ZNF114	COA6-AS1
CARHSP1	ADAD1	ZNF117	LINC00837
POLE	ADAD2	ZNF12	LINC00184
SUN2	ADAT1	ZNF121	CNIH3-AS2
SLC9A3R1	ADARB1	ZNF124	LINC01705
PIAS4	ADAR	ZNF131	IATPR
RRN3	CLK3	ZNF132	LINC02642
PTPN6	CLK4	ZNF133	LINC02660
TXNDC16	PRPF4B	ZNF134	LINC00705
TMEM97	CLK1	ZNF135	PROX1-AS1
TLE1	CLK2	ZNF136	LINC02668
NET1	LSM3	ZNF138	LINC02768
SBF2	FAM46A	ZNF14	LINC02665
RPL23P8	CRYZ	ZNF140	ZEB1-AS1
C10orf25	KIN	ZNF141	MACORIS
PHKA1	RPS2	ZNF142	LINC01354
ZC3H7A	DUS4L	ZNF143	LYPLAL1-AS1
WDR19	EIF4A1	ZNF146	LINC01682
SAV1	EIF4A2	ZNF148	ST8SIA6-AS1
LPIN1	EIF4A3	ZNF154	PITRM1-AS1
SPATA6L	IGF2BP1	ZNF155	TGFB2-AS1
JOSD1	IGF2BP2	ZNF157	LINC02765
PICK1	IGF2BP3	ZNF16	SVIL2P
RNF19A	UBAP2	ZNF160	SELENOOLP
TES	UBAP2L	ZNF165	TAF1A-AS1
CHAF1B	SNRPE	ZNF169	ITPKB-AS1
FNIP1	EIF2B5	ZNF17	HNRNPU
CARD14	CRNKL1	ZNF174	LINC00701
HEATR4	POLRMT	ZNF175	LYPLAL1-DT
NKIRAS1	METTL10	ZNF177	LINC01745
WDSUB1	MRPL41	ZNF18	LINC01341
PABPC5	MRPS7	ZNF180	LINC02639
DGKE	NSUN5	ZNF181	LINC00582
RAB3D	NSUN7	ZNF182	ZNF25-DT
GPCPD1	MTG1	ZNF184	CHRM3-AS2
LRCH1	MRPS28	ZNF189	LINC02663
L3MBTL3	TDRD10	ZNF19	LINC02630
PHF1	RPUSD1	ZNF195	LINC02644
SEMA4A	NHP2	ZNF197	GPR158-AS1
MUT	XAB2	ZNF2	LINC01703
PTGS1	FAU	ZNF20	SMYD3-AS1
POU2F1	RRP36	ZNF200	SPATA17-AS1
UBE2R2	GRWD1	ZNF202	FAM238A
SRP54	ENDOV	ZNF205	LINC00707
NOP14-AS1	VARSL	ZNF207	LINC00467
FCHO2	MRRF	ZNF208	LINC02628
FMO5	MTFMT	ZNF211	LINC02771
FAM122C	C12orf65	ZNF212	VIM-AS1
RP9P	MRTO4	ZNF213	LINC02813
CREBRF	RBM26	ZNF214	USH2A-AS1
ZMIZ1-AS1	RBM27	ZNF215	ITGB1-DT
LENG1	DIS3	ZNF217	LINC02779
IFFO2	DIS3L	ZNF219	LINC02648
SIN3A	DIS3L2	ZNF22	LINC02629
DDX24	C1QBP	ZNF221	LINC02670
EFCAB1	SUB1	ZNF222	LINC02774
LOC440311	MRPS33	ZNF223	LINC02474
TSSK3	PRPF6	ZNF224	LINC01352
MMS19	SMG8	ZNF225	LINC01737
UBE2Q2P1	PSTK	ZNF226	CHRM3-AS1
EIF1B	GAPDH	ZNF227	LINC01132
RBM8A	TNPO3	ZNF229	LINC01347
CCDC17	IPO13	ZNF23	SEPTIN7P13
TTC28-AS1	MOV10	ZNF230	DISC1-IT1
MERTK	MOV10L1	ZNF232	SMYD3-IT1
LOC150776	PARP1	ZNF233	LINC00200
ATP10D	MRPS35	ZNF234	LINC02634
WHAMMP3	GPKOW	ZNF235	AKT3-IT1
CTNNAL1	SETD1A	ZNF236	LINC02773
ING2	SETD1B	ZNF239	LINC02643
TMEM11	SF3A2	ZNF24	LINC01744
INCA1	AFF1	ZNF248	ZNF518A
GSTO2	AFF3	ZNF25	CASC2
TBX18	AFF4	ZNF250	NUTM2A-AS1
HIC2	AFF2	ZNF251	KCNMA1-AS2
ZNF385B	PARK7	ZNF253	LNCAROD
SLC16A1	TRNAU1AP	ZNF254	LINC02646
NCOA2	SRBD1	ZNF256	ZNF32-AS1
TAF1D	EIF3D	ZNF257	ENTPD1-AS1
COPS2	NOP10	ZNF26	HSPA12A
PPP1CB	WARS	ZNF260	UNC5B-AS1
GNL1	MATR3	ZNF263	ZMIZ1-AS1
KDM5B	SNRPD1	ZNF264	PLCE1-AS1
ABAT	SNRPC	ZNF266	FANK1-AS1
DNAJB5	FXR1	ZNF267	FAM21EP
SH3BP2	FXR2	ZNF268	LINC01153
CNOT8	FMR1	ZNF273	LINC01435
KLHL13	MEPCE	ZNF274	C10orf143
MYO5C	KAT8	ZNF275	LINC02647
SOCS2	CIRBP	ZNF276	ATE1-AS1
FAM53B	RBM3	ZNF28	LINC02621
PHF13	CNOT7	ZNF280A	ITPRIP-AS1
STK24	CNOT8	ZNF280B	LINC00866
CASC3	A1CF	ZNF280C	LINC01520
ABCB9	RBM46	ZNF280D	C10orf71-AS1
INF2	RBM47	ZNF281	LINC00865
FASN	DND1	ZNF282	TNKS2-AS1
WDR25	HNRNPR	ZNF283	LINC02672
CCT6B	SYNCRIP	ZNF284	KCNMA1-AS1
GPX4	ABCE1	ZNF285	TEX36-AS1
YY1AP1	GPATCH4	ZNF286A	ADIRF-AS1
ABHD3	PAIP1	ZNF286B	LINC01515
LOC100289230	RBM20	ZNF287	LINC02661
BCKDK	GNL3	ZNF292	EMX2OS
CEP57	GNL3L	ZNF296	LINC00857
WHAMM	FAM120A	ZNF3	TMEM26-AS1
UBR5	FAM120B	ZNF30	LINC01519
INSIG2	FAM120C	ZNF300	LINC00867
CARS	KHDC1	ZNF302	LINC01514
RBM7	KHDC1L	ZNF304	FAM245A
TNK2	RPL10L	ZNF311	LINC02624
CNNM4	RPL10	ZNF316	TLX1NB
ZNF446	EIF2S1	ZNF317	FAM170B-AS1
FBXO6	MRPL20	ZNF318	LINC02667
ASCC1	EPRS	ZNF319	LINC02659
CBWD2	DHX58	ZNF32	PPP3CB-AS1
ABL1	DDX58	ZNF320	TMEM254-AS1
HSPA5	IFIH1	ZNF322	ZNF32-AS2
LOC100499489	CDK5RAP1	ZNF324	CHEK2P5
SMO	HABP4	ZNF324B	PLCE1-AS2
TTC39C	SERBP1	ZNF326	LINC02679
RAI1	METTL5	ZNF329	NUTM2B-AS1
TRA2B	ZCCHC7	ZNF331	DNAJC9-AS1
SERTAD3	WDR36	ZNF333	LINC02620
SNAI1	CCDC86	ZNF334	SGMS1-AS1
BCAR3	C2orf15	ZNF335	LINC00840
HEIH	MRPL30	ZNF337	DNMBP-AS1
ACVR1B	RPS26	ZNF33A	LINC00856
UAP1L1	TEX13A	ZNF33B	LBX1-AS1
CHMP1B	BARD1	ZNF34	LINC00858
FNBP4	XPO4	ZNF341	BEND3P1
BMF	RUVBL1	ZNF343	DLG5-AS1
HSCB	IMP4	ZNF345	LINC00841
ASL	DDX52	ZNF346	RSU1P2
ZCCHC2	THOC1	ZNF347	SLC16A12-AS1
MICA	TRPT1	ZNF35	LINC00844
IGF2BP2	NHP2L1	ZNF350	NRG3-AS1
OBSCN	EIF2B2	ZNF354A	SLC25A16
TMEM38B	RNF113B	ZNF354B	LINC01264
WHAMMP2	RNF113A	ZNF354C	SLC9B1P3
GCAT	INTS10	ZNF358	MRLN
NOTCH1	LENG9	ZNF362	WBP1L
SRSF3	RPS29	ZNF365	LINC02658
POLG2	NOP16	ZNF366	LINC00839
RNF168	U2AF1	ZNF367	LINC02641
BCLAF1	U2AF1L4	ZNF37A	FAM25E
NUP153	RANBP6	ZNF382	PRKG1-AS1
CCT6P1	IPO5	ZNF383	NEURL1-AS1
DOT1L	THOC7	ZNF384	KCNIP2-AS1
CRYBB2P1	DNMT3B	ZNF385A	FAM53B-AS1
PPARGC1A	GFM1	ZNF385B	CFAP58-DT
PHIP	RNASE9	ZNF385C	GRID1-AS1
CHPT1	PLRG1	ZNF385D	WDR11-AS1
TTYH2	REXO1	ZNF391	ZNF503-AS1
CCDC110	ZC3HAV1L	ZNF394	PDCD4-AS1
RSBN1	LSM14A	ZNF395	LINC02650
MAD2L2	LSM14B	ZNF396	CDH23-AS1
SARS	LUZP4	ZNF397	LINC01518
PEX16	TDRD6	ZNF398	LINC02623
AR	TDRD15	ZNF404	EDRF1-DT
LPXN	MRPS22	ZNF407	LINC00863
HLA-H	EEF1B2	ZNF408	CEP164P1
EPN2	EEF1D	ZNF41	LINC02681
LACTB	SIDT1	ZNF410	LINC02651
POLR1E	SIDT2	ZNF414	LINC01375
FAM161B	TRMT44	ZNF415	TMEM72-AS1
MCTP2	GPATCH8	ZNF416	LCOR
PTPRS	WDR4	ZNF417	LINC02674
RNF138	SLIRP	ZNF418	LINC02640
CYGB	ATXN1	ZNF419	LINC02633
PJA1	ATXN1L	ZNF420	EDRF1-AS1
TEC	YTHDF1	ZNF423	LINC02655
MRPL39	YTHDF2	ZNF425	KCNMA1-AS3
SBNO2	YTHDF3	ZNF426	OLMALINC
GRAMD1A	LRPPRC	ZNF428	ZNF32-AS3
RAB36	TFIP11	ZNF429	LINC00601
WDR78	ILF2	ZNF43	LINC02625
MN1	STRBP	ZNF430	MIR3663HG
SCAPER	ILF3	ZNF431	ACTA2-AS1
ZNF33B	TCERG1	ZNF432	LINC00502
C2orf81	NXF5	ZNF433	LINC02626
BCL2L11	NXF2B	ZNF436	SLIT1-AS1
FAM207A	NXF2	ZNF438	PARGP1
CALCOCO1	NXF1	ZNF439	LINC02636
PRPF38A	NXF3	ZNF44	LINC02671
XBP1	ZRSR1	ZNF440	LINC02632
RAB11FIP5	ZRSR2	ZNF441	ZSWIM8-AS1
ZBTB42	MRPL35	ZNF442	TCERG1L-AS1
MED31	RRS1	ZNF443	LINC02627
LOC339874	PRKDC	ZNF444	LINC02653
ZXDB	NOC2L	ZNF445	SORCS3-AS1
ZFP36L1	MTIF3	ZNF446	FAM99B
ZBTB7C	NOL11	ZNF449	H19
GNAI1	EXOSC3	ZNF45	STIM1-AS1
RBM22	PNPT1	ZNF451	MIR202HG
TNFAIP3	TSNAX	ZNF454	CD81-AS1
WBP11	RIOK1	ZNF460	ADAM8
PPP2R2A	RIOK3	ZNF461	WT1-AS
KIAA0907	PIWIL1	ZNF462	LINC01219
CDK2	PIWIL2	ZNF467	TUBGCP2
SLC25A10	PIWIL3	ZNF468	LINC00301
ZNF609	PIWIL4	ZNF469	MYRF-AS1
PELI2	PEG10	ZNF470	LINC01150
SLC4A5	ZCCHC5	ZNF471	LINC02723
SSH1	POP7	ZNF473	KCNQ1-AS1
MORN1	FASTKD3	ZNF474	LINC02708
PTPN13	TBRG4	ZNF479	MRPL23-AS1
TXLNG	FASTK	ZNF48	NKX6-2
CNNM2	TRMT13	ZNF480	KCNQ1DN
TRAF3IP2-AS1	IREB2	ZNF483	FAM99A
SLC25A25	ACO1	ZNF484	ADGRA1-AS1
LOC283335	ZCCHC3	ZNF485	KRTAP5-AS1
MSL1	SNUPN	ZNF486	LINC01168
LRRC23	PTRHD1	ZNF487	LINC01165
ZNF581	HARS	ZNF488	LINC01167
PXK	HARS2	ZNF490	SHANK2-AS1
DAB2IP	HNRNPK	ZNF491	LINC02702
LSM14B	PCBP1	ZNF492	MIR194-2HG
SHB	PCBP2	ZNF493	LINC02762
SVIL	PCBP3	ZNF496	SLC37A4
PLCB4	PCBP4	ZNF497	SHANK2
PRKAB2	AQR	ZNF500	SHANK2-AS2
POLB	ICT1	ZNF501	ALDH3B1
SIAH1	UNK	ZNF502	CWC15
SLC9A7	UNKL	ZNF503	LINC02151
LDHA	CEBPZ	ZNF506	NTM-IT
EGFR	MRPS9	ZNF507	LINC01537
RGMA	THG1L	ZNF510	ZPR1
MAATS1	ZCCHC13	ZNF511	APOA1-AS
AARS	CNBP	ZNF512B	NRXN2-AS1
LONP1	SRRT	ZNF513	TRHDE-AS1
ZNF589	CD2BP2	ZNF514	USP30-AS1
TOB2	SNRPG	ZNF516	LINC02408
WDFY2	APTX	ZNF517	SOX5
MEF2D	RPL17	ZNF518A	LINC02347
PCLO	BMS1	ZNF518B	FAM66C
INPP1	SARS	ZNF519	NINJ2-AS1
CDC37L1	SARS2	ZNF521	LINC00173
CHD2	PAIP2	ZNF525	GPRC5D-AS1
MYOM1	PAIP2B	ZNF526	LINC02827
SLC25A27	GEMIN4	ZNF527	CLEC12A-AS1
FLYWCH1	PNRC2	ZNF528	HOTAIR
NOP58	FASTKD2	ZNF529	C12orf75
ZFYVE28	GEMIN6	ZNF530	LRRK2-DT
LINC00482	DDX20	ZNF532	CD27-AS1
DENND4C	DDX39A	ZNF534	MAPKAPK5-AS1
DNAJC27	DDX39B	ZNF536	C1RL-AS1
ELP2	DHX37	ZNF540	A2ML1-AS2
WDR54	ZNF346	ZNF543	LINC02470
MAP1LC3A	MRPL50	ZNF544	LINC02449
MOV10	RNASE1	ZNF546	EMG1
IFNLR1	RNASE2	ZNF547	LINC00940
NFKBIL1	RNASE3	ZNF548	TBC1D30
ZNF160	RNASE4	ZNF549	LINC02471
SCAND2P	RNASE6	ZNF550	LINC00987
FAM13A-AS1	RNASE7	ZNF551	LINC00477
REM1	RNASE8	ZNF552	LINC00937
NCOA7	ANG	ZNF554	HNF1A-AS1
TBC1D15	DYNC1H1	ZNF555	LINC02384
UBAP1	FTSJ3	ZNF556	LINC00343
NFKBIA	SF3B2	ZNF557	LINC00598
ZNF12	CTU2	ZNF558	ANKRD20A19P
NCR3LG1	XPOT	ZNF559	TUSC8
MCCC2	RBMXL1	ZNF560	NRAD1
TARS	RBMXL2	ZNF561	SPATA13
GPN3	RBMXL3	ZNF562	LINC02370
DEF6	RBMY1A1	ZNF563	LINC00428
ST3GAL6	RBMY1B	ZNF564	LINC00327
FOXD1	RBMY1D	ZNF565	LINC00457
BDH1	RBMY1E	ZNF566	LINC00448
GYG1	RBMY1F	ZNF567	LINC00460
AKAP1	RBMY1J	ZNF568	LINC00426
TIGD1	RBMX	ZNF569	LINC01257
CCSAP	PPP1R10	ZNF57	MYCBP2-AS1
THAP3	PRR3	ZNF570	CLDN10-AS1
ZFYVE21	DKC1	ZNF571	LINC00452
POM121C	MRPL17	ZNF572	SCEL-AS1
DNAJC6	TRA2A	ZNF573	LINC00376
GEMIN4	TRA2B	ZNF574	LINC00571
CLDN23	RPL26L1	ZNF575	CPB2-AS1
THSD1	RPL26	ZNF576	PCDH9-AS1
RPL9	AUH	ZNF577	LINC00454
PM20D2	EIF3C	ZNF578	LINC01040
PRKCQ	EIF3CL	ZNF579	LINC00330
SDF2L1	SCAF8	ZNF580	LINC02337
ATG2A	SCAF4	ZNF581	TPTE2P6
WTAP	EEF2K	ZNF582	LINC00362
PRKAA2	RPL6	ZNF583	GPC5-AS1
DOCK6	MRPL11	ZNF584	LINC01198
DIS3	G3BP1	ZNF585A	HNRNPA1P30
TRAF4	G3BP2	ZNF585B	LINC00440
TRIM52	MRPS26	ZNF586	WASF3-AS1
DSE	SF3B5	ZNF587	LINC00404
GTPBP1	DHX34	ZNF587B	LINC00399
MTHFD2	UTP23	ZNF589	LINC01069
CORIN	SNRNP48	ZNF592	ESRRAP2
STK39	PRPF38B	ZNF594	LINC00332
NPEPPS	HEXIM1	ZNF595	LINC00377
IGF1R	HEXIM2	ZNF596	LRCOL1
EMD	SRRM2	ZNF597	RB1-DT
LOC440434	SRRM3	ZNF598	LINC00345
DMRTA1	PIH1D3	ZNF599	DLEU2
WDR74	DHX40	ZNF600	CLYBL-AS1
SLC22A4	DHX38	ZNF605	ENOX1-AS1
CCNO	TRMT61B	ZNF606	C1QTNF9-AS1
LMBR1L	CSDC2	ZNF607	DIAPH3-AS1
NUMBL	CARHSP1	ZNF608	SMIM2-AS1
TRNAU1AP	POP4	ZNF609	LINC00430
ODC1	LARP6	ZNF610	LINC01055
MAP1LC3B	RNPC3	ZNF611	LATS2-AS1
PDCD4	RPL30	ZNF613	TPT1-AS1
SLC25A22	RUVBL2	ZNF614	LINC00391
RAD9A	DRG1	ZNF615	LINC00355
YARS	TRIM25	ZNF616	LINC00368
FANCD2	RQCD1	ZNF618	GRTP1-AS1
NUP210L	MRPS18C	ZNF619	LINC00431
NGLY1	MRPL45	ZNF620	MTUS2-AS2
ZNF672	RPLP2	ZNF621	SUCLA2-AS1
WSB1	SRP19	ZNF623	LINC00379
ZBTB25	RPS24	ZNF624	USP12-AS1
C19orf48	AKAP17A	ZNF625	LINC00383
PTP4A1	NXT2	ZNF626	LINC00437
SMS	NXT1	ZNF627	ANKRD10-IT1
SPTBN4	MRPL9	ZNF628	LINC00378
NDRG2	RPL27	ZNF629	LINC01048
PRRT2	RPL24	ZNF630	LINC00446
ID2	CNOT10	ZNF639	MYO16-AS2
GZF1	ABT1	ZNF641	EDNRB-AS1
HSD17B7	DDX25	ZNF644	GPC5-AS2
INSIG1	DDX19A	ZNF645	LINC00434
ANKRD42	DDX19B	ZNF646	LINC00395
CTC1	MRPS30	ZNF648	LINC00358
ADA	SMG1	ZNF649	DLEU7
C16orf87	EXOSC5	ZNF652	MED4-AS1
TSNARE1	AIMP2	ZNF654	MCF2L-AS1
ITGA5	BZW2	ZNF655	NALCN-AS1
SH3BP4	BZW1	ZNF658	MIPEPP3
PIK3R3	PARS2	ZNF66	LINC00676
ACP6	INTS12	ZNF660	LINC00381
TOM1	EIF3H	ZNF662	MIR4500HG
TNS1	SKIV2L	ZNF664	LINC00397
SNN	RC3H2	ZNF665	UBAC2-AS1
IRF7	RC3H1	ZNF667	FGF14-AS1
TNFRSF10B	ZFP36	ZNF668	LINC01053
PHLPP1	ZFP36L1	ZNF669	ZDHHC20-IT1
DYNC1I1	ZFP36L2	ZNF670	LINC01049
GRK5	ANKHD1	ZNF671	FREM2-AS1
ZMIZ1	ANKRD17	ZNF672	DCUN1D2-AS
TRABD2B	HELZ2	ZNF674	GAS6-AS1
MRGBP	UPF1	ZNF675	LINC00410
DPH3	DROSHA	ZNF676	LINC00350
OXSM	MRPL37	ZNF677	USP12-AS2
INSR	PUS10	ZNF678	LINC00421
TMEM116	NUDT16	ZNF679	DLEU1
ARID3B	NUDT16L1	ZNF680	LINC00412
ZBTB48	TRMT11	ZNF681	LINC00462
ISYNA1	PET112	ZNF682	LINC00545
ZNF844	NUFIP1	ZNF683	LINC01068
AMZ2P1	PURA	ZNF684	LINC00445
SHMT1	PURB	ZNF687	FGF14-IT1
RGS10	PURG	ZNF688	LINC01054
WIPF3	ZRANB2	ZNF689	LINC00427
H2AFJ	THOC5	ZNF69	LINC00370
ADRB2	TSEN54	ZNF691	LINC00442
GCDH	SRP9	ZNF692	LINC02418
TOE1	PIN4	ZNF695	LINC00363
MB21D2	ZC3H14	ZNF696	LINC00388
PI4K2A	CNOT2	ZNF697	LINC00408
CCDC59	TARBP1	ZNF699	LINC01066
SLC41A1	AGO1	ZNF7	TEX26-AS1
USPL1	AGO2	ZNF70	LINC00539
FLOT2	AGO3	ZNF700	LINC01067
PIP5KL1	AGO4	ZNF701	PCCA-AS1
MYO15B	LARP4B	ZNF703	LINC02336
RCOR1	LARP4	ZNF704	PCDH9-AS3
CCNK	SNW1	ZNF705A	ZNF84-DT
PHOSPHO2	EZH2	ZNF705B	LINC01038
EPHA2	EIF3B	ZNF705D	SOX1-OT
SRGAP3	RPP30	ZNF705E	LINC00366
DSP	ZMAT3	ZNF705G	LINC00456
PRICKLE3	PTGES3	ZNF706	LINC00390
CHKA	KARS	ZNF707	OBI1-AS1
EGLN1	RAN	ZNF708	ARHGEF7-AS2
TRIM14	SNRPA	ZNF709	LINC00352
TRAF5	SNRPB2	ZNF71	ANKRD26P3
CATSPER3	HEATR1	ZNF710	LINC00458
PIK3IP1	PTGES3L-AARSD1	ZNF711	GPC6-AS2
C17orf107	AARSD1	ZNF713	PCOTH
GPRASP1	CPSF3	ZNF714	ATP11A-AS1
SETD9	CPSF3L	ZNF716	DIAPH3-AS2
HOXA3	CWC25	ZNF717	STK24-AS1
FOXJ2	RPS5	ZNF718	LINC00365
FAM149A	POLR2D	ZNF721	SACS-AS1
PHC2	C9orf114	ZNF724	LINC00443
TAP1	MRPL44	ZNF726	GPC5-IT1
PIK3CD	ETF1	ZNF727	FARP1
CSNK1E	GAR1	ZNF728	LINC00373
FAM69B	MVP	ZNF729	LINC01046
APBB1	RPF2	ZNF730	LINC00331
FAM131A	ZC3H18	ZNF732	LINC00374
ETNK2	INTS5	ZNF735	PCDH9-AS4
MED26	INTS3	ZNF736	LINC00349
LINC00312	LSM6	ZNF737	RBM26-AS1
NAP1L5	SNRPF	ZNF74	LINC00384
TMBIM1	TUT1	ZNF740	SUCLA2
TBC1D10A	MTPAP	ZNF746	DOCK9-AS1
GBP4	EIF2AK1	ZNF747	LINC00353
RORA	EIF2AK2	ZNF749	LINC01034
PHF7	EIF2AK3	ZNF750	LINC00348
RNF24	EIF2AK4	ZNF75A	LINC02344
LOC100505716	MRPL22	ZNF75D	ARHGEF7
USP36	PES1	ZNF76	LINC00407
PLEKHO1	LSM7	ZNF761	ENOX1-AS2
CRY2	PAPD4	ZNF763	FRY
SFR1	ZCCHC11	ZNF764	LINC00387
PCK2	ZCCHC6	ZNF765	LINC00380
ZBTB7B	KHDRBS1	ZNF766	LINC00572
ECE1	KHDRBS2	ZNF768	SMIM2-IT1
SPEN	KHDRBS3	ZNF77	LINC00423
GABARAPL1	QKI	ZNF770	LINC00364
LY6G5B	SF1	ZNF771	ATXN8OS
SLC16A3	LRRC47	ZNF772	LINC01077
SMAD7	ISY1	ZNF773	FRY-AS1
MEI1	SRRM1	ZNF774	GPC6-AS1
AMPD3	IPO9	ZNF775	LINC00411
APOLD1	MTRF1	ZNF776	ATP11A
PKNOX2	MTRF1L	ZNF777	LINC00354
BEST1	WIBG	ZNF778	INTS6-AS1
TNIP1	PPAN	ZNF780A	MRPS31P5
ZNF433	FUBP3	ZNF780B	LINC01072
BNIP3L	FUBP1	ZNF781	PCDH9-AS2
ZNHIT2	KHSRP	ZNF782	LINC00385
PTCH2	CHTOP	ZNF783	LINC00333
C12orf57	PTCD2	ZNF784	LINC01065
CEP250	POLR2A	ZNF785	SMAD9-IT1
FBXO42	MRPL43	ZNF786	LINC00351
VAMP1	DDX55	ZNF787	ARHGEF7-IT1
REL	RPS15	ZNF788	MTUS2-AS1
PHF21A	CPSF4	ZNF789	LINC01075
LOC374443	CPSF4L	ZNF79	RASA3-IT1
FZD9	CSTF2	ZNF790	LINC01074
SLC19A2	CSTF2T	ZNF791	C13orf42
ZNF628	RAVER2	ZNF792	DAOA-AS1
MGLL	RAVER1	ZNF793	LINC01058
MGEA5	EIF1AX	ZNF799	LINC00396
EID3	EIF1AY	ZNF8	LINC01309
CHDH	DALRD3	ZNF80	COL4A2-AS1
ZHX2	NSUN2	ZNF800	LINC01047
CXXC5	URB2	ZNF804A	FARP1-AS1
GAB1	PHAX	ZNF804B	LINC01076
HCG4	PPARGC1A	ZNF805	LINC01442
IRAK2	PPARGC1B	ZNF808	LINC00402
ADAM11	PPRC1	ZNF81	SOX21-AS1
IGSF8	PHF5A	ZNF813	LINC01044
LOC100507346	MCTS1	ZNF814	LINC00433
SMTN	RRP7A	ZNF816	CLYBL-AS2
SDHAP2	DGCR8	ZNF821	LINC00463
PARD3	ZC3H13	ZNF823	PSPC1-AS2
FOXN3-AS1	UPF3A	ZNF827	LINC00415
STAC3	UPF3B	ZNF829	MYCBP2-AS2
YEATS2	RBM24	ZNF83	TPTE2P5
SYNE2	RBM38	ZNF830	LINC00347
PPP1R3E	THOC3	ZNF831	LINC01052
PPP1R13B	IGHMBP2	ZNF835	LINC01079
RLIM	PAPD5	ZNF836	LINC00424
ADCY2	PAPD7	ZNF837	MYO16-AS1
SESN1	GFM2	ZNF84	NDFIP2-AS1
PLEKHA7	PHRF1	ZNF841	LINC00393
NMNAT3	VARS	ZNF843	LINC01078
SLC43A1	VARS2	ZNF844	LINC00398
AOX1	MRPL1	ZNF845	LINC00449
RAB17	INTS7	ZNF846	LINC00392
CRYL1	ATXN2L	ZNF85	LINC00297
GTF2IRD1	ATXN2	ZNF850	ARHGEF7-AS1
FAM174B	PPIL4	ZNF852	RNASEH2B-AS1
KSR1	PPIL3	ZNF853	LINC00382
SERPINB9	PPWD1	ZNF860	LINC01039
THAP8	CWC27	ZNF865	FAM155A-IT1
PINX1	PPIH	ZNF878	TULP3P1
SYS1	NUTF2	ZNF879	LINC00375
SLC25A28	MRPL18	ZNF880	STARD13-IT1
EVA1C	LSM11	ZNF883	LINC00943
VSIG10L	AARS2	ZNF888	MIR17HG
SSTR5	AARS	ZNF891	SPATA13-AS1
MED16	MIF4GD	ZNF90	F10-AS1
FAM46B	CTIF	ZNF91	TCL6
EPS8	C9orf129	ZNF92	SCG5-AS1
HS3ST3A1	LUC7L2	ZNF93	GOLGA2P7
CCNH	LUC7L3	ZNF98	LINC00642
BAIAP2	LUC7L	ZNF99	LINC01563
YPEL2	DUS2	ZSCAN1	SNHG29
SCN1B	RNF17	ZSCAN10	CCDC197
FGD5	TDRD1	ZSCAN12	PMP22
LTB4R	MRPS10	ZSCAN16	FOXO3B
SEMA4B	FAM103A1	ZSCAN18	AFG3L1P
TBKBP1	ENOX1	ZSCAN2	MEG8
PLEKHF1	ENOX2	ZSCAN20	DICER1-AS1
ZFAND2A	RBPMS	ZSCAN21	CCDC144B
GPR157	RBPMS2	ZSCAN22	CSNK1A1P1
TMC4	NIP7	ZSCAN23	USP32P2
TRIM46	RPL3	ZSCAN25	LINC02195
KBTBD12	RPL3L	ZSCAN26	CCDC196
ZNF215	RNASE11	ZSCAN29	PRMT5-AS1
EFHD1	RNASE12	ZSCAN30	FAM106A
NDNF	RPLP0	ZSCAN31	SNHG14
ZFPM2	RBM34	ZSCAN32	CLEC19A
TRIM7	CMTR2	ZSCAN4	SMCR2
ZNF516	ENDOU	ZSCAN5A	PITPNA-AS1
PRR16	PUM1	ZSCAN5B	MEG3
TSC22D2	PUM2	ZSCAN5C	MIR22HG
EIF4A3	TYW5	ZSCAN9	GPHB5
ZNF385C	TYW3	ZUFSP	COX10-AS1
CCDC28A	TRMT1	ZXDA	LRRC37BP1
RCOR2	RAE1	ZXDB	RNF227
MORF4L2-AS1	SLU7	ZXDC	CCDC144NL-AS1
AMZ1	EIF2B4	PATZ1	LRRC9
ARHGAP10	EIF5B	ZBTB24	RNF112
APOL3	GPATCH1	ZNF524	SLC47A1P1
ADPRM	RPL36	ZNF653	DBIL5P
RLF	EEF1A1	ZNF277	IGHA2
TULP3	EEF1A2	ZNF512	LINC01852
GGA2	RRP8	ZEB1	LINC00304
RIBC1	UBA52	ZEB2	PIGL
RASSF1	R3HDM1	ZFHX3	HMGN2P46
ZBTB10	R3HDM2	ZFHX4	TBC1D26-AS1
FXYD1	PA2G4	TRERF1	KRT17P5
TESK2	AAR2	ZNF541	EWSAT1
FOXN3	ERI1	NFYA	TP53TG3D
MYOM2	ERI2	MBNL2	BMS1P17
NR3C2	ERI3	ZC3H8	MPRIP-AS1
IRF2BPL	NIFK	ZGPAT	GABRG3-AS1
MAPK7	METTL14	CENPB	CLUHP3
CYP26B1	MRPL32	CENPBD1	LINC00324
MXD1	CPSF6	JRK	ZNF232-AS1
ZNF791	CPSF7	JRKL	NOS2P3
YTHDC1	RPL7A	TIGD1	PYY2
CSNK1D	WDR46	TIGD2	LINC02248
LRP5	SRP14	TIGD3	LINC00670
SNX25	TFAM	TIGD4	LINC02087
ABHD4	CMSS1	TIGD5	COX10
MLLT3	XPO6	TIGD6	LINC02094
GPM6B	EXOSC1	TIGD7	LINC02331
RPL36A	ZNF106	CAMTA1	MEG9
SIK2	UTP14A	CAMTA2	EPN2-AS1
FOXO3	UTP14C	LIN28A	LINC02093
SIAH2	TRUB1	LIN28B	COPDA1
C3orf35	TRUB2	YBX1	LINC02096
LOC100506844	PRIM1	YBX2	CRYM-AS1
FEM1C	PTCD3	YBX3	HDDC3
ARHGAP26	HNRNPA0	RBPJ	SPAG5-AS1
SHMT2	HNRNPA1	RBPJL	LINC00311
NOS1AP	HNRNPA1L2	CUX1	MIR497HG
PLIN2	HNRNPA2B1	CUX2	EPN2
ASS1	HNRNPA3	ONECUT1	SCAND2P
XAB2	HNRNPAB	ONECUT2	RAI1-AS1
GKAP1	HNRNPD	ONECUT3	KTN1-AS1
CD83	HNRNPDL	SATB1	LINC02181
DNAJC27-AS1	RANBP2	SATB2	LINC01567
CDHR5	RPL7	CXXC1	MOSMO
RAPGEFL1	RPL7L1	CXXC4	SLC47A1P2
NXN	RNASE13	CXXC5	GATM
TLE6	RPS6	DNMT1	KIF1C-AS1
PYGM	MRPL3	FBXL19	LINC02250
RASSF4	DDX28	KDM2A	MYOCD-AS1
ITGB3	DDX47	KDM2B	PIGBOS1
C11orf71	RNASEH2C	TET1	LINC02088
KCNAB1	TFB2M	TET3	GFAP
DYRK3	TEP1	KMT2A	LENG8-AS1
SREBF1	NOC4L	KMT2B	MIR7515HG
PLEKHA2	CPSF1	DMRT1	GRASLND
PDE3B	DDX1	DMRT2	LINC01874
PLS1	DDX3X	DMRT3	TMEM18-DT
ZBTB21	DDX3Y	DMRTA1	LINC01304
SPAG4	DDX4	DMRTA2	HOXB-AS3
TMEM198	NOP56	DMRTB1	ZNF761
FBXO31	RPS20	DMRTC2	ERVK3-1
TNK1	MPHOSPH10	E2F1	LINC02092
RNF144B	MRM1	E2F2	LINC01534
GCKR	DXO	E2F3	PINLYP
MAPKAPK5-AS1	DENR	E2F4	LINC01865
RAB11FIP1	RPL21	E2F5	LINC00487
FNBP1	RPS10	E2F6	LINC01248
SLC7A5P2	NAT10	E2F7	LINC00665
ABTB1	UTP18	E2F8	LINC00570
LAX1	NOL12	TFDP1	LINC01249
WNT11	DDX31	TFDP2	ROCR
ALDH2	ABCF1	TFDP3	LINC01814
RBM43	DNMT1	EBF1	CCDC200
IFT122	SNRPA1	EBF2	ANKRD40CL
LRRC61	API5	EBF3	PVALEF
ARRDC2	SHQ1	EBF4	MIR7-3HG
OGFR	AKAP1	EHF	PSG8-AS1
ADHFE1	FTO	ELF1	LINC01939
FAM13A	PUF60	ELF2	HOXB-AS1
HMOX1	SAMHD1	ELF4	SOX9-AS1
RAB3IL1	RBM45	ELF5	RNASEH1-AS1
SYTL1	FAM98B	ELK1	THRA1/BTR
CERK	FAM98A	ELK3	ID2-AS1
FBXO32	FAM98C	ELK4	LINC00299
NINJ1	PCF11	ERF	MYT1L-AS1
KIAA0355	EIF5	ERG	SP2-AS1
EGFR-AS1	ZC3HC1	ETS1	PRAC2
POU5F1	HNRNPC	ETS2	MIR3681HG
RPS6KA5	HNRNPCL1	ETV1	LINC00671
LOC100270804	RALY	ETV2	TMEM147-AS1
CHRNE	RALYL	ETV3	TOB1-AS1
RAB37	SEPSECS	ETV3L	SNTG2-AS1
ALDH3A2	NPM1	ETV4	SILC1
PRKD2	NPM3	ETV5	LINC00974
AFAP1L2	NPM2	ETV6	LINC02073
CLK3	NUPL2	ETV7	LINC00305
ARID5B	MRPS14	FEV	LGALS17A
GCHFR	SF3A1	FLI1	NRIR
MYH11	EIF3A	GABPA	LINC01152
BTG1	FASTKD5	SPDEF	LINC00511
TCF7	TDRD3	SPI1	LINC01875
ZNF550	SNRPB	SPIB	HOXB-AS4
RHOU	SNRPN	SPIC	DCDC2C
UBTD1	YRDC	ELF3	LINC02086
MEG3	POLR2K	FLYWCH1	LINC01497
NHSL2	ERN2	FOXA1	UPK1A-AS1
PHLDB3	ERN1	FOXA2	LINC00298
CSDC2	RPL5	FOXA3	TINCR
DENND3	RPS17	FOXB1	TRAPPC12-AS1
SPAG5-AS1	RPS17L	FOXB2	LINC01250
NXPH3	DARS	FOXC1	LINC01535
S1PR2	IPO7	FOXC2	LINC00469
GPRC5C	IPO8	FOXD1	LILRP2
SYNE3	SMN1	FOXD2	LINC01483
BEX5	SMN2	FOXD3	MYADM-AS1
ANKZF1	GTPBP4	FOXD4	LRRC37A11P
NFKB2	MRPL13	FOXD4L1	ZNF529
TUFT1	MRPL46	FOXD4L3	LINC01529
C15orf39	LSM5	FOXD4L4	AMZ2P1
LMO2	EIF4G3	FOXD4L5	LINC02089
TTC25	EIF4G1	FOXD4L6	LINC01924
SNHG1	EIF4G2	FOXE1	NUCB1-AS1
CD79B	GTF2F1	FOXE3	EIPR1-IT1
CTIF	RPS15A	FOXF1	FAM215B
LOC100507547	PIH1D2	FOXF2	LINC01810
METRNL	TTF2	FOXG1	LINC01766
AKNA	PUS3	FOXH1	LINC01247
LOC728024	RBM7	FOXI1	LINC01824
TSKU	RBM11	FOXI2	LINC02097
HLA-F-AS1	TSEN2	FOXI3	HOXB-AS2
KLB	RBM42	FOXJ1	LINC01871
PSRC1	UTP3	FOXJ2	ABCA9-AS1
PNPLA7	HNRNPL	FOXJ3	UCA1
PPME1	HNRNPLL	FOXK1	FLJ40194
H3F3B	PTBP1	FOXK2	LINC00674
PATL1	PTBP2	FOXL1	MYADM
CD274	PTBP3	FOXL2	WDR87BP
FBXW4P1	SYMPK	FOXM1	CYP1B1-AS1
ACER2	POLR2F	FOXN1	LINC01873
FOXP2	TSR2	FOXN2	SPTBN1-AS1
TFAP4	KIAA0391	FOXN3	LINC01318
ZNF821	POLR2G	FOXN4	RASGRP3-AS1
CABP4	WDR5	FOXO1	LINC01121
SBDS	SNRNP40	FOXO3	SLC8A1-AS1
ELL3	WDR83	FOXO4	MAP4K3-DT
DPY19L2	ZFC3H1	FOXO6	LAPTM4A-DT
ISLR2	RPL15	FOXP1	MSH6
KIF21B	SNRNP35	FOXP2	ST3GAL5-AS1
UBALD2	SNRNP70	FOXP3	LINC01813
LRP5L	MRPL39	FOXP4	LINC01293
MIR3650	TLR7	FOXQ1	EML6-AS1
C1orf115	TLR8	FOXR1	DCTN1-AS1
NECAB3	TLR3	FOXR2	BCYRN1
NCK1	NAA38	FOXS1	LINC01888
ARHGEF5	PRPF31	GATA1	DNAJC27-AS1
PTPRU	MRPL55	GATA2	PCBP1-AS1
ZKSCAN1	TRMT2A	GATA3	LINC01829
ARHGEF2	TRMT2B	GATA4	LINC01185
PPP1R3G	RPS3A	GATA5	LINC01122
FAM162A	BRCA1	GATA6	ANKRD36BP2
NAT6	RIOK2	GATAD2A	LINC00954
ZNF185	DHX16	GATAD2B	LINC01795
PHF3	DHX33	TRPS1	MEIS1-AS2
VLDLR	DHX35	ZGLP1	AGBL5-AS1
TGIF1	DHX32	GCM1	MSH2-OT1
BCKDHA	DQX1	GCM2	CYTOR
RNF113A	DHX15	GRHL1	EPCAM-DT
RHOBTB3	DHX8	GRHL2	LINC01812
MALAT1	MRPS5	GRHL3	LINC01815
WDR5B	SAP18	TFCP2	DGUOK-AS1
PLA2G16	TUFM	TFCP2L1	LINC01797
SLC25A33	EEFSEC	UBP1	LINC01793
ZDHHC23	TDRD12	GTF2I	CTNNA2-AS1
BTG3	SKIV2L2	GTF2IRD1	LINC01805
IRF2BP2	TRDMT1	GTF2IRD2	LINC00342
ZNF292	ZNF473	GTF2IRD2B	TCF7L1-IT1
PNP	FCF1	BBX	LINC01799
SCML1	URB1	CIC	HNRNPA1P57
ACVR2B-AS1	CARS	HBP1	COX7A2L
ERN1	CARS2	HMG20A	MYCNUT
RYBP	CELF1	HMG20B	LINC01808
SDC4	CELF2	HMGN3	OST4
ST7-AS1	CELF3	LEF1	LINC02850
TLN2	CELF4	SOX1	MAPRE3-AS1
PELO	CELF5	SOX10	LINC01800
ZNF703	CELF6	SOX11	LINC01798
BEAN1	XPO1	SOX12	LINC02580
ZC2HC1C	DDX17	SOX13	EML4-AS1
MOAP1	DDX46	SOX14	LINC01828
MAFK	DDX5	SOX15	DTNB-AS1
NPAS2	DDX42	SOX17	LINC01819
ACAD11	DDX43	SOX18	SIX3-AS1
CASP12	DDX53	SOX2	LINC00211
RASSF5	FIP1L1	SOX21	LINC02613
LOC285847	MRPL14	SOX3	LINC01376
PARM1	TXNL4A	SOX30	NRXN1
EHD1	TXNL4B	SOX4	LINC01884
LOC100126784	RBM39	SOX5	LINC00486
ZNF331	RBM23	SOX6	GACAT3
GBP2	CPEB1	SOX7	TGFA-IT1
RELA	CPEB2	SOX8	MYCNOS
RADIL	CPEB3	SOX9	LINC00276
TAF9B	CPEB4	SRY	FLJ31356
LOC100289473	INTS9	TCF7	LINC02579
RWDD2A	CACTIN	TCF7L1	LINC01851
SH3BP5	MPHOSPH6	TCF7L2	LINC01816
ITGB4	RPL34	ADNP	ATP6V1B1-AS1
SFMBT2	OBFC1	ADNP2	LINC01913
DDTL	RPS12	ALX1	LINC01936
PMS2CL	PRPF8	ALX3	LINC01822
MYC	SECISBP2L	ALX4	ACYP2
TBC1D2B	SECISBP2	ANHX	LINC01794
PTK6	RPUSD3	ARGFX	LINC01320
BAG3	RPUSD4	ARX	LINC01291
C9orf72	DDX6	BARHL1	MIR4432HG
PDCD1	RPL28	BARHL2	EIF2AK3-DT
EXPH5	ELAC1	BARX1	ALMS1-IT1
FOXD2	NOM1	BARX2	LINC01833
HLA-F	TROVE2	BSX	LINC01830
SNHG15	EEF1E1	CDX1	PRKCE-AS1
ASNS	TARSL2	CDX2	LGALSL-DT
PROSER2-AS1	TARS	CDX4	LINC02590
BCR	TARS2	CRX	LINC01914
MAB21L2	IARS	DBX1	BOLA3-AS1
OXNAD1	RPL18A	DBX2	SOS1-IT1
LURAP1	ESF1	DLX1	STARD7-AS1
KRT18	EEF2	DLX2	ARNILA
FN3K	EFTUD2	DLX3	LINC01820
TLE3	DDX60	DLX4	LINC01143
TTC21A	DDX60L	DLX5	LINC01890
NRG2	MRPL2	DLX6	LINC01946
THSD4	SLC4A1AP	DMBX1	LINC02245
SNX33	MAZ	DPRX	AGBL5-IT1
CDKN1B	EIF2S3L	DRGX	LINC01866
RALGDS	EIF2S3	DUX1	HS1BP3-IT1
SORL1	AIMP1	DUX3	LRRTM4-AS1
FOXA3	APEX1	DUX4	EVA1A-AS
KIF26A	EIF3J	DUXA	LINC01883
TIPARP-AS1	PABPC3	EMX1	LINC02576
ZBTB16	PABPC1L	EMX2	LINC01381
SNHG12	PABPC1L2A	EN1	LINC01809
MYO15A	PABPC1L2B	EN2	LINC01628
CCNB1IP1	PABPC4L	ESX1	GTF3C2-AS1
LZTS2	PABPC5	EVX1	MIR217HG
TPRG1	PABPC4	EVX2	LINC02831
TLE2	PABPC1	GBX1	MEIS1-AS3
PPP4R4	MEX3A	GBX2	TET3
SH3RF2	MEX3B	GSC	LINC00309
DUSP1	MEX3C	GSC2	PRORSD1P
ICAM1	MEX3D	GSX1	RMDN2-AS1
LAYN	GEMIN7	GSX2	BIRC6-AS1
RIOK3	MRPS23	HDX	MIR4435-2HG
C20orf203	PSIP1	HESX1	CHROMR
PTPN22	SRP54	HHEX	GCC2-AS1
ORAI3	FARSB	HLX	CCDC148-AS1
PSMB8	SPEN	HMBOX1	NCKAP5-AS2
TNFRSF10D	RBM15B	HMX1	LINC01850
RNMT	RBM15	HMX2	TTC21B-AS1
PRRG4	DNAAF2	HMX3	TTN-AS1
NDRG1	SF3B1	HNF1A	FSIP2-AS2
RBPMS2	RNASEH2B	HNF1B	LINC01102
MAP2	FARSA	HOMEZ	LINC01941
TSLP	NOB1	HOXA1	CCNT2-AS1
ERBB3	EIF2A	HOXA10	RAPGEF4-AS1
HSPA4L	RNASEL	HOXA11	LINC01918
TTC32	TRNT1	HOXA13	C2orf92
ELL	EIF4ENIF1	HOXA2	PANTR1
C5orf49	MECP2	HOXA3	GACAT1
C5orf56	RBM22	HOXA4	DARS1-AS1
OTUB2	CMTR1	HOXA5	MYO3B-AS1
SASH1	RPL39	HOXA6	DPP10-AS1
MAP3K9	RPL39L	HOXA7	LINC01961
MYLK3	RPSA	HOXA9	THORLNC
DNAJB9	PARP4	HOXB1	LINC01159
HOXA13	CSTF1	HOXB13	RGPD4-AS1
PER2	NCBP1	HOXB2	TEX41
SLC24A4	SNRNP25	HOXB3	LINC02611
JUND	DNAJC21	HOXB4	TANK-AS1
LRCH2	CWC22	HOXB5	NIFK-AS1
TICAM1	NFX1	HOXB6	MTLN
PDLIM4	MRPS31	HOXB7	ACOXL-AS1
TBX3	SMG5	HOXB8	LINC01826
SBDSP1	SART1	HOXB9	IL1R1-AS1
SNAPC1	GEMIN2	HOXC10	MAP3K2-DT
C4orf47	NR0B1	HOXC11	TEX51
DIRAS3	DCP2	HOXC12	LINC01806
ILF3-AS1	TAF15	HOXC13	PAX8-AS1
KIAA1522	EWSR1	HOXC4	LINC01876
TCEAL6	FUS	HOXC5	LINC01934
PROSER2	EDC4	HOXC6	LINC01090
ARRDC3	FBLL1	HOXC8	LINC01886
ABLIM1	FBL	HOXC9	LINC01106
APLN	MRPS27	HOXD1	LINC01889
CIRBP-AS1	ALKBH1	HOXD10	ITGA6-AS1
LINC00115	ZCCHC17	HOXD11	LINC01473
THRA	MRPL49	HOXD12	HOXD-AS2
ARID5A	RPL18	HOXD13	SP3
UPP1	RPS4X	HOXD3	POTEF-AS1
SH3TC1	RPS4Y1	HOXD4	LINC01103
CRHR1	RPS4Y2	HOXD8	LINC01117
PPFIA4	NOP14	HOXD9	ST6GAL2-IT1
STARD8	KRR1	IRX1	SCTR-AS1
MIDN	NCL	IRX2	LINC02612
DDIT4L	PRPF18	IRX3	LINC01849
KLF11	C1D	IRX4	LINC01114
JUP	ADAT3	IRX5	LINC01087
GPRASP2	UTP20	IRX6	LINC02572
CXXC4	SNIP1	ISL1	KCNH7-AS1
ELL2	GUF1	ISL2	NPAS2-AS1
SLC16A9	GCFC2	ISX	NCKAP5-IT1
MTRNR2L8	UTP6	LBX1	DPP10-AS3
RNF157	SRSF1	LBX2	ARHGAP15-AS1
2023-03-03	SRSF3	LEUTX	ZEB2-AS1
PAPPA2	SRSF4	LHX1	LINC01104
RRAGD	SRSF5	LHX2	HAGLROS
KIAA2022	SRSF6	LHX3	LINC01965
LDHD	SRSF7	LHX4	DPP4-DT
AATK	SRSF9	LHX5	CERS6-AS1
TMEM107	USB1	LHX6	LIMS1-AS1
PPP1R15B	NOL6	LHX8	LINC01593
RGS16	PPIE	LHX9	LINC01931
CEBPB	RRBP1	LMX1A	TMEM182
GPRC5B	SUZ12	LMX1B	LINC01789
KCNK5	TERT	MEIS1	LINC01305
HIST2H2AC	MSL3	MEIS2	PKP4-AS1
GRPEL1	BICC1	MEIS3	LCT-AS1
CDK2AP2	MRPS16	MEOX1	LINC01911
RIMS4	RBMX2	MEOX2	MRPS9-AS1
JMJD6	MRPL40	MIXL1	LINC01116
GCH1	ISG20	MKX	LINC01123
NCKAP1L	ISG20L2	MNX1	SCN1A-AS1
EID2B	AEN	MSX1	B3GALT1-AS1
CCNG2	REXO4	MSX2	PDE11A-AS1
GSE1	TGS1	NANOG	LINC01856
MLXIP	ZC3H4	NANOGNB	LINC01854
MIR155HG	ZC3H6	NANOGP8	UPP2-IT1
CBWD6	ZC3H8	NKX1-1	HAGLR
KCNK15	RPL27A	NKX1-2	SULT1C2P1
TSC22D3	RPS19	NKX2-1	LINC01823
GALNT9	SYF2	NKX2-2	FAM138B
CEP95	TFB1M	NKX2-3	MED15P9
BCL3	DIMT1	NKX2-4	CHRNA1
NXNL2	TSEN34	NKX2-5	PGM5P4-AS1
CCDC96	DCAF13	NKX2-6	LINC01191
FAM210A	RPL9	NKX2-8	LINC01817
GRIK5	ARHGEF28	NKX3-1	FSIP2-AS1
FAM222A-AS1	AC004381.6	NKX3-2	LINC01412
IFRD1	EIF4H	NKX6-1	LINC01818
WWP2	EIF4B	NKX6-2	MAP3K20-AS1
ANGPTL7	DDX54	NKX6-3	LINC01868
HOXA11-AS	MRPS36	NOBOX	DLX2-DT
TNNC2	PRPF40A	NOTO	LINC01853
NOS2	PRPF40B	OTP	LINC01832
GAB2	EIF3L	OTX1	LINC01120
NFKBIE	NOL8	OTX2	LINC01935
SLC3A2	MTO1	PBX1	LINC01945
LMO3	PSMA1	PBX2	SOCAR
HM13-AS1	HTATSF1	PBX3	NCKAP5-AS1
HERPUD1	FTSJ1	PBX4	LINC01831
SYCP2L	LAS1L	PDX1	LINC01594
TMEM200B	POP1	PHOX2A	KIF5C-AS1
LOC100129917	DZIP3	PHOX2B	MRPS9-AS2
ULK1	DGCR14	PITX1	LINC02631
HOXA11	CDK9	PITX2	LINC01920
TMOD1	PAN3	PITX3	DPP10-AS2
SERTAD1	RPL29	PKNOX1	STEAP3-AS1
KDM6B	DCPS	PKNOX2	LINC01870
BCL6	MRP63	PROP1	LINC01885
LOC284023	MRPL27	PRRX1	MMADHC-DT
TULP2	POLR2H	PRRX2	LINC01427
LRFN5	ZNF239	RAX	SP140
HIF3A	XRN1	RAX2	LINC01891
RGS6	ZFR	RHOXF1	CT75
SLC37A2	ZFR2	RHOXF2	UICLM
CASQ1	AGFG1	RHOXF2B	SMARCAL1-AS1
KRBA1	NSA2	SEBOX	LINC01790
TBX4	DDX10	SHOX	IQCA1-AS1
DCXR	TBL3	SHOX2	PANK2-AS1
PRCD	INTS2	SIX1	LINC01803
TRPM3	YBX1	SIX2	LINC01238
SOCS3	YBX2	SIX3	LINC00607
NOTCH4	YBX3	SIX4	FAM83C-AS1
SMOX	SURF6	SIX5	SNAP25-AS1
MYLIP	THOC6	SIX6	CASC20
TNNC1	EIF3I	TGIF1	HM13-IT1
GYS1	STRAP	TGIF2	SMIM26
SPSB2	RPL13	TGIF2LX	LINC02832
CEBPG	RRP12	TGIF2LY	MACROD2-IT1
WEE1	MRPS2	TLX1	LINC00851
FAM205A	ZCCHC8	TLX2	GCSIR
JMY	EFTUD1	TLX3	ZNF341-AS1
NXT1	RPL35	TPRX1	RALY-AS1
USP2	NSRP1	UNCX	LINC01237
ENO2	RPUSD2	VAX1	SPAG16-DT
ZNF442	BCDIN3D	VAX2	ZNF337-AS1
CKB	THUMPD1	VENTX	KIZ
KLF4	TRIM21	VSX1	CEP250-AS1
CDC42EP4	RANBP17	VSX2	LNCNEF
C1orf226	XPO7	ZFHX2	RIN2
MIR210HG	TRMT12	ZHX1	AGAP1-IT1
NYAP1	ACIN1	ZHX2	SNHG17
GPM6A	ZNF385A	ZHX3	LINC01802
ZFAND5	RPL23	PAX2	DLGAP4-AS1
EMC9	EED	PAX3	ING5
SLC2A4	DNTTIP2	PAX4	RPL37A
PLK3	SBDS	PAX6	LINC01857
STRA6	DDX51	PAX7	SLC24A3-AS1
C1orf87	RBM18	POU1F1	FTCDNL1
HLA-L	IPO11	POU2F1	LINC01494
ATP8A1	RPL22	POU2F2	MMP24OS
PTP4A3	RPL22L1	POU2F3	LAMP5-AS1
PRKAG2	LCMT2	POU3F1	SPATA3-AS1
IL6	ZC3H11A	POU3F2	PCGEM1
PDK1	FYTTD1	POU3F3	LINC01923
ACSS1	RNPS1	POU3F4	UBOX5-AS1
MTX1	RPS23	POU4F1	C20orf203
HLA-J	RNASEH2A	POU4F2	LINC01431
F13A1	FRG1B	POU4F3	SNHG11
ABCA1	FRG1	POU5F1	FAM242A
NEAT1	NOL7	POU5F1B	LINC00652
NRCAM	PRPF38A	POU5F2	SIRPG-AS1
TSPYL2	RBM41	POU6F1	HM13-AS1
EPN2-IT1	RBM12	POU6F2	MYOSLID
SLC51B	RBM12B	HSF1	LINC01614
CCL28	ESRP1	HSF2	LINC01729
FAM160A1	ESRP2	HSF4	CAVIN2-AS1
HIST1H3D	HNRNPF	HSF5	MFF-DT
PALD1	HNRNPH1	HSFX1	LANCL1-AS1
ZC3H12A	HNRNPH2	HSFX2	ANKRD44-IT1
RSG1	HNRNPH3	HSFY1	RPL37A-DT
ELMSAN1	GRSF1	HSFY2	DTD1-AS1
LOC554223	RNH1	IRF1	LINC01878
SAP30	NOL9	IRF2	BOK-AS1
IER3	SRFBP1	IRF3	ASIC4-AS1
MRPL23-AS1	ARL6IP4	IRF4	LINC01747
RPS27	RPP40	IRF5	KANSL1L-AS1
HIP1R	ALKBH5	IRF6	NRSN2-AS1
SBF2-AS1	SMG7	IRF7	FAM237A
PDXP	PDE12	IRF8	ISM1-AS1
PGF	CCRN4L	IRF9	KIAA2012-AS1
FGL2	ANGEL1	MSANTD1	LINC00237
TACR2	ANGEL2	MSANTD3	PDYN-AS1
OTUD1	CNOT6	NAIF1	MACROD2-AS1
TMEM184A	CNOT6L	BORCS8-MEF2B	CFLAR-AS1
ATP2B3	PDCD11	MEF2A	PARAL1
CIDEA	RPL35A	MEF2B	LINC01370
H1FX	MRPL21	MEF2C	LINC01721
SNORA68	SMG6	MEF2D	LINC00608
DLGAP1	PRPF19	SRF	LINC01597
N4BP2L1	PRPF4	BAZ2B	CATIP-AS1
HIST1H1C	INTS4	MBD2	LINC01280
SLAIN1	SRPK2	MBD3	ITCH-IT1
ERICH1	SUPV3L1	MBD4	LINC01792
PER1	RBM17	MBD6	LINC01733
VPS37B	NAF1	PIN1	LINC01734
INHA	YARS	SETDB1	LINC00658
LOC148696	LRRFIP1	SETDB2	BLCAP
SCNN1A	LRRFIP2	BAZ2A	PLEKHM3
PRKAG2-AS1	EIF4E2	MECP2	LINC01713
SLC25A29	EIF4E1B	MBD1	TNS1-AS1
FOXD2-AS1	EIF4E3	MTERF1	VWC2L-IT1
ADAMTSL2	EIF4E	MTERF2	KIZ-AS1
MOGAT1	BUD13	MTERF3	MIR663AHG
SERPINA10	CTU1	MTERF4	LINC01706
PLD6	GTPBP1	CDC5L	FBXO36-IT1
PEG10	GTPBP2	DMTF1	LINC01940
ADSSL1	MTERFD2	MSANTD4	FAM182B
SHISA3	SRPR	MYB	NXT1-AS1
BCOR	DDX50	MYBL1	NCOA6
LAMC3	DDX21	MYBL2	LINC00028
SPRY4	ZCRB1	MYPOP	KLF7-IT1
LOC644656	RPL13A	MYSM1	LINC01880
PNRC1	SRA1	SNAPC4	LINC01432
RAMP1	PAPOLB	TERB1	LINC00489
EPN2-AS1	PAPOLG	TERF1	LINC01428
SMG7-AS1	PAPOLA	TERF2	LINC01877
LINC00092	RPL41	TTF1	SATB2-AS1
GGTA1P	ZNF768	ZZZ3	SNHG31
POU2F3	SCAF1	MYRF	LINC01907
UBC	MRPS15	MYRFL	HECW2-AS1
SLC6A8	RNASET2	NFX1	DIRC3-AS1
BNIP3	EIF2B1	NFXL1	LINC01827
CITED2	RPL36A	AR	DEFB122
PAIP2B	RPL36AL	ESR1	BZW1-AS1
BCL7A	DDX26B	ESR2	IDH1-AS1
PANX2	INTS6	ESRRA	LINC01723
PIEZO2	RPS7	ESRRB	PLCB1-IT1
IDI2-AS1	RRNAD1	ESRRG	LINC01953
S1PR1	MRPS21	HNF4A	BCL2L1-AS1
EEPD1	SETD7	HNF4G	LINC01433
HMGB2	RBM8A	NR1D1	SNED1-AS1
PPP1R1A	MAGOH	NR1D2	LINC01107
SH3D21	MAGOHB	NR1H2	LINC00471
PTGS2	RPL37A	NR1H3	ZNF133-AS1
OSR2	NOLC1	NR1H4	BPIFB9P
NR4A2	IARS2	NR1I2	LINC00654
HIST1H3A	LSM1	NR1I3	LINC01825
EGLN3	SUPT4H1	NR2C1	LINC01937
TRIB1	EXO1	NR2C2	ACSL3-AS1
JUNB	DCP1B	NR2E1	LINC01807
PITX1	DCP1A	NR2E3	LINC01821
TC2N	DNAJC17	NR2F1	LINC01722
LOC100507156	RNGTT	NR2F2	LINC01752
ING1	DUSP11	NR2F6	LINC00656
CD37	CHERP	NR3C1	BPIFA4P
MPP2	WDR61	NR3C2	LINC02862
KBTBD11	NANOS1	NR4A1	SDCBP2-AS1
PCDH10	NANOS2	NR4A2	CFAP61-AS1
TRIB3	NANOS3	NR4A3	ITCH-AS1
TBX5	EBNA1BP2	NR5A1	ANKRD44-AS1
MRS2P2	HELZ	NR5A2	CATIP-AS2
GPR146	RNMTL1	NR6A1	DSCAM-IT1
SLC7A5	PDCD4	PGR	LRRC3-DT
CCNL1	PTRH2	PPARA	MIR646HG
RASD1	SART3	PPARD	ZNF295-AS1
IL6R	ZC3H10	PPARG	LINC01524
SGSM1	LSM2	RARA	LINC00320
FOXC2	MRPS25	RARB	LINC01436
FZD5	RPP21	RARG	LINC00189
ARNTL	ZMAT2	RORA	MIR548XHG
FBLN1	IFIT1	RORB	LINC00494
JPH1	IFIT2	RORC	LINC00159
SLC2A1-AS1	IFIT5	RXRA	LINC01687
DUSP8	IFIT1B	RXRB	GRIK1-AS1
STK32B	IFIT3	RXRG	LINC01426
F2RL3	NOVA1	THRA	LINC00158
RORC	NOVA2	THRB	STK4-AS1
FHDC1	SNRPD3	VDR	MIR99AHG
KLF9	YARS2	TP53	MIR1-1HG-AS1
MXI1	PTCD1	TP63	LINC01620
PPP1R3C	TSR1	TP73	LINC01679
CACNA1H	MRPS6	PAX1	BMP7-AS1
TUBA8	TAF9	PAX5	AATBC
PIM3	RPL11	PAX8	BACE2-IT1
PPM1J	DDX23	PAX9	TTC3-AS1
KDM3A	DDX59	LCOR	LINC00649
SULT1C4	CCNT2	LCORL	LINC00160
EGR1	CCNT1	PROX1	KCNQ2-AS1
SPRY1	RPL8	PROX2	BACH1-IT3
CD34	SARNP	NFAT5	LINC00029
PDZRN4	IMP3	NFATC1	LINC01056
PROX1	SRRM4	NFATC2	LINC00114
GPT2	CNP	NFATC3	TRPM2-AS
MKNK2	LIN28A	NFATC4	HLCS-IT1
AKAP12	LIN28B	NFKB1	LINC01684
MPPED1	EIF3K	NFKB2	PLCG1-AS1
KCND3	SF3B14	REL	LAMA5-AS1
PLEKHG2	EIF2S2	RELA	ERVH48-1
ASH1L-AS1	RNMT	RELB	LINC01673
BHLHE41	MRPL42	RFX1	DSCAM-AS1
SAMD12	THRAP3	RFX2	TRERNA1
SLC47A1	BCLAF1	RFX3	LINC00323
CHD5	CXorf23	RFX4	APCDD1L-DT
DAPK2	PNO1	RFX5	MHENCR
ITPKC	RBM4	RFX6	ZBTB46-AS1
TIPARP	RBM4B	RFX7	LINC00112
DHRS3	RBM14	RFX8	PELATON
GPX3	R3HCC1	RUNX1	LINC00113
LRP1B	R3HCC1L	RUNX2	LINC02246
FAM222A	KIAA0430	RUNX3	RIPOR3-AS1
GRASP	POP5	AIRE	LINC00310
PDK4	MRPL51	DEAF1	KCNK15-AS1
SLC2A3	MARS	GMEB1	LINC01425
PIM1	TYW1	GMEB2	LINC01697
ARHGEF37	MRPL16	SKOR2	HAR1A
TUBB4B	DUS1L	SP100	LINC01423
RHOB	QRSL1	SP110	OSER1-DT
CYTL1	WARS2	SP140	LINC01270
ADCYAP1R1	WRAP53	SP140L	GNAS-AS1
RPS16P5	RSL24D1	NFIA	ZFAS1
LINC00167	SF3B4	NFIB	PHACTR3-AS1
HIST2H2AB	TDRD7	NFIC	LINC01700
BEND5	LARP1	NFIX	HAR1B
SLC5A10	LARP1B	SMAD1	RBM38-AS1
ZNF878	RPL23A	SMAD3	LINC00313
RAB20	BAZ2A	SMAD4	LINC01441
GDF15	BAZ2B	SMAD5	DSCR10
ZMAT4	EIF3E	SMAD9	DSCR4-IT1
ST3GAL5	CWC15	STAT1	LINC00317
GADD45A	TOP1	STAT2	LINC02575
PIGA	RPL31	STAT3	PLAC4
KLF5	SUPT6H	STAT4	LINC00111
HIST1H1E	TST	STAT5A	LINC00659
SMIM3	HNRNPU	STAT5B	PDE9A-AS1
ABCB1	HNRNPUL1	STAT6	CYYR1-AS1
FST	HNRNPUL2	EOMES	LINC00161
FAM43A	RPS25	MGA	HUNK-AS1
DLGAP2	MRPL23	T	LINC01273
HSD11B2	EIF1AD	TBR1	LINC02573
GPRC5A	SETX	TBX1	LINC01728
RELT	MARS2	TBX10	SETD4-AS1
PRDM16	CNOT3	TBX15	BACH1-IT2
NR4A1	MTIF2	TBX18	CBR3-AS1
SOX9	JAKMIP1	TBX19	LINC01671
LOC100272217	FASTKD1	TBX2	SLCO4A1-AS1
CYP4F22		TBX20	PTPRT-AS1
CALCA		TBX21	LINC01683
SLCO4A1		TBX22	C20orf204
ATOH8		TBX3	LINC01695
HSD11B1		TBX4	FRGCA
EFNA1		TBX5	LINC01271
ZNF395		TBX6	LINC01692
PDE2A		TBP	LINC00307
IRS2		TBPL1	MIR155HG
IER5		TBPL2	LINC01429
CLUHP3		LIN54	CHODL-AS1
ETS2		TEAD1	IL10RB-DT
CYP4F11		TEAD2	MIS18A-AS1
LINGO4		TEAD3	LINC00479
TAS1R1		TEAD4	PAXBP1-AS1
SLC43A2		THAP1	LINC01522
CTH		THAP10	TSPEAR-AS1
NR4A3		THAP11	MRAP-AS1
AARD		THAP12	HNF4A-AS1
ALDH1L1-AS2		THAP2	LINC00205
AVPI1		THAP3	TCP10L
IRF1		THAP4	CSE1L-AS1
FAM84B		THAP5	LINC01674
RNU11		THAP6	LINC01689
PRLR		THAP7	LINC00334
FOSL2		THAP8	LINC01440
ACPP		THAP9	LINC01260
EGR3		AEBP1	LINC00945
PPP1R15A		ARHGAP35	SAMSN1-AS1
RASSF7		BPTF	ITGB2-AS1
STX11		BRF2	LINC00314
MATN1-AS1		CARF	DNMT3L-AS1
TNFRSF1B		CC2D1A	LINC01690
FAM83G		CEBPZ	LINC01716
VIT		CENPA	LINC01718
TINAGL1		CENPS	LINC00163
TOB1-AS1		CENPT	LINC01523
RNF39		CENPX	PIGT
HES1		CGGBP1	BRWD1-AS1
SLC2A1		CHCHD3	D21S2088E
L3MBTL4		CPEB1	LINC01678
KCNK17		CSRNP1	BRWD1-IT1
RXFP4		CSRNP2	SLC12A5-AS1
FOS		CSRNP3	LINC00308
ZFP36		DACH1	LINC01424
PFKFB4		DACH2	LINC00319
C10orf10		DR1	BACH1-AS1
SLC6A16		DRAP1	DSCR9
KLF10		GLMP	LINC01754
KLF15		GPBP1	OGFR-AS1
RARA		GPBP1L1	LINC01275
KLF2		GTF2B	PLCG1
ALDH1L1		KCNIP3	MIAT
G0S2		LTF	PRR34-AS1
MIR5690		MTF2	TMEM191C
LDHC		NACC2	GRM7-AS3
PFKFB3		NFE4	FAM230H
TXNIP		NFYB	TTC28-AS1
NOD2		NFYC	FAM230B
ITPRIP		NKRF	MORC2-AS1
BTG2		NME2	HORMAD2-AS1
ANKRD37		NR0B1	CHL1-AS2
BHLHE40		NRF1	THUMPD3-AS1
SOX13		PA2G4	LMCD1-AS1
MIR23A		PCGF2	ITPR1-DT
HERC5		PCGF6	SERHL
STAC2		PHF1	EFCAB6-AS1
LOC399715		PHF19	PCBP3-AS1
C6orf223		PLSCR1	SRGAP3-AS4
PIM2		POU2AF1	LINC00229
KCNJ9		PREB	MIATNB
PCK1		PURA	CECR7
IRF4		PURB	TMEM191A
NR1D1		PURG	PIK3IP1-DT
IER2		RAG1	SRGAP3-AS3
VIPR1		RBCK1	SCUBE1-AS1
ERRFI1		REXO4	SLC5A4-AS1
ACADL		SAFB	LARGE-AS1
SLC38A3		SAFB2	TPTEP1
PLK2		SCMH1	LINC01638
DHRS13		SKI	MRTFA-AS1
HK2		SKIL	LINC01315
TFCP2L1		SKOR1	LINC01639
LOC100506801		SMYD3	LINC02557
MYZAP		SNAPC2	NDUFA6-DT
BRE-AS1		SNAPC5	LINC01589
FOXI2		SON	LINC00898
MTFP1		SPEN	DGCR5
KIAA1683		SPZ1	MCM3AP-AS1
STC2		TCF20	LIF-AS1
FOSL1		TET2	RRP7BP
VEGFA		THYN1	PCBP3
ANGPTL4		TMF1	HDHD5-AS1
NFIL3		TOPORS	SRGAP3-AS2
MAB21L3		TSC22D1	PDXP-DT
AKR7A2P1		XPA	LINC01634
PLIN5			SEZ6L-AS1
TOB1			THAP7-AS1
BEX2			SCUBE1-AS2
LIF			COL18A1-AS2
TCTEX1D4			ELFN2
STC1			SGSM3-AS1
UCMA			FAM230D
PAK3			LINC02554
DDIT3			LINC01659
SLCO2A1			OGFRP1
CSRNP1			LINC01643
GADD45B			COL18A1-AS1
RNU12			LINC01656
LONRF3			RFPL1S
SESN2			CHL1-AS1
CDKN1A			MGAT3-AS1
RNU4ATAC			LINC00316
MIR5087			ZNRF3-IT1
MYO7A			LINC01310
OPTC			PPM1F-AS1
APOD			LINC01640
JUN			LINC01694
AVPR1A			LARGE-IT1
FOSB			DIP2A-IT1
HPN			CHKB-DT
HIST1H1D			NUP50-DT
MAFF			KLHDC7B
OPRK1			LINC01665
C19orf35			GRM7-AS1
SIK1			LINC02559
ELF3			ZNRF3-AS1
CLDN5			SRGAP3-AS1
CISH			SYN3-AS1
LOC143666			FAM230I
PCDH17			PSLNR
FAM166A			KIAA1671-AS1
MYOC			BHLHE40-AS1
KIT			LL22NC01-81G9.3
HILPDA			PRAMENP
RND1			LINC02558
ATF3			LINC01266
DUSP2			NCF4-AS1
DDIT4			GRM7-AS2
ADM			L3MBTL2-AS1
			CNTN4-AS1
			LINC00899
			LINC01637
			EP300-AS1
			LINC01422
			TTLL1-AS1
			MYO18B-AS1
			SREBF2-AS1
			CNTN4-AS2
			EGOT
			LINC00315
			LINC01399
			LINC02556
			LINC01986
			POTEH-AS1
			FTCD-AS1
			DUBR
			ITGA9-AS1
			PRKAR2A-AS1
			FGD5-AS1
			MKRN2OS
			ZBTB20-AS1
			LINC00971
			SEMA3B-AS1
			RBMS3
			MORC1-AS1
			CNOT10-AS1
			CCDC13-AS1
			LINC00879
			SEMA3F-AS1
			NECTIN3-AS1
			PTPRG-AS1
			ZNF385D-AS1
			PDZRN3-AS1
			IGSF11-AS1
			MYLK-AS1
			LINC02077
			ARHGAP31-AS1
			LINC00635
			C3orf84
			GRIP2
			CD200R1L-AS1
			SAMMSON
			GATA2-AS1
			SH3BP5-AS1
			SATB1-AS1
			ZMYND10-AS1
			ADAMTS9-AS2
			IL20RB-AS1
			LINC02044
			HSPD1P6
			ZBTB20-AS4
			LINC00960
			ATP2B2-IT2
			ST3GAL6-AS1
			SLC38A3
			LINC00606
			LINC00877
			CADM2-AS1
			LINC02085
			LINC02047
			ARPP21-AS1
			LINC00903
			LINC01471
			LINC02614
			PSMD6-AS1
			FOXP1-IT1
			OSBPL10-AS1
			LINC02024
			SGO1-AS1
			HDAC11-AS1
			LINC00870
			DNAJB8-AS1
			LINC01980
			UBE2E2-AS1
			ZBTB20-AS3
			FAM3D-AS1
			DENND6A-DT
			NPHP3-AS1
			LINC02005
			ADAMTS9-AS1
			THOC7-AS1
			C3orf85
			LINC00691
			GLYCTK-AS1
			LINC02050
			CACNA2D3-AS1
			ITIH4-AS1
			KRBOX1-AS1
			VIPR1-AS1
			THRB-IT1
			CFAP44-AS1
			LINC02000
			LINC02004
			CFAP20DC-AS1
			LINC01981
			LINC02008
			THRB-AS1
			ZKSCAN7-AS1
			LINC00882
			LINC01811
			NCK1-DT
			PRICKLE2-AS2
			LINC00690
			LINC00488
			KIF9-AS1
			LINC02070
			LINC01967
			ARHGEF3-AS1
			LINC02042
			CCR5AS
			SIDT1-AS1
			FOXP1-AS1
			ENTPD3-AS1
			ZNF385D-AS2
			PLCXD2-AS1
			LINC02025
			FLNB-AS1
			ITGB5-AS1
			BSN-AS1
			TUSC7
			LINC00620
			SNRK-AS1
			ACVR2B-AS1
			SUCLG2-AS1
			NSUN3
			MAGI1-AS1
			LINC02022
			CADM2-AS2
			BSN-DT
			ATP2B2-IT1
			LINC00698
			LINC02158
			RHOA-IT1
			RYK
			RUVBL1-AS1
			RBMS3-AS3
			PRICKLE2-AS1
			PRICKLE2-AS3
			WNT5A-AS1
			XPC-AS1
			ZBTB20-AS2
			EAF1-AS1
			UBE2E1-AS1
			ZBTB20-AS5
			LINC02017
			PSMD6-AS2
			LIMD1-AS1
			LINC00852
			PRRT3-AS1
			MAGI1-IT1
			LINC02030
			LINC00901
			LINC02027
			LINC02040
			DCP1A
			C3orf86
			PLCL2-AS1
			H1-10-AS1
			LINC00994
			LARS2-AS1
			SLC6A1-AS1
			LINC01205
			SYNPR-AS1
			LSAMP-AS1
			PRICKLE2-DT
			HHATL-AS1
			LINC01985
			LINC02585
			DENND6A-AS1
			GHRLOS
			IQCF5-AS1
			RBMS3-AS2
			B4GALT4-AS1
			LINC02016
			LINC02049
			RBMS3-AS1
			ZNF197-AS1
			LINC00973
			PRICKLE2
			SOX2-OT
			LRRC77P
			TBL1XR1-AS1
			LINC01487
			MECOM-AS1
			LINC02041
			MUC20-OT1
			WWTR1-AS1
			LINC00887
			NAALADL2-AS1
			LINC01192
			TIPARP-AS1
			LINC02068
			IQCJ-SCHIP1-AS1
			IL12A-AS1
			ATP13A5-AS1
			NCBP2-AS1
			XXYLT1-AS2
			LINC02053
			LINC00578
			LINC02028
			MCCC1-AS1
			LINC02020
			KLHL6-AS1
			TPRG1-AS1
			LINC02048
			UBXN7-AS1
			FGF12-AS2
			NLGN1-AS1
			AADACL2-AS1
			LINC02036
			CLRN1-AS1
			HLTF-AS1
			LINC02877
			SLC9A9-AS1
			NAALADL2-AS3
			LINC02031
			AADACP1
			MELTF-AS1
			TNK2-AS1
			LINC01206
			ERICH6-AS1
			ATP13A4-AS1
			LINC02052
			PLCH1-AS1
			WWTR1-IT1
			ABCC5-AS1
			ATP1B3-AS1
			XXYLT1-AS1
			LINC01840
			FGF12-AS3
			LINC02006
			LINC02013
			LINC02015
			KCNAB1-AS1
			PEX5L-AS2
			LINC00881
			LINC01391
			LMLN-AS1
			KCNMB2-AS1
			MINDY4B
			LINC01214
			PLS1-AS1
			LINC01323
			TM4SF1-AS1
			LINC01983
			ARHGEF26-AS1
			PLSCR5-AS1
			LINC01998
			LINC02045
			LINC00884
			LINC02038
			LINC01210
			P3H2-AS1
			SIAH2-AS1
			TMEM44-AS1
			LINC02043
			ZIC4-AS1
			FGF12-AS1
			LINC01991
			LINC01322
			LINC02029
			LINC02037
			LINC00886
			LINC00880
			LINC01994
			PLCH1-AS2
			LINC02618
			DLG1-AS1
			ADIPOQ-AS1
			TMEM212-AS1
			HTR3E-AS1
			LNCSRLR
			LINC02067
			LINC02046
			LINC01014
			LINC00501
			KCNAB1-AS2
			LINC01209
			PDE6B-AS1
			CPHL1P
			LINC01327
			LINC01968
			STRIT1
			BPESC1
			OSTN-AS1
			OPA1-AS1
			PAQR9-AS1
			LINC02066
			LINC02026
			SEC62-AS1
			TPRG1-AS2
			YEATS2-AS1
			PEX5L-AS1
			EHHADH-AS1
			LINC02010
			CCDC39-AS1
			LINC01995
			TMEM212-IT1
			ACAP2-IT1
			NAALADL2-AS2
			TM4SF19-AS1
			LPP-AS1
			LINC01839
			LINC02032
			LINC01324
			LINC01208
			LINC01213
			LINC02082
			LINC02051
			LINC01997
			SLC9A9-AS2
			LINC01972
			MME-AS1
			LINC01063
			ETV5-AS1
[truncated: 701 more rows]

## Sheet: Stats
Supplemental Table 14. DE RBPs, TFs, lncRNAs, collagens, glycoproteins, proteoglycans, secreted factors, ECM-affiliated proteins and ECM regulators in healthy (n=18) vs OA cartilage (n=20) from Fisch et al. (2018).
	UP	DOWN	Total	% UP	% DOWN
RBPs	97	153	250	38.8	61.2
TFs	99	190	289	34.2561	65.7439
lncRNAs	16	50	66	24.2424	75.7576
Collagen	20	0	20	100	0
Glycoprotein	54	8	62	87.0968	12.9032
Proteoglycan	9	1	10	90	10
Secreted	29	14	43	67.4419	32.5581
ECM-Affiliated	29	7	36	80.5556	19.4444
ECM Regulator	36	10	46	78.2609	21.7391
