# Supplementary material for: RNA-binding proteins that are highly expressed and enriched in healthy cartilage but suppressed in osteoarthritis
Source: Front Cell Dev Biol. 2023 Jun 30;11:1208315. doi: 10.3389/fcell.2023.1208315 (PMC10349536; doi:10.3389/fcell.2023.1208315)
Supplement: Supplementary file 3 [file DataSheet1.zip › Table 15.XLSX]

## Sheet: DE RBPs in OA Cartilage
Supplemental Table 15. Differentially expressed RBPs in healthy (n=18) vs OA cartilage (n=20) from Fisch et al. (2018). Negative log2FC indicates downregulation in OA cartilage, postive log2FC indicates upregulation in OA cartilage.
			RNA-seq Counts																																						Normalized RNA-seq Counts
symbol	log2FC	adj.P.Val	Normal_Cart_10_8	Normal_Cart_2_2	Normal_Cart_3_3	Normal_Cart_4_4	Normal_Cart_5_5	Normal_Cart_6_6	Normal_Cart_7_3	Normal_Cart_9_7	normal_01	normal_02	normal_03	normal_04	normal_05	normal_06	normal_07	normal_08	normal_09	normal_10	OA_Cart_1_7	OA_Cart_10_9	OA_Cart_2_8	OA_Cart_3_9	OA_Cart_4_10	OA_Cart_5_5	OA_Cart_6_1	OA_Cart_7_2	OA_Cart_8_5	OA_Cart_9_6	OA_01	OA_02	OA_03	OA_04	OA_05	OA_06	OA_07	OA_08	OA_09	OA_10	Normal_Cart_10_8	Normal_Cart_2_2	Normal_Cart_3_3	Normal_Cart_4_4	Normal_Cart_5_5	Normal_Cart_6_6	Normal_Cart_7_3	Normal_Cart_9_7	normal_01
NXT1	-1.4372	1.88e-08	163	47	87	253	148	63	92	65	167	59	310	101	178	186	320	230	140	138	64	61	46	15	31	34	39	45	50	68	48	81	56	56	102	71	40	59	70	55	5.1024	4.37276	4.44517	4.6782	4.73588	4.30417	4.07569	3.62816	4.67614
FAM98A	1.14081	2.77e-07	75	28	66	599	175	107	144	76	234	100	163	108	225	207	131	157	199	151	221	366	171	135	194	228	169	215	297	427	341	400	373	478	456	286	274	335	510	402	3.98445	3.62741	4.04746	5.92032	4.9773	5.06716	4.72082	3.85304	5.16215
GTPBP1	-0.817748	4.29e-07	675	155	410	611	404	150	427	384	447	324	664	750	430	725	1063	453	527	538	172	244	136	85	99	193	258	221	199	290	218	416	377	270	396	279	518	293	421	287	7.15114	6.09236	6.67963	5.94891	6.18326	5.55402	6.28754	6.18688	6.09515
PELO	-1.13852	5.51e-07	566	397	419	1208	886	338	398	449	424	212	659	419	484	449	834	679	492	379	205	195	158	139	157	187	181	159	264	260	246	322	234	243	295	225	224	259	262	227	6.89714	7.44871	6.71094	6.93183	7.31578	6.7254	6.18612	6.41237	6.01899
PDCD4	-0.827076	8.77e-07	1740	477	977	1903	1231	538	1026	809	1656	923	1958	1370	1386	1163	2081	2126	2323	1860	297	763	489	168	252	420	532	750	672	1296	695	837	1024	895	800	1141	1062	933	1028	803	8.51702	7.71351	7.93204	7.58731	7.79014	7.39578	7.55183	7.2615	7.9839
GEMIN4	-0.811806	2.03e-06	184	77	174	291	192	121	170	165	189	134	229	320	172	339	377	251	226	270	100	92	100	60	87	65	79	105	109	112	137	174	185	135	144	98	162	126	179	171	5.27704	5.08387	5.44385	4.87979	5.11089	5.24436	4.95995	4.96929	4.85442
YTHDC1	-0.987257	2.09e-06	1550	358	1001	1404	970	266	1349	1714	1391	1043	1810	1767	1292	1910	2411	1853	1705	1786	217	641	273	114	189	400	826	752	804	1030	713	783	855	839	806	773	930	852	731	863	8.35022	7.29957	7.96704	7.14869	7.44643	6.37995	7.94661	8.34446	7.73236
CCDC59	-0.863698	3.19e-06	187	46	130	224	200	46	107	91	168	177	222	264	219	236	292	356	241	271	51	82	51	41	61	57	67	105	72	114	136	133	126	131	141	145	162	130	114	119	5.30035	4.34179	5.02372	4.50285	5.16972	3.85153	4.29311	4.11225	4.68474
DDX24	-0.675548	3.34e-06	2273	586	1183	2629	1646	870	1581	1781	2518	1324	3287	1979	2253	2215	3288	3123	2614	1641	861	974	864	443	783	609	965	937	911	1050	1065	1660	1310	1376	1435	1437	1540	1580	1525	1451	8.9025	8.01037	8.20801	8.05347	8.2092	8.08906	8.17553	8.39977	8.58839
CTIF	-1.06298	4.23e-06	456	231	393	687	369	114	551	461	285	183	369	372	206	373	551	315	473	457	142	181	147	41	36	176	175	198	162	152	114	331	253	205	234	184	252	202	284	112	6.58548	6.6677	6.61856	6.11795	6.0526	5.15848	6.65519	6.45041	5.44632
ZMAT3	1.21753	8.8e-06	41	17	32	223	59	54	47	61	181	149	182	124	171	181	121	210	177	127	94	199	57	92	93	282	122	100	164	206	401	458	331	433	392	366	477	379	411	509	3.1162	2.91053	3.00676	4.49641	3.41232	4.08226	3.10998	3.53683	4.79211
CASC3	-0.696642	1.21e-05	800	265	601	981	460	214	706	842	526	476	810	847	366	1081	1180	722	930	1039	200	404	200	123	139	331	407	336	431	414	405	634	511	430	490	361	797	463	545	447	7.39619	6.86573	7.23119	6.63164	6.37045	6.0663	7.01268	7.31916	6.32982
PAIP2B	-1.6592	1.85e-05	145	36	307	103	73	77	79	115	155	159	210	579	90	382	597	133	116	567	23	83	41	26	13	25	36	26	22	75	60	49	118	56	59	60	214	75	78	101	4.93379	3.98894	6.26243	3.38497	3.71846	4.59315	3.85647	4.44925	4.56873
TIA1	0.90974	1.85e-05	118	117	181	544	346	170	185	136	371	237	354	297	271	641	191	467	650	296	236	565	278	145	189	283	231	206	566	828	622	948	729	1031	807	670	639	854	779	689	4.63695	5.68687	5.5007	5.78146	5.95981	5.73445	5.08179	4.69082	5.82647
TIPARP	-1.84011	1.85e-05	3757	1988	3321	4665	5035	566	2435	4001	3305	1658	4254	3161	4909	3603	5627	3717	5204	4150	159	898	599	74	245	436	5110	1614	1101	2284	813	361	1439	1742	1077	3347	1155	679	1415	1219	9.62743	9.77255	9.69706	8.88074	9.8221	7.46896	8.79854	9.56735	8.98073
RNMT	-1.22168	2.01e-05	499	217	539	643	456	288	345	619	1216	1022	1885	1330	1096	770	2751	1648	1473	1520	96	238	143	73	151	188	161	187	255	348	538	609	821	754	745	595	604	619	634	563	6.71544	6.57754	7.07415	6.02251	6.35785	6.49454	5.98007	6.87541	7.53842
NOVA1	1.5793	2.05e-05	96	42	55	256	107	111	116	143	52	53	51	69	34	236	39	106	89	151	247	286	171	311	462	266	387	186	439	263	324	191	174	380	200	202	220	265	153	192	4.3398	4.21082	3.78513	4.69518	4.26872	5.12005	4.4094	4.76312	2.99784
RIOK3	-1.21087	2.27e-05	1034	176	472	684	425	117	465	511	806	573	1035	1070	963	1447	1685	1730	1169	1100	76	190	84	55	90	162	171	186	276	291	443	610	584	537	630	603	875	566	517	482	7.76628	6.27556	6.88272	6.11164	6.25633	5.19591	6.41047	6.5989	6.94528
SPEN	-0.893489	2.27e-05	1736	1217	1710	2644	1756	542	2045	2896	1543	1211	3086	2047	1561	3877	2594	1612	2712	1963	442	1001	458	274	323	1020	1266	987	1498	1703	630	1381	1282	986	1173	982	1627	1108	1451	1167	8.5137	9.06461	8.7395	8.06168	8.30252	7.40646	8.54675	9.10108	7.88195
LONP1	-0.780706	2.58e-05	423	204	587	543	397	117	332	496	326	223	483	415	251	461	905	390	410	542	140	236	100	69	84	179	205	218	209	194	301	344	346	313	409	189	312	235	290	239	6.47716	6.48845	7.19719	5.77881	6.15806	5.19591	5.92469	6.55593	5.64006
PRDX1	1.24999	2.62e-05	377	119	310	1165	653	400	309	169	477	413	453	397	441	203	381	755	554	360	1410	791	1190	767	1373	998	551	427	656	712	775	996	853	943	933	768	997	1059	819	864	6.31114	5.7113	6.27645	6.87956	6.87569	6.96829	5.82119	5.0038	6.18882
PRPF38A	-0.752685	2.74e-05	373	275	470	992	655	178	404	321	358	286	526	551	355	587	482	562	423	582	162	286	150	55	88	282	289	264	347	498	229	366	289	267	304	269	327	278	263	290	6.29576	6.91915	6.87659	6.64772	6.8801	5.80074	6.2077	5.9285	5.77505
SRSF3	-0.722278	5.36e-05	990	343	860	1310	1638	386	699	500	1383	985	1771	1425	1468	2109	2703	2316	1516	1572	337	586	274	209	247	514	440	352	557	779	818	1128	932	1160	956	1129	1058	1031	996	1146	7.70356	7.23783	7.74805	7.04874	8.20218	6.91691	6.99831	6.56752	7.72404
YARS	-0.829787	5.8e-05	307	255	505	372	566	169	365	375	241	147	480	569	311	614	1134	523	635	676	147	183	124	85	140	273	183	155	211	159	317	340	273	277	310	207	363	251	364	323	6.01498	6.81025	6.98018	5.23364	6.66948	5.72594	6.06132	6.15268	5.20463
MRPL3	0.585222	7.53e-05	84	73	106	447	230	91	126	88	260	128	214	228	222	278	226	332	268	209	186	232	152	124	165	216	179	163	292	327	319	324	309	352	329	321	363	396	388	376	4.14756	5.007	4.72968	5.49836	5.37114	4.83379	4.52848	4.064	5.314
MCTS1	0.530441	7.83e-05	160	63	98	397	179	124	189	135	228	191	170	245	148	306	176	312	392	318	192	298	152	97	119	212	226	163	290	312	368	460	374	476	333	321	329	411	436	308	5.07563	4.79474	4.61664	5.32738	5.00986	5.27965	5.11261	4.68019	5.12472
RNF113A	-1.12179	0.000127971	156	64	160	229	181	75	129	163	71	79	140	104	68	150	165	151	90	90	67	77	77	58	69	57	60	71	67	49	61	41	57	56	76	45	90	54	45	38	5.03915	4.81743	5.32295	4.53464	5.02587	4.55524	4.56237	4.95172	3.44522
SARS	-0.732998	0.000130578	976	345	1773	1131	1116	348	732	792	694	526	1071	1248	620	1260	2645	1343	1040	2022	325	495	314	196	318	479	471	440	436	496	880	630	724	642	785	558	838	639	726	881	7.68301	7.24622	8.79169	6.83684	7.64867	6.76745	7.06484	7.23087	6.72952
WDR46	0.514516	0.000135605	118	41	77	367	110	83	114	103	187	106	172	161	173	193	177	239	237	174	136	249	83	72	67	126	194	164	201	189	228	344	283	319	327	231	295	277	347	254	4.63695	4.17613	4.26936	5.21414	4.30853	4.70123	4.38436	4.29057	4.83909
GNL1	-0.6906	0.000141915	440	151	415	638	356	78	487	515	638	418	741	711	469	601	978	583	499	697	135	273	133	65	62	334	301	278	294	317	291	429	413	368	422	344	465	308	402	379	6.53398	6.05466	6.69711	6.01126	6.00089	4.61173	6.47713	6.61014	6.60818
DCP1A	-0.430615	0.000146373	412	154	265	518	317	157	324	349	353	214	468	433	373	471	669	505	469	423	187	238	155	94	131	189	225	244	291	371	269	371	300	290	333	310	333	295	331	360	6.43916	6.08302	6.0503	5.71086	5.83361	5.61976	5.88953	6.04908	5.75477
TRNAU1AP	-0.825535	0.00016095	162	65	228	193	192	72	97	136	95	86	119	150	85	135	249	143	115	143	53	108	79	45	35	76	81	56	93	81	66	78	103	84	102	68	103	66	84	69	5.09353	4.83977	5.83349	4.28836	5.11089	4.49645	4.15186	4.69082	3.864
PATL1	-1.08036	0.000163438	323	142	369	390	212	62	318	355	234	254	424	424	226	514	975	311	333	482	39	154	18	25	23	234	241	220	229	326	137	229	178	171	257	150	233	156	205	183	6.08823	5.96606	6.52769	5.30174	5.25369	4.28113	5.86258	6.07366	5.16215
ZC3H12A	-1.52837	0.00019478	130	20	17	57	119	37	49	37	127	242	154	41	101	69	502	85	53	114	35	45	50	15	42	28	17	20	28	31	12	47	25	22	45	30	47	28	46	22	4.77646	3.14384	2.10053	2.5358	4.42177	3.53839	3.16983	2.81876	4.28183
ZFP36	-2.215	0.00019478	5568	1212	1246	1286	6391	881	2825	2610	1227	889	1734	2110	1610	1130	3659	426	983	1321	288	966	491	633	564	793	1381	399	578	934	82	105	146	106	167	220	728	232	217	121	10.195	9.05867	8.28286	7.02207	10.1661	8.10718	9.01285	8.95108	7.55141
ZC3H7B	0.564202	0.000212837	171	94	95	478	199	160	267	262	285	193	251	283	203	379	222	274	434	316	190	279	205	139	216	441	345	285	297	392	319	567	549	377	520	345	489	312	564	261	5.17145	5.37137	4.57186	5.59501	5.16249	5.64705	5.61058	5.63571	5.44632
EIF4A3	-0.966913	0.000231161	136	87	111	207	264	62	123	91	241	229	444	449	420	231	686	316	279	304	24	81	50	45	16	126	53	67	100	123	165	189	182	172	248	166	170	149	244	194	4.84147	5.25983	4.79607	4.38919	5.56987	4.28113	4.49378	4.11225	5.20463
SYF2	-0.631675	0.000236565	520	87	387	512	380	159	363	293	229	274	281	570	218	635	505	507	378	737	167	196	163	102	107	180	238	190	243	285	252	251	270	241	261	247	367	259	238	269	6.77489	5.25983	6.59637	5.69407	6.09496	5.63801	6.0534	5.79692	5.13103
RBM7	-0.706863	0.000312677	252	59	260	186	294	117	159	137	310	266	494	350	339	346	488	371	265	294	103	157	106	78	98	111	159	106	162	207	179	144	163	189	190	230	161	183	152	235	5.73036	4.70025	6.02284	4.23517	5.72502	5.19591	4.86357	4.70137	5.56752
LSM14B	-0.771333	0.00033565	413	73	193	336	214	76	374	267	119	89	211	228	142	438	198	275	255	208	75	183	78	27	51	69	160	131	116	80	107	180	181	166	162	130	202	136	191	154	6.44266	5.007	5.59324	5.08697	5.26722	4.57432	6.09644	5.66296	4.18816
ELAC2	0.768038	0.000349744	155	53	59	307	158	126	159	107	108	77	100	103	78	223	73	145	155	81	180	238	146	138	164	157	204	179	183	195	187	256	210	191	216	172	261	162	246	230	5.02988	4.54577	3.88613	4.9569	4.83007	5.30271	4.86357	4.34543	4.04855
DDX46	0.469184	0.000355101	305	104	153	689	335	213	408	255	444	324	341	388	341	749	367	500	530	433	257	485	271	206	207	288	504	363	459	580	436	708	645	571	637	439	770	619	643	633	6.00556	5.51708	5.25848	6.12214	5.91323	6.05955	6.2219	5.59667	6.08545
CARS	-0.706751	0.000360052	206	191	409	347	492	137	440	361	208	168	318	369	239	517	728	365	483	484	111	202	116	61	38	250	212	171	252	194	228	323	203	253	358	155	338	205	309	278	5.43982	6.3935	6.67611	5.13339	6.46743	5.42335	6.33078	6.09782	4.99243
ZCCHC2	-0.717073	0.000388497	134	47	94	166	83	84	200	227	263	130	389	155	185	352	209	399	259	196	33	109	33	33	27	147	116	108	98	161	118	163	121	143	179	98	198	146	147	189	4.82012	4.37276	4.55662	4.07142	3.90315	4.71848	5.19414	5.42901	5.33053
NAA38	0.474057	0.000457577	169	57	125	384	225	117	178	157	273	235	281	261	198	514	173	480	313	353	206	302	182	102	152	215	256	189	271	452	380	435	408	502	373	395	372	426	381	435	5.15449	4.65057	4.96721	5.2794	5.33946	5.19591	5.02621	4.89768	5.38432
SNW1	-0.463467	0.000475552	449	129	336	727	569	260	404	276	396	218	482	419	398	486	664	518	538	440	226	265	194	139	140	211	272	237	271	308	310	358	347	297	368	287	420	333	380	331	6.56318	5.82763	6.39259	6.19955	6.67711	6.34705	6.2077	5.71075	5.92049
DDX27	-0.579642	0.000485257	322	71	255	466	278	94	319	311	258	212	351	462	228	613	557	361	331	574	136	288	152	67	72	116	225	213	161	251	164	260	222	188	265	240	327	218	312	260	6.08376	4.96698	5.99484	5.55836	5.64435	4.88052	5.86711	5.88287	5.30287
CLK3	-1.04303	0.000680413	390	418	668	761	549	178	483	799	199	126	356	349	167	365	678	292	380	380	116	284	121	57	103	256	249	273	272	307	134	169	236	179	184	111	220	152	201	126	6.36003	7.52306	7.38363	6.26545	6.62551	5.80074	6.46524	7.24356	4.9287
RAE1	-0.547743	0.00078352	92	41	76	167	107	60	107	95	91	58	137	131	85	119	177	125	126	117	55	90	76	32	57	64	61	64	82	61	69	79	76	91	89	73	106	59	98	105	4.27853	4.17613	4.25054	4.08007	4.26872	4.23393	4.29311	4.17417	3.80211
GTF3A	0.936364	0.000787526	94	52	59	474	353	165	174	169	168	82	144	109	102	213	123	302	205	130	400	327	311	243	353	258	252	233	352	250	279	236	255	276	392	230	230	271	276	277	4.30949	4.51834	3.88613	5.5829	5.98869	5.69141	4.99346	5.0038	4.68474
DENR	0.437508	0.000834781	115	41	100	376	223	111	134	96	169	116	179	149	170	227	126	265	222	189	140	237	129	62	97	169	183	170	228	317	233	329	218	295	254	247	218	251	274	251	4.59986	4.17613	4.64574	5.24906	5.3266	5.12005	4.61714	4.18925	4.69329
PARP1	0.556755	0.000837241	69	65	51	331	148	71	158	159	270	122	245	188	194	259	151	245	296	200	102	203	83	56	78	246	230	167	193	290	280	407	444	327	368	286	438	271	497	316	3.86448	4.83977	3.67652	5.06536	4.73588	4.47631	4.85448	4.91592	5.36839
GARS	-0.622269	0.00085524	817	327	992	1009	1574	361	873	647	603	350	965	1035	862	1290	1838	1231	931	884	288	310	191	234	300	717	459	414	747	542	631	752	459	573	844	510	683	550	869	728	7.42652	7.16893	7.95401	6.67223	8.14468	6.82034	7.31891	6.93922	6.52682
SMAD7	-0.894975	0.00123017	81	101	42	394	436	104	235	227	328	366	506	199	745	521	617	562	582	187	124	118	112	68	84	179	113	79	172	118	198	268	194	211	272	145	105	153	239	149	4.09522	5.47489	3.39738	5.31645	6.29318	5.02618	5.42656	5.42901	5.64888
NGDN	-0.636695	0.00132178	94	40	96	195	132	87	108	46	134	79	216	153	141	274	204	281	198	204	60	66	101	37	69	45	57	43	73	84	111	127	135	119	153	128	118	124	129	104	4.30949	4.14058	4.58695	4.3032	4.57108	4.76903	4.30651	3.13127	4.35908
MRPL49	-0.554612	0.00132792	212	58	221	247	172	96	167	155	201	166	290	401	188	455	462	400	315	374	104	105	123	76	120	88	118	95	125	168	186	201	262	191	214	169	256	210	202	210	5.4812	4.67562	5.78853	4.64363	4.95239	4.91085	4.93429	4.87921	4.94311
EIF2B2	-0.552968	0.00147023	108	39	72	185	110	49	112	85	121	55	131	133	95	192	172	185	97	158	56	78	72	45	87	82	67	42	80	77	99	102	69	92	83	74	97	69	118	106	4.50941	4.10414	4.17271	4.22741	4.30853	3.94243	4.35887	4.01408	4.21215
TARS	-0.803108	0.00176653	336	141	430	345	485	156	304	266	529	306	994	878	606	742	1661	693	613	1146	108	170	104	60	57	265	134	134	217	280	484	591	375	470	602	322	500	445	532	758	6.14513	5.95587	6.74831	5.12506	6.44676	5.61055	5.79767	5.65755	6.33802
FUBP1	-0.375833	0.0017873	1065	476	967	2024	1033	341	864	913	1039	748	1388	995	1021	1183	1384	1349	1349	1361	396	684	326	214	302	779	698	645	851	1274	800	1036	901	1017	926	856	945	944	921	1015	7.80889	7.71048	7.9172	7.67623	7.53719	6.73814	7.30396	7.43593	7.31152
RBM22	-0.755941	0.00228907	344	270	539	804	679	113	401	470	262	183	431	339	214	483	385	372	427	379	103	339	90	37	30	218	309	266	319	439	211	279	246	259	227	220	266	270	281	268	6.17905	6.89269	7.07415	6.34471	6.932	5.14578	6.19695	6.47829	5.32504
DHX40	-0.452415	0.00230196	474	108	489	557	434	209	290	306	412	274	566	487	407	499	954	673	619	666	184	270	189	141	159	222	169	176	337	340	420	394	409	567	442	407	363	373	362	377	6.64132	5.57149	6.93375	5.81551	6.28655	6.03221	5.7297	5.85951	5.9776
POLR1E	-0.737885	0.00244758	125	32	93	117	96	67	57	59	124	147	155	322	129	282	220	143	164	331	35	63	49	27	23	59	55	53	40	60	115	125	123	102	159	94	223	90	134	141	4.71997	3.81947	4.54122	3.56818	4.11255	4.3928	3.38711	3.48891	4.24741
DCAF13	0.749152	0.00247931	69	42	72	371	223	119	84	38	172	104	180	91	173	111	104	184	128	120	217	192	166	161	156	184	107	113	241	266	208	215	184	236	234	192	181	223	240	220	3.86448	4.21082	4.17271	5.22976	5.3266	5.22034	3.94477	2.85702	4.71863
PRPF8	-0.436656	0.00249245	2672	855	1814	3812	2253	711	2795	2880	2162	1931	2721	3499	1645	2989	3120	2670	2830	3454	1031	1654	923	410	717	1302	1970	1735	2056	2361	1613	2143	2211	1779	1982	1733	2618	1687	2402	1683	9.1358	8.55532	8.82467	8.58944	8.66203	7.79794	8.99745	9.09309	8.36851
POLDIP3	-0.417337	0.00251277	359	252	555	786	590	184	459	586	486	345	628	729	375	844	960	548	773	792	196	364	244	83	156	338	449	345	387	432	410	591	574	486	481	434	595	406	528	502	6.2406	6.79319	7.11634	6.31206	6.72937	5.84853	6.39174	6.7964	6.21577
AKAP1	-0.807798	0.00251922	116	171	246	203	234	82	256	656	236	266	402	308	81	768	349	342	628	448	54	211	158	50	83	119	183	144	178	190	156	177	313	174	130	238	245	167	132	153	4.61233	6.234	5.94304	4.36109	5.39599	4.68377	5.54994	6.95914	5.17442
SLU7	-0.398267	0.00273546	511	134	482	587	393	175	313	401	368	341	532	601	352	577	750	758	614	578	145	270	147	95	117	188	296	292	390	463	386	505	449	394	479	381	490	441	453	482	6.74971	5.88245	6.91295	5.89114	6.14346	5.77623	5.83973	6.24934	5.81477
PIWIL4	0.553205	0.00286604	158	103	115	723	250	115	230	175	272	146	269	165	301	486	184	280	313	195	203	417	229	125	181	131	277	240	401	520	404	334	535	427	444	340	300	456	307	404	5.05751	5.50316	4.84708	6.19159	5.49132	5.17106	5.39556	5.05407	5.37903
NOL8	0.43943	0.00287027	149	68	182	292	190	117	169	171	196	175	276	305	163	662	292	256	347	354	147	293	109	110	103	219	230	183	271	343	380	424	407	490	428	328	473	439	498	492	4.973	4.90477	5.50865	4.88473	5.0958	5.19591	4.95145	5.02075	4.90681
ZNHIT6	0.513446	0.00298845	210	114	146	566	381	124	351	294	286	149	240	211	251	555	206	294	409	389	165	338	189	99	198	226	647	481	451	494	393	487	443	503	406	394	501	428	456	506	5.46754	5.64942	5.19099	5.83862	6.09875	5.27965	6.00493	5.80183	5.45137
SRSF6	0.53177	0.00333863	905	268	565	2222	1575	565	788	421	1149	871	1334	1119	1647	1345	1515	1846	1213	1369	1227	2081	1092	755	1384	829	1123	894	1663	2011	1336	1601	1339	1693	1511	1622	1365	1592	1572	1223	7.57407	6.88196	7.1421	7.81085	8.1456	7.46641	7.17116	6.31952	7.45667
IGF2BP2	-0.718431	0.00337075	249	171	200	476	170	59	205	231	123	95	157	224	81	258	286	152	149	180	128	140	35	44	55	172	118	116	143	163	99	129	113	84	130	94	192	97	114	96	5.71309	6.234	5.64459	5.58897	4.93553	4.20973	5.22972	5.45419	4.23575
MOV10	-0.795505	0.00416618	271	190	260	567	201	32	297	439	228	157	264	297	167	296	360	310	280	349	44	220	40	18	11	125	163	193	195	236	147	277	218	216	171	177	229	224	213	191	5.83515	6.38593	6.02284	5.84116	5.1769	3.32971	5.76409	6.37989	5.12472
TRA2B	-0.711948	0.0043307	534	148	406	727	1020	184	394	277	1658	1092	1814	1616	1445	1361	2166	1735	1134	1330	320	453	249	127	193	294	298	267	421	563	523	685	627	735	754	1167	702	710	637	773	6.8132	6.02572	6.66549	6.19955	7.51893	5.84853	6.17156	5.71596	7.98564
NOP58	-0.792578	0.00449015	335	88	309	377	234	75	253	327	523	374	788	512	595	675	937	729	597	580	52	166	54	22	30	137	215	219	259	315	321	390	402	425	418	327	420	373	503	370	6.14083	5.2763	6.27179	5.25288	5.39599	4.55524	5.53294	5.9552	6.32157
RNPC3	-0.460829	0.00480852	223	66	94	428	131	52	230	241	177	199	174	303	168	353	215	243	274	369	69	133	76	42	42	73	110	127	154	197	165	190	221	205	223	157	291	199	202	234	5.55412	4.86176	4.55662	5.43575	4.56013	4.02795	5.39556	5.51527	4.75991
AKAP8	-0.50591	0.00495557	296	86	187	435	238	144	309	318	210	193	411	294	186	454	431	326	261	375	174	279	181	98	132	138	173	189	207	205	149	280	191	173	191	160	273	205	218	144	5.96237	5.24317	5.54771	5.45913	5.42042	5.49517	5.82119	5.91496	5.00622
HNRNPAB	0.821726	0.00523286	264	85	73	738	366	268	457	192	248	154	243	183	301	352	337	293	233	233	607	601	345	482	566	487	468	353	422	450	269	510	323	314	453	245	404	297	536	453	5.79742	5.22632	4.19256	6.2212	6.04083	6.39075	6.38545	5.18767	5.2459
RBM8A	-0.678397	0.00526696	297	112	266	489	399	143	207	194	168	129	225	174	175	158	298	227	197	280	140	139	133	104	137	172	157	151	118	143	116	160	171	119	120	106	127	117	145	168	5.96723	5.62391	6.05573	5.62781	6.16531	5.48513	5.24371	5.2026	4.68474
SAFB	-0.565588	0.00535211	266	104	213	265	177	56	303	272	321	275	471	348	267	601	665	372	401	464	51	151	55	43	57	169	199	160	176	278	174	351	307	247	313	241	393	267	409	279	5.80831	5.51708	5.73538	4.74495	4.99367	4.13461	5.79292	5.6897	5.61778
ALKBH5	-0.590035	0.00540393	462	348	658	1061	622	360	613	866	1337	615	1680	1591	1118	1304	2674	1865	1765	1551	237	342	216	152	257	587	347	417	444	512	1093	1125	1305	1120	1371	892	1025	935	1204	919	6.60434	7.25871	7.36188	6.7447	6.80555	6.81634	6.80896	7.3597	7.67525
MRPS16	0.591842	0.00557151	163	67	123	611	331	173	192	113	184	109	194	182	181	280	161	330	242	189	340	341	277	200	261	224	263	222	241	253	282	388	316	267	339	212	301	321	348	264	5.1024	4.88343	4.94397	5.94891	5.89591	5.75966	5.13531	4.42399	4.81579
ZCCHC8	-0.492381	0.00581216	130	67	106	219	193	40	138	115	272	236	302	287	225	495	404	334	321	303	48	118	62	41	65	116	97	96	151	170	151	244	210	237	230	182	249	204	268	194	4.77646	4.88343	4.72968	4.47034	5.11838	3.65049	4.65951	4.44925	5.37903
UBTF	0.595445	0.00589588	160	109	98	499	289	64	391	339	338	192	368	201	313	422	89	439	531	198	153	248	128	82	142	384	417	311	307	379	418	758	575	511	582	451	472	487	677	470	5.07563	5.58477	4.61664	5.65699	5.70029	4.32684	6.16054	6.00716	5.69217
PPARGC1A	-0.729099	0.00652905	99	39	127	251	88	46	182	228	143	55	216	218	107	389	194	256	133	215	48	104	40	34	23	15	119	66	154	137	107	73	146	164	118	191	103	188	94	132	4.38411	4.10414	4.99008	4.66677	3.98733	3.85153	5.05823	5.43535	4.45268
ERN1	-1.13242	0.00667617	133	56	253	113	43	18	136	108	116	133	292	213	174	205	310	147	145	435	8	42	3	27	1	72	54	69	70	115	132	139	143	91	85	94	230	97	145	96	4.80933	4.62508	5.98349	3.51817	2.95795	2.50408	4.63848	4.35882	4.15141
EEF2K	0.515792	0.00675506	121	111	100	689	298	143	450	370	353	180	404	432	294	636	201	561	781	380	179	446	226	144	181	417	359	255	446	299	519	733	626	642	749	508	843	548	742	440	4.67312	5.61098	4.64574	6.12214	5.7445	5.48513	6.36319	6.13333	5.75477
GSPT1	0.361353	0.00695009	555	202	453	1013	530	247	565	402	711	453	859	580	874	1003	674	867	887	681	289	694	251	161	403	681	546	452	705	832	966	1325	1023	1069	1275	790	974	1141	1146	1197	6.86883	6.47425	6.82346	6.67793	6.57471	6.27308	6.69137	6.25293	6.76442
TARSL2	-0.496167	0.00698015	320	96	356	441	253	178	230	202	316	283	425	522	333	685	483	574	412	662	147	311	195	95	136	71	165	149	230	353	216	263	394	334	395	297	330	292	343	318	6.07478	5.40171	6.47597	5.47888	5.50852	5.80074	5.39556	5.26084	5.59515
CNOT6	0.440218	0.00699986	84	38	42	256	149	76	135	80	227	125	172	166	154	384	98	286	244	181	91	195	89	48	50	167	167	162	208	269	190	323	235	311	295	221	288	249	332	265	4.14756	4.06675	3.39738	4.69518	4.74558	4.57432	4.62785	3.92684	5.11839
GNL3L	0.623133	0.00718917	137	156	88	467	157	66	227	156	377	327	324	290	386	458	221	348	585	308	106	272	70	114	91	409	341	308	323	452	488	717	708	637	598	532	687	534	754	593	4.85202	6.10163	4.46163	5.56145	4.82092	4.37115	5.37664	4.88847	5.8496
HNRNPC	-0.370085	0.00721078	981	289	929	1308	906	292	789	1023	992	764	1794	1145	933	1152	2571	1329	1037	1497	400	771	368	243	452	504	714	653	675	981	812	811	867	1000	922	815	940	836	850	970	7.69038	6.99077	7.85937	7.04654	7.34798	6.51443	7.17299	7.60001	7.24476
CARHSP1	-0.641614	0.00730447	808	171	440	556	233	168	318	565	246	322	385	311	171	441	725	361	350	419	162	532	178	96	143	166	208	228	219	208	248	195	298	206	279	189	217	243	214	320	7.41055	6.234	6.78147	5.81292	5.38982	5.71739	5.86258	6.74377	5.23423
XAB2	-1.00314	0.00759358	88	46	145	195	111	7	92	87	124	91	200	330	103	287	279	183	192	260	12	49	15	3	10	66	56	52	81	136	86	99	129	91	113	125	168	78	134	112	4.21453	4.34179	5.18108	4.3032	4.32156	1.15737	4.07569	4.04756	4.24741
TEP1	0.666659	0.00759582	102	43	57	312	118	117	135	113	242	249	220	237	197	644	217	240	366	289	123	262	86	94	96	219	140	124	270	174	422	756	515	452	625	384	781	430	695	467	4.4271	4.24469	3.83651	4.98018	4.40961	5.19591	4.62785	4.42399	5.2106
RBM39	-0.406418	0.00759702	2580	584	1935	2582	2077	1152	1694	1522	2203	1640	3027	2395	1901	3411	3635	2699	2642	3467	1033	1779	1321	656	1114	647	1262	1365	1437	2115	1327	1718	1909	1846	2055	1939	2327	1711	1764	1704	9.08526	8.00544	8.91782	8.02745	8.5447	8.49406	8.27511	8.17308	8.39561
SNRNP27	-0.406826	0.00789162	129	72	162	287	204	115	138	148	162	103	255	181	165	215	192	216	224	250	88	156	130	69	84	124	143	140	123	173	127	141	123	162	146	134	138	137	164	134	4.76534	4.98713	5.34086	4.85984	5.19825	5.17106	4.65951	4.81263	4.63235
DGCR8	0.469669	0.0079387	85	57	60	352	93	31	132	93	182	102	158	193	139	300	126	172	185	200	88	198	71	29	46	167	192	156	182	196	203	398	271	274	247	188	286	262	427	211	4.1646	4.65057	3.91031	5.154	4.06686	3.28409	4.59548	4.14355	4.80004
IPO7	0.491753	0.0079387	350	101	258	485	402	274	339	216	592	564	962	647	685	959	706	777	694	593	280	373	243	285	294	529	430	325	478	590	889	1080	819	954	992	860	1263	981	952	1228	6.20399	5.47489	6.01171	5.61597	6.17611	6.42268	5.95478	5.35742	6.50027
SRP54	-0.670144	0.00800496	538	121	549	548	389	73	350	428	553	332	712	668	538	681	1380	891	722	816	87	180	64	55	48	275	271	266	326	376	512	538	532	546	655	442	486	497	416	479	6.82397	5.73533	7.10067	5.79203	6.12871	4.51632	6.00082	6.3433	6.402
SUPT6H	-0.498117	0.00800496	1351	468	762	1899	888	281	1100	1343	760	628	1060	1117	737	1042	1760	928	1013	1120	376	621	252	175	168	684	887	816	863	924	531	797	818	706	838	592	985	650	1065	641	8.15201	7.68603	7.57354	7.58428	7.31904	6.45905	7.65228	7.9926	6.86053
EIF1B	-0.6783	0.00836752	426	69	258	356	354	136	242	129	135	107	212	165	148	242	206	272	215	250	149	211	162	69	122	109	132	96	170	249	109	116	107	137	105	109	115	116	118	125	6.48735	4.92581	6.01171	5.17029	5.99277	5.41279	5.46887	4.61471	4.36978
ZC3H7A	-0.651483	0.00852349	462	157	566	615	351	228	323	255	567	486	867	1511	595	1430	1486	1074	1116	1510	189	262	156	103	190	206	162	145	323	428	531	702	681	689	641	531	1029	641	710	607	6.60434	6.11084	7.14465	5.95832	5.9805	6.15767	5.88507	5.59667	6.43805
CNBP	-0.364123	0.00907829	2845	579	1856	3770	2885	1358	2233	1650	2134	1641	2508	2925	1988	3189	3161	3796	3063	3473	1281	1958	1290	632	944	860	1735	1563	1901	2436	1819	2050	2058	1816	1801	1876	2464	2097	1720	2225	9.2263	7.99303	8.85769	8.57345	9.01873	8.73138	8.67362	8.28956	8.3497
SAMD4B	-0.384173	0.00935471	236	75	119	288	153	89	150	170	186	169	192	310	153	249	338	163	209	359	61	119	86	49	53	189	129	112	142	160	147	220	194	155	216	163	288	151	239	172	5.6358	5.04595	4.89634	4.86486	4.78374	4.80177	4.77962	5.0123	4.83136
AIMP1	-0.396675	0.00947476	353	104	317	529	392	247	283	299	399	241	478	516	326	460	585	714	479	584	208	347	280	118	172	140	254	259	250	376	310	344	276	400	354	274	313	295	312	351	6.21629	5.51708	6.30865	5.74115	6.13979	6.27308	5.69448	5.82614	5.93137
VARS	0.551839	0.00950807	146	61	32	315	151	67	170	101	120	71	125	122	85	159	75	74	147	96	154	199	118	93	111	202	134	128	140	144	106	253	145	172	242	114	224	151	214	186	4.94369	4.74827	3.00676	4.99397	4.76478	4.3928	4.95995	4.26234	4.20021
RSL1D1	-0.494687	0.00962462	744	190	604	878	599	236	481	463	767	832	921	1593	772	1604	1549	1194	1013	1669	260	449	288	129	178	255	355	297	443	579	805	898	727	749	887	708	1067	798	812	1066	7.29152	6.38593	7.23837	6.47168	6.75121	6.2074	6.45925	6.45665	6.87376
FTSJ3	0.384503	0.00973507	150	44	87	468	255	106	137	132	195	166	228	176	203	320	205	251	269	158	172	217	156	76	150	185	284	231	259	222	201	374	292	207	321	262	365	247	242	319	4.98264	4.27779	4.44517	5.56454	5.51987	5.05363	4.64903	4.64782	4.89944
EIF3I	-0.362844	0.00981568	391	122	441	557	323	115	294	283	572	424	751	591	430	590	799	596	436	595	204	323	135	85	172	318	243	235	295	332	383	447	386	374	519	348	599	342	407	422	6.36372	5.7472	6.78474	5.81551	5.86064	5.17106	5.74945	5.74686	6.45071
RC3H1	0.527939	0.0102756	229	58	196	372	181	177	263	184	467	440	498	601	616	867	720	730	582	532	215	367	223	141	167	342	343	307	404	595	599	926	672	765	885	715	829	761	951	889	5.59239	4.67562	5.61547	5.23364	5.02587	5.79262	5.58882	5.12634	6.15827
CEBPZ	-0.558556	0.0103141	279	99	246	378	272	119	319	310	602	396	808	786	706	659	971	1047	764	929	115	195	97	61	94	180	196	283	247	464	431	524	428	481	467	438	560	439	466	543	5.8771	5.44606	5.94304	5.2567	5.6129	5.22034	5.86711	5.87823	6.52443
BCLAF1	-0.724491	0.0107293	1073	434	909	2104	1261	447	1541	1112	3986	3128	4869	2647	3568	3954	4106	3442	3394	3342	422	865	459	239	311	526	864	1020	1028	1667	1677	1975	2157	2323	2045	2306	2043	2164	2205	2010	7.81968	7.57724	7.82798	7.73214	7.82487	7.12852	8.13856	7.72034	9.251
NXF1	-0.394379	0.010985	539	183	313	837	590	227	488	251	435	456	679	581	405	621	1078	593	517	538	286	431	235	189	186	330	341	256	415	450	289	518	361	344	396	327	491	316	510	310	6.82664	6.3318	6.29034	6.40272	6.72937	6.15133	6.48009	5.57388	6.05592
SETD7	0.414766	0.0112001	966	371	810	1805	1077	530	813	765	1927	1392	1972	1541	1761	1435	1724	1932	2617	1779	622	1060	735	526	836	862	1281	994	1506	2081	1932	2385	2574	2706	2300	2205	2094	2163	3025	2445	7.66816	7.35102	7.66165	7.51105	7.59736	7.37417	7.21621	7.18084	8.20252
DDX47	-0.536857	0.0118632	141	54	111	222	159	91	149	108	305	222	397	343	294	276	474	485	398	454	76	108	71	39	51	84	76	76	141	151	240	298	220	256	297	228	304	256	245	259	4.89348	4.5727	4.79607	4.48993	4.83916	4.83379	4.76999	4.35882	5.54408
AFF1	-0.61124	0.0119925	4521	1251	3129	3722	2228	615	3444	2514	1712	1308	2034	2502	2351	4050	3986	1658	2328	3414	570	1775	686	319	367	1361	2908	1582	2870	2410	1298	1861	1622	1487	1755	1700	3212	1755	1853	1579	9.89448	9.10436	9.61115	8.55497	8.64594	7.58871	9.29867	8.89702	8.03187
DDX50	-0.29764	0.0124026	292	128	304	629	375	207	307	216	452	338	559	503	469	599	616	677	624	661	152	251	157	121	131	228	266	248	251	335	432	476	453	571	550	408	436	461	407	488	5.94276	5.81641	6.24827	5.99078	6.07586	6.01835	5.81183	5.35742	6.11119
TUT1	-0.412871	0.012426	77	54	79	213	112	48	111	163	146	84	171	270	76	276	173	159	224	210	32	106	70	29	53	69	131	102	121	112	118	140	191	162	132	92	162	109	161	93	4.02233	4.5727	4.30628	4.43034	4.33447	3.91276	4.34596	4.95172	4.48258
RPL9	-0.813599	0.0128742	215	17	109	223	115	27	66	60	91	215	398	133	211	290	145	389	247	414	36	73	43	31	27	55	71	55	58	104	158	284	59	158	203	170	155	173	49	55	5.50146	2.91053	4.76988	4.49641	4.37253	3.08566	3.59786	3.51307	3.80211
RSL24D1	-0.505486	0.0137611	574	80	589	565	557	324	298	175	500	469	635	734	461	820	851	786	556	1049	259	323	229	150	172	206	225	148	366	456	467	436	362	497	463	379	545	392	309	582	6.91738	5.13895	7.2021	5.83607	6.64637	6.66439	5.76893	5.05407	6.25672
YTHDF3	0.503485	0.0154923	212	63	170	475	248	145	176	126	636	384	552	464	627	622	544	720	534	488	243	344	223	126	162	261	284	232	419	493	619	779	694	921	698	813	685	763	642	809	5.4812	4.79474	5.41033	5.58594	5.47975	5.50515	5.00993	4.58081	6.60366
MRPL30	0.283972	0.0165819	139	57	124	286	152	113	163	99	155	103	171	215	146	243	175	228	216	210	131	186	155	70	125	125	187	166	166	206	213	272	210	245	252	216	263	223	274	245	4.8729	4.65057	4.95564	4.85482	4.77429	5.14578	4.89936	4.23355	4.56873
WBP4	-0.323797	0.0166009	215	69	139	275	140	69	165	172	194	123	233	215	136	258	178	324	189	202	83	153	70	57	79	96	165	135	181	212	136	148	155	144	212	159	204	169	146	166	5.50146	4.92581	5.12018	4.79831	4.65583	4.43516	4.91694	5.02916	4.89203
KAT8	-0.532767	0.0168109	328	74	198	436	284	173	262	175	155	119	205	201	124	309	286	240	220	307	143	232	175	71	193	121	119	130	181	194	127	147	166	139	163	121	195	136	140	136	6.11038	5.02661	5.6301	5.46244	5.67513	5.75966	5.58333	5.05407	4.56873
UPF2	-0.638927	0.0168205	612	204	455	936	448	104	622	687	521	402	769	871	414	1192	898	780	873	1054	87	443	102	46	42	310	562	579	511	632	452	615	521	505	518	429	593	511	515	514	7.00983	6.48845	6.82981	6.56393	6.33233	5.02618	6.82998	7.02573	6.31604
RBM34	-0.275798	0.0168404	208	53	123	305	205	88	176	137	192	152	184	228	215	230	244	374	275	275	90	144	92	45	72	112	99	125	167	186	210	296	228	221	223	169	248	188	204	204	5.45375	4.54577	4.94397	4.94749	5.2053	4.78549	5.00993	4.70137	4.8771
NOL6	0.424161	0.0171128	60	46	49	295	76	33	138	86	192	91	144	182	126	262	132	131	248	138	62	189	43	46	47	120	135	155	131	189	210	311	250	222	257	192	290	194	339	200	3.66344	4.34179	3.61899	4.89945	3.77639	3.37393	4.65951	4.03092	4.8771
PUM1	-0.352746	0.0180557	778	365	680	1055	716	253	945	938	917	660	1233	998	752	1312	1268	931	1155	1183	247	551	203	189	178	698	674	576	794	948	618	864	859	778	906	770	997	763	974	920	7.35597	7.3275	7.40932	6.73652	7.00852	6.30769	7.43321	7.47489	7.13137
ZFP36L1	-0.754731	0.0197335	2615	726	518	2066	2460	700	1855	1507	882	1375	1121	690	739	587	3616	757	1654	1135	529	1399	657	451	287	983	738	601	914	1557	341	626	685	575	635	621	465	449	767	575	9.10469	8.31939	7.01684	7.70585	8.78883	7.77545	8.40608	8.15879	7.07524
TXNL4A	0.929122	0.0206135	134	56	73	500	200	158	141	78	93	42	94	46	84	66	59	98	107	55	278	277	191	269	434	208	206	163	193	172	141	205	187	131	268	108	89	106	159	119	4.82012	4.62508	4.19256	5.65988	5.16972	5.62892	4.69049	3.89042	3.83338
PAPOLA	0.330293	0.0219196	778	290	948	1858	1184	898	1016	572	1054	869	1175	1133	1103	1714	1475	1631	1414	1778	896	1324	998	554	759	1006	995	882	1376	2129	1300	1557	1426	1603	1624	1130	1842	1377	1479	1738	7.35597	6.99575	7.88857	7.5528	7.73398	8.13475	7.5377	6.76153	7.3322
EIF3D	-0.379105	0.0225967	613	171	680	1079	580	234	415	331	516	637	692	1089	493	1238	1068	963	623	1072	290	363	309	223	318	340	332	239	371	472	539	582	504	479	680	568	977	530	596	712	7.01218	6.234	7.40932	6.76896	6.70472	6.19512	6.24643	5.97273	6.30214
CNOT8	-0.692993	0.0226799	2542	155	807	774	603	577	772	419	560	813	527	776	435	1278	1920	1031	1336	1719	266	652	594	295	388	247	355	187	556	411	416	422	472	496	654	508	2254	439	505	381	9.06385	6.09236	7.6563	6.28988	6.76081	7.49672	7.14157	6.31266	6.42014
SART3	-0.374244	0.0226799	505	241	461	817	542	210	651	680	429	274	525	500	301	691	663	522	553	556	209	509	256	102	217	315	411	411	338	461	336	464	443	328	407	345	413	375	480	396	6.73268	6.72882	6.84871	6.36784	6.607	6.03909	6.8957	7.01096	6.03589
RBM14	-0.433991	0.0231054	215	112	283	398	235	188	278	194	440	422	592	428	331	504	732	242	317	406	172	385	127	107	151	191	153	176	190	267	174	359	331	299	223	253	390	235	493	188	5.50146	5.62391	6.14506	5.33101	5.40214	5.87954	5.66878	5.2026	6.0724
TRIT1	-0.353795	0.0239172	52	28	83	190	86	72	92	53	143	95	134	125	96	219	184	165	158	187	50	101	60	28	25	62	61	47	73	96	114	158	152	109	153	99	160	115	123	106	3.45768	3.62741	4.3774	4.2658	3.95424	4.49645	4.07569	3.33476	4.45268
NUP153	-0.72505	0.0240623	321	232	387	684	340	80	419	333	886	657	1536	1020	1021	1338	1377	910	1017	874	67	213	84	47	52	261	221	252	391	555	545	743	669	757	796	685	682	697	724	827	6.07928	6.67393	6.59637	6.11164	5.93459	4.6482	6.26026	5.98142	7.08177
MTO1	-0.323814	0.0241507	76	65	173	269	217	77	136	130	135	112	205	214	149	369	190	254	265	189	71	160	76	37	71	67	89	94	154	177	168	167	194	195	181	160	195	205	188	167	4.00352	4.83977	5.43554	4.76653	5.28729	4.59315	4.63848	4.62583	4.36978
CALR	0.410195	0.0242059	2756	1365	2082	7725	4696	1412	3623	3801	2539	2458	3050	1842	2384	3748	2605	3727	3411	2321	2546	4305	2015	1397	1910	5113	5536	5639	3798	4351	3293	4026	3945	3832	5034	3351	2846	3553	4051	2780	9.18045	9.23017	9.02345	9.60835	9.72155	8.78763	9.37176	9.49337	8.60037
GNL2	0.405368	0.024483	101	48	87	442	250	135	117	82	273	113	265	233	301	251	219	256	276	200	204	188	158	113	199	192	142	159	174	231	335	354	243	308	390	249	324	262	352	332	4.41291	4.40307	4.44517	5.48214	5.49132	5.40215	4.42176	3.96238	5.38432
SRSF7	-0.568391	0.0250888	504	168	236	907	1629	306	392	196	1332	710	1202	1508	1073	1281	1838	2095	792	863	387	688	390	237	413	282	296	254	346	591	425	612	623	686	589	529	650	607	501	581	6.72982	6.20848	5.8832	6.51854	8.19423	6.58196	6.16422	5.21738	7.66984
SBDS	-1.09491	0.0253276	344	43	200	274	348	44	195	203	784	558	1322	895	971	983	1341	1325	974	1090	54	84	43	25	7	122	81	75	123	239	450	548	487	524	614	651	828	597	434	546	6.17905	4.24469	5.64459	4.79306	5.96812	3.78758	5.15765	5.26796	6.90537
AARS	-0.780695	0.0256914	205	196	603	401	371	83	362	346	561	198	1012	808	329	1445	1533	813	990	1323	60	163	42	32	85	265	190	175	227	220	712	659	577	534	661	374	626	529	754	604	5.43281	6.43076	7.23598	5.34183	6.0604	4.70123	6.04942	6.03663	6.42271
PRPF6	-0.433637	0.0266371	671	289	554	1101	505	121	731	930	424	312	607	827	403	941	686	814	786	805	239	455	291	82	107	299	573	499	444	503	448	544	620	417	463	449	617	439	586	518	7.14257	6.99077	7.11374	6.79807	6.50503	5.24436	7.06287	7.46254	6.01899
RBM43	-1.02634	0.0266371	46	30	88	98	64	14	109	95	170	149	240	279	99	221	333	307	301	291	7	34	14	9	0	13	71	63	82	134	123	109	178	163	152	194	142	143	135	111	3.28149	3.72663	4.46163	3.31347	3.52925	2.14441	4.31978	4.17417	4.70179
MRPL42	0.420969	0.0268561	58	26	61	156	145	63	82	74	192	157	231	171	230	218	150	278	264	196	79	131	60	52	68	141	164	113	218	309	216	268	255	315	247	248	291	294	206	277	3.61468	3.52085	3.93409	3.982	4.70638	4.30417	3.91009	3.81468	4.8771
FUBP3	0.310072	0.0269319	152	105	112	695	330	101	210	139	299	153	271	281	247	354	217	365	381	263	148	339	160	77	106	314	238	217	394	455	307	340	355	413	439	283	377	333	373	302	5.00172	5.53088	4.809	6.13464	5.89155	4.984	5.26445	4.72225	5.51544
HTATSF1	0.3067	0.0276176	256	97	157	644	355	193	290	293	547	228	577	471	428	678	372	693	698	553	282	352	324	168	249	252	294	351	368	469	499	749	784	535	641	525	501	610	685	596	5.75306	5.41665	5.29567	6.02475	5.99684	5.91738	5.7297	5.79692	6.38627
SUPV3L1	-0.426608	0.0280137	66	34	74	136	72	35	48	59	110	79	120	111	107	161	192	182	162	166	18	55	24	17	28	51	42	43	89	96	108	122	140	123	126	97	126	105	155	111	3.80053	3.90669	4.21215	3.7846	3.69863	3.4585	3.14021	3.48891	4.07496
RBBP6	-0.410092	0.0287349	526	165	626	936	721	197	707	746	952	656	1170	1046	1024	1077	1073	1238	1029	1240	190	533	218	114	160	371	872	667	862	1027	551	875	690	663	770	615	732	645	724	636	6.79143	6.1825	7.28997	6.56393	7.01856	5.94696	7.01472	7.14457	7.18539
RAN	0.537993	0.0288479	222	94	151	538	442	299	217	133	297	281	235	220	300	272	236	461	292	203	422	375	324	352	349	451	322	218	311	415	326	437	308	342	454	272	318	281	344	462	5.54764	5.37137	5.23951	5.76547	6.31289	6.54859	5.31171	4.65869	5.50577
MVP	0.371007	0.0289194	412	121	189	710	476	154	339	535	505	448	528	369	328	350	623	546	751	468	251	340	226	166	233	736	427	314	388	308	592	1050	703	677	995	511	715	625	782	761	6.43916	5.73533	5.56305	6.16543	6.41975	5.59195	5.95478	6.66509	6.27107
NPM1	-0.40309	0.0297333	1556	287	1391	1672	1292	495	1006	741	1012	920	1138	1348	874	1345	1405	1528	918	1614	495	878	471	196	480	737	1169	855	1023	1266	856	807	664	873	880	773	848	798	587	825	8.3558	6.98075	8.44166	7.40065	7.8599	7.27563	7.52343	7.13487	7.27355
ZCRB1	0.36402	0.0299242	194	83	96	395	226	126	132	94	228	117	188	211	206	178	147	391	298	245	217	176	208	99	162	201	146	177	227	242	287	290	263	297	318	276	251	325	250	286	5.35332	5.192	4.58695	5.3201	5.34586	5.30271	4.59548	4.15894	5.12472
DNMT1	0.547141	0.0302599	111	131	41	475	270	165	176	168	214	91	138	149	151	263	122	185	226	124	236	295	213	193	168	226	251	231	215	253	204	335	280	226	244	133	290	149	340	203	4.54887	5.84981	3.36274	5.58594	5.60226	5.69141	5.00993	4.99525	5.03341
LARP4	0.383021	0.0305701	195	60	132	402	251	125	223	142	406	336	483	473	428	627	478	537	468	539	233	344	162	153	213	217	209	209	303	475	497	658	482	573	609	439	587	626	577	702	5.36073	4.72446	5.04572	5.34542	5.49708	5.29123	5.35102	4.75301	5.95644
RBMS3	-0.499894	0.0317168	245	167	166	470	434	184	373	256	616	622	796	862	524	962	685	997	1598	869	147	198	176	91	115	204	237	187	200	377	468	808	554	578	528	769	566	545	717	523	5.68975	6.19987	5.37601	5.57068	6.28655	5.84853	6.09258	5.60231	6.55758
SPATS2L	0.485786	0.0322649	215	174	167	899	364	105	503	264	450	213	373	380	529	492	260	411	552	369	200	257	94	85	125	595	382	472	616	627	633	1328	596	749	810	575	517	592	938	548	5.50146	6.25908	5.38467	6.50576	6.03293	5.03997	6.52375	5.64667	6.1048
SRSF5	-0.443028	0.0330397	2998	749	1767	5589	4324	1526	1839	1255	2349	1960	3054	2659	2568	3054	3109	4017	3127	3330	1858	2939	2349	909	1712	664	1287	1127	2102	3063	1463	1875	1934	1665	1700	2236	1816	2058	1518	1313	9.30187	8.36438	8.7868	9.14143	9.60249	8.89963	8.39358	7.89484	8.48817
TRMT13	0.448118	0.0332685	42	51	119	186	160	103	85	47	113	92	142	175	91	316	99	135	202	198	103	229	127	71	84	70	85	80	175	213	191	266	231	267	192	156	202	237	208	261	3.15081	4.49038	4.89634	4.23517	4.84819	5.01226	3.9618	3.16216	4.11369
XPO5	0.429501	0.0344363	78	38	38	291	128	80	147	73	234	202	211	190	234	393	217	264	309	189	99	208	94	63	57	149	142	123	175	184	245	448	399	349	346	263	410	324	429	331	4.0409	4.06675	3.25356	4.87979	4.52676	4.6482	4.75052	3.7951	5.16215
ZNF622	-0.551538	0.0345169	152	46	183	169	142	30	144	152	168	152	251	249	169	259	552	286	180	225	35	101	22	12	21	91	177	115	112	126	157	195	155	160	284	202	254	180	200	160	5.00172	4.34179	5.51654	4.0972	4.67626	3.23698	4.72082	4.85105	4.68474
CLK1	-0.480762	0.0361576	1050	347	1323	1117	1658	527	689	629	2376	1634	3198	2057	1517	2724	3544	2463	2731	2784	531	1304	644	503	466	531	421	463	973	1268	1328	1552	1685	1843	1415	1334	1674	1406	1558	1412	7.78843	7.25456	8.36936	6.81888	8.21968	7.36598	6.97752	6.89853	8.50466
R3HCC1	-0.555087	0.0365668	68	81	97	168	114	17	165	103	118	84	186	183	215	162	160	177	108	141	40	52	32	9	10	133	57	51	71	69	151	210	134	126	169	99	124	110	197	120	3.84347	5.15685	4.60187	4.08866	4.35996	2.42221	4.91694	4.29057	4.17601
RPL17	-0.62323	0.0372099	114	25	85	177	147	149	80	51	73	77	76	68	66	167	156	118	116	146	64	81	88	88	84	40	72	62	106	159	60	53	44	71	70	53	74	47	52	70	4.58728	3.46447	4.41168	4.16377	4.72611	5.54438	3.87456	3.27949	3.48516
PTGES3	-0.28929	0.0380205	582	143	555	793	685	349	502	320	664	520	803	980	563	1016	1114	952	869	1142	274	562	275	129	206	405	355	258	403	638	607	744	701	727	735	605	829	668	697	704	6.93734	5.97617	7.11634	6.32485	6.94469	6.77158	6.52088	5.924	6.66579
MRPL39	-0.744174	0.0381313	48	213	285	462	130	12	64	69	70	66	89	79	69	87	77	161	103	103	23	32	15	19	6	197	63	60	78	132	62	92	56	82	68	68	65	79	72	89	3.34264	6.55071	6.15521	5.54594	4.54909	1.92418	3.55362	3.71404	3.42483
NFX1	-0.434945	0.0383844	514	204	517	815	346	88	357	540	428	382	552	772	434	908	761	792	685	750	140	313	108	47	84	236	327	357	361	462	451	610	571	537	540	516	682	469	618	650	6.75815	6.48845	7.01405	6.36431	5.95981	4.78549	6.02937	6.6785	6.03253
ZCCHC11	-0.52054	0.0388172	521	226	423	647	361	150	569	630	842	719	1096	1035	819	1323	1166	1283	1148	1175	110	381	119	84	63	308	442	428	506	843	635	810	815	825	852	699	826	756	801	789	6.77766	6.63614	6.72464	6.03146	6.021	5.55402	6.70154	6.90082	7.00831
BAZ2A	-0.623494	0.0392626	1049	331	542	902	426	146	1147	1293	543	533	714	996	535	1173	1366	658	872	983	118	662	117	67	45	613	760	740	674	710	377	731	613	581	615	481	831	556	751	419	7.78705	7.18647	7.08216	6.51057	6.25972	5.51506	7.71263	7.93787	6.37568
RPS6	-0.402334	0.0392626	8402	2620	8666	23335	9522	5294	9389	6419	5426	6079	6341	8242	4869	9684	6954	10491	5816	10955	6368	7116	5782	3064	5268	5203	6640	5079	7848	10577	5071	5320	4827	5167	6073	4756	6681	4701	4058	5874	10.7885	10.1708	11.0808	11.2032	10.7413	10.6942	10.7455	10.2493	9.69592
UNKL	-0.415999	0.0403598	86	49	77	147	72	24	111	148	82	77	83	148	58	375	114	119	188	136	23	89	58	26	22	81	105	79	104	81	52	128	127	110	112	79	131	86	118	85	4.18144	4.43276	4.26936	3.8965	3.69863	2.91658	4.34596	4.81263	3.65232
ZC3H15	-0.244927	0.0406061	328	98	253	477	366	159	311	248	446	239	595	388	471	556	675	631	564	567	183	228	157	137	136	205	303	279	240	425	353	469	377	443	400	366	401	382	404	407	6.11038	5.43143	5.98349	5.59199	6.04083	5.63801	5.83049	5.55655	6.09193
SMG6	-0.601974	0.0420203	280	113	278	415	155	32	294	524	327	281	354	526	293	623	551	412	467	420	41	168	35	26	23	230	229	186	219	252	261	392	422	288	352	260	436	280	461	296	5.88225	5.63672	6.11935	5.39129	4.80245	3.32971	5.74945	6.63513	5.64448
NOP56	0.354321	0.0422689	109	60	155	469	417	88	211	144	179	156	213	187	152	238	184	279	263	143	155	330	145	78	100	299	234	193	316	323	260	274	292	347	298	153	293	197	314	219	4.52269	4.72446	5.2772	5.56761	6.22893	4.78549	5.2713	4.77316	4.7761
RPL23A	-0.398603	0.0426849	344	119	442	778	519	158	225	152	388	414	581	514	391	622	512	756	503	788	235	252	222	61	118	120	243	142	399	467	479	404	354	401	450	385	562	381	381	473	6.17905	5.7113	6.78801	6.29731	6.54447	5.62892	5.36389	4.85105	5.89106
DDX51	-0.498299	0.0430936	141	58	115	393	192	127	208	129	107	96	114	177	77	219	146	137	112	185	106	167	132	30	91	91	105	139	136	149	60	156	131	90	92	69	132	71	140	81	4.89348	4.67562	4.84708	5.31279	5.11089	5.31411	5.25066	4.61471	4.03516
DIS3	-0.816786	0.0431633	369	96	461	499	378	81	267	335	1320	787	2601	1890	1257	1956	2094	1412	1033	1613	76	219	110	48	64	188	244	250	331	417	747	852	761	866	922	898	902	929	707	846	6.28021	5.40171	6.84871	5.65699	6.08735	4.66609	5.61058	5.99005	7.65679
IGHMBP2	-0.384111	0.0445291	109	52	47	204	162	110	131	165	191	69	216	133	85	159	126	276	212	82	53	122	61	46	59	120	103	64	81	84	101	179	147	102	121	95	238	100	145	110	4.52269	4.51834	3.55907	4.36817	4.86609	5.107	4.58453	4.96929	4.86958
EIF1	-0.596567	0.0456437	7526	1180	6089	5236	7216	2834	2980	1710	2065	1759	3197	3172	2059	2760	4369	3003	2336	4166	2595	3777	2494	1626	2603	2432	2324	1742	2554	3262	1303	1504	1184	1370	1722	1617	1991	1458	1389	1386	10.6297	9.02007	10.5716	9.04731	10.3413	9.79266	9.08991	8.34108	8.30229
ASCC1	-0.708285	0.0464798	140	31	155	88	52	29	38	70	171	198	189	321	112	286	348	259	187	354	15	59	17	22	19	45	45	41	60	64	142	148	211	142	149	126	346	138	160	163	4.88323	3.7738	5.2772	3.15884	3.23084	3.18828	2.80489	3.73474	4.71023
POLR2B	0.502838	0.0465935	211	43	235	421	272	160	177	152	490	364	499	546	608	395	532	901	854	609	234	305	244	157	197	261	182	166	361	443	743	1035	672	885	961	723	805	873	772	844	5.47439	4.24469	5.87708	5.41198	5.6129	5.64705	5.01809	4.85105	6.22759
PPRC1	0.454248	0.0469437	60	36	43	309	100	43	127	80	139	65	331	132	269	265	190	94	120	112	81	237	74	26	52	207	148	152	278	240	170	328	156	184	293	131	187	185	270	154	3.66344	3.98894	3.4312	4.96626	4.17131	3.75451	4.53987	3.92684	4.41183
DDX56	-0.427406	0.0486483	254	179	329	591	412	114	405	366	205	124	278	272	171	354	349	194	311	306	177	292	157	46	83	205	247	220	299	291	156	250	260	189	224	163	221	204	250	181	5.74176	6.29993	6.36223	5.90093	6.21154	5.15848	6.21126	6.11766	4.9715
ZC3H6	-0.5722	0.0488141	583	186	436	946	377	160	647	741	887	695	742	1746	671	1873	1143	1532	1224	1929	108	439	164	54	98	217	592	604	626	699	734	696	949	873	836	813	1064	828	630	862	6.93982	6.35525	6.7683	6.57925	6.08353	5.64705	6.88682	7.13487	7.0834
CPEB3	-0.535963	0.049787	227	113	287	369	215	152	157	319	149	131	200	169	80	323	280	177	304	227	88	196	110	52	92	48	308	222	194	220	88	132	160	198	137	202	89	193	166	137	5.57975	5.63672	6.16529	5.22197	5.27394	5.57311	4.84533	5.91949	4.51188
LSM1	0.95841	0.0498772	78	75	86	485	276	150	146	54	80	30	78	49	54	95	49	95	89	62	415	255	336	382	584	244	194	180	234	271	119	109	104	120	138	82	105	125	99	104	4.0409	5.04595	4.42853	5.61597	5.63394	5.55402	4.74069	3.36162	3.61681
[truncated: 29 more columns]
