# Supplementary material for: RNA-binding proteins that are highly expressed and enriched in healthy cartilage but suppressed in osteoarthritis
Source: Front Cell Dev Biol. 2023 Jun 30;11:1208315. doi: 10.3389/fcell.2023.1208315 (PMC10349536; doi:10.3389/fcell.2023.1208315)
Supplement: Supplementary file 3 [file DataSheet1.zip › Table 16.CSV]

Supplemental Table 16. STRING protein-protein interaction network anaysis of the 188 DE RBPs in OA cartilage followed by k-Means clustering into 10 clusters.
#clustering method	cluster number	cluster color	# nodes (gene count)	# of edges	average node degree	average local clustering coefficient	expected # of edges	PPI enrichment pValue	protein name	protein identifier	protein description
kmeans	1	Red	15	20	2.67	0.514	0	< 1.0E-16	CNOT6	9606.ENSP00000377024	CCR4-NOT transcription complex subunit 6; Poly(A) nuclease with 3'-5' RNase activity. Catalytic component of the CCR4-NOT complex which is one of the major cellular mRNA deadenylases and is linked to various cellular processes including bulk mRNA degradation, miRNA-mediated repression, translational repression during translational initiation and general transcription regulation. Additional comple…
kmeans	1	Red	15	20	2.67	0.514	0	< 1.0e-16	CNOT8	9606.ENSP00000430493	CCR4-NOT transcription complex subunit 8; Has 3'-5' poly(A) exoribonuclease activity for synthetic poly(A) RNA substrate. Its function seems to be partially redundant with that of CNOT7. Catalytic component of the CCR4-NOT complex which is linked to various cellular processes including bulk mRNA degradation, miRNA-mediated repression, translational repression during translational initiation and g…
kmeans	1	Red	15	20	2.67	0.514	0	< 1.0e-16	CPEB3	9606.ENSP00000482128	Cytoplasmic polyadenylation element-binding protein 3; Sequence-specific RNA-binding protein which acts as a translational repressor in the basal unstimulated state but, following neuronal stimulation, acts as a translational activator (By similarity). In contrast to CPEB1, does not bind to the cytoplasmic polyadenylation element (CPE), a uridine-rich sequence element within the mRNA 3'-UTR, but …
kmeans	1	Red	15	20	2.67	0.514	0	< 1.0e-16	FUBP3	9606.ENSP00000318177	Far upstream element-binding protein 3; May interact with single-stranded DNA from the far- upstream element (FUSE). May activate gene expression
kmeans	1	Red	15	20	2.67	0.514	0	< 1.0e-16	GTF3A	9606.ENSP00000370532	Transcription factor IIIA; Involved in ribosomal large subunit biogenesis. Binds the approximately 50 base pairs internal control region (ICR) of 5S ribosomal RNA genes. It is required for their RNA polymerase III-dependent transcription and may also maintain the transcription of other genes. Also binds the transcribed 5S RNA's (By similarity); General transcription factors
kmeans	1	Red	15	20	2.67	0.514	0	< 1.0e-16	LARP4	9606.ENSP00000381490	La-related protein 4; RNA binding protein that binds to the poly-A tract of mRNA molecules. Associates with the 40S ribosomal subunit and with polysomes. Plays a role in the regulation of mRNA translation. Plays a role in the regulation of cell morphology and cytoskeletal organization; La ribonucleoprotein domain containing
kmeans	1	Red	15	20	2.67	0.514	0	< 1.0e-16	LSM14B	9606.ENSP00000279068	Protein LSM14 homolog B; May play a role in control of mRNA translation; LSm proteins
kmeans	1	Red	15	20	2.67	0.514	0	< 1.0e-16	PATL1	9606.ENSP00000300146	Protein PAT1 homolog 1; RNA-binding protein involved in deadenylation-dependent decapping of mRNAs, leading to the degradation of mRNAs. Acts as a scaffold protein that connects deadenylation and decapping machinery. Required for cytoplasmic mRNA processing body (P-body) assembly. In case of infection, required for translation and replication of hepatitis C virus (HCV); Belongs to the PAT1 family
kmeans	1	Red	15	20	2.67	0.514	0	< 1.0e-16	PUM1	9606.ENSP00000391723	Pumilio homolog 1; Sequence-specific RNA-binding protein that acts as a post-transcriptional repressor by binding the 3'-UTR of mRNA targets. Binds to an RNA consensus sequence, the Pumilio Response Element (PRE), 5'-UGUANAUA-3', that is related to the Nanos Response Element (NRE). Mediates post-transcriptional repression of transcripts via different mechanisms: acts via direct recruitment of the…
kmeans	1	Red	15	20	2.67	0.514	0	< 1.0e-16	RC3H1	9606.ENSP00000356669	Roquin-1; Post-transcriptional repressor of mRNAs containing a conserved stem loop motif, called constitutive decay element (CDE), which is often located in the 3'-UTR, as in HMGXB3, ICOS, IER3, NFKBID, NFKBIZ, PPP1R10, TNF and in many more mRNAs (By similarity). Cleaves translationally inactive mRNAs harboring a stem-loop (SL), often located in their 3'-UTRs, during the early phase of inflammati…
kmeans	1	Red	15	20	2.67	0.514	0	< 1.0e-16	SAMD4B	9606.ENSP00000317224	Protein Smaug homolog 2; Has transcriptional repressor activity. Overexpression inhibits the transcriptional activities of AP-1, p53/TP53 and CDKN1A; Armadillo-like helical domain containing
kmeans	1	Red	15	20	2.67	0.514	0	< 1.0e-16	ZC3H6	9606.ENSP00000386764	Zinc finger ccch domain-containing protein 6; Zinc finger CCCH-type containing 6
kmeans	1	Red	15	20	2.67	0.514	0	< 1.0e-16	ZC3H7A	9606.ENSP00000379773	Zinc finger CCCH domain-containing protein 7A; May be a specific regulator of miRNA biogenesis. Binds to microRNAs MIR7-1, MIR16-2 and MIR29A hairpins recognizing the 3'-ATA(A/T)-5' motif in the apical loop; Tetratricopeptide repeat domain containing
kmeans	1	Red	15	20	2.67	0.514	0	< 1.0e-16	ZC3H7B	9606.ENSP00000345793	Zinc finger CCCH domain-containing protein 7B; May be a specific regulator of miRNA biogenesis. Binds to microRNAs MIR7-1, MIR16-2 and MIR29A hairpins recognizing the 'ATA(A/T)' motif in the apical loop; Tetratricopeptide repeat domain containing
kmeans	1	Red	15	20	2.67	0.514	0	< 1.0e-16	ZCCHC2	9606.ENSP00000269499	Zinc finger cchc domain-containing protein 2; Zinc finger CCHC-type containing 2
kmeans	2	Brown	12	11	1.83	0.442	2	1.15E-05	BAZ2A	9606.ENSP00000446880	Bromodomain adjacent to zinc finger domain protein 2A; Essential component of the NoRC (nucleolar remodeling complex) complex, a complex that mediates silencing of a fraction of rDNA by recruiting histone-modifying enzymes and DNA methyltransferases, leading to heterochromatin formation and transcriptional silencing. In the complex, it plays a central role by being recruited to rDNA and by target…
kmeans	2	Brown	12	11	1.83	0.442	2	1.15E-05	CTIF	9606.ENSP00000372459	CBP80/20-dependent translation initiation factor; Specifically required for the pioneer round of mRNA translation mediated by the cap-binding complex (CBC), that takes place during or right after mRNA export via the nuclear pore complex (NPC). Acts via its interaction with the NCBP1/CBP80 component of the CBC complex and recruits the 40S small subunit of the ribosome via eIF3. In contrast, it is …
kmeans	2	Brown	12	11	1.83	0.442	2	1.15E-05	DNMT1	9606.ENSP00000352516	DNA (cytosine-5)-methyltransferase 1; Methylates CpG residues. Preferentially methylates hemimethylated DNA. Associates with DNA replication sites in S phase maintaining the methylation pattern in the newly synthesized strand, that is essential for epigenetic inheritance. Associates with chromatin during G2 and M phases to maintain DNA methylation independently of replication. It is responsible f…
kmeans	2	Brown	12	11	1.83	0.442	2	1.15E-05	ERN1	9606.ENSP00000401445	Serine/threonine-protein kinase/endoribonuclease IRE1; Senses unfolded proteins in the lumen of the endoplasmic reticulum via its N-terminal domain which leads to enzyme auto- activation. The active endoribonuclease domain splices XBP1 mRNA to generate a new C-terminus, converting it into a potent unfolded-protein response transcriptional activator and triggering growth arrest and apoptosis
kmeans	2	Brown	12	11	1.83	0.442	2	1.15E-05	KAT8	9606.ENSP00000406037	Histone acetyltransferase myst1; Histone acetyltransferase KAT8; Histone acetyltransferase which may be involved in transcriptional activation. May influence the function of ATM. As part of the MSL complex it is involved in acetylation of nucleosomal histone H4 producing specifically H4K16ac. As part of the NSL complex it may be involved in acetylation of nucleosomal histone H4 on several lysine …
kmeans	2	Brown	12	11	1.83	0.442	2	1.15E-05	MVP	9606.ENSP00000378760	Major vault protein; Required for normal vault structure. Vaults are multi- subunit structures that may act as scaffolds for proteins involved in signal transduction. Vaults may also play a role in nucleo- cytoplasmic transport. Down-regulates IFNG-mediated STAT1 signaling and subsequent activation of JAK. Down-regulates SRC activity and signaling through MAP kinases
kmeans	2	Brown	12	11	1.83	0.442	2	1.15E-05	NPM1	9606.ENSP00000296930	Nucleophosmin; Involved in diverse cellular processes such as ribosome biogenesis, centrosome duplication, protein chaperoning, histone assembly, cell proliferation, and regulation of tumor suppressors p53/TP53 and ARF. Binds ribosome presumably to drive ribosome nuclear export. Associated with nucleolar ribonucleoprotein structures and bind single-stranded nucleic acids. Acts as a chaperonin for…
kmeans	2	Brown	12	11	1.83	0.442	2	1.15E-05	PARP1	9606.ENSP00000355759	Poly [ADP-ribose] polymerase 1; Involved in the base excision repair (BER) pathway, by catalyzing the poly(ADP-ribosyl)ation of a limited number of acceptor proteins involved in chromatin architecture and in DNA metabolism. This modification follows DNA damages and appears as an obligatory step in a detection/signaling pathway leading to the reparation of DNA strand breaks. Mediates the poly(ADP-…
kmeans	2	Brown	12	11	1.83	0.442	2	1.15E-05	PPARGC1A	9606.ENSP00000264867	Peroxisome proliferator-activated receptor gamma coactivator 1-alpha; Transcriptional coactivator for steroid receptors and nuclear receptors. Greatly increases the transcriptional activity of PPARG and thyroid hormone receptor on the uncoupling protein promoter. Can regulate key mitochondrial genes that contribute to the program of adaptive thermogenesis. Plays an essential role in metabolic rep…
kmeans	2	Brown	12	11	1.83	0.442	2	1.15E-05	PRDX1	9606.ENSP00000262746	Peroxiredoxin-1; Thiol-specific peroxidase that catalyzes the reduction of hydrogen peroxide and organic hydroperoxides to water and alcohols, respectively. Plays a role in cell protection against oxidative stress by detoxifying peroxides and as sensor of hydrogen peroxide-mediated signaling events. Might participate in the signaling cascades of growth factors and tumor necrosis factor-alpha by r…
kmeans	2	Brown	12	11	1.83	0.442	2	1.15E-05	TIPARP	9606.ENSP00000420612	TCDD-inducible poly [ADP-ribose] polymerase; Poly [ADP-ribose] polymerase using NAD(+) as a substrate to transfer ADP-ribose onto glutamic acid residues of a protein acceptor; repeated rounds of ADP-ribosylation leads to the formation of poly(ADPribose) chains on the protein, thereby altering the function of the target protein. May play a role in the adaptive response to chemical exposure (TCDD) …
kmeans	2	Brown	12	11	1.83	0.442	2	1.15E-05	UBTF	9606.ENSP00000302640	Upstream binding transcription factor; Nucleolar transcription factor 1; Recognizes the ribosomal RNA gene promoter and activates transcription mediated by RNA polymerase I through cooperative interactions with the transcription factor SL1/TIF-IB complex. It binds specifically to the upstream control element
kmeans	3	Dark Golden Rod	17	37	4.35	0.734	1	< 1.0e-16	CARHSP1	9606.ENSP00000379838	Calcium-regulated heat-stable protein 1; Binds mRNA and regulates the stability of target mRNA. Binds single-stranded DNA (in vitro)
kmeans	3	Dark Golden Rod	17	37	4.35	0.734	1	< 1.0e-16	DCP1A	9606.ENSP00000476046	mRNA-decapping enzyme 1A; Necessary for the degradation of mRNAs, both in normal mRNA turnover and in nonsense-mediated mRNA decay. Removes the 7- methyl guanine cap structure from mRNA molecules, yielding a 5'- phosphorylated mRNA fragment and 7m-GDP. Contributes to the transactivation of target genes after stimulation by TGFB1; Belongs to the DCP1 family
kmeans	3	Dark Golden Rod	17	37	4.35	0.734	1	< 1.0e-16	DIS3	9606.ENSP00000366997	DIS3 homolog, exosome endoribonuclease and 3'-5' exoribonuclease; Exosome complex exonuclease RRP44; Putative catalytic component of the RNA exosome complex which has 3'->5' exoribonuclease activity and participates in a multitude of cellular RNA processing and degradation events. In the nucleus, the RNA exosome complex is involved in proper maturation of stable RNA species such as rRNA, snRNA an…
kmeans	3	Dark Golden Rod	17	37	4.35	0.734	1	< 1.0e-16	GTPBP1	9606.ENSP00000216044	GTP-binding protein 1; Promotes degradation of target mRNA species. Plays a role in the regulation of circadian mRNA stability. Binds GTP and has GTPase activity (By similarity)
kmeans	3	Dark Golden Rod	17	37	4.35	0.734	1	< 1.0e-16	LSM1	9606.ENSP00000310596	U6 snRNA-associated Sm-like protein LSm1; Plays a role in the degradation of histone mRNAs, the only eukaryotic mRNAs that are not polyadenylated. Probably also part of an LSm subunits- containing complex involved in the general process of mRNA degradation (By similarity); Belongs to the snRNP Sm proteins family
kmeans	3	Dark Golden Rod	17	37	4.35	0.734	1	< 1.0e-16	PAPOLA	9606.ENSP00000216277	Poly(A) polymerase alpha; Polymerase that creates the 3'-poly(A) tail of mRNA's. Also required for the endoribonucleolytic cleavage reaction at some polyadenylation sites. May acquire specificity through interaction with a cleavage and polyadenylation specificity factor (CPSF) at its C-terminus
kmeans	3	Dark Golden Rod	17	37	4.35	0.734	1	< 1.0e-16	RAN	9606.ENSP00000446215	GTP-binding nuclear protein Ran; GTPase involved in nucleocytoplasmic transport, participating both to the import and the export from the nucleus of proteins and RNAs. Switches between a cytoplasmic GDP- and a nuclear GTP-bound state by nucleotide exchange and GTP hydrolysis. Nuclear import receptors such as importin beta bind their substrates only in the absence of GTP-bound RAN and release them…
kmeans	3	Dark Golden Rod	17	37	4.35	0.734	1	< 1.0e-16	RBM7	9606.ENSP00000364639	RNA-binding protein 7; Subunit of the trimeric nuclear exosome targeting (NEXT) complex, a complex that directs a subset of non-coding short-lived RNAs for exosomal degradation. The RNA exosome is fundamental for the degradation of RNA in eukaryotic nuclei. Substrate targeting is facilitated by its cofactor SKIV2L2/MTR4, which links to RNA- binding protein adapters. Possible involved in germ cell…
kmeans	3	Dark Golden Rod	17	37	4.35	0.734	1	< 1.0e-16	SMG6	9606.ENSP00000263073	SMG6, nonsense mediated mRNA decay factor; Telomerase-binding protein EST1A; Component of the telomerase ribonucleoprotein (RNP) complex that is essential for the replication of chromosome termini. May have a general role in telomere regulation. Promotes in vitro the ability of TERT to elongate telomeres. Overexpression induces telomere uncapping, chromosomal end-to-end fusions (telomeric DNA per…
kmeans	3	Dark Golden Rod	17	37	4.35	0.734	1	< 1.0e-16	SUPV3L1	9606.ENSP00000352678	ATP-dependent RNA helicase SUPV3L1, mitochondrial; Major helicase player in mitochondrial RNA metabolism. Component of the mitochondrial degradosome (mtEXO) complex, that degrades 3' overhang double-stranded RNA with a 3'-to-5' directionality in an ATP-dependent manner. ATPase and ATP- dependent multisubstrate helicase, able to unwind double-stranded (ds) DNA and RNA, and RNA/DNA heteroduplexes i…
kmeans	3	Dark Golden Rod	17	37	4.35	0.734	1	< 1.0e-16	TUT1	9606.ENSP00000308000	Speckle targeted PIP5K1A-regulated poly(A) polymerase; Poly(A) polymerase that creates the 3'-poly(A) tail of specific pre-mRNAs. Localizes to nuclear speckles together with PIP5K1A and mediates polyadenylation of a select set of mRNAs, such as HMOX1. In addition to polyadenylation, it is also required for the 3'-end cleavage of pre-mRNAs: binds to the 3'UTR of targeted pre-mRNAs and promotes the…
kmeans	3	Dark Golden Rod	17	37	4.35	0.734	1	< 1.0e-16	UPF2	9606.ENSP00000348708	Regulator of nonsense transcripts 2; Involved in nonsense-mediated decay (NMD) of mRNAs containing premature stop codons by associating with the nuclear exon junction complex (EJC). Recruited by UPF3B associated with the EJC core at the cytoplasmic side of the nuclear envelope and the subsequent formation of an UPF1-UPF2-UPF3 surveillance complex (including UPF1 bound to release factors at the st…
kmeans	3	Dark Golden Rod	17	37	4.35	0.734	1	< 1.0e-16	ZC3H12A	9606.ENSP00000362179	Endoribonuclease ZC3H12A; Endoribonuclease involved in various biological functions such as cellular inflammatory response and immune homeostasis, glial differentiation of neuroprogenitor cells, cell death of cardiomyocytes, adipogenesis and angiogenesis. Functions as an endoribonuclease involved in mRNA decay. Modulates the inflammatory response by promoting the degradation of a set of translati…
kmeans	3	Dark Golden Rod	17	37	4.35	0.734	1	< 1.0e-16	ZCCHC11	9606.ENSP00000257177	Zinc finger cchc-type containing 11; Terminal uridylyltransferase 4; Uridylyltransferase that mediates the terminal uridylation of mRNAs with short (less than 25 nucleotides) poly(A) tails, hence facilitating global mRNA decay. Involved in microRNA (miRNA)-induced gene silencing through uridylation of deadenylated miRNA targets. Also acts as a suppressor of miRNA biogenesis by mediating the termi…
kmeans	3	Dark Golden Rod	17	37	4.35	0.734	1	< 1.0e-16	ZCCHC8	9606.ENSP00000438993	Zinc finger CCHC domain-containing protein 8; Scaffolding subunit of the trimeric nuclear exosome targeting (NEXT) complex, a complex that directs a subset of non- coding short-lived RNAs for exosomal degradation. The RNA exosome is fundamental for the degradation of RNA in eukaryotic nuclei. Substrate targeting is facilitated by its cofactor SKIV2L2/MTR4, which links to RNA-binding protein adapt…
kmeans	3	Dark Golden Rod	17	37	4.35	0.734	1	< 1.0e-16	ZFP36	9606.ENSP00000469647	mRNA decay activator protein ZFP36; Zinc-finger RNA-binding protein that destabilizes several cytoplasmic AU-rich element (ARE)-containing mRNA transcripts by promoting their poly(A) tail removal or deadenylation, and hence provide a mechanism for attenuating protein synthesis. Acts as an 3'-untranslated region (UTR) ARE mRNA-binding adapter protein to communicate signaling events to the mRNA dec…
kmeans	3	Dark Golden Rod	17	37	4.35	0.734	1	< 1.0e-16	ZFP36L1	9606.ENSP00000388402	mRNA decay activator protein ZFP36L1; Zinc-finger RNA-binding protein that destabilizes several cytoplasmic AU-rich element (ARE)-containing mRNA transcripts by promoting their poly(A) tail removal or deadenylation, and hence provide a mechanism for attenuating protein synthesis. Acts as a 3'-untranslated region (UTR) ARE mRNA-binding adapter protein to communicate signaling events to the mRNA de…
kmeans	4	Green Yellow	11	38	6.91	0.85	1	< 1.0e-16	AARS	9606.ENSP00000261772	Alanine--tRNA ligase, cytoplasmic; Catalyzes the attachment of alanine to tRNA(Ala) in a two-step reaction: alanine is first activated by ATP to form Ala- AMP and then transferred to the acceptor end of tRNA(Ala). Also edits incorrectly charged tRNA(Ala) via its editing domain; Belongs to the class-II aminoacyl-tRNA synthetase family
kmeans	4	Green Yellow	11	38	6.91	0.85	1	< 1.0e-16	CARS	9606.ENSP00000369897	Cysteine--tRNA ligase, cytoplasmic; Aminoacyl tRNA synthetases, Class I; Belongs to the class-I aminoacyl-tRNA synthetase family
kmeans	4	Green Yellow	11	38	6.91	0.85	1	< 1.0e-16	GARS	9606.ENSP00000373918	Glycine--tRNA ligase; Catalyzes the ligation of glycine to the 3'-end of its cognate tRNA. Also produces diadenosine tetraphosphate (Ap4A), a universal pleiotropic signaling molecule needed for cell regulation pathways, by direct condensation of 2 ATPs; Belongs to the class-II aminoacyl-tRNA synthetase family
kmeans	4	Green Yellow	11	38	6.91	0.85	1	< 1.0e-16	IGHMBP2	9606.ENSP00000255078	DNA-binding protein SMUBP-2; 5' to 3' helicase that unwinds RNA and DNA duplices in an ATP-dependent reaction. Acts as a transcription regulator. Required for the transcriptional activation of the flounder liver- type antifreeze protein gene. Exhibits strong binding specificity to the enhancer element B of the flounder antifreeze protein gene intron. Binds to the insulin II gene RIPE3B enhancer r…
kmeans	4	Green Yellow	11	38	6.91	0.85	1	< 1.0e-16	MTO1	9606.ENSP00000402038	Protein MTO1 homolog, mitochondrial; Involved in the 5-carboxymethylaminomethyl modification (mnm(5)s(2)U34) of the wobble uridine base in mitochondrial tRNAs; Belongs to the MnmG family
kmeans	4	Green Yellow	11	38	6.91	0.85	1	< 1.0e-16	SARS	9606.ENSP00000234677	Serine--tRNA ligase, cytoplasmic; Catalyzes the attachment of serine to tRNA(Ser) in a two-step reaction: serine is first activated by ATP to form Ser- AMP and then transferred to the acceptor end of tRNA(Ser). Is probably also able to aminoacylate tRNA(Sec) with serine, to form the misacylated tRNA L-seryl-tRNA(Sec), which will be further converted into selenocysteinyl-tRNA(Sec). In the nucleus,…
kmeans	4	Green Yellow	11	38	6.91	0.85	1	< 1.0e-16	TARS	9606.ENSP00000387710	Threonine--tRNA ligase, cytoplasmic; Aminoacyl tRNA synthetases, Class II
kmeans	4	Green Yellow	11	38	6.91	0.85	1	< 1.0e-16	TARSL2	9606.ENSP00000338093	Probable threonine--tRNA ligase 2, cytoplasmic; threonyl-tRNA synthetase like 2; Belongs to the class-II aminoacyl-tRNA synthetase family
kmeans	4	Green Yellow	11	38	6.91	0.85	1	< 1.0e-16	TRIT1	9606.ENSP00000321810	tRNA dimethylallyltransferase; Catalyzes the transfer of a dimethylallyl group onto the adenine at position 37 of both cytosolic and mitochondrial tRNAs, leading to the formation of N6-(dimethylallyl)adenosine (i(6)A); Belongs to the IPP transferase family
kmeans	4	Green Yellow	11	38	6.91	0.85	1	< 1.0e-16	VARS	9606.ENSP00000364815	Valyl-trna synthetase 1; Valine--tRNA ligase; Aminoacyl tRNA synthetases, Class I
kmeans	4	Green Yellow	11	38	6.91	0.85	1	< 1.0e-16	YARS	9606.ENSP00000362576	Tyrosine--tRNA ligase, cytoplasmic; Catalyzes the attachment of tyrosine to tRNA(Tyr) in a two-step reaction: tyrosine is first activated by ATP to form Tyr- AMP and then transferred to the acceptor end of tRNA(Tyr); Belongs to the class-I aminoacyl-tRNA synthetase family
kmeans	5	Green 2	17	10	1.18	0.478	1	1.55E-07	AFF1	9606.ENSP00000378578	AF4/FMR2 family member 1
kmeans	5	Green 2	17	10	1.18	0.478	1	1.55E-07	AKAP1	9606.ENSP00000478212	A-kinase anchor protein 1, mitochondrial; Binds to type I and II regulatory subunits of protein kinase A and anchors them to the cytoplasmic face of the mitochondrial outer membrane; A-kinase anchoring proteins
kmeans	5	Green 2	17	10	1.18	0.478	1	1.55E-07	AKAP8	9606.ENSP00000269701	A-kinase anchor protein 8; Anchoring protein that mediates the subcellular compartmentation of cAMP-dependent protein kinase (PKA type II). Acts as an anchor for a PKA-signaling complex onto mitotic chromosomes, which is required for maintenance of chromosomes in a condensed form throughout mitosis. Recruits condensin complex subunit NCAPD2 to chromosomes required for chromatin condensation; the …
kmeans	5	Green 2	17	10	1.18	0.478	1	1.55E-07	DGCR8	9606.ENSP00000263209	DGCR8, microprocessor complex subunit; Microprocessor complex subunit DGCR8; Component of the microprocessor complex that acts as a RNA- and heme-binding protein that is involved in the initial step of microRNA (miRNA) biogenesis. Component of the microprocessor complex that is required to process primary miRNA transcripts (pri-miRNAs) to release precursor miRNA (pre-miRNA) in the nucleus. Within…
kmeans	5	Green 2	17	10	1.18	0.478	1	1.55E-07	IGF2BP2	9606.ENSP00000371634	Insulin-like growth factor 2 mRNA-binding protein 2; RNA-binding factor that recruits target transcripts to cytoplasmic protein-RNA complexes (mRNPs). This transcript 'caging' into mRNPs allows mRNA transport and transient storage. It also modulates the rate and location at which target transcripts encounter the translational apparatus and shields them from endonuclease attacks or microRNA-mediat…
kmeans	5	Green 2	17	10	1.18	0.478	1	1.55E-07	MOV10	9606.ENSP00000399797	Putative helicase MOV-10; Probable RNA helicase. Required for miRNA-mediated gene silencing by the RNA-induced silencing complex (RISC). Required for both miRNA-mediated translational repression and miRNA- mediated cleavage of complementary mRNAs by RISC; Belongs to the DNA2/NAM7 helicase family. SDE3 subfamily
kmeans	5	Green 2	17	10	1.18	0.478	1	1.55E-07	NFX1	9606.ENSP00000368856	Transcriptional repressor NF-X1; Binds to the X-box motif of MHC class II genes and represses their expression. May play an important role in regulating the duration of an inflammatory response by limiting the period in which MHC class II molecules are induced by interferon-gamma. Isoform 3 binds to the X-box motif of TERT promoter and represses its expression. Together with PABPC1 or PABPC4, iso…
kmeans	5	Green 2	17	10	1.18	0.478	1	1.55E-07	NXT1	9606.ENSP00000254998	Nuclear transport factor 2 like export factor 1; NTF2-related export protein 1; Stimulator of protein export for NES-containing proteins. Also plays a role in the nuclear export of U1 snRNA, tRNA, and mRNA. The NXF1-NXT1 heterodimer is involved in the export of HSP70 mRNA in conjunction with ALYREF/THOC4 and THOC5
kmeans	5	Green 2	17	10	1.18	0.478	1	1.55E-07	PAIP2B	9606.ENSP00000244221	Polyadenylate-binding protein-interacting protein 2B; Inhibits translation of capped and polyadenylated mRNAs by displacing PABPC1 from the poly(A) tail; Belongs to the PAIP2 family
kmeans	5	Green 2	17	10	1.18	0.478	1	1.55E-07	PIWIL4	9606.ENSP00000299001	Piwi-like protein 4; Plays a central role during spermatogenesis by repressing transposable elements and preventing their mobilization, which is essential for the germline integrity (By similarity). Acts via the piRNA metabolic process, which mediates the repression of transposable elements during meiosis by forming complexes composed of piRNAs and Piwi proteins and governs the methylation and su…
kmeans	5	Green 2	17	10	1.18	0.478	1	1.55E-07	RNMT	9606.ENSP00000372804	mRNA cap guanine-N7 methyltransferase; Catalytic subunit of the mRNA-capping methyltransferase RNMT:RAM/FAM103A1 complex that methylates the N7 position of the added guanosine to the 5'-cap structure of mRNAs. Binds RNA containing 5'-terminal GpppC
kmeans	5	Green 2	17	10	1.18	0.478	1	1.55E-07	SBDS	9606.ENSP00000246868	Ribosome maturation protein SBDS; Required for the assembly of mature ribosomes and ribosome biogenesis. Together with EFL1, triggers the GTP- dependent release of EIF6 from 60S pre-ribosomes in the cytoplasm, thereby activating ribosomes for translation competence by allowing 80S ribosome assembly and facilitating EIF6 recycling to the nucleus, where it is required for 60S rRNA processing and nu…
kmeans	5	Green 2	17	10	1.18	0.478	1	1.55E-07	SETD7	9606.ENSP00000274031	Histone-lysine N-methyltransferase SETD7; Histone methyltransferase that specifically monomethylates 'Lys-4' of histone H3. H3 'Lys-4' methylation represents a specific tag for epigenetic transcriptional activation. Plays a central role in the transcriptional activation of genes such as collagenase or insulin. Recruited by IPF1/PDX-1 to the insulin promoter, leading to activate transcription. Has…
kmeans	5	Green 2	17	10	1.18	0.478	1	1.55E-07	SMAD7	9606.ENSP00000262158	Mothers against decapentaplegic homolog 7; Antagonist of signaling by TGF-beta (transforming growth factor) type 1 receptor superfamily members; has been shown to inhibit TGF-beta (Transforming growth factor) and activin signaling by associating with their receptors thus preventing SMAD2 access. Functions as an adapter to recruit SMURF2 to the TGF-beta receptor complex. Also acts by recruiting th…
kmeans	5	Green 2	17	10	1.18	0.478	1	1.55E-07	TRMT13	9606.ENSP00000359160	tRNA:m(4)X modification enzyme TRM13 homolog; tRNA methylase which 2'-O-methylates cytidine(4) in tRNA(Pro) and tRNA(Gly)(GCC), and adenosine(4) in tRNA(His)
kmeans	5	Green 2	17	10	1.18	0.478	1	1.55E-07	UNKL	9606.ENSP00000301712	Putative E3 ubiquitin-protein ligase UNKL; May participate in a protein complex showing an E3 ligase activity regulated by RAC1. Ubiquitination is directed towards itself and possibly other substrates, such as SMARCD2/BAF60b. Intrinsic E3 ligase activity has not been proven; Belongs to the unkempt family
kmeans	5	Green 2	17	10	1.18	0.478	1	1.55E-07	XPO5	9606.ENSP00000265351	Exportin-5; Mediates the nuclear export of proteins bearing a double-stranded RNA binding domain (dsRBD) and double-stranded RNAs (cargos). XPO5 in the nucleus binds cooperatively to the RNA and to the GTPase Ran in its active GTP-bound form. Proteins containing dsRBDs can associate with this trimeric complex through the RNA. Docking of this complex to the nuclear pore complex (NPC) is mediated t…
kmeans	6	Green	31	131	8.45	0.61	9	< 1.0e-16	ASCC1	9606.ENSP00000339404	Activating signal cointegrator 1 complex subunit 1; Enhances NF-kappa-B, SRF and AP1 transactivation. In cells responding to gastrin-activated paracrine signals, it is involved in the induction of SERPINB2 expression by gastrin. May also play a role in the development of neuromuscular junction
kmeans	6	Green	31	131	8.45	0.61	9	< 1.0e-16	CASC3	9606.ENSP00000264645	Protein CASC3; Core component of the splicing-dependent multiprotein exon junction complex (EJC) deposited at splice junctions on mRNAs. The EJC is a dynamic structure consisting of core proteins and several peripheral nuclear and cytoplasmic associated factors that join the complex only transiently either during EJC assembly or during subsequent mRNA metabolism. The EJC marks the position of the…
kmeans	6	Green	31	131	8.45	0.61	9	< 1.0e-16	DDX46	9606.ENSP00000416534	Probable ATP-dependent RNA helicase DDX46; Plays an essential role in splicing, either prior to, or during splicing A complex formation; Belongs to the DEAD box helicase family. DDX46/PRP5 subfamily
kmeans	6	Green	31	131	8.45	0.61	9	< 1.0e-16	DHX40	9606.ENSP00000251241	Probable ATP-dependent RNA helicase DHX40; Probable ATP-dependent RNA helicase; Belongs to the DEAD box helicase family. DEAH subfamily
kmeans	6	Green	31	131	8.45	0.61	9	< 1.0e-16	EIF4A3	9606.ENSP00000269349	Eukaryotic initiation factor 4A-III; ATP-dependent RNA helicase. Core component of the splicing-dependent multiprotein exon junction complex (EJC) deposited at splice junctions on mRNAs. The EJC is a dynamic structure consisting of core proteins and several peripheral nuclear and cytoplasmic associated factors that join the complex only transiently either during EJC assembly or during subsequent …
kmeans	6	Green	31	131	8.45	0.61	9	< 1.0e-16	FAM98A	9606.ENSP00000238823	Protein FAM98A; Positively stimulates PRMT1-induced protein arginine methylation. Involved in skeletal homeostasis (By similarity). Positively regulates lysosome peripheral distribution and ruffled border formation in osteoclasts (By similarity). Promotes colorectal cancer cell malignancy; tRNA splicing ligase complex
kmeans	6	Green	31	131	8.45	0.61	9	< 1.0e-16	GEMIN4	9606.ENSP00000321706	Gem-associated protein 4; The SMN complex plays a catalyst role in the assembly of small nuclear ribonucleoproteins (snRNPs), the building blocks of the spliceosome. Thereby, plays an important role in the splicing of cellular pre-mRNAs. Most spliceosomal snRNPs contain a common set of Sm proteins SNRPB, SNRPD1, SNRPD2, SNRPD3, SNRPE, SNRPF and SNRPG that assemble in a heptameric protein ring on …
kmeans	6	Green	31	131	8.45	0.61	9	< 1.0e-16	HTATSF1	9606.ENSP00000442699	HIV Tat-specific factor 1; Functions as a general transcription factor playing a role in the process of transcriptional elongation. May mediate the reciprocal stimulatory effect of splicing on transcriptional elongation. In case of infection by HIV-1, it is up-regulated by the HIV-1 proteins NEF and gp120, acts as a cofactor required for the Tat-enhanced transcription of the virus; RNA binding mo…
kmeans	6	Green	31	131	8.45	0.61	9	< 1.0e-16	NAA38	9606.ENSP00000332103	N-alpha-acetyltransferase 38, NatC auxiliary subunit; Auxillary component of the N-terminal acetyltransferase C (NatC) complex which catalyzes acetylation of N-terminal methionine residues; LSm proteins
kmeans	6	Green	31	131	8.45	0.61	9	< 1.0e-16	POLR2B	9606.ENSP00000370625	DNA-directed RNA polymerase II subunit RPB2; DNA-dependent RNA polymerase catalyzes the transcription of DNA into RNA using the four ribonucleoside triphosphates as substrates. Second largest component of RNA polymerase II which synthesizes mRNA precursors and many functional non-coding RNAs. Proposed to contribute to the polymerase catalytic activity and forms the polymerase active center togeth…
kmeans	6	Green	31	131	8.45	0.61	9	< 1.0e-16	PRPF38A	9606.ENSP00000257181	Pre-mRNA-splicing factor 38A; May be required for pre-mRNA splicing; Belongs to the PRP38 family
kmeans	6	Green	31	131	8.45	0.61	9	< 1.0e-16	PRPF6	9606.ENSP00000266079	Pre-mRNA-processing factor 6; Involved in pre-mRNA splicing as component of the U4/U6- U5 tri-snRNP complex, one of the building blocks of the spliceosome. Enhances dihydrotestosterone-induced transactivation activity of AR, as well as dexamethasone-induced transactivation activity of NR3C1, but does not affect estrogen-induced transactivation; U5 small nucleolar ribonucleoprotein
kmeans	6	Green	31	131	8.45	0.61	9	< 1.0e-16	PRPF8	9606.ENSP00000460348	Pre-mRNA-processing-splicing factor 8; Functions as a scaffold that mediates the ordered assembly of spliceosomal proteins and snRNAs. Required for the assembly of the U4/U6-U5 tri-snRNP complex. Functions as scaffold that positions spliceosomal U2, U5 and U6 snRNAs at splice sites on pre-mRNA substrates, so that splicing can occur. Interacts with both the 5' and the 3' splice site
kmeans	6	Green	31	131	8.45	0.61	9	< 1.0e-16	RBM22	9606.ENSP00000199814	Pre-mRNA-splicing factor RBM22; Involved in the first step of pre-mRNA splicing. Binds directly to the internal stem-loop (ISL) domain of the U6 snRNA and to the pre-mRNA intron near the 5' splice site during the activation and catalytic phases of the spliceosome cycle. Involved in both translocations of the nuclear SLU7 to the cytoplasm and the cytosolic calcium-binding protein PDCD6 to the nucl…
kmeans	6	Green	31	131	8.45	0.61	9	< 1.0e-16	RBM8A	9606.ENSP00000463058	RNA-binding protein 8A; Core component of the splicing-dependent multiprotein exon junction complex (EJC) deposited at splice junctions on mRNAs. The EJC is a dynamic structure consisting of core proteins and several peripheral nuclear and cytoplasmic associated factors that join the complex only transiently either during EJC assembly or during subsequent mRNA metabolism. The EJC marks the positi…
kmeans	6	Green	31	131	8.45	0.61	9	< 1.0e-16	RBMS3	9606.ENSP00000373277	RNA-binding motif, single-stranded-interacting protein 3; Binds poly(A) and poly(U) oligoribonucleotides; RNA binding motif containing
kmeans	6	Green	31	131	8.45	0.61	9	< 1.0e-16	RNF113A	9606.ENSP00000360497	RING finger protein 113A; Spliceosomal Bact complex; Ring finger proteins
kmeans	6	Green	31	131	8.45	0.61	9	< 1.0e-16	RNPC3	9606.ENSP00000432886	U11/U12 small nuclear ribonucleoprotein 65 kDa protein; RNA-binding protein 40; Participates in pre-mRNA U12-dependent splicing, performed by the minor spliceosome which removes U12-type introns. U12-type introns comprises less than 1% of all non-coding sequences. Binds to the 3'-stem-loop of m(7)G-capped U12 snRNA; RNA binding motif containing
kmeans	6	Green	31	131	8.45	0.61	9	< 1.0e-16	SART3	9606.ENSP00000228284	Squamous cell carcinoma antigen recognized by T-cells 3; U6 snRNP-binding protein that functions as a recycling factor of the splicing machinery. Promotes the initial reassembly of U4 and U6 snRNPs following their ejection from the spliceosome during its maturation. Also binds U6atac snRNPs and may function as a recycling factor for U4atac/U6atac spliceosomal snRNP, an initial step in the assembl…
kmeans	6	Green	31	131	8.45	0.61	9	< 1.0e-16	SLU7	9606.ENSP00000297151	Pre-mRNA-splicing factor SLU7; Participates in the second catalytic step of pre-mRNA splicing, when the free hydroxyl group of exon I attacks the 3'- splice site to generate spliced mRNA and the excised lariat intron. Required for holding exon 1 properly in the spliceosome and for correct AG identification when more than one possible AG exists in 3'-splicing site region. May be involved in the ac…
kmeans	6	Green	31	131	8.45	0.61	9	< 1.0e-16	SNRNP27	9606.ENSP00000244227	U4/U6.U5 small nuclear ribonucleoprotein 27 kDa protein; May play a role in mRNA splicing
kmeans	6	Green	31	131	8.45	0.61	9	< 1.0e-16	SNW1	9606.ENSP00000261531	SNW domain-containing protein 1; Involved in transcriptional regulation. Modulates TGF- beta-mediated transcription via association with SMAD proteins, MYOD1-mediated transcription via association with PABPN1, RB1- mediated transcriptional repression, and retinoid-X receptor (RXR)- and vitamin D receptor (VDR)-dependent gene transcription in a cell line-specific manner probably involving coactiva…
kmeans	6	Green	31	131	8.45	0.61	9	< 1.0e-16	SPATS2L	9606.ENSP00000482515	SPATS2-like protein; Spermatogenesis associated serine rich 2 like; Belongs to the SPATS2 family
kmeans	6	Green	31	131	8.45	0.61	9	< 1.0e-16	SPEN	9606.ENSP00000364912	Msx2-interacting protein; May serve as a nuclear matrix platform that organizes and integrates transcriptional responses. In osteoblasts, supports transcription activation: synergizes with RUNX2 to enhance FGFR2- mediated activation of the osteocalcin FGF-responsive element (OCFRE) (By similarity). Has also been shown to be an essential corepressor protein, which probably regulates different key …
kmeans	6	Green	31	131	8.45	0.61	9	< 1.0e-16	SUPT6H	9606.ENSP00000319104	Transcription elongation factor SPT6; Transcription elongation factor which binds histone H3 and plays a key role in the regulation of transcription elongation and mRNA processing. Enhances the transcription elongation by RNA polymerase II (RNAPII) and is also required for the efficient activation of transcriptional elongation by the HIV-1 nuclear transcriptional activator, Tat. Besides chaperoni…
kmeans	6	Green	31	131	8.45	0.61	9	< 1.0e-16	SYF2	9606.ENSP00000236273	Pre-mRNA-splicing factor SYF2; May be involved in pre-mRNA splicing; Belongs to the SYF2 family
kmeans	6	Green	31	131	8.45	0.61	9	< 1.0e-16	TRNAU1AP	9606.ENSP00000362936	tRNA selenocysteine 1-associated protein 1; Involved in the early steps of selenocysteine biosynthesis and tRNA(Sec) charging to the later steps resulting in the cotranslational incorporation of selenocysteine into selenoproteins. Stabilizes the SECISBP2, EEFSEC and tRNA(Sec) complex. May be involved in the methylation of tRNA(Sec). Enhances efficiency of selenoproteins synthesis (By similarity);…
kmeans	6	Green	31	131	8.45	0.61	9	< 1.0e-16	TXNL4A	9606.ENSP00000269601	Thioredoxin-like protein 4A; Essential role in pre-mRNA splicing as component of the U5 snRNP and U4/U6-U5 tri-snRNP complexes that are involved in spliceosome assembly; Belongs to the DIM1 family
kmeans	6	Green	31	131	8.45	0.61	9	< 1.0e-16	WBP4	9606.ENSP00000368801	WW domain-binding protein 4; Promotes pre-mRNA splicing. A spliceosome-associated protein; may play a role in cross-intron bridging of U1 and U2 snRNPs in the mammalian A complex
kmeans	6	Green	31	131	8.45	0.61	9	< 1.0e-16	XAB2	9606.ENSP00000351137	Pre-mRNA-splicing factor SYF1; Involved in transcription-coupled repair (TCR), transcription and pre-mRNA splicing; Belongs to the crooked-neck family
kmeans	6	Green	31	131	8.45	0.61	9	< 1.0e-16	ZCRB1	9606.ENSP00000266529	Zinc finger cchc-type and rna-binding motif-containing protein 1; Zinc finger CCHC-type and RNA binding motif containing 1
kmeans	7	Blue	28	219	15.6	0.902	14	< 1.0e-16	CCDC59	9606.ENSP00000256151	Thyroid transcription factor 1-associated protein 26; Component of the transcription complexes of the pulmonary surfactant-associated protein-B (SFTPB) and -C (SFTPC). Enhances homeobox protein Nkx-2.1-activated SFTPB and SFTPC promoter activities
kmeans	7	Blue	28	219	15.6	0.902	14	< 1.0e-16	CEBPZ	9606.ENSP00000234170	CCAAT/enhancer-binding protein zeta; Stimulates transcription from the HSP70 promoter; Armadillo-like helical domain containing
kmeans	7	Blue	28	219	15.6	0.902	14	< 1.0e-16	DCAF13	9606.ENSP00000297579	DDB1- and CUL4-associated factor 13; Possible role in ribosomal RNA processing (By similarity). May function as a substrate receptor for CUL4-DDB1 E3 ubiquitin-protein ligase complex; DDB1 and CUL4 associated factors
kmeans	7	Blue	28	219	15.6	0.902	14	< 1.0e-16	DDX24	9606.ENSP00000481495	ATP-dependent RNA helicase DDX24; ATP-dependent RNA helicase; Belongs to the DEAD box helicase family. DDX24/MAK5 subfamily
kmeans	7	Blue	28	219	15.6	0.902	14	< 1.0e-16	DDX27	9606.ENSP00000483495	Probable ATP-dependent RNA helicase DDX27; Probable ATP-dependent RNA helicase. Component of the nucleolar ribosomal RNA (rRNA) processing machinery that regulates 3' end formation of ribosomal 47S rRNA; DEAD-box helicases
kmeans	7	Blue	28	219	15.6	0.902	14	< 1.0e-16	DDX47	9606.ENSP00000350698	Probable ATP-dependent RNA helicase DDX47; Involved in apoptosis. May have a role in rRNA processing and mRNA splicing. Associates with pre-rRNA precursors; Belongs to the DEAD box helicase family. DDX47/RRP3 subfamily
kmeans	7	Blue	28	219	15.6	0.902	14	< 1.0e-16	DDX50	9606.ENSP00000362687	ATP-dependent RNA helicase DDX50; DExD-box helicase 50; DEAD-box helicases
kmeans	7	Blue	28	219	15.6	0.902	14	< 1.0e-16	DDX51	9606.ENSP00000380495	ATP-dependent RNA helicase DDX51; ATP-binding RNA helicase involved in the biogenesis of 60S ribosomal subunits; Belongs to the DEAD box helicase family. DDX51/DBP6 subfamily
kmeans	7	Blue	28	219	15.6	0.902	14	< 1.0e-16	DDX56	9606.ENSP00000258772	Probable ATP-dependent RNA helicase DDX56; May play a role in later stages of the processing of the pre-ribosomal particles leading to mature 60S ribosomal subunits. Has intrinsic ATPase activity; Belongs to the DEAD box helicase family. DDX56/DBP9 subfamily
kmeans	7	Blue	28	219	15.6	0.902	14	< 1.0e-16	ELAC2	9606.ENSP00000337445	Zinc phosphodiesterase ELAC protein 2; Zinc phosphodiesterase, which displays mitochondrial tRNA 3'-processing endonuclease activity. Involved in tRNA maturation, by removing a 3'-trailer from precursor tRNA
kmeans	7	Blue	28	219	15.6	0.902	14	< 1.0e-16	FTSJ3	9606.ENSP00000396673	pre-rRNA processing protein FTSJ3; Probable methyltransferase involved in the processing of the 34S pre-rRNA to 18S rRNA and in 40S ribosomal subunit formation; Belongs to the class I-like SAM-binding methyltransferase superfamily. RNA methyltransferase RlmE family. SPB1 subfamily
kmeans	7	Blue	28	219	15.6	0.902	14	< 1.0e-16	GNL1	9606.ENSP00000365806	G protein nucleolar 1 (putative); Guanine nucleotide-binding protein-like 1; Possible regulatory or functional link with the histocompatibility cluster
kmeans	7	Blue	28	219	15.6	0.902	14	< 1.0e-16	GNL2	9606.ENSP00000362153	Nucleolar GTP-binding protein 2; GTPase that associates with pre-60S ribosomal subunits in the nucleolus and is required for their nuclear export and maturation
kmeans	7	Blue	28	219	15.6	0.902	14	< 1.0e-16	GNL3L	9606.ENSP00000338573	Guanine nucleotide-binding protein-like 3-like protein; Stabilizes TERF1 telomeric association by preventing TERF1 recruitment by PML. Stabilizes TERF1 protein by preventing its ubiquitination and hence proteasomal degradation. Does so by interfering with TERF1-binding to FBXO4 E3 ubiquitin-protein ligase. Required for cell proliferation. By stabilizing TRF1 protein during mitosis, promotes metap…
kmeans	7	Blue	28	219	15.6	0.902	14	< 1.0e-16	IPO7	9606.ENSP00000369042	Importin-7; Functions in nuclear protein import, either by acting as autonomous nuclear transport receptor or as an adapter-like protein in association with the importin-beta subunit KPNB1. Acting autonomously, is thought to serve itself as receptor for nuclear localization signals (NLS) and to promote translocation of import substrates through the nuclear pore complex (NPC) by an energy requirin…
kmeans	7	Blue	28	219	15.6	0.902	14	< 1.0e-16	NGDN	9606.ENSP00000386134	U3 small nucleolar ribonucleoprotein protein LCP5; Neuroguidin; Involved in the translational repression of cytoplasmic polyadenylation element (CPE)-containing mRNAs
kmeans	7	Blue	28	219	15.6	0.902	14	< 1.0e-16	NOL6	9606.ENSP00000297990	U3 small nucleolar RNA-associated protein 22; Nucleolar protein 6; Belongs to the NRAP family
kmeans	7	Blue	28	219	15.6	0.902	14	< 1.0e-16	NOL8	9606.ENSP00000441140	Nucleolar protein 8; Plays an essential role in the survival of diffuse-type gastric cancer cells. Acts as a nucleolar anchoring protein for DDX47. May be involved in regulation of gene expression at the post-transcriptional level or in ribosome biogenesis in cancer cells; RNA binding motif containing
kmeans	7	Blue	28	219	15.6	0.902	14	< 1.0e-16	NOP56	9606.ENSP00000370589	Nucleolar protein 56; Involved in the early to middle stages of 60S ribosomal subunit biogenesis. Core component of box C/D small nucleolar ribonucleoprotein (snoRNP) particles. Required for the biogenesis of box C/D snoRNAs such U3, U8 and U14 snoRNAs; Belongs to the NOP5/NOP56 family
kmeans	7	Blue	28	219	15.6	0.902	14	< 1.0e-16	NOP58	9606.ENSP00000264279	Nucleolar protein 58; Required for 60S ribosomal subunit biogenesis (By similarity). Core component of box C/D small nucleolar ribonucleoprotein (snoRNP) particles. Required for the biogenesis of box C/D snoRNAs such as U3, U8 and U14 snoRNAs; Belongs to the NOP5/NOP56 family
kmeans	7	Blue	28	219	15.6	0.902	14	< 1.0e-16	POLR1E	9606.ENSP00000367029	DNA-directed RNA polymerase I subunit RPA49; DNA-dependent RNA polymerase catalyzes the transcription of DNA into RNA using the four ribonucleoside triphosphates as substrates. Component of RNA polymerase I which synthesizes ribosomal RNA precursors. Appears to be involved in the formation of the initiation complex at the promoter by mediating the interaction between Pol I and UBTF/UBF (By simila…
kmeans	7	Blue	28	219	15.6	0.902	14	< 1.0e-16	PPRC1	9606.ENSP00000278070	Peroxisome proliferator-activated receptor gamma coactivator-related protein 1; Acts as a coactivator during transcriptional activation of nuclear genes related to mitochondrial biogenesis and cell growth. Involved in the transcription coactivation of CREB and NRF1 target genes; RNA binding motif containing
kmeans	7	Blue	28	219	15.6	0.902	14	< 1.0e-16	RBM34	9606.ENSP00000386226	RNA-binding protein 34; RNA binding motif containing; Belongs to the RRM RBM34 family
kmeans	7	Blue	28	219	15.6	0.902	14	< 1.0e-16	RBM43	9606.ENSP00000331211	RNA-binding protein 43; RNA binding motif containing
kmeans	7	Blue	28	219	15.6	0.902	14	< 1.0e-16	RSL1D1	9606.ENSP00000460871	Ribosomal L1 domain-containing protein 1; Regulates cellular senescence through inhibition of PTEN translation. Acts as a pro-apoptotic regulator in response to DNA damage; Belongs to the universal ribosomal protein uL1 family. Highly divergent
kmeans	7	Blue	28	219	15.6	0.902	14	< 1.0e-16	WDR46	9606.ENSP00000363746	WD repeat-containing protein 46; Scaffold component of the nucleolar structure. Required for localization of DDX21 and NCL to the granular compartment of the nucleolus; WD repeat domain containing
kmeans	7	Blue	28	219	15.6	0.902	14	< 1.0e-16	ZNF622	9606.ENSP00000310042	Zinc finger protein 622; May behave as an activator of the bound transcription factor, MYBL2, and be involved in embryonic development
kmeans	7	Blue	28	219	15.6	0.902	14	< 1.0e-16	ZNHIT6	9606.ENSP00000359606	Zinc finger hit-type containing 6; Box C/D snoRNA protein 1; Required for box C/D snoRNAs accumulation involved in snoRNA processing, snoRNA transport to the nucleolus and ribosome biogenesis; Belongs to the BCD1 family
kmeans	8	Light Sky Blue	22	76	6.91	0.801	9	< 1.0e-16	AIMP1	9606.ENSP00000378191	Aminoacyl tRNA synthase complex-interacting multifunctional protein 1; Non-catalytic component of the multisynthase complex. Stimulates the catalytic activity of cytoplasmic arginyl-tRNA synthase. Binds tRNA. Possesses inflammatory cytokine activity. Negatively regulates TGF-beta signaling through stabilization of SMURF2 by binding to SMURF2 and inhibiting its SMAD7-mediated degradation. Involved…
kmeans	8	Light Sky Blue	22	76	6.91	0.801	9	< 1.0e-16	CALR	9606.ENSP00000320866	Calreticulin; Calcium-binding chaperone that promotes folding, oligomeric assembly and quality control in the endoplasmic reticulum (ER) via the calreticulin/calnexin cycle. This lectin interacts transiently with almost all of the monoglucosylated glycoproteins that are synthesized in the ER. Interacts with the DNA-binding domain of NR3C1 and mediates its nuclear export. Involved in maternal gene…
kmeans	8	Light Sky Blue	22	76	6.91	0.801	9	< 1.0e-16	CNBP	9606.ENSP00000410769	Cellular nucleic acid-binding protein; Single-stranded DNA-binding protein, with specificity to the sterol regulatory element (SRE). Involved in sterol-mediated repression; Ring finger proteins
kmeans	8	Light Sky Blue	22	76	6.91	0.801	9	< 1.0e-16	DENR	9606.ENSP00000280557	Density-regulated protein; May be involved in the translation of target mRNAs by scanning and recognition of the initiation codon. Involved in translation initiation; promotes recruitmnet of aminoacetyled initiator tRNA to P site of 40S ribosomes. Can promote release of deacylated tRNA and mRNA from recycled 40S subunits following ABCE1-mediated dissociation of post-termination ribosomal complexe…
kmeans	8	Light Sky Blue	22	76	6.91	0.801	9	< 1.0e-16	EEF2K	9606.ENSP00000263026	Eukaryotic elongation factor 2 kinase; Threonine kinase that regulates protein synthesis by controlling the rate of peptide chain elongation. Upon activation by a variety of upstream kinases including AMPK or TRPM7, phosphorylates the elongation factor EEF2 at a single site, renders it unable to bind ribosomes and thus inactive. In turn, the rate of protein synthesis is reduced
kmeans	8	Light Sky Blue	22	76	6.91	0.801	9	< 1.0e-16	EIF1	9606.ENSP00000419449	Eukaryotic translation initiation factor 1; Necessary for scanning and involved in initiation site selection. Promotes the assembly of 48S ribosomal complexes at the authentic initiation codon of a conventional capped mRNA
kmeans	8	Light Sky Blue	22	76	6.91	0.801	9	< 1.0e-16	EIF1B	9606.ENSP00000232905	Eukaryotic translation initiation factor 1b; Probably involved in translation
kmeans	8	Light Sky Blue	22	76	6.91	0.801	9	< 1.0e-16	EIF3D	9606.ENSP00000216190	Eukaryotic translation initiation factor 3 subunit D; mRNA cap-binding component of the eukaryotic translation initiation factor 3 (eIF-3) complex, a complex required for several steps in the initiation of protein synthesis of a specialized repertoire of mRNAs. The eIF-3 complex associates with the 40S ribosome and facilitates the recruitment of eIF-1, eIF-1A, eIF-2:GTP:methionyl-tRNAi and eIF-5 …
kmeans	8	Light Sky Blue	22	76	6.91	0.801	9	< 1.0e-16	EIF3I	9606.ENSP00000362688	Eukaryotic translation initiation factor 3 subunit I; Component of the eukaryotic translation initiation factor 3 (eIF-3) complex, which is required for several steps in the initiation of protein synthesis. The eIF-3 complex associates with the 40S ribosome and facilitates the recruitment of eIF-1, eIF-1A, eIF-2:GTP:methionyl-tRNAi and eIF-5 to form the 43S pre- initiation complex (43S PIC). The …
kmeans	8	Light Sky Blue	22	76	6.91	0.801	9	< 1.0e-16	GSPT1	9606.ENSP00000398131	Eukaryotic peptide chain release factor GTP-binding subunit ERF3A; Involved in translation termination in response to the termination codons UAA, UAG and UGA. Stimulates the activity of ERF1. Involved in regulation of mammalian cell growth. Component of the transient SURF complex which recruits UPF1 to stalled ribosomes in the context of nonsense-mediated decay (NMD) of mRNAs containing premature…
kmeans	8	Light Sky Blue	22	76	6.91	0.801	9	< 1.0e-16	MCTS1	9606.ENSP00000360365	Malignant T-cell-amplified sequence 1; Anti-oncogene that plays a role in cell cycle regulation; decreases cell doubling time and anchorage-dependent growth; shortens the duration of G1 transit time and G1/S transition. When constitutively expressed, increases CDK4 and CDK6 kinases activity and CCND1/cyclin D1 protein level, as well as G1 cyclin/CDK complex formation. Involved in translation init…
kmeans	8	Light Sky Blue	22	76	6.91	0.801	9	< 1.0e-16	PDCD4	9606.ENSP00000280154	Programmed cell death protein 4; Inhibits translation initiation and cap-dependent translation. May excert its function by hindering the interaction between EIF4A1 and EIF4G. Inhibits the helicase activity of EIF4A. Modulates the activation of JUN kinase. Down-regulates the expression of MAP4K1, thus inhibiting events important in driving invasion, namely, MAPK85 activation and consequent JUN-dep…
kmeans	8	Light Sky Blue	22	76	6.91	0.801	9	< 1.0e-16	PELO	9606.ENSP00000274311	Protein pelota homolog; Required for normal chromosome segregation during cell division and genomic stability (By similarity). May function in recognizing stalled ribosomes and triggering endonucleolytic cleavage of the mRNA, a mechanism to release non-functional ribosomes and degrade damaged mRNAs. May have ribonuclease activity (Potential); Belongs to the eukaryotic release factor 1 family. Pel…
kmeans	8	Light Sky Blue	22	76	6.91	0.801	9	< 1.0e-16	POLDIP3	9606.ENSP00000397927	Polymerase delta-interacting protein 3; Is involved in regulation of translation. Is preferentially associated with CBC-bound spliced mRNA-protein complexes during the pioneer round of mRNA translation. Contributes to enhanced translational efficiency of spliced over nonspliced mRNAs. Recruits activated ribosomal protein S6 kinase beta-1 I/RPS6KB1 to newly synthesized mRNA. Involved in nuclear mR…
kmeans	8	Light Sky Blue	22	76	6.91	0.801	9	< 1.0e-16	RIOK3	9606.ENSP00000341874	Serine/threonine-protein kinase RIO3; Involved in regulation of type I interferon (IFN)- dependent immune response which plays a critical role in the innate immune response against DNA and RNA viruses. May act as an adapter protein essential for the recruitment of TBK1 to IRF3. Phosphorylates IFIH1 on 'Ser-828' interfering with IFIH1 filament assembly on long dsRNA and resulting in attenuated IFI…
kmeans	8	Light Sky Blue	22	76	6.91	0.801	9	< 1.0e-16	RPL17	9606.ENSP00000397798	60S ribosomal protein L17; Component of the large ribosomal subunit; Belongs to the universal ribosomal protein uL22 family
kmeans	8	Light Sky Blue	22	76	6.91	0.801	9	< 1.0e-16	RPL23A	9606.ENSP00000389103	60S ribosomal protein L23a; This protein binds to a specific region on the 26S rRNA; Belongs to the universal ribosomal protein uL23 family
kmeans	8	Light Sky Blue	22	76	6.91	0.801	9	< 1.0e-16	RPL9	9606.ENSP00000400467	Large subunit ribosomal protein l9e; L ribosomal proteins
kmeans	8	Light Sky Blue	22	76	6.91	0.801	9	< 1.0e-16	RPS6	9606.ENSP00000369757	40S ribosomal protein S6; May play an important role in controlling cell growth and proliferation through the selective translation of particular classes of mRNA; S ribosomal proteins
kmeans	8	Light Sky Blue	22	76	6.91	0.801	9	< 1.0e-16	RSL24D1	9606.ENSP00000260443	Probable ribosome biogenesis protein RLP24; Involved in the biogenesis of the 60S ribosomal subunit. Ensures the docking of GTPBP4/NOG1 to pre-60S particles (By similarity); Belongs to the eukaryotic ribosomal protein eL24 family
kmeans	8	Light Sky Blue	22	76	6.91	0.801	9	< 1.0e-16	SRP54	9606.ENSP00000451818	Signal recognition particle 54 kDa protein; Binds to the signal sequence of presecretory protein when they emerge from the ribosomes and transfers them to TRAM (translocating chain-associating membrane protein)
kmeans	8	Light Sky Blue	22	76	6.91	0.801	9	< 1.0e-16	ZC3H15	9606.ENSP00000338788	Zinc finger CCCH domain-containing protein 15; Protects DRG1 from proteolytic degradation; Zinc fingers CCCH-type
kmeans	9	Medium Blue	25	121	9.68	0.797	6	< 1.0e-16	ALKBH5	9606.ENSP00000382091	RNA demethylase ALKBH5; Dioxygenase that demethylates RNA by oxidative demethylation: specifically demethylates N(6)-methyladenosine (m6A) RNA, the most prevalent internal modification of messenger RNA (mRNA) in higher eukaryotes. Can also demethylate N(6)- methyladenosine in single-stranded DNA (in vitro). Requires molecular oxygen, alpha-ketoglutarate and iron. Demethylation of m6A mRNA affects…
kmeans	9	Medium Blue	25	121	9.68	0.797	6	< 1.0e-16	BCLAF1	9606.ENSP00000435210	Bcl-2-associated transcription factor 1; Death-promoting transcriptional repressor. May be involved in cyclin-D1/CCND1 mRNA stability through the SNARP complex which associates with both the 3'end of the CCND1 gene and its mRNA
kmeans	9	Medium Blue	25	121	9.68	0.797	6	< 1.0e-16	CLK1	9606.ENSP00000394734	Dual specificity protein kinase CLK1; Dual specificity kinase acting on both serine/threonine and tyrosine-containing substrates. Phosphorylates serine- and arginine-rich (SR) proteins of the spliceosomal complex and may be a constituent of a network of regulatory mechanisms that enable SR proteins to control RNA splicing. Phosphorylates: SRSF1, SRSF3 and PTPN1. Regulates the alternative splicing…
kmeans	9	Medium Blue	25	121	9.68	0.797	6	< 1.0e-16	CLK3	9606.ENSP00000378505	Dual specificity protein kinase CLK3; Dual specificity kinase acting on both serine/threonine and tyrosine-containing substrates. Phosphorylates serine- and arginine-rich (SR) proteins of the spliceosomal complex. May be a constituent of a network of regulatory mechanisms that enable SR proteins to control RNA splicing and can cause redistribution of SR proteins from speckles to a diffuse nucleop…
kmeans	9	Medium Blue	25	121	9.68	0.797	6	< 1.0e-16	FUBP1	9606.ENSP00000359804	Far upstream element-binding protein 1; Regulates MYC expression by binding to a single-stranded far-upstream element (FUSE) upstream of the MYC promoter. May act both as activator and repressor of transcription
kmeans	9	Medium Blue	25	121	9.68	0.797	6	< 1.0e-16	HNRNPAB	9606.ENSP00000351108	Heterogeneous nuclear ribonucleoprotein A/B; Binds single-stranded RNA. Has a high affinity for G- rich and U-rich regions of hnRNA. Also binds to APOB mRNA transcripts around the RNA editing site; RNA binding motif containing
kmeans	9	Medium Blue	25	121	9.68	0.797	6	< 1.0e-16	HNRNPC	9606.ENSP00000451291	Heterogeneous nuclear ribonucleoproteins C1/C2; Binds pre-mRNA and nucleates the assembly of 40S hnRNP particles. Interacts with poly-U tracts in the 3'-UTR or 5'-UTR of mRNA and modulates the stability and the level of translation of bound mRNA molecules. Single HNRNPC tetramers bind 230-240 nucleotides. Trimers of HNRNPC tetramers bind 700 nucleotides. May play a role in the early steps of spli…
kmeans	9	Medium Blue	25	121	9.68	0.797	6	< 1.0e-16	NOVA1	9606.ENSP00000438875	Nova alternative splicing regulator 1; RNA-binding protein Nova-1; May regulate RNA splicing or metabolism in a specific subset of developing neurons
kmeans	9	Medium Blue	25	121	9.68	0.797	6	< 1.0e-16	NUP153	9606.ENSP00000444029	Nuclear pore complex protein Nup153; Component of the nuclear pore complex (NPC), a complex required for the trafficking across the nuclear envelope. Functions as a scaffolding element in the nuclear phase of the NPC essential for normal nucleocytoplasmic transport of proteins and mRNAs. Involved in the quality control and retention of unspliced mRNAs in the nucleus; in association with TPR, regu…
kmeans	9	Medium Blue	25	121	9.68	0.797	6	< 1.0e-16	NXF1	9606.ENSP00000436679	Nuclear RNA export factor 1; Involved in the nuclear export of mRNA species bearing retroviral constitutive transport elements (CTE) and in the export of mRNA from the nucleus to the cytoplasm (TAP/NFX1 pathway). The NXF1-NXT1 heterodimer is involved in the export of HSP70 mRNA in conjunction with ALYREF/THOC4 and THOC5 components of the TREX complex. ALYREF/THOC4-bound mRNA is thought to be tran…
kmeans	9	Medium Blue	25	121	9.68	0.797	6	< 1.0e-16	PTGES3	9606.ENSP00000482075	Cytosolic prostaglandin-e synthase; Prostaglandin E synthase 3; Cytosolic prostaglandin synthase that catalyzes the oxidoreduction of prostaglandin endoperoxide H2 (PGH2) to prostaglandin E2 (PGE2). Molecular chaperone that localizes to genomic response elements in a hormone-dependent manner and disrupts receptor-mediated transcriptional activation, by promoting disassembly of transcriptional reg…
kmeans	9	Medium Blue	25	121	9.68	0.797	6	< 1.0e-16	RAE1	9606.ENSP00000379182	mRNA export factor; Plays a role in mitotic bipolar spindle formation. Binds mRNA. May function in nucleocytoplasmic transport and in directly or indirectly attaching cytoplasmic mRNPs to the cytoskeleton; Belongs to the WD repeat rae1 family
kmeans	9	Medium Blue	25	121	9.68	0.797	6	< 1.0e-16	RBBP6	9606.ENSP00000317872	E3 ubiquitin-protein ligase RBBP6; E3 ubiquitin-protein ligase which promotes ubiquitination of YBX1, leading to its degradation by the proteasome. May play a role as a scaffold protein to promote the assembly of the p53/TP53-MDM2 complex, resulting in increase of MDM2-mediated ubiquitination and degradation of p53/TP53; may function as negative regulator of p53/TP53, leading to both apoptosis an…
kmeans	9	Medium Blue	25	121	9.68	0.797	6	< 1.0e-16	RBM14	9606.ENSP00000311747	RNA-binding protein 14; Isoform 1 may function as a nuclear receptor coactivator, enhancing transcription through other coactivators such as NCOA6 and CITED1. Isoform 2, functions as a transcriptional repressor, modulating transcriptional activities of coactivators including isoform 1, NCOA6 and CITED1. Regulates centriole biogenesis by suppressing the formation of aberrant centriolar protein com…
kmeans	9	Medium Blue	25	121	9.68	0.797	6	< 1.0e-16	RBM39	9606.ENSP00000253363	RNA-binding protein 39; Transcriptional coactivator for steroid nuclear receptors ESR1/ER-alpha and ESR2/ER-beta, and JUN/AP-1 (By similarity). May be involved in pre-mRNA splicing process; RNA binding motif containing
kmeans	9	Medium Blue	25	121	9.68	0.797	6	< 1.0e-16	SAFB	9606.ENSP00000467423	Scaffold attachment factor B1; Binds to scaffold/matrix attachment region (S/MAR) DNA and forms a molecular assembly point to allow the formation of a 'transcriptosomal' complex (consisting of SR proteins and RNA polymerase II) coupling transcription and RNA processing (By similarity). Can function as an estrogen receptor corepressor and can also bind to the HSP27 promoter and decrease its transc…
kmeans	9	Medium Blue	25	121	9.68	0.797	6	< 1.0e-16	SRSF3	9606.ENSP00000362820	Serine/arginine-rich splicing factor 3; Splicing factor that specifically promotes exon- inclusion during alternative splicing. Interaction with YTHDC1, a RNA-binding protein that recognizes and binds N6-methyladenosine (m6A)-containing RNAs, promotes recruitment of SRSF3 to its mRNA-binding elements adjacent to m6A sites, leading to exon-inclusion during alternative splicing. Also functions as e…
kmeans	9	Medium Blue	25	121	9.68	0.797	6	< 1.0e-16	SRSF5	9606.ENSP00000452123	Splicing factor, arginine/serine-rich 4/5/6; Serine/arginine-rich splicing factor 5; Plays a role in constitutive splicing and can modulate the selection of alternative splice sites; RNA binding motif containing
kmeans	9	Medium Blue	25	121	9.68	0.797	6	< 1.0e-16	SRSF6	9606.ENSP00000244020	Splicing factor, arginine/serine-rich 4/5/6; Serine/arginine-rich splicing factor 6; Plays a role in constitutive splicing and modulates the selection of alternative splice sites. Plays a role in the alternative splicing of MAPT/Tau exon 10. Binds to alternative exons of TNC pre-mRNA and promotes the expression of alternatively spliced TNC. Plays a role in wound healing and in the regulation of k…
kmeans	9	Medium Blue	25	121	9.68	0.797	6	< 1.0e-16	SRSF7	9606.ENSP00000325905	Serine/arginine-rich splicing factor 7; Required for pre-mRNA splicing. Can also modulate alternative splicing in vitro. Represses the splicing of MAPT/Tau exon 10. May function as export adapter involved in mRNA nuclear export such as of histone H2A. Binds mRNA which is thought to be transferred to the NXF1-NXT1 heterodimer for export (TAP/NXF1 pathway); enhances NXF1-NXT1 RNA-binding activity. …
kmeans	9	Medium Blue	25	121	9.68	0.797	6	< 1.0e-16	TEP1	9606.ENSP00000262715	Telomerase protein component 1; Component of the telomerase ribonucleoprotein complex that is essential for the replication of chromosome termini. Also component of the ribonucleoprotein vaults particle, a multi- subunit structure involved in nucleo-cytoplasmic transport. Responsible for the localizing and stabilizing vault RNA (vRNA) association in the vault ribonucleoprotein particle. Binds to …
kmeans	9	Medium Blue	25	121	9.68	0.797	6	< 1.0e-16	TIA1	9606.ENSP00000401371	TIA1 cytotoxic granule associated RNA binding protein; Nucleolysin TIA-1 isoform p40; Involved in alternative pre-RNA splicing and regulation of mRNA translation by binding to AU-rich elements (AREs) located in mRNA 3' untranslated regions (3' UTRs). Possesses nucleolytic activity against cytotoxic lymphocyte target cells. May be involved in apoptosis
kmeans	9	Medium Blue	25	121	9.68	0.797	6	< 1.0e-16	TRA2B	9606.ENSP00000416959	Transformer-2 protein homolog beta; Sequence-specific RNA-binding protein which participates in the control of pre-mRNA splicing. Can either activate or suppress exon inclusion. Acts additively with RBMX to promote exon 7 inclusion of the survival motor neuron SMN2. Activates the splicing of MAPT/Tau exon 10. Alters pre-mRNA splicing patterns by antagonizing the effects of splicing regulators, li…
kmeans	9	Medium Blue	25	121	9.68	0.797	6	< 1.0e-16	YTHDC1	9606.ENSP00000339245	YTH domain-containing protein 1; Regulator of alternative splicing that specifically recognizes and binds N6-methyladenosine (m6A)-containing RNAs. M6A is a modification present at internal sites of mRNAs and some non- coding RNAs and plays a role in the efficiency of mRNA splicing, processing and stability. Acts as a key regulator of exon-inclusion or exon-skipping during alternative splicing vi…
kmeans	9	Medium Blue	25	121	9.68	0.797	6	< 1.0e-16	YTHDF3	9606.ENSP00000478490	YTH domain-containing family protein 3; Specifically recognizes and binds N6-methyladenosine (m6A)-containing RNAs and promotes RNA translation efficiency. M6A is a modification present at internal sites of mRNAs and some non- coding RNAs and plays a role in the efficiency of mRNA splicing, processing and stability. Shares m6A- containing mRNAs targets with YTHDF1 and YTHDF2, and regulates differ…
kmeans	10	Purple	10	16	3.2	0.667	1	< 1.0e-16	EIF2B2	9606.ENSP00000266126	Translation initiation factor eIF-2B subunit beta; Catalyzes the exchange of eukaryotic initiation factor 2-bound GDP for GTP; Belongs to the eIF-2B alpha/beta/delta subunits family
kmeans	10	Purple	10	16	3.2	0.667	1	< 1.0e-16	LONP1	9606.ENSP00000353826	Lon protease homolog, mitochondrial; ATP-dependent serine protease that mediates the selective degradation of misfolded, unassembled or oxidatively damaged polypeptides as well as certain short-lived regulatory proteins in the mitochondrial matrix. May also have a chaperone function in the assembly of inner membrane protein complexes. Participates in the regulation of mitochondrial gene expressio…
kmeans	10	Purple	10	16	3.2	0.667	1	< 1.0e-16	MRPL3	9606.ENSP00000264995	39S ribosomal protein L3, mitochondrial; Mitochondrial ribosomal protein L3
kmeans	10	Purple	10	16	3.2	0.667	1	< 1.0e-16	MRPL30	9606.ENSP00000338057	39S ribosomal protein L30, mitochondrial; Mitochondrial ribosomal protein L30
kmeans	10	Purple	10	16	3.2	0.667	1	< 1.0e-16	MRPL39	9606.ENSP00000305682	39S ribosomal protein L39, mitochondrial; Mitochondrial ribosomal protein L39; Belongs to the mitochondrion-specific ribosomal protein mL39 family
kmeans	10	Purple	10	16	3.2	0.667	1	< 1.0e-16	MRPL42	9606.ENSP00000449884	39S ribosomal protein L42, mitochondrial; Mitochondrial ribosomal protein L42; Belongs to the mitochondrion-specific ribosomal protein mL42 family
kmeans	10	Purple	10	16	3.2	0.667	1	< 1.0e-16	MRPL49	9606.ENSP00000279242	39S ribosomal protein L49, mitochondrial; Mitochondrial ribosomal protein L49
kmeans	10	Purple	10	16	3.2	0.667	1	< 1.0e-16	MRPS16	9606.ENSP00000362036	28S ribosomal protein S16, mitochondrial; Mitochondrial ribosomal protein S16; Belongs to the bacterial ribosomal protein bS16 family
kmeans	10	Purple	10	16	3.2	0.667	1	< 1.0e-16	R3HCC1	9606.ENSP00000265806	R3H and coiled-coil domain-containing protein 1; R3H domain and coiled-coil containing 1
kmeans	10	Purple	10	16	3.2	0.667	1	< 1.0e-16	ZMAT3	9606.ENSP00000311221	Zinc finger matrin-type protein 3; Acts as a bona fide target gene of p53/TP53. May play a role in the TP53-dependent growth regulatory pathway. May contribute to TP53-mediated apoptosis by regulation of TP53 expression and translocation to the nucleus and nucleolus; Zinc fingers matrin-type
