# Supplementary material for: RNA-binding proteins that are highly expressed and enriched in healthy cartilage but suppressed in osteoarthritis
Source: Front Cell Dev Biol. 2023 Jun 30;11:1208315. doi: 10.3389/fcell.2023.1208315 (PMC10349536; doi:10.3389/fcell.2023.1208315)
Supplement: Supplementary file 3 [file DataSheet1.zip › Table 17.CSV]

Supplemental Table 17. 62 additional differentially expressed RBPs in healthy (n=18) vs OA cartilage (n=20) from Fisch et al. (2018) with no healthy cartilage RNA-seq counts threshold. Negative log2FC indicates downregulation in OA cartilage, postive log2FC indicates upregulation in OA cartilage.
RBP	log2FC	adjust p Value	Average RNA-seq Counts in Healthy Cartilage	Average RNA-seq Counts in OA Cartilage
MEX3D	2.351796325	1.34081E-05	7.89	43.4
DDX25	1.533636134	0.010927028	7.50	24.15
CELF2	1.530896825	0.001517131	26.50	64.85
FDXACB1	1.422109775	0.006599486	5.50	15.7
ENOX1	1.349341735	0.001185665	46.00	124.3
ZCCHC5	1.18324731	0.002858627	10.17	25.15
NIP7	1.159632976	0.00284469	26.61	59.1
EIF4E2	1.139352552	0.000333259	95.00	182.5
IFIT1	1.132433299	0.006676173	64.89	116.7
ERI2	1.064397787	0.00151063	62.78	127.1
EZH2	1.052704709	0.001044299	15.61	36.85
AEN	1.029417034	0.000227888	41.17	83.85
IPO13	1.027499673	0.000117104	52.50	95.25
TARBP1	0.981238217	0.00313513	57.39	101.1
RPP40	0.87651946	0.024497977	13.11	26
NOP10	0.842716405	0.049614049	69.89	118.15
NXT2	0.840585646	0.003951135	31.67	55.15
NUTF2	0.839253154	0.011163117	77.78	135.5
TEFM	0.762225458	0.009702511	29.28	48.4
RUVBL1	0.761690379	0.002222953	43.94	78.05
NOM1	0.731904941	0.000271573	77.00	126.25
MRPS11	0.729423896	0.008773935	41.44	68.3
MRPL15	0.711218506	0.005464887	57.89	92.2
RBM45	0.710069934	0.008354418	39.56	63.5
MPHOSPH6	0.703958258	0.002070817	31.89	53.55
POP1	0.686273707	0.009816456	28.11	50.1
ERI1	0.637131741	0.045102891	97.56	147.4
DHX33	0.633508246	4.88518E-05	64.44	101.85
EXOG	0.576899113	0.007477835	59.67	90.5
DHX35	0.572899215	0.020067853	57.22	83.75
MAK16	0.566555624	8.33759E-05	99.39	144
NUPL2	0.562341155	0.035796527	80.56	117.5
MSL3	0.550777022	0.001130539	63.61	93.25
MRPL47	0.483197261	0.016019766	72.56	99.15
CNOT11	0.477544533	0.026044651	89.39	128.75
MRPL35	0.458411569	0.015928027	67.44	96.95
TSFM	0.444277772	0.047978333	68.11	94.25
PNO1	0.424520449	0.0225711	98.17	127.6
MAGOHB	0.417906465	0.006970507	98.78	133.1
GLE1	0.395055329	0.018055712	96.00	125.7
CPSF3	0.345770745	0.048579083	99.78	121.9
DDX19B	-0.343936668	0.049928421	77.11	62.65
AUH	-0.424641624	0.017750883	94.33	71.6
TRMT61A	-0.481670161	0.045913023	70.67	51.7
MRPL10	-0.526035997	0.029419771	99.72	71
RPF2	-0.552354908	0.007282412	89.50	65.2
C12orf65	-0.553160608	0.0139825	92.83	63.85
PRR3	-0.556497935	0.008269406	81.11	58.1
SRSF12	-0.566185693	0.029620685	38.44	30.05
MRPL45	-0.578980233	0.015463498	86.11	62.6
NAF1	-0.596539361	0.009850394	99.00	65.9
IFIH1	-0.625664591	0.030882559	61.72	39.3
MRPS18A	-0.629698635	0.001206124	64.22	46.55
PABPC5	-0.660232822	0.032214823	45.94	30.55
TOE1	-0.861870343	0.000127033	87.83	51.85
PINX1	-0.940891548	0.030855635	34.22	23.85
RPL36A	-0.994638742	0.001798523	66.00	32
CSDC2	-1.053941967	0.043585116	25.67	12.8
RBPMS2	-1.226444281	0.030451549	73.17	27.75
RPS27	-1.543056132	0.000107405	96.33	37.45
PLD6	-1.612136374	2.2733E-05	41.83	13.85
PEG10	-1.613189211	0.001295777	50.67	17.95
