# Supplementary material for: RNA-binding proteins that are highly expressed and enriched in healthy cartilage but suppressed in osteoarthritis
Source: Front Cell Dev Biol. 2023 Jun 30;11:1208315. doi: 10.3389/fcell.2023.1208315 (PMC10349536; doi:10.3389/fcell.2023.1208315)
Supplement: Supplementary file 3 [file DataSheet1.zip › Table 2.XLSX]

## Sheet: Sheet1
Supplemental Table 2. Lists of RNA-binding proteins, transcription factors, long non-coding RNAs and ECM proteins used in analyses.
RNA-Binding Proteins (PMID: 25365966)	Transcription Factors (PMID: 29425488)	Long Non-Coding RNAs (PMIDs: 22955988 & 22955987)	ECM Collagens (PMIDs: 31586405 & 36399478)	ECM Glycoproteins (PMIDs: 31586405 & 36399478)	ECM Proteoglycans (PMIDs: 31586405 & 36399478)	ECM Secreted Factors (PMIDs: 31586405 & 36399478)	ECM-Affiliated (PMIDs: 31586405 & 36399478)	ECM Regulators (PMIDs: 31586405 & 36399478)
RPS11	TFAP2A	ZNF593OS	COL10A1	ABI3BP	ACAN	AMH	ANXA1	A2M
ERAL1	TFAP2B	LINC01672	COL11A1	ADIPOQ	ASPN	ANGPT1	ANXA10	A2ML1
DDX27	TFAP2C	EXOSC10-AS1	COL11A2	AEBP1	BCAN	ANGPT2	ANXA11	ADAM10
DEK	TFAP2D	CSMD2-AS1	COL12A1	AGRN	BGN	ANGPT4	ANXA13	ADAM11
PSMA6	ARID3A	GRHL3-AS1	COL13A1	AMBN	CHAD	ANGPTL1	ANXA2	ADAM12
TRIM56	ARID3B	CAMTA1-AS1	COL14A1	AMELX	CHADL	ANGPTL2	ANXA3	ADAM15
TRIM71	ARID3C	DHCR24-DT	COL15A1	AMELY	DCN	ANGPTL3	ANXA4	ADAM17
UPF2	ARID5A	FAM41C	COL16A1	BGLAP	EPYC	ANGPTL4	ANXA5	ADAM18
FARS2	ARID5B	MIR34AHG	COL17A1	BMPER	ESM1	ANGPTL5	ANXA6	ADAM19
FDXACB1	KDM5B	PABPC4-AS1	COL18A1	BSPH1	FMOD	ANGPTL6	ANXA7	ADAM2
ALKBH8	ARID2	PRDM16-DT	COL19A1	CDCP2	HAPLN1	ANGPTL7	ANXA8	ADAM20
ZNF579	AHCTF1	ELOA-AS1	COL1A1	CILP	HAPLN2	AREG	ANXA8L1	ADAM21
POLR2B	AHDC1	ZMYM4-AS1	COL1A2	CILP2	HAPLN3	ARTN	ANXA9	ADAM22
WDR12	AKNA	LINC02574	COL20A1	COCH	HAPLN4	BDNF	C1QA	ADAM23
RPF1	ASH1L	ENO1-AS1	COL21A1	COLQ	HSPG2	BMP10	C1QB	ADAM28
MRPS34	CBX2	LINC01141	COL22A1	COMP	IMPG1	BMP15	C1QC	ADAM29
UBTF	DNTTIP1	NBPF1	COL23A1	CRELD1	IMPG2	BMP2	C1QL1	ADAM30
CDC5L	DOT1L	ELAVL4-AS1	COL24A1	CRELD2	KERA	BMP3	C1QL2	ADAM32
DAZAP1	GLYR1	FAM229A	COL25A1	CRIM1	LUM	BMP4	C1QL3	ADAM33
MSI1	HMGA1	LINC01783	COL26A1	CRISPLD1	NCAN	BMP5	C1QL4	ADAM7
MSI2	HMGA2	ST3GAL3-AS1	COL27A1	CRISPLD2	NYX	BMP6	C1QTNF1	ADAM8
TARDBP	PHF20	RERE-AS1	COL28A1	CTGF	OGN	BMP7	C1QTNF2	ADAM9
TRIT1	PHF21A	CAMTA1-DT	COL2A1	CTHRC1	OMD	BMP8A	C1QTNF3	ADAMDEC1
MRPL36	PRR12	LRP8	COL3A1	CYR61	OPTC	BMP8B	C1QTNF4	ADAMTS1
KPNB1	SCML4	FAAHP1	COL4A1	DDX26B	PODN	BRINP2	C1QTNF5	ADAMTS10
ZNFX1	SETBP1	LINC01409	COL4A2	DMBT1	PODNL1	BRINP3	C1QTNF6	ADAMTS12
SNRNP27	SRCAP	LINC01770	COL4A3	DMP1	PRELP	BTC	C1QTNF7	ADAMTS13
RBMS2	C11orf95	TNFRSF14-AS1	COL4A4	DPT	PRG2	C1QTNF9B	C1QTNF8	ADAMTS14
RBMS1	FAM200B	LINC00339	COL4A5	DSPP	PRG3	CBLN1	C1QTNF9	ADAMTS15
RBMS3	SGSM2	FAF1-AS1	COL4A6	ECM1	PRG4	CBLN2	CD209	ADAMTS16
LARS2	ZBED1	ENO1	COL5A1	ECM2	SPOCK1	CBLN3	CLC	ADAMTS17
KIAA0020	ZBED2	PIK3CD-AS2	COL5A2	EDIL3	SPOCK2	CBLN4	CLEC10A	ADAMTS18
RBFOX1	ZBED3	LINC02766	COL5A3	EFEMP1	SPOCK3	CCBE1	CLEC11A	ADAMTS19
RBFOX2	ZBED4	TEX38	COL6A1	EFEMP2	SRGN	CCL1	CLEC12A	ADAMTS2
RBFOX3	ZBED5	EFCAB14-AS1	COL6A2	EGFLAM	VCAN	CCL11	CLEC12B	ADAMTS20
CWF19L1	ZBED6	LNCTAM34A	COL6A3	ELN		CCL13	CLEC14A	ADAMTS3
CWF19L2	ZBED9	ARHGEF19-AS1	COL6A5	ELSPBP1		CCL14	CLEC17A	ADAMTS4
ZC3H15	AHR	EPS15-AS1	COL6A6	EMID1		CCL15	CLEC18A	ADAMTS5
LONP1	AHRR	LINC01714	COL7A1	EMILIN1		CCL16	CLEC18B	ADAMTS6
DBR1	ARNT	LINC01648	COL8A1	EMILIN2		CCL17	CLEC18C	ADAMTS7
RRP15	ARNT2	TP73-AS1	COL8A2	EMILIN3		CCL18	CLEC19A	ADAMTS8
L1TD1	ARNTL	RUNX3-AS1	COL9A1	EYS		CCL19	CLEC1A	ADAMTS9
NMD3	ARNTL2	LINC01128	COL9A2	FBLN1		CCL2	CLEC1B	ADAMTSL1
SRSF10	ASCL1	LINC01342	COL9A3	FBLN2		CCL20	CLEC2A	ADAMTSL2
SRSF12	ASCL2	LINC01345		FBLN5		CCL21	CLEC2B	ADAMTSL3
SRSF2	ASCL3	LINC01777		FBLN7		CCL22	CLEC2D	ADAMTSL4
SRSF8	ASCL4	LINC01772		FBN1		CCL23	CLEC2L	ADAMTSL5
RSL1D1	ASCL5	LINC01756		FBN2		CCL24	CLEC3A	AGT
DAP3	ATOH1	ECE1-AS1		FBN3		CCL25	CLEC3B	AMBP
NARS2	ATOH7	IGSF21-AS1		FGA		CCL26	CLEC4A	ASTL
RBM25	ATOH8	LINC01647		FGB		CCL27	CLEC4C	BMP1
POLR2E	BHLHA15	MIR1302-2HG		FGG		CCL28	CLEC4D	C17orf58
TOE1	BHLHA9	TSSK3		FGL1		CCL3	CLEC4E	CD109
TSFM	BHLHE22	SNHG12		FGL2		CCL3L3	CLEC4F	CELA1
TPR	BHLHE23	LINC01134		FN1		CCL4	CLEC4G	CELA2A
STAU1	BHLHE40	SMIM1		FNDC1		CCL4L1	CLEC4M	CELA2B
STAU2	BHLHE41	HYI-AS1		FNDC7		CCL4L2	CLEC5A	CELA3A
TRMT1L	CCDC169-SOHLH2	AGBL4-AS1		FNDC8		CCL5	CLEC6A	CELA3B
METTL3	CLOCK	RSRP1		FRAS1		CCL7	CLEC7A	CPAMD8
REXO2	EPAS1	CAMTA1-AS2		GAS6		CCL8	CLEC9A	CPN2
MRPL52	FERD3L	RCC2-AS1		GLDN		CFC1	COLEC10	CST1
WDR3	FIGLA	TMEM51-AS1		HMCN1		CFC1B	COLEC11	CST11
CNOT11	HAND1	PPIEL		HMCN2		CHRD	COLEC12	CST2
YTHDC1	HAND2	KAZN-AS1		IBSP		CHRDL1	CSPG4	CST3
METTL2A	HELT	MYOM3-AS1		IGFALS		CHRDL2	CSPG5	CST4
METTL2B	HES1	LINC02596		IGFBP1		CLCF1	ELFN1	CST5
ZNF326	HES2	LINC01346		IGFBP2		CNTF	ELFN2	CST6
AKAP8	HES3	LINC01562		IGFBP3		CRHBP	EMCN	CST7
AKAP8L	HES4	CROCCP2		IGFBP4		CRLF1	FCN1	CST8
RPS14	HES5	MRPL20-AS1		IGFBP5		CRLF3	FCN2	CST9
ELAVL1	HES6	TMEM88B		IGFBP6		CRNN	FCN3	CST9L
ELAVL2	HES7	CYP4A22-AS1		IGFBP7		CSF1	FREM1	CSTA
ELAVL3	HEY1	TP73-AS2		IGFBPL1		CSF2	FREM2	CSTB
ELAVL4	HEY2	KDM4A-AS1		IGSF10		CSF3	FREM3	CSTL1
PNN	HEYL	MYCL-AS1		KAL1		CSH1	GPC1	CTSA
DDX41	HIF1A	LINC01778		KCP		CSH2	GPC2	CTSB
TNPO2	HIF3A	MMEL1-AS1		LAMA1		CSHL1	GPC3	CTSC
TNPO1	LYL1	SLC2A1-AS1		LAMA2		CTF1	GPC4	CTSD
PUSL1	MAX	ZBTB40-IT1		LAMA3		CX3CL1	GPC5	CTSE
RBM43	MESP1	LINC01646		LAMA4		CXCL1	GPC6	CTSF
ZGPAT	MESP2	MTOR-AS1		LAMA5		CXCL10	GREM1	CTSG
SCAF11	MITF	PRKCZ-AS1		LAMB1		CXCL11	GRIFIN	CTSH
USP39	MLX	SZT2-AS1		LAMB2		CXCL12	HPX	CTSK
RPL38	MLXIP	PLA2G2C		LAMB3		CXCL13	HSPC159	CTSL
NARS	MLXIPL	TEX46		LAMB4		CXCL14	ITLN1	CTSO
RPS16	MNT	ERI3-IT1		LAMC1		CXCL2	ITLN2	CTSS
CLASRP	MSC	LINC01715		LAMC2		CXCL3	LGALS1	CTSV
RPS9	MSGN1	LINC01738		LAMC3		CXCL5	LGALS12	CTSW
TOP3B	MXD1	LINC01755		LGI1		CXCL6	LGALS13	CTSZ
NCBP2L	MXD3	LINC01753		LGI2		CXCL8	LGALS14	EGLN1
NCBP2	MXD4	LINC01784		LGI3		CXCL9	LGALS16	EGLN2
SMG9	MXI1	PHC2-AS1		LGI4		DHH	LGALS2	EGLN3
FTSJ2	MYC	LINC00115		LRG1		EBI3	LGALS3	ELANE
DDX56	MYCL	MIR3659HG		LTBP1		EDA	LGALS4	F10
RBM28	MYCN	TTLL10-AS1		LTBP2		EGF	LGALS7	F12
UTP11L	MYF5	TP73-AS3		LTBP3		EGFL6	LGALS8	F13A1
MRPS18B	MYF6	FOXO6-AS1		LTBP4		EGFL7	LGALS9	F13B
RPL14	MYOD1	GPR199P		MATN1		EGFL8	LGALS9B	F2
RPL37	MYOG	FHAD1-AS1		MATN2		EPGN	LGALS9C	F7
GEMIN5	NCOA1	C1orf167-AS1		MATN3		EPO	LMAN1	F9
MKRN1	NCOA2	LINC01757		MATN4		EREG	LMAN1L	FAM20A
MKRN2	NCOA3	AGBL4-IT1		MEPE		FASLG	MBL2	FAM20B
MKRN3	NEUROD1	PDE4DIPP9		MFAP1		FGF1	MUC1	FAM20C
NOA1	NEUROD2	CAMTA1-IT1		MFAP2		FGF10	MUC12	HABP2
PINX1	NEUROD4	LINC01685		MFAP3		FGF11	MUC13	HMSD
HRSP12	NEUROD6	MATN1-AS1		MFAP4		FGF12	MUC15	HPSE
TDRD9	NEUROG1	LINC01635		MFAP5		FGF13	MUC16	HPSE2
DHX30	NEUROG2	FOXD2-AS1		MFGE8		FGF14	MUC17	HRG
DHX29	NEUROG3	SKINT1L		MGP		FGF16	MUC19	HTRA1
DHX57	NHLH1	DHDDS-AS1		MMRN1		FGF17	MUC2	HTRA3
YTHDC2	NHLH2	MED8-AS1		MMRN2		FGF18	MUC20	HTRA4
DHX36	NPAS1	LINC02812		MXRA5		FGF19	MUC21	HYAL1
DHX9	NPAS2	LINC01343		NDNF		FGF2	MUC22	HYAL2
EIF3G	NPAS3	LINC02794		NELL1		FGF20	MUC3A	HYAL3
NOL10	NPAS4	LINC00337		NELL2		FGF21	MUC4	HYAL4
UTP15	OLIG1	LINC02782		NID1		FGF22	MUC5AC	ITIH1
GATC	OLIG2	MIR4422HG		NID2		FGF23	MUC5B	ITIH2
TCOF1	OLIG3	LINC02810		NOV		FGF3	MUC6	ITIH3
NONO	PTF1A	LINC02800		NPNT		FGF4	MUC7	ITIH4
PSPC1	SCX	LINC01771		NTN1		FGF5	MUC8	ITIH5
SFPQ	SIM1	LINC01137		NTN3		FGF6	MUCL1	ITIH6
NUDT21	SIM2	LINC01389		NTN4		FGF7	OVGP1	KAZALD1
MRPL19	SOHLH1	FAM87B		NTN5		FGF8	PARM1	KNG1
URM1	SOHLH2	LINC01398		NTNG1		FGF9	PLXDC1	KY
MRPL53	SREBF1	LINC00853		NTNG2		FGFBP1	PLXDC2	LEPRE1
RBM48	SREBF2	TFAP2E-AS1		OIT3		FGFBP2	PLXNA1	LEPREL1
REPIN1	TAL1	CDC42-IT1		OTOG		FGFBP3	PLXNA2	LEPREL2
ZC3H12B	TAL2	RNF207-AS1		OTOL1		FIGF	PLXNA3	LOX
ZC3H12C	TCF12	SLC25A34-AS1		PAPLN		FLG	PLXNA4	LOXL1
ZC3H12D	TCF15	FLJ37453		PCOLCE		FLG2	PLXNB1	LOXL2
ZC3H12A	TCF21	LINC02784		PCOLCE2		FLT3LG	PLXNB2	LOXL3
TRMT5	TCF23	PEF1-AS1		POMZP3		FRZB	PLXNB3	LOXL4
TRMT61A	TCF24	EMC1-AS1		POSTN		FST	PLXNC1	LPA
PABPN1L	TCF3	CLCN6		PXDN		FSTL1	PLXND1	MASP1
PABPN1	TCF4	LRRC8C-DT		PXDNL		FSTL3	PROL1	MASP2
LSG1	TCFL5	LINC01725		RELN		GDF1	REG1A	MEP1A
GNL1	TFAP4	LINC01357		RSPO1		GDF10	REG1B	MEP1B
EEF1G	TFE3	LINC01709		RSPO2		GDF11	REG3A	MMP1
RBM33	TFEB	LINC01135		RSPO3		GDF15	REG3G	MMP10
RPP25	TFEC	FOXD3-AS1		RSPO4		GDF2	REG4	MMP11
RPP25L	TWIST1	LINC01138		SBSPON		GDF3	SDC1	MMP12
RPP38	TWIST2	DAB1-AS1		SLIT1		GDF5	SDC2	MMP13
GARS	USF1	GNG12-AS1		SLIT2		GDF6	SDC3	MMP14
DRG2	USF2	MGC27382		SLIT3		GDF7	SDC4	MMP15
TRMU	USF3	PKN2-AS1		SMOC1		GDF9	SEMA3A	MMP16
GNL2	POGK	SRGAP2C		SMOC2		GDNF	SEMA3B	MMP17
CPSF2	AC023509.3	LINC01739		SNED1		GH1	SEMA3C	MMP19
CD3EAP	ATF1	CCDC18-AS1		SPARC		GH2	SEMA3D	MMP2
HDLBP	ATF2	LINC02609		SPARCL1		HBEGF	SEMA3E	MMP20
RDM1	ATF3	SLC44A3-AS1		SPON1		HCFC1	SEMA3F	MMP21
BYSL	ATF4	SLC16A1-AS1		SPON2		HCFC2	SEMA3G	MMP23B
GEMIN8	ATF5	WARS2-IT1		SPP1		HGF	SEMA4A	MMP24
XPO5	ATF6	WARS2-AS1		SRPX		HGFAC	SEMA4B	MMP25
ZNF622	ATF6B	LINC01781		SRPX2		HHIP	SEMA4C	MMP26
DZIP1	ATF7	KCND3-AS1		SSPO		HRNR	SEMA4D	MMP27
DZIP1L	BACH1	FGGY-DT		SVEP1		IFNA1	SEMA4F	MMP28
GSPT1	BACH2	LINC01160		TECTA		IFNA10	SEMA4G	MMP3
HBS1L	BATF	ZRANB2-AS2		TECTB		IFNA13	SEMA5A	MMP7
GSPT2	BATF2	LINC01359		TGFBI		IFNA14	SEMA5B	MMP8
EIF2D	BATF3	CNN3-DT		THBS1		IFNA16	SEMA6A	MMP9
METTL1	CEBPA	CYMP-AS1		THBS2		IFNA17	SEMA6B	NGLY1
RNASEH1	CEBPB	LINC01525		THBS3		IFNA2	SEMA6C	OGFOD1
ZNHIT6	CEBPD	LAMTOR5-AS1		THBS4		IFNA21	SEMA6D	OGFOD2
DARS2	CEBPE	LINC01360		THSD4		IFNA4	SEMA7A	P4HA1
SNRPD2	CEBPG	LINC01762		TINAG		IFNA5	SFTA2	P4HA2
DICER1	CREB1	LINC01356		TINAGL1		IFNA6	SFTA3	P4HA3
DYNLL1	CREB3	LINC02778		TNC		IFNA7	SFTPA1	P4HTM
ZNF638	CREB3L1	LINC01358		TNFAIP6		IFNA8	SFTPA2	PAMR1
SAMD4B	CREB3L2	NFIA-AS1		TNN		IFNB1	SFTPB	PAPPA
SAMD4A	CREB3L3	LINC02607		TNR		IFNE	SFTPC	PAPPA2
RTF1	CREB3L4	LINC01362		TNXB		IFNG	SFTPD	PCSK5
CNOT4	CREB5	LINC01787		TSKU		IFNK		PCSK6
TARBP2	CREBL2	LINC02791		TSPEAR		IFNW1		PI3
PRKRA	CREBZF	LINC01760		VIT		IGF1		PLAT
GLE1	CREM	LINC01761		VTN		IGF2		PLAU
EXOSC2	DBP	ERICH3-AS1		VWA1		IHH		PLG
SSU72	DDIT3	TTLL7-IT1		VWA2		IL10		PLOD1
GTPBP10	FOS	LINC01676		VWA3A		IL11		PLOD2
RPL10A	FOSB	INKA2-AS1		VWA3B		IL12A		PLOD3
HENMT1	FOSL1	SLC6A17-AS1		VWA5A		IL12B		PRSS1
THOC2	FOSL2	HIPK1-AS1		VWA5B1		IL13		PRSS12
ENDOG	HLF	LINC01750		VWA5B2		IL15		PRSS2
EXOG	JDP2	NGF-AS1		VWA7		IL16		PRSS3
ASH1L	JUN	LINC02785		VWA9		IL17A		PZP
TRMT10C	JUNB	LINC02796		VWCE		IL17B		SERPINA1
TRMT10A	JUND	LINC01677		VWDE		IL17C		SERPINA10
TRMT10B	MAF	ROR1-AS1		VWF		IL17D		SERPINA11
MRPL33	MAFA	RBM15-AS1		WISP1		IL17F		SERPINA12
SSB	MAFB	LINC00466		WISP2		IL18		SERPINA2
LARP7	MAFF	LINC01361		WISP3		IL19		SERPINA3
MRPL24	MAFG	KCND3-IT1		ZP1		IL1A		SERPINA4
RNASEK	MAFK	SRGAP2-AS1		ZP2		IL1B		SERPINA5
PELO	NFE2	LINC01768		ZP3		IL1F10		SERPINA6
QARS	NFE2L1	LINC01776		ZP4		IL1F5		SERPINA7
IPO4	NFE2L2	HAO2-IT1		ZPLD1		IL1F6		SERPINA9
CAPRIN1	NFE2L3	DPYD-AS2				IL1F7		SERPINB1
CAPRIN2	NFIL3	LRIG2-DT				IL1F8		SERPINB10
PNLDC1	NRL	LINC00869				IL1F9		SERPINB11
PARN	TEF	DPYD-AS1				IL1RN		SERPINB12
TIAL1	XBP1	LINC02884				IL2		SERPINB13
TIA1	AC008770.3	VAV3-AS1				IL20		SERPINB2
CDC40	AC092835.1	LINC02790				IL22		SERPINB3
ZNF598	AC138696.1	LINC02586				IL23A		SERPINB4
RCL1	AEBP2	ZRANB2-AS1				IL24		SERPINB5
RTCA	AKAP8	PDE4B-AS1				IL25		SERPINB6
MRPL38	AKAP8L	ARHGAP29-AS1				IL26		SERPINB7
ADAT2	ANKZF1	LINC01708				IL3		SERPINB8
BOP1	ATMIN	AP4B1-AS1				IL34		SERPINB9
U2SURP	BCL11A	LINC01649				IL4		SERPINC1
DUS3L	BCL11B	BCAR3				IL5		SERPIND1
CSTF3	BCL6	LINC01788				IL6		SERPINE1
SRSF11	BCL6B	LINC02798				IL7		SERPINE2
SREK1	BNC1	FGGY				IL9		SERPINE3
POLR1E	BNC2	BCAR3-AS1				INHA		SERPINF1
EXOSC7	CASZ1	DYNLT5				INHBA		SERPINF2
EXOSC8	CCDC17	LINC01748				INHBB		SERPING1
EXOSC9	CHAMP1	H2BP1				INHBC		SERPINH1
MRPL12	CPXCR1	NFIA-AS2				INHBE		SERPINI1
RPS28	CTCF	NEXN-AS1				INS		SERPINI2
TEFM	CTCFL	LINC01707				INS-IGF2		SLPI
RPL12	DPF1	LINC01349				INSL3		SPAM1
ZC3H3	DPF3	ALG14-AS1				INSL5		ST14
EIF6	DZIP1	LRRC7				INSL6		SULF1
NELFE	E4F1	LINC01702				ISM1		SULF2
EIF2B3	EEA1	LRRC7-AS1				ISM2		TGM1
APOBEC2	EGR1	CLCA4-AS1				KITLG		TGM2
APOBEC3H	EGR2	LINC02777				LEFTY1		TGM3
APOBEC3F	EGR3	TYW3				LEFTY2		TGM4
APOBEC3G	EGR4	LINC02238				LEP		TGM5
APOBEC1	FAM170A	LINC01712				LIF		TGM6
ZC3H7A	FEZF1	LINC01765				LTA		TGM7
ZC3H7B	FEZF2	LINC01145				LTB		TIMP1
NOP9	FIZ1	SPATA42				MDK		TIMP2
PQBP1	GFI1	LINC01780				MEGF10		TIMP3
PATL2	GFI1B	HHLA3-AS1				MEGF11		TIMP4
PATL1	GLI1	LINC01767				MEGF6		TLL1
EDC3	GLI2	LINC02787				MEGF8		TLL2
WBP4	GLI3	LINC01307				MEGF9		TMPRSS15
GLTSCR2	GLI4	RTCA-AS1				MST1
RPS18	GLIS1	LINC01661				MST1L
ASCC1	GLIS2	SLC25A24P1				MSTN
EIF5A	GLIS3	LINC01364				NGF
EIF5A2	GTF3A	LINC01779				NODAL
EIF5AL1	GZF1	DEPDC1-AS1				NRG1
MRPL47	HIC1	MIR137HG				NRG2
BOLL	HIC2	LINC01691				NRG3
DAZL	HINFP	DPYD-IT1				NRG4
DAZ1	HIVEP1	LINC02567				NRTN
DAZ2	HIVEP2	LINC01763				NTF3
DAZ3	HIVEP3	LINC01758				NTF4
DAZ4	HKR1	LINC01650				OSM
INTS1	IKZF1	RGSL1				PDGFA
RPLP1	IKZF2	THBS3-AS1				PDGFB
MRPS11	IKZF3	LINC02818				PDGFC
WDR43	IKZF4	LINC02805				PDGFD
TRMT112	IKZF5	GAS5				PF4
PPP1R8	INSM1	LRRC52-AS1				PF4V1
FBXO17	INSM2	MIR205HG				PGF
MTHFSD	JAZF1	RC3H1-IT1				PIK3IP1
SON	KAT7	MIR9-1HG				PPBP
SPATS2L	KCMF1	PRDX6-AS1				PRL
SPATS2	KIN	LINC01344				PSPN
MAEL	KLF1	PCAT6				PTN
RRP1B	KLF10	LINC02802				RPTN
RRP1	KLF11	RGS5				S100A1
ZC3HAV1	KLF12	LINC01675				S100A10
PARP12	KLF13	ELF3-AS1				S100A11
TIPARP	KLF14	PDE4DIPP6				S100A12
MRPS17	KLF15	RABGAP1L-IT1				S100A13
U2AF2	KLF16	LINC01704				S100A14
UHMK1	KLF17	LINC02816				S100A16
NUP153	KLF2	LINC01350				S100A2
CSDE1	KLF3	HSD11B1-AS1				S100A3
POLR2L	KLF4	LIX1L-AS1				S100A4
NKRF	KLF5	LINC01353				S100A5
MRPL48	KLF6	LINC01719				S100A6
XRCC6	KLF7	MGAT4EP				S100A7
SUPT5H	KLF8	TMCO1-AS1				S100A7A
TSR3	KLF9	PDZK1P1				S100A7L2
XRN2	L3MBTL1	MIR29B2CHG				S100A8
RSRC1	L3MBTL3	ASH1L-AS1				S100A9
TDRD5	L3MBTL4	KIRREL1-IT1				S100B
POLR2J	MAZ	LMX1A-AS1				S100G
POLR2J2	MECOM	LINC01657				S100P
POLR2J3	MTF1	FLG-AS1				S100Z
SAFB2	MYNN	LINC02803				SCUBE1
SAFB	MYT1	LINC01222				SCUBE2
SLTM	MYT1L	RASAL2-AS1				SCUBE3
BRIX1	MZF1	LINC00626				SFRP1
POLR2I	OSR1	RABGAP1L-DT				SFRP2
PWP2	OSR2	LINC01133				SFRP4
ELAC2	OVOL1	LEMD1-DT				SFRP5
ZCCHC14	OVOL2	GORAB-AS1				SHH
ZCCHC2	OVOL3	LAMC1-AS1				TCHH
LARS	PEG3	LINC01645				TCHHL1
MRPL28	PLAG1	DCST1-AS1				TDGF1
CNOT1	PLAGL1	DNM3OS				TGFA
DDX18	PLAGL2	CLEC20A				TGFB1
TSEN15	PRDM1	LINC01142				TGFB2
USP10	PRDM10	IL6R-AS1				TGFB3
SMNDC1	PRDM12	LINC01741				THPO
THUMPD2	PRDM13	LINC01136				TNF
THUMPD3	PRDM14	LINC01696				TNFSF10
SND1	PRDM15	LINC01036				TNFSF11
LSM4	PRDM16	LINC02819				TNFSF12
EIF3M	PRDM2	RUSC1-AS1				TNFSF13
MRPL34	PRDM4	ARHGEF2-AS1				TNFSF13B
SRP72	PRDM5	IPO9-AS1				TNFSF14
SUGP1	PRDM6	LINC01701				TNFSF15
SUGP2	PRDM8	ILDR2				TNFSF18
RPS3	PRDM9	CADM3-AS1				TNFSF4
RPS27A	PRMT3	C2CD4D-AS1				TNFSF8
CCAR2	RBAK	TUBA5P				TNFSF9
CCAR1	RBSN	KIAA0040				TPO
DDX49	REPIN1	LINC01035				VEGFA
MRPL4	REST	MIR181A1HG				VEGFB
SFSWAP	RLF	LINC01699				VEGFC
MRPS12	RREB1	LINC01680				VWC2
EIF1	SALL1	UBE2Q1-AS1				VWC2L
EIF1B	SALL2	TNR-IT1				WFIKKN1
CLP1	SALL3	LINC01363				WFIKKN2
ZMAT5	SALL4	LINC01720				WIF1
SF3B3	SCRT1	PDIA3P1				WNT1
PLD6	SCRT2	ACTG1P25				WNT10A
QTRTD1	SLC2A4RG	LINC01774				WNT10B
QTRT1	SNAI1	KCNH1-IT1				WNT11
PIH1D1	SNAI2	LINC00303				WNT16
SWT1	SNAI3	LINC01351				WNT2
EXOSC4	SP1	SEC16B				WNT2B
EXOSC6	SP2	RFX5-AS1				WNT3
PTRH1	SP3	TMCC2-AS1				WNT3A
INTS8	SP4	LINC00272				WNT4
EXOSC10	SP5	RGS5-AS1				WNT5A
CASC3	SP6	LINC02789				WNT5B
GTF3A	SP7	LINC01732				WNT6
MRPL54	SP8	LEMD1-AS1				WNT7A
GTPBP3	SP9	RABGAP1L-AS1				WNT7B
UBA1	ST18	TEX50				WNT8A
LSM12	TRAFD1	ERLNC1				WNT8B
HINT3	TSHZ1	LINC01698				WNT9A
CCDC59	TSHZ2	LINC01717				WNT9B
POLDIP3	TSHZ3	DNM3-IT1				XCL1
RPL32	VEZF1	LINC02806				XCL2
AZGP1	WIZ	TDRKH-AS1				ZFP91
EMG1	WT1	H2BP2
C17orf85	YY1	LINC02776
N4BP1	YY2	LMX1A-AS2
NYNRIN	ZBTB1	LINC01724
KHNYN	ZBTB10	FAM78B-AS1
NOP2	ZBTB11	NECTIN4-AS1
NSUN4	ZBTB12	RPS10P7
NSUN3	ZBTB14	ACBD6
NSUN6	ZBTB16	PDC-AS1
PAN2	ZBTB17	LINC01731
ZCCHC9	ZBTB18	DYRK3-AS1
RRP9	ZBTB2	OVAAL
TNRC6A	ZBTB20	PDE4DIPP3
TNRC6B	ZBTB21	LINC01688
TNRC6C	ZBTB22	FALEC
RP9	ZBTB25	LINC01527
MRPL15	ZBTB26	LINC01681
NGDN	ZBTB3	ADAMTSL4-AS2
LSM10	ZBTB32	KIAA1614-AS1
PUS1	ZBTB33	ASH1L-IT1
MAK16	ZBTB34	LINC02770
RPS13	ZBTB37	SMG7-AS1
SNRNP200	ZBTB38	LINC01031
PRDX1	ZBTB39	LINC02799
TSN	ZBTB4	LINC01221
NUFIP2	ZBTB40	PBX1-AS1
RBM19	ZBTB41	LINC00970
TDRKH	ZBTB42	LPGAT1-AS1
NOP58	ZBTB43	NSUN6
RBM6	ZBTB44	LINC00702
RBM10	ZBTB45	LINC01710
RBM5	ZBTB46	SFTA1P
RBM44	ZBTB47	SVIL-AS1
OASL	ZBTB48	LINC01693
OAS1	ZBTB49	PARD3-AS1
OAS2	ZBTB5	LINC01743
OAS3	ZBTB6	LINC01139
SF3A3	ZBTB7A	LINC02608
NOC3L	ZBTB7B	LINC02561
MYEF2	ZBTB7C	GATA3-AS1
HNRNPM	ZBTB8A	PRKCQ-AS1
C11orf68	ZBTB8B	LINC02257
MRPL10	ZBTB9	LYST-AS1
RNASE10	ZFAT	LINC00708
CALR	ZFP1	ACBD3-AS1
CANX	ZFP14	LINC00700
CALR3	ZFP2	SEPTIN14P21
RPP14	ZFP28	TRIM67-AS1
RPS8	ZFP3	LINC01655
PDCD7	ZFP30	ITPKB-IT1
RPS19BP1	ZFP37	SLC35F3-AS1
TRMT6	ZFP41	FAM238B
RPL4	ZFP42	DISP1
PRPF3	ZFP57	CCNYL4
RARS	ZFP62	LINC00710
RARS2	ZFP64	LINC00709
APOBEC4	ZFP69	SLC39A12-AS1
ZCCHC24	ZFP69B	PROSER2-AS1
RPS21	ZFP82	LINC01517
DDX24	ZFP90	CNIH3-AS1
RTCB	ZFP91	ADARB2-AS1
MBNL2	ZFP92	KIF26B-AS1
MBNL3	ZFPM1	LINC01516
MBNL1	ZFPM2	FLVCR1-DT
ALYREF	ZFX	LINC02814
LSMD1	ZFY	CELF2-AS2
PUS7	ZIC1	LINC01641
PUS7L	ZIC2	LINC01736
MRPS24	ZIC3	LINC00210
RBBP6	ZIC4	LASTR
RPL19	ZIC5	LINC01740
NOL3	ZIK1	MKX-AS1
RPS27	ZIM2	USH2A-AS2
RPS27L	ZIM3	LINC00703
PTRF	ZKSCAN1	LGALS8-AS1
MRPS18A	ZKSCAN2	LINC00993
SLBP	ZKSCAN3	LINC02645
EARS2	ZKSCAN4	IDI2-AS1
SMAD1	ZKSCAN5	MANCR
SMAD2	ZKSCAN7	LINC02654
SMAD5	ZKSCAN8	LINC02817
SMAD9	ZMAT1	NEBL-AS1
SMAD3	ZMAT4	LYPD9P
SMAD4	ZNF10	SNAP47-AS1
SMAD7	ZNF100	LINC02676
SMAD6	ZNF101	LINP1
PRPF39	ZNF107	LINC02669
SRP68	ZNF112	LINC01653
ADARB2	ZNF114	COA6-AS1
ADAD1	ZNF117	LINC00837
ADAD2	ZNF12	LINC00184
ADAT1	ZNF121	CNIH3-AS2
ADARB1	ZNF124	LINC01705
ADAR	ZNF131	IATPR
CLK3	ZNF132	LINC02642
CLK4	ZNF133	LINC02660
PRPF4B	ZNF134	LINC00705
CLK1	ZNF135	PROX1-AS1
CLK2	ZNF136	LINC02668
LSM3	ZNF138	LINC02768
FAM46A	ZNF14	LINC02665
CRYZ	ZNF140	ZEB1-AS1
KIN	ZNF141	MACORIS
RPS2	ZNF142	LINC01354
DUS4L	ZNF143	LYPLAL1-AS1
EIF4A1	ZNF146	LINC01682
EIF4A2	ZNF148	ST8SIA6-AS1
EIF4A3	ZNF154	PITRM1-AS1
IGF2BP1	ZNF155	TGFB2-AS1
IGF2BP2	ZNF157	LINC02765
IGF2BP3	ZNF16	SVIL2P
UBAP2	ZNF160	SELENOOLP
UBAP2L	ZNF165	TAF1A-AS1
SNRPE	ZNF169	ITPKB-AS1
EIF2B5	ZNF17	HNRNPU
CRNKL1	ZNF174	LINC00701
POLRMT	ZNF175	LYPLAL1-DT
METTL10	ZNF177	LINC01745
MRPL41	ZNF18	LINC01341
MRPS7	ZNF180	LINC02639
NSUN5	ZNF181	LINC00582
NSUN7	ZNF182	ZNF25-DT
MTG1	ZNF184	CHRM3-AS2
MRPS28	ZNF189	LINC02663
TDRD10	ZNF19	LINC02630
RPUSD1	ZNF195	LINC02644
NHP2	ZNF197	GPR158-AS1
XAB2	ZNF2	LINC01703
FAU	ZNF20	SMYD3-AS1
RRP36	ZNF200	SPATA17-AS1
GRWD1	ZNF202	FAM238A
ENDOV	ZNF205	LINC00707
VARSL	ZNF207	LINC00467
MRRF	ZNF208	LINC02628
MTFMT	ZNF211	LINC02771
C12orf65	ZNF212	VIM-AS1
MRTO4	ZNF213	LINC02813
RBM26	ZNF214	USH2A-AS1
RBM27	ZNF215	ITGB1-DT
DIS3	ZNF217	LINC02779
DIS3L	ZNF219	LINC02648
DIS3L2	ZNF22	LINC02629
C1QBP	ZNF221	LINC02670
SUB1	ZNF222	LINC02774
MRPS33	ZNF223	LINC02474
PRPF6	ZNF224	LINC01352
SMG8	ZNF225	LINC01737
PSTK	ZNF226	CHRM3-AS1
GAPDH	ZNF227	LINC01132
TNPO3	ZNF229	LINC01347
IPO13	ZNF23	SEPTIN7P13
MOV10	ZNF230	DISC1-IT1
MOV10L1	ZNF232	SMYD3-IT1
PARP1	ZNF233	LINC00200
MRPS35	ZNF234	LINC02634
GPKOW	ZNF235	AKT3-IT1
SETD1A	ZNF236	LINC02773
SETD1B	ZNF239	LINC02643
SF3A2	ZNF24	LINC01744
AFF1	ZNF248	ZNF518A
AFF3	ZNF25	CASC2
AFF4	ZNF250	NUTM2A-AS1
AFF2	ZNF251	KCNMA1-AS2
PARK7	ZNF253	LNCAROD
TRNAU1AP	ZNF254	LINC02646
SRBD1	ZNF256	ZNF32-AS1
EIF3D	ZNF257	ENTPD1-AS1
NOP10	ZNF26	HSPA12A
WARS	ZNF260	UNC5B-AS1
MATR3	ZNF263	ZMIZ1-AS1
SNRPD1	ZNF264	PLCE1-AS1
SNRPC	ZNF266	FANK1-AS1
FXR1	ZNF267	FAM21EP
FXR2	ZNF268	LINC01153
FMR1	ZNF273	LINC01435
MEPCE	ZNF274	C10orf143
KAT8	ZNF275	LINC02647
CIRBP	ZNF276	ATE1-AS1
RBM3	ZNF28	LINC02621
CNOT7	ZNF280A	ITPRIP-AS1
CNOT8	ZNF280B	LINC00866
A1CF	ZNF280C	LINC01520
RBM46	ZNF280D	C10orf71-AS1
RBM47	ZNF281	LINC00865
DND1	ZNF282	TNKS2-AS1
HNRNPR	ZNF283	LINC02672
SYNCRIP	ZNF284	KCNMA1-AS1
ABCE1	ZNF285	TEX36-AS1
GPATCH4	ZNF286A	ADIRF-AS1
PAIP1	ZNF286B	LINC01515
RBM20	ZNF287	LINC02661
GNL3	ZNF292	EMX2OS
GNL3L	ZNF296	LINC00857
FAM120A	ZNF3	TMEM26-AS1
FAM120B	ZNF30	LINC01519
FAM120C	ZNF300	LINC00867
KHDC1	ZNF302	LINC01514
KHDC1L	ZNF304	FAM245A
RPL10L	ZNF311	LINC02624
RPL10	ZNF316	TLX1NB
EIF2S1	ZNF317	FAM170B-AS1
MRPL20	ZNF318	LINC02667
EPRS	ZNF319	LINC02659
DHX58	ZNF32	PPP3CB-AS1
DDX58	ZNF320	TMEM254-AS1
IFIH1	ZNF322	ZNF32-AS2
CDK5RAP1	ZNF324	CHEK2P5
HABP4	ZNF324B	PLCE1-AS2
SERBP1	ZNF326	LINC02679
METTL5	ZNF329	NUTM2B-AS1
ZCCHC7	ZNF331	DNAJC9-AS1
WDR36	ZNF333	LINC02620
CCDC86	ZNF334	SGMS1-AS1
C2orf15	ZNF335	LINC00840
MRPL30	ZNF337	DNMBP-AS1
RPS26	ZNF33A	LINC00856
TEX13A	ZNF33B	LBX1-AS1
BARD1	ZNF34	LINC00858
XPO4	ZNF341	BEND3P1
RUVBL1	ZNF343	DLG5-AS1
IMP4	ZNF345	LINC00841
DDX52	ZNF346	RSU1P2
THOC1	ZNF347	SLC16A12-AS1
TRPT1	ZNF35	LINC00844
NHP2L1	ZNF350	NRG3-AS1
EIF2B2	ZNF354A	SLC25A16
RNF113B	ZNF354B	LINC01264
RNF113A	ZNF354C	SLC9B1P3
INTS10	ZNF358	MRLN
LENG9	ZNF362	WBP1L
RPS29	ZNF365	LINC02658
NOP16	ZNF366	LINC00839
U2AF1	ZNF367	LINC02641
U2AF1L4	ZNF37A	FAM25E
RANBP6	ZNF382	PRKG1-AS1
IPO5	ZNF383	NEURL1-AS1
THOC7	ZNF384	KCNIP2-AS1
DNMT3B	ZNF385A	FAM53B-AS1
GFM1	ZNF385B	CFAP58-DT
RNASE9	ZNF385C	GRID1-AS1
PLRG1	ZNF385D	WDR11-AS1
REXO1	ZNF391	ZNF503-AS1
ZC3HAV1L	ZNF394	PDCD4-AS1
LSM14A	ZNF395	LINC02650
LSM14B	ZNF396	CDH23-AS1
LUZP4	ZNF397	LINC01518
TDRD6	ZNF398	LINC02623
TDRD15	ZNF404	EDRF1-DT
MRPS22	ZNF407	LINC00863
EEF1B2	ZNF408	CEP164P1
EEF1D	ZNF41	LINC02681
SIDT1	ZNF410	LINC02651
SIDT2	ZNF414	LINC01375
TRMT44	ZNF415	TMEM72-AS1
GPATCH8	ZNF416	LCOR
WDR4	ZNF417	LINC02674
SLIRP	ZNF418	LINC02640
ATXN1	ZNF419	LINC02633
ATXN1L	ZNF420	EDRF1-AS1
YTHDF1	ZNF423	LINC02655
YTHDF2	ZNF425	KCNMA1-AS3
YTHDF3	ZNF426	OLMALINC
LRPPRC	ZNF428	ZNF32-AS3
TFIP11	ZNF429	LINC00601
ILF2	ZNF43	LINC02625
STRBP	ZNF430	MIR3663HG
ILF3	ZNF431	ACTA2-AS1
TCERG1	ZNF432	LINC00502
NXF5	ZNF433	LINC02626
NXF2B	ZNF436	SLIT1-AS1
NXF2	ZNF438	PARGP1
NXF1	ZNF439	LINC02636
NXF3	ZNF44	LINC02671
ZRSR1	ZNF440	LINC02632
ZRSR2	ZNF441	ZSWIM8-AS1
MRPL35	ZNF442	TCERG1L-AS1
RRS1	ZNF443	LINC02627
PRKDC	ZNF444	LINC02653
NOC2L	ZNF445	SORCS3-AS1
MTIF3	ZNF446	FAM99B
NOL11	ZNF449	H19
EXOSC3	ZNF45	STIM1-AS1
PNPT1	ZNF451	MIR202HG
TSNAX	ZNF454	CD81-AS1
RIOK1	ZNF460	ADAM8
RIOK3	ZNF461	WT1-AS
PIWIL1	ZNF462	LINC01219
PIWIL2	ZNF467	TUBGCP2
PIWIL3	ZNF468	LINC00301
PIWIL4	ZNF469	MYRF-AS1
PEG10	ZNF470	LINC01150
ZCCHC5	ZNF471	LINC02723
POP7	ZNF473	KCNQ1-AS1
FASTKD3	ZNF474	LINC02708
TBRG4	ZNF479	MRPL23-AS1
FASTK	ZNF48	NKX6-2
TRMT13	ZNF480	KCNQ1DN
IREB2	ZNF483	FAM99A
ACO1	ZNF484	ADGRA1-AS1
ZCCHC3	ZNF485	KRTAP5-AS1
SNUPN	ZNF486	LINC01168
PTRHD1	ZNF487	LINC01165
HARS	ZNF488	LINC01167
HARS2	ZNF490	SHANK2-AS1
HNRNPK	ZNF491	LINC02702
PCBP1	ZNF492	MIR194-2HG
PCBP2	ZNF493	LINC02762
PCBP3	ZNF496	SLC37A4
PCBP4	ZNF497	SHANK2
AQR	ZNF500	SHANK2-AS2
ICT1	ZNF501	ALDH3B1
UNK	ZNF502	CWC15
UNKL	ZNF503	LINC02151
CEBPZ	ZNF506	NTM-IT
MRPS9	ZNF507	LINC01537
THG1L	ZNF510	ZPR1
ZCCHC13	ZNF511	APOA1-AS
CNBP	ZNF512B	NRXN2-AS1
SRRT	ZNF513	TRHDE-AS1
CD2BP2	ZNF514	USP30-AS1
SNRPG	ZNF516	LINC02408
APTX	ZNF517	SOX5
RPL17	ZNF518A	LINC02347
BMS1	ZNF518B	FAM66C
SARS	ZNF519	NINJ2-AS1
SARS2	ZNF521	LINC00173
PAIP2	ZNF525	GPRC5D-AS1
PAIP2B	ZNF526	LINC02827
GEMIN4	ZNF527	CLEC12A-AS1
PNRC2	ZNF528	HOTAIR
FASTKD2	ZNF529	C12orf75
GEMIN6	ZNF530	LRRK2-DT
DDX20	ZNF532	CD27-AS1
DDX39A	ZNF534	MAPKAPK5-AS1
DDX39B	ZNF536	C1RL-AS1
DHX37	ZNF540	A2ML1-AS2
ZNF346	ZNF543	LINC02470
MRPL50	ZNF544	LINC02449
RNASE1	ZNF546	EMG1
RNASE2	ZNF547	LINC00940
RNASE3	ZNF548	TBC1D30
RNASE4	ZNF549	LINC02471
RNASE6	ZNF550	LINC00987
RNASE7	ZNF551	LINC00477
RNASE8	ZNF552	LINC00937
ANG	ZNF554	HNF1A-AS1
DYNC1H1	ZNF555	LINC02384
FTSJ3	ZNF556	LINC00343
SF3B2	ZNF557	LINC00598
CTU2	ZNF558	ANKRD20A19P
XPOT	ZNF559	TUSC8
RBMXL1	ZNF560	NRAD1
RBMXL2	ZNF561	SPATA13
RBMXL3	ZNF562	LINC02370
RBMY1A1	ZNF563	LINC00428
RBMY1B	ZNF564	LINC00327
RBMY1D	ZNF565	LINC00457
RBMY1E	ZNF566	LINC00448
RBMY1F	ZNF567	LINC00460
RBMY1J	ZNF568	LINC00426
RBMX	ZNF569	LINC01257
PPP1R10	ZNF57	MYCBP2-AS1
PRR3	ZNF570	CLDN10-AS1
DKC1	ZNF571	LINC00452
MRPL17	ZNF572	SCEL-AS1
TRA2A	ZNF573	LINC00376
TRA2B	ZNF574	LINC00571
RPL26L1	ZNF575	CPB2-AS1
RPL26	ZNF576	PCDH9-AS1
AUH	ZNF577	LINC00454
EIF3C	ZNF578	LINC01040
EIF3CL	ZNF579	LINC00330
SCAF8	ZNF580	LINC02337
SCAF4	ZNF581	TPTE2P6
EEF2K	ZNF582	LINC00362
RPL6	ZNF583	GPC5-AS1
MRPL11	ZNF584	LINC01198
G3BP1	ZNF585A	HNRNPA1P30
G3BP2	ZNF585B	LINC00440
MRPS26	ZNF586	WASF3-AS1
SF3B5	ZNF587	LINC00404
DHX34	ZNF587B	LINC00399
UTP23	ZNF589	LINC01069
SNRNP48	ZNF592	ESRRAP2
PRPF38B	ZNF594	LINC00332
HEXIM1	ZNF595	LINC00377
HEXIM2	ZNF596	LRCOL1
SRRM2	ZNF597	RB1-DT
SRRM3	ZNF598	LINC00345
PIH1D3	ZNF599	DLEU2
DHX40	ZNF600	CLYBL-AS1
DHX38	ZNF605	ENOX1-AS1
TRMT61B	ZNF606	C1QTNF9-AS1
CSDC2	ZNF607	DIAPH3-AS1
CARHSP1	ZNF608	SMIM2-AS1
POP4	ZNF609	LINC00430
LARP6	ZNF610	LINC01055
RNPC3	ZNF611	LATS2-AS1
RPL30	ZNF613	TPT1-AS1
RUVBL2	ZNF614	LINC00391
DRG1	ZNF615	LINC00355
TRIM25	ZNF616	LINC00368
RQCD1	ZNF618	GRTP1-AS1
MRPS18C	ZNF619	LINC00431
MRPL45	ZNF620	MTUS2-AS2
RPLP2	ZNF621	SUCLA2-AS1
SRP19	ZNF623	LINC00379
RPS24	ZNF624	USP12-AS1
AKAP17A	ZNF625	LINC00383
NXT2	ZNF626	LINC00437
NXT1	ZNF627	ANKRD10-IT1
MRPL9	ZNF628	LINC00378
RPL27	ZNF629	LINC01048
RPL24	ZNF630	LINC00446
CNOT10	ZNF639	MYO16-AS2
ABT1	ZNF641	EDNRB-AS1
DDX25	ZNF644	GPC5-AS2
DDX19A	ZNF645	LINC00434
DDX19B	ZNF646	LINC00395
MRPS30	ZNF648	LINC00358
SMG1	ZNF649	DLEU7
EXOSC5	ZNF652	MED4-AS1
AIMP2	ZNF654	MCF2L-AS1
BZW2	ZNF655	NALCN-AS1
BZW1	ZNF658	MIPEPP3
PARS2	ZNF66	LINC00676
INTS12	ZNF660	LINC00381
EIF3H	ZNF662	MIR4500HG
SKIV2L	ZNF664	LINC00397
RC3H2	ZNF665	UBAC2-AS1
RC3H1	ZNF667	FGF14-AS1
ZFP36	ZNF668	LINC01053
ZFP36L1	ZNF669	ZDHHC20-IT1
ZFP36L2	ZNF670	LINC01049
ANKHD1	ZNF671	FREM2-AS1
ANKRD17	ZNF672	DCUN1D2-AS
HELZ2	ZNF674	GAS6-AS1
UPF1	ZNF675	LINC00410
DROSHA	ZNF676	LINC00350
MRPL37	ZNF677	USP12-AS2
PUS10	ZNF678	LINC00421
NUDT16	ZNF679	DLEU1
NUDT16L1	ZNF680	LINC00412
TRMT11	ZNF681	LINC00462
PET112	ZNF682	LINC00545
NUFIP1	ZNF683	LINC01068
PURA	ZNF684	LINC00445
PURB	ZNF687	FGF14-IT1
PURG	ZNF688	LINC01054
ZRANB2	ZNF689	LINC00427
THOC5	ZNF69	LINC00370
TSEN54	ZNF691	LINC00442
SRP9	ZNF692	LINC02418
PIN4	ZNF695	LINC00363
ZC3H14	ZNF696	LINC00388
CNOT2	ZNF697	LINC00408
TARBP1	ZNF699	LINC01066
AGO1	ZNF7	TEX26-AS1
AGO2	ZNF70	LINC00539
AGO3	ZNF700	LINC01067
AGO4	ZNF701	PCCA-AS1
LARP4B	ZNF703	LINC02336
LARP4	ZNF704	PCDH9-AS3
SNW1	ZNF705A	ZNF84-DT
EZH2	ZNF705B	LINC01038
EIF3B	ZNF705D	SOX1-OT
RPP30	ZNF705E	LINC00366
ZMAT3	ZNF705G	LINC00456
PTGES3	ZNF706	LINC00390
KARS	ZNF707	OBI1-AS1
RAN	ZNF708	ARHGEF7-AS2
SNRPA	ZNF709	LINC00352
SNRPB2	ZNF71	ANKRD26P3
HEATR1	ZNF710	LINC00458
PTGES3L-AARSD1	ZNF711	GPC6-AS2
AARSD1	ZNF713	PCOTH
CPSF3	ZNF714	ATP11A-AS1
CPSF3L	ZNF716	DIAPH3-AS2
CWC25	ZNF717	STK24-AS1
RPS5	ZNF718	LINC00365
POLR2D	ZNF721	SACS-AS1
C9orf114	ZNF724	LINC00443
MRPL44	ZNF726	GPC5-IT1
ETF1	ZNF727	FARP1
GAR1	ZNF728	LINC00373
MVP	ZNF729	LINC01046
RPF2	ZNF730	LINC00331
ZC3H18	ZNF732	LINC00374
INTS5	ZNF735	PCDH9-AS4
INTS3	ZNF736	LINC00349
LSM6	ZNF737	RBM26-AS1
SNRPF	ZNF74	LINC00384
TUT1	ZNF740	SUCLA2
MTPAP	ZNF746	DOCK9-AS1
EIF2AK1	ZNF747	LINC00353
EIF2AK2	ZNF749	LINC01034
EIF2AK3	ZNF750	LINC00348
EIF2AK4	ZNF75A	LINC02344
MRPL22	ZNF75D	ARHGEF7
PES1	ZNF76	LINC00407
LSM7	ZNF761	ENOX1-AS2
PAPD4	ZNF763	FRY
ZCCHC11	ZNF764	LINC00387
ZCCHC6	ZNF765	LINC00380
KHDRBS1	ZNF766	LINC00572
KHDRBS2	ZNF768	SMIM2-IT1
KHDRBS3	ZNF77	LINC00423
QKI	ZNF770	LINC00364
SF1	ZNF771	ATXN8OS
LRRC47	ZNF772	LINC01077
ISY1	ZNF773	FRY-AS1
SRRM1	ZNF774	GPC6-AS1
IPO9	ZNF775	LINC00411
MTRF1	ZNF776	ATP11A
MTRF1L	ZNF777	LINC00354
WIBG	ZNF778	INTS6-AS1
PPAN	ZNF780A	MRPS31P5
FUBP3	ZNF780B	LINC01072
FUBP1	ZNF781	PCDH9-AS2
KHSRP	ZNF782	LINC00385
CHTOP	ZNF783	LINC00333
PTCD2	ZNF784	LINC01065
POLR2A	ZNF785	SMAD9-IT1
MRPL43	ZNF786	LINC00351
DDX55	ZNF787	ARHGEF7-IT1
RPS15	ZNF788	MTUS2-AS1
CPSF4	ZNF789	LINC01075
CPSF4L	ZNF79	RASA3-IT1
CSTF2	ZNF790	LINC01074
CSTF2T	ZNF791	C13orf42
RAVER2	ZNF792	DAOA-AS1
RAVER1	ZNF793	LINC01058
EIF1AX	ZNF799	LINC00396
EIF1AY	ZNF8	LINC01309
DALRD3	ZNF80	COL4A2-AS1
NSUN2	ZNF800	LINC01047
URB2	ZNF804A	FARP1-AS1
PHAX	ZNF804B	LINC01076
PPARGC1A	ZNF805	LINC01442
PPARGC1B	ZNF808	LINC00402
PPRC1	ZNF81	SOX21-AS1
PHF5A	ZNF813	LINC01044
MCTS1	ZNF814	LINC00433
RRP7A	ZNF816	CLYBL-AS2
DGCR8	ZNF821	LINC00463
ZC3H13	ZNF823	PSPC1-AS2
UPF3A	ZNF827	LINC00415
UPF3B	ZNF829	MYCBP2-AS2
RBM24	ZNF83	TPTE2P5
RBM38	ZNF830	LINC00347
THOC3	ZNF831	LINC01052
IGHMBP2	ZNF835	LINC01079
PAPD5	ZNF836	LINC00424
PAPD7	ZNF837	MYO16-AS1
GFM2	ZNF84	NDFIP2-AS1
PHRF1	ZNF841	LINC00393
VARS	ZNF843	LINC01078
VARS2	ZNF844	LINC00398
MRPL1	ZNF845	LINC00449
INTS7	ZNF846	LINC00392
ATXN2L	ZNF85	LINC00297
ATXN2	ZNF850	ARHGEF7-AS1
PPIL4	ZNF852	RNASEH2B-AS1
PPIL3	ZNF853	LINC00382
PPWD1	ZNF860	LINC01039
CWC27	ZNF865	FAM155A-IT1
PPIH	ZNF878	TULP3P1
NUTF2	ZNF879	LINC00375
MRPL18	ZNF880	STARD13-IT1
LSM11	ZNF883	LINC00943
AARS2	ZNF888	MIR17HG
AARS	ZNF891	SPATA13-AS1
MIF4GD	ZNF90	F10-AS1
CTIF	ZNF91	TCL6
C9orf129	ZNF92	SCG5-AS1
LUC7L2	ZNF93	GOLGA2P7
LUC7L3	ZNF98	LINC00642
LUC7L	ZNF99	LINC01563
DUS2	ZSCAN1	SNHG29
RNF17	ZSCAN10	CCDC197
TDRD1	ZSCAN12	PMP22
MRPS10	ZSCAN16	FOXO3B
FAM103A1	ZSCAN18	AFG3L1P
ENOX1	ZSCAN2	MEG8
ENOX2	ZSCAN20	DICER1-AS1
RBPMS	ZSCAN21	CCDC144B
RBPMS2	ZSCAN22	CSNK1A1P1
NIP7	ZSCAN23	USP32P2
RPL3	ZSCAN25	LINC02195
RPL3L	ZSCAN26	CCDC196
RNASE11	ZSCAN29	PRMT5-AS1
RNASE12	ZSCAN30	FAM106A
RPLP0	ZSCAN31	SNHG14
RBM34	ZSCAN32	CLEC19A
CMTR2	ZSCAN4	SMCR2
ENDOU	ZSCAN5A	PITPNA-AS1
PUM1	ZSCAN5B	MEG3
PUM2	ZSCAN5C	MIR22HG
TYW5	ZSCAN9	GPHB5
TYW3	ZUFSP	COX10-AS1
TRMT1	ZXDA	LRRC37BP1
RAE1	ZXDB	RNF227
SLU7	ZXDC	CCDC144NL-AS1
EIF2B4	PATZ1	LRRC9
EIF5B	ZBTB24	RNF112
GPATCH1	ZNF524	SLC47A1P1
RPL36	ZNF653	DBIL5P
EEF1A1	ZNF277	IGHA2
EEF1A2	ZNF512	LINC01852
RRP8	ZEB1	LINC00304
UBA52	ZEB2	PIGL
R3HDM1	ZFHX3	HMGN2P46
R3HDM2	ZFHX4	TBC1D26-AS1
PA2G4	TRERF1	KRT17P5
AAR2	ZNF541	EWSAT1
ERI1	NFYA	TP53TG3D
ERI2	MBNL2	BMS1P17
ERI3	ZC3H8	MPRIP-AS1
NIFK	ZGPAT	GABRG3-AS1
METTL14	CENPB	CLUHP3
MRPL32	CENPBD1	LINC00324
CPSF6	JRK	ZNF232-AS1
CPSF7	JRKL	NOS2P3
RPL7A	TIGD1	PYY2
WDR46	TIGD2	LINC02248
SRP14	TIGD3	LINC00670
TFAM	TIGD4	LINC02087
CMSS1	TIGD5	COX10
XPO6	TIGD6	LINC02094
EXOSC1	TIGD7	LINC02331
ZNF106	CAMTA1	MEG9
UTP14A	CAMTA2	EPN2-AS1
UTP14C	LIN28A	LINC02093
TRUB1	LIN28B	COPDA1
TRUB2	YBX1	LINC02096
PRIM1	YBX2	CRYM-AS1
PTCD3	YBX3	HDDC3
HNRNPA0	RBPJ	SPAG5-AS1
HNRNPA1	RBPJL	LINC00311
HNRNPA1L2	CUX1	MIR497HG
HNRNPA2B1	CUX2	EPN2
HNRNPA3	ONECUT1	SCAND2P
HNRNPAB	ONECUT2	RAI1-AS1
HNRNPD	ONECUT3	KTN1-AS1
HNRNPDL	SATB1	LINC02181
RANBP2	SATB2	LINC01567
RPL7	CXXC1	MOSMO
RPL7L1	CXXC4	SLC47A1P2
RNASE13	CXXC5	GATM
RPS6	DNMT1	KIF1C-AS1
MRPL3	FBXL19	LINC02250
DDX28	KDM2A	MYOCD-AS1
DDX47	KDM2B	PIGBOS1
RNASEH2C	TET1	LINC02088
TFB2M	TET3	GFAP
TEP1	KMT2A	LENG8-AS1
NOC4L	KMT2B	MIR7515HG
CPSF1	DMRT1	GRASLND
DDX1	DMRT2	LINC01874
DDX3X	DMRT3	TMEM18-DT
DDX3Y	DMRTA1	LINC01304
DDX4	DMRTA2	HOXB-AS3
NOP56	DMRTB1	ZNF761
RPS20	DMRTC2	ERVK3-1
MPHOSPH10	E2F1	LINC02092
MRM1	E2F2	LINC01534
DXO	E2F3	PINLYP
DENR	E2F4	LINC01865
RPL21	E2F5	LINC00487
RPS10	E2F6	LINC01248
NAT10	E2F7	LINC00665
UTP18	E2F8	LINC00570
NOL12	TFDP1	LINC01249
DDX31	TFDP2	ROCR
ABCF1	TFDP3	LINC01814
DNMT1	EBF1	CCDC200
SNRPA1	EBF2	ANKRD40CL
API5	EBF3	PVALEF
SHQ1	EBF4	MIR7-3HG
AKAP1	EHF	PSG8-AS1
FTO	ELF1	LINC01939
PUF60	ELF2	HOXB-AS1
SAMHD1	ELF4	SOX9-AS1
RBM45	ELF5	RNASEH1-AS1
FAM98B	ELK1	THRA1/BTR
FAM98A	ELK3	ID2-AS1
FAM98C	ELK4	LINC00299
PCF11	ERF	MYT1L-AS1
EIF5	ERG	SP2-AS1
ZC3HC1	ETS1	PRAC2
HNRNPC	ETS2	MIR3681HG
HNRNPCL1	ETV1	LINC00671
RALY	ETV2	TMEM147-AS1
RALYL	ETV3	TOB1-AS1
SEPSECS	ETV3L	SNTG2-AS1
NPM1	ETV4	SILC1
NPM3	ETV5	LINC00974
NPM2	ETV6	LINC02073
NUPL2	ETV7	LINC00305
MRPS14	FEV	LGALS17A
SF3A1	FLI1	NRIR
EIF3A	GABPA	LINC01152
FASTKD5	SPDEF	LINC00511
TDRD3	SPI1	LINC01875
SNRPB	SPIB	HOXB-AS4
SNRPN	SPIC	DCDC2C
YRDC	ELF3	LINC02086
POLR2K	FLYWCH1	LINC01497
ERN2	FOXA1	UPK1A-AS1
ERN1	FOXA2	LINC00298
RPL5	FOXA3	TINCR
RPS17	FOXB1	TRAPPC12-AS1
RPS17L	FOXB2	LINC01250
DARS	FOXC1	LINC01535
IPO7	FOXC2	LINC00469
IPO8	FOXD1	LILRP2
SMN1	FOXD2	LINC01483
SMN2	FOXD3	MYADM-AS1
GTPBP4	FOXD4	LRRC37A11P
MRPL13	FOXD4L1	ZNF529
MRPL46	FOXD4L3	LINC01529
LSM5	FOXD4L4	AMZ2P1
EIF4G3	FOXD4L5	LINC02089
EIF4G1	FOXD4L6	LINC01924
EIF4G2	FOXE1	NUCB1-AS1
GTF2F1	FOXE3	EIPR1-IT1
RPS15A	FOXF1	FAM215B
PIH1D2	FOXF2	LINC01810
TTF2	FOXG1	LINC01766
PUS3	FOXH1	LINC01247
RBM7	FOXI1	LINC01824
RBM11	FOXI2	LINC02097
TSEN2	FOXI3	HOXB-AS2
RBM42	FOXJ1	LINC01871
UTP3	FOXJ2	ABCA9-AS1
HNRNPL	FOXJ3	UCA1
HNRNPLL	FOXK1	FLJ40194
PTBP1	FOXK2	LINC00674
PTBP2	FOXL1	MYADM
PTBP3	FOXL2	WDR87BP
SYMPK	FOXM1	CYP1B1-AS1
POLR2F	FOXN1	LINC01873
TSR2	FOXN2	SPTBN1-AS1
KIAA0391	FOXN3	LINC01318
POLR2G	FOXN4	RASGRP3-AS1
WDR5	FOXO1	LINC01121
SNRNP40	FOXO3	SLC8A1-AS1
WDR83	FOXO4	MAP4K3-DT
ZFC3H1	FOXO6	LAPTM4A-DT
RPL15	FOXP1	MSH6
SNRNP35	FOXP2	ST3GAL5-AS1
SNRNP70	FOXP3	LINC01813
MRPL39	FOXP4	LINC01293
TLR7	FOXQ1	EML6-AS1
TLR8	FOXR1	DCTN1-AS1
TLR3	FOXR2	BCYRN1
NAA38	FOXS1	LINC01888
PRPF31	GATA1	DNAJC27-AS1
MRPL55	GATA2	PCBP1-AS1
TRMT2A	GATA3	LINC01829
TRMT2B	GATA4	LINC01185
RPS3A	GATA5	LINC01122
BRCA1	GATA6	ANKRD36BP2
RIOK2	GATAD2A	LINC00954
DHX16	GATAD2B	LINC01795
DHX33	TRPS1	MEIS1-AS2
DHX35	ZGLP1	AGBL5-AS1
DHX32	GCM1	MSH2-OT1
DQX1	GCM2	CYTOR
DHX15	GRHL1	EPCAM-DT
DHX8	GRHL2	LINC01812
MRPS5	GRHL3	LINC01815
SAP18	TFCP2	DGUOK-AS1
TUFM	TFCP2L1	LINC01797
EEFSEC	UBP1	LINC01793
TDRD12	GTF2I	CTNNA2-AS1
SKIV2L2	GTF2IRD1	LINC01805
TRDMT1	GTF2IRD2	LINC00342
ZNF473	GTF2IRD2B	TCF7L1-IT1
FCF1	BBX	LINC01799
URB1	CIC	HNRNPA1P57
CARS	HBP1	COX7A2L
CARS2	HMG20A	MYCNUT
CELF1	HMG20B	LINC01808
CELF2	HMGN3	OST4
CELF3	LEF1	LINC02850
CELF4	SOX1	MAPRE3-AS1
CELF5	SOX10	LINC01800
CELF6	SOX11	LINC01798
XPO1	SOX12	LINC02580
DDX17	SOX13	EML4-AS1
DDX46	SOX14	LINC01828
DDX5	SOX15	DTNB-AS1
DDX42	SOX17	LINC01819
DDX43	SOX18	SIX3-AS1
DDX53	SOX2	LINC00211
FIP1L1	SOX21	LINC02613
MRPL14	SOX3	LINC01376
TXNL4A	SOX30	NRXN1
TXNL4B	SOX4	LINC01884
RBM39	SOX5	LINC00486
RBM23	SOX6	GACAT3
CPEB1	SOX7	TGFA-IT1
CPEB2	SOX8	MYCNOS
CPEB3	SOX9	LINC00276
CPEB4	SRY	FLJ31356
INTS9	TCF7	LINC02579
CACTIN	TCF7L1	LINC01851
MPHOSPH6	TCF7L2	LINC01816
RPL34	ADNP	ATP6V1B1-AS1
OBFC1	ADNP2	LINC01913
RPS12	ALX1	LINC01936
PRPF8	ALX3	LINC01822
SECISBP2L	ALX4	ACYP2
SECISBP2	ANHX	LINC01794
RPUSD3	ARGFX	LINC01320
RPUSD4	ARX	LINC01291
DDX6	BARHL1	MIR4432HG
RPL28	BARHL2	EIF2AK3-DT
ELAC1	BARX1	ALMS1-IT1
NOM1	BARX2	LINC01833
TROVE2	BSX	LINC01830
EEF1E1	CDX1	PRKCE-AS1
TARSL2	CDX2	LGALSL-DT
TARS	CDX4	LINC02590
TARS2	CRX	LINC01914
IARS	DBX1	BOLA3-AS1
RPL18A	DBX2	SOS1-IT1
ESF1	DLX1	STARD7-AS1
EEF2	DLX2	ARNILA
EFTUD2	DLX3	LINC01820
DDX60	DLX4	LINC01143
DDX60L	DLX5	LINC01890
MRPL2	DLX6	LINC01946
SLC4A1AP	DMBX1	LINC02245
MAZ	DPRX	AGBL5-IT1
EIF2S3L	DRGX	LINC01866
EIF2S3	DUX1	HS1BP3-IT1
AIMP1	DUX3	LRRTM4-AS1
APEX1	DUX4	EVA1A-AS
EIF3J	DUXA	LINC01883
PABPC3	EMX1	LINC02576
PABPC1L	EMX2	LINC01381
PABPC1L2A	EN1	LINC01809
PABPC1L2B	EN2	LINC01628
PABPC4L	ESX1	GTF3C2-AS1
PABPC5	EVX1	MIR217HG
PABPC4	EVX2	LINC02831
PABPC1	GBX1	MEIS1-AS3
MEX3A	GBX2	TET3
MEX3B	GSC	LINC00309
MEX3C	GSC2	PRORSD1P
MEX3D	GSX1	RMDN2-AS1
GEMIN7	GSX2	BIRC6-AS1
MRPS23	HDX	MIR4435-2HG
PSIP1	HESX1	CHROMR
SRP54	HHEX	GCC2-AS1
FARSB	HLX	CCDC148-AS1
SPEN	HMBOX1	NCKAP5-AS2
RBM15B	HMX1	LINC01850
RBM15	HMX2	TTC21B-AS1
DNAAF2	HMX3	TTN-AS1
SF3B1	HNF1A	FSIP2-AS2
RNASEH2B	HNF1B	LINC01102
FARSA	HOMEZ	LINC01941
NOB1	HOXA1	CCNT2-AS1
EIF2A	HOXA10	RAPGEF4-AS1
RNASEL	HOXA11	LINC01918
TRNT1	HOXA13	C2orf92
EIF4ENIF1	HOXA2	PANTR1
MECP2	HOXA3	GACAT1
RBM22	HOXA4	DARS1-AS1
CMTR1	HOXA5	MYO3B-AS1
RPL39	HOXA6	DPP10-AS1
RPL39L	HOXA7	LINC01961
RPSA	HOXA9	THORLNC
PARP4	HOXB1	LINC01159
CSTF1	HOXB13	RGPD4-AS1
NCBP1	HOXB2	TEX41
SNRNP25	HOXB3	LINC02611
DNAJC21	HOXB4	TANK-AS1
CWC22	HOXB5	NIFK-AS1
NFX1	HOXB6	MTLN
MRPS31	HOXB7	ACOXL-AS1
SMG5	HOXB8	LINC01826
SART1	HOXB9	IL1R1-AS1
GEMIN2	HOXC10	MAP3K2-DT
NR0B1	HOXC11	TEX51
DCP2	HOXC12	LINC01806
TAF15	HOXC13	PAX8-AS1
EWSR1	HOXC4	LINC01876
FUS	HOXC5	LINC01934
EDC4	HOXC6	LINC01090
FBLL1	HOXC8	LINC01886
FBL	HOXC9	LINC01106
MRPS27	HOXD1	LINC01889
ALKBH1	HOXD10	ITGA6-AS1
ZCCHC17	HOXD11	LINC01473
MRPL49	HOXD12	HOXD-AS2
RPL18	HOXD13	SP3
RPS4X	HOXD3	POTEF-AS1
RPS4Y1	HOXD4	LINC01103
RPS4Y2	HOXD8	LINC01117
NOP14	HOXD9	ST6GAL2-IT1
KRR1	IRX1	SCTR-AS1
NCL	IRX2	LINC02612
PRPF18	IRX3	LINC01849
C1D	IRX4	LINC01114
ADAT3	IRX5	LINC01087
UTP20	IRX6	LINC02572
SNIP1	ISL1	KCNH7-AS1
GUF1	ISL2	NPAS2-AS1
GCFC2	ISX	NCKAP5-IT1
UTP6	LBX1	DPP10-AS3
SRSF1	LBX2	ARHGAP15-AS1
SRSF3	LEUTX	ZEB2-AS1
SRSF4	LHX1	LINC01104
SRSF5	LHX2	HAGLROS
SRSF6	LHX3	LINC01965
SRSF7	LHX4	DPP4-DT
SRSF9	LHX5	CERS6-AS1
USB1	LHX6	LIMS1-AS1
NOL6	LHX8	LINC01593
PPIE	LHX9	LINC01931
RRBP1	LMX1A	TMEM182
SUZ12	LMX1B	LINC01789
TERT	MEIS1	LINC01305
MSL3	MEIS2	PKP4-AS1
BICC1	MEIS3	LCT-AS1
MRPS16	MEOX1	LINC01911
RBMX2	MEOX2	MRPS9-AS1
MRPL40	MIXL1	LINC01116
ISG20	MKX	LINC01123
ISG20L2	MNX1	SCN1A-AS1
AEN	MSX1	B3GALT1-AS1
REXO4	MSX2	PDE11A-AS1
TGS1	NANOG	LINC01856
ZC3H4	NANOGNB	LINC01854
ZC3H6	NANOGP8	UPP2-IT1
ZC3H8	NKX1-1	HAGLR
RPL27A	NKX1-2	SULT1C2P1
RPS19	NKX2-1	LINC01823
SYF2	NKX2-2	FAM138B
TFB1M	NKX2-3	MED15P9
DIMT1	NKX2-4	CHRNA1
TSEN34	NKX2-5	PGM5P4-AS1
DCAF13	NKX2-6	LINC01191
RPL9	NKX2-8	LINC01817
ARHGEF28	NKX3-1	FSIP2-AS1
AC004381.6	NKX3-2	LINC01412
EIF4H	NKX6-1	LINC01818
EIF4B	NKX6-2	MAP3K20-AS1
DDX54	NKX6-3	LINC01868
MRPS36	NOBOX	DLX2-DT
PRPF40A	NOTO	LINC01853
PRPF40B	OTP	LINC01832
EIF3L	OTX1	LINC01120
NOL8	OTX2	LINC01935
MTO1	PBX1	LINC01945
PSMA1	PBX2	SOCAR
HTATSF1	PBX3	NCKAP5-AS1
FTSJ1	PBX4	LINC01831
LAS1L	PDX1	LINC01594
POP1	PHOX2A	KIF5C-AS1
DZIP3	PHOX2B	MRPS9-AS2
DGCR14	PITX1	LINC02631
CDK9	PITX2	LINC01920
PAN3	PITX3	DPP10-AS2
RPL29	PKNOX1	STEAP3-AS1
DCPS	PKNOX2	LINC01870
MRP63	PROP1	LINC01885
MRPL27	PRRX1	MMADHC-DT
POLR2H	PRRX2	LINC01427
ZNF239	RAX	SP140
XRN1	RAX2	LINC01891
ZFR	RHOXF1	CT75
ZFR2	RHOXF2	UICLM
AGFG1	RHOXF2B	SMARCAL1-AS1
NSA2	SEBOX	LINC01790
DDX10	SHOX	IQCA1-AS1
TBL3	SHOX2	PANK2-AS1
INTS2	SIX1	LINC01803
YBX1	SIX2	LINC01238
YBX2	SIX3	LINC00607
YBX3	SIX4	FAM83C-AS1
SURF6	SIX5	SNAP25-AS1
THOC6	SIX6	CASC20
EIF3I	TGIF1	HM13-IT1
STRAP	TGIF2	SMIM26
RPL13	TGIF2LX	LINC02832
RRP12	TGIF2LY	MACROD2-IT1
MRPS2	TLX1	LINC00851
ZCCHC8	TLX2	GCSIR
EFTUD1	TLX3	ZNF341-AS1
RPL35	TPRX1	RALY-AS1
NSRP1	UNCX	LINC01237
RPUSD2	VAX1	SPAG16-DT
BCDIN3D	VAX2	ZNF337-AS1
THUMPD1	VENTX	KIZ
TRIM21	VSX1	CEP250-AS1
RANBP17	VSX2	LNCNEF
XPO7	ZFHX2	RIN2
TRMT12	ZHX1	AGAP1-IT1
ACIN1	ZHX2	SNHG17
ZNF385A	ZHX3	LINC01802
RPL23	PAX2	DLGAP4-AS1
EED	PAX3	ING5
DNTTIP2	PAX4	RPL37A
SBDS	PAX6	LINC01857
DDX51	PAX7	SLC24A3-AS1
RBM18	POU1F1	FTCDNL1
IPO11	POU2F1	LINC01494
RPL22	POU2F2	MMP24OS
RPL22L1	POU2F3	LAMP5-AS1
LCMT2	POU3F1	SPATA3-AS1
ZC3H11A	POU3F2	PCGEM1
FYTTD1	POU3F3	LINC01923
RNPS1	POU3F4	UBOX5-AS1
RPS23	POU4F1	C20orf203
RNASEH2A	POU4F2	LINC01431
FRG1B	POU4F3	SNHG11
FRG1	POU5F1	FAM242A
NOL7	POU5F1B	LINC00652
PRPF38A	POU5F2	SIRPG-AS1
RBM41	POU6F1	HM13-AS1
RBM12	POU6F2	MYOSLID
RBM12B	HSF1	LINC01614
ESRP1	HSF2	LINC01729
ESRP2	HSF4	CAVIN2-AS1
HNRNPF	HSF5	MFF-DT
HNRNPH1	HSFX1	LANCL1-AS1
HNRNPH2	HSFX2	ANKRD44-IT1
HNRNPH3	HSFY1	RPL37A-DT
GRSF1	HSFY2	DTD1-AS1
RNH1	IRF1	LINC01878
NOL9	IRF2	BOK-AS1
SRFBP1	IRF3	ASIC4-AS1
ARL6IP4	IRF4	LINC01747
RPP40	IRF5	KANSL1L-AS1
ALKBH5	IRF6	NRSN2-AS1
SMG7	IRF7	FAM237A
PDE12	IRF8	ISM1-AS1
CCRN4L	IRF9	KIAA2012-AS1
ANGEL1	MSANTD1	LINC00237
ANGEL2	MSANTD3	PDYN-AS1
CNOT6	NAIF1	MACROD2-AS1
CNOT6L	BORCS8-MEF2B	CFLAR-AS1
PDCD11	MEF2A	PARAL1
RPL35A	MEF2B	LINC01370
MRPL21	MEF2C	LINC01721
SMG6	MEF2D	LINC00608
PRPF19	SRF	LINC01597
PRPF4	BAZ2B	CATIP-AS1
INTS4	MBD2	LINC01280
SRPK2	MBD3	ITCH-IT1
SUPV3L1	MBD4	LINC01792
RBM17	MBD6	LINC01733
NAF1	PIN1	LINC01734
YARS	SETDB1	LINC00658
LRRFIP1	SETDB2	BLCAP
LRRFIP2	BAZ2A	PLEKHM3
EIF4E2	MECP2	LINC01713
EIF4E1B	MBD1	TNS1-AS1
EIF4E3	MTERF1	VWC2L-IT1
EIF4E	MTERF2	KIZ-AS1
BUD13	MTERF3	MIR663AHG
CTU1	MTERF4	LINC01706
GTPBP1	CDC5L	FBXO36-IT1
GTPBP2	DMTF1	LINC01940
MTERFD2	MSANTD4	FAM182B
SRPR	MYB	NXT1-AS1
DDX50	MYBL1	NCOA6
DDX21	MYBL2	LINC00028
ZCRB1	MYPOP	KLF7-IT1
RPL13A	MYSM1	LINC01880
SRA1	SNAPC4	LINC01432
PAPOLB	TERB1	LINC00489
PAPOLG	TERF1	LINC01428
PAPOLA	TERF2	LINC01877
RPL41	TTF1	SATB2-AS1
ZNF768	ZZZ3	SNHG31
SCAF1	MYRF	LINC01907
MRPS15	MYRFL	HECW2-AS1
RNASET2	NFX1	DIRC3-AS1
EIF2B1	NFXL1	LINC01827
RPL36A	AR	DEFB122
RPL36AL	ESR1	BZW1-AS1
DDX26B	ESR2	IDH1-AS1
INTS6	ESRRA	LINC01723
RPS7	ESRRB	PLCB1-IT1
RRNAD1	ESRRG	LINC01953
MRPS21	HNF4A	BCL2L1-AS1
SETD7	HNF4G	LINC01433
RBM8A	NR1D1	SNED1-AS1
MAGOH	NR1D2	LINC01107
MAGOHB	NR1H2	LINC00471
RPL37A	NR1H3	ZNF133-AS1
NOLC1	NR1H4	BPIFB9P
IARS2	NR1I2	LINC00654
LSM1	NR1I3	LINC01825
SUPT4H1	NR2C1	LINC01937
EXO1	NR2C2	ACSL3-AS1
DCP1B	NR2E1	LINC01807
DCP1A	NR2E3	LINC01821
DNAJC17	NR2F1	LINC01722
RNGTT	NR2F2	LINC01752
DUSP11	NR2F6	LINC00656
CHERP	NR3C1	BPIFA4P
WDR61	NR3C2	LINC02862
NANOS1	NR4A1	SDCBP2-AS1
NANOS2	NR4A2	CFAP61-AS1
NANOS3	NR4A3	ITCH-AS1
EBNA1BP2	NR5A1	ANKRD44-AS1
HELZ	NR5A2	CATIP-AS2
RNMTL1	NR6A1	DSCAM-IT1
PDCD4	PGR	LRRC3-DT
PTRH2	PPARA	MIR646HG
SART3	PPARD	ZNF295-AS1
ZC3H10	PPARG	LINC01524
LSM2	RARA	LINC00320
MRPS25	RARB	LINC01436
RPP21	RARG	LINC00189
ZMAT2	RORA	MIR548XHG
IFIT1	RORB	LINC00494
IFIT2	RORC	LINC00159
IFIT5	RXRA	LINC01687
IFIT1B	RXRB	GRIK1-AS1
IFIT3	RXRG	LINC01426
NOVA1	THRA	LINC00158
NOVA2	THRB	STK4-AS1
SNRPD3	VDR	MIR99AHG
YARS2	TP53	MIR1-1HG-AS1
PTCD1	TP63	LINC01620
TSR1	TP73	LINC01679
MRPS6	PAX1	BMP7-AS1
TAF9	PAX5	AATBC
RPL11	PAX8	BACE2-IT1
DDX23	PAX9	TTC3-AS1
DDX59	LCOR	LINC00649
CCNT2	LCORL	LINC00160
CCNT1	PROX1	KCNQ2-AS1
RPL8	PROX2	BACH1-IT3
SARNP	NFAT5	LINC00029
IMP3	NFATC1	LINC01056
SRRM4	NFATC2	LINC00114
CNP	NFATC3	TRPM2-AS
LIN28A	NFATC4	HLCS-IT1
LIN28B	NFKB1	LINC01684
EIF3K	NFKB2	PLCG1-AS1
SF3B14	REL	LAMA5-AS1
EIF2S2	RELA	ERVH48-1
RNMT	RELB	LINC01673
MRPL42	RFX1	DSCAM-AS1
THRAP3	RFX2	TRERNA1
BCLAF1	RFX3	LINC00323
CXorf23	RFX4	APCDD1L-DT
PNO1	RFX5	MHENCR
RBM4	RFX6	ZBTB46-AS1
RBM4B	RFX7	LINC00112
RBM14	RFX8	PELATON
R3HCC1	RUNX1	LINC00113
R3HCC1L	RUNX2	LINC02246
KIAA0430	RUNX3	RIPOR3-AS1
POP5	AIRE	LINC00310
MRPL51	DEAF1	KCNK15-AS1
MARS	GMEB1	LINC01425
TYW1	GMEB2	LINC01697
MRPL16	SKOR2	HAR1A
DUS1L	SP100	LINC01423
QRSL1	SP110	OSER1-DT
WARS2	SP140	LINC01270
WRAP53	SP140L	GNAS-AS1
RSL24D1	NFIA	ZFAS1
SF3B4	NFIB	PHACTR3-AS1
TDRD7	NFIC	LINC01700
LARP1	NFIX	HAR1B
LARP1B	SMAD1	RBM38-AS1
RPL23A	SMAD3	LINC00313
BAZ2A	SMAD4	LINC01441
BAZ2B	SMAD5	DSCR10
EIF3E	SMAD9	DSCR4-IT1
CWC15	STAT1	LINC00317
TOP1	STAT2	LINC02575
RPL31	STAT3	PLAC4
SUPT6H	STAT4	LINC00111
TST	STAT5A	LINC00659
HNRNPU	STAT5B	PDE9A-AS1
HNRNPUL1	STAT6	CYYR1-AS1
HNRNPUL2	EOMES	LINC00161
RPS25	MGA	HUNK-AS1
MRPL23	T	LINC01273
EIF1AD	TBR1	LINC02573
SETX	TBX1	LINC01728
MARS2	TBX10	SETD4-AS1
CNOT3	TBX15	BACH1-IT2
MTIF2	TBX18	CBR3-AS1
JAKMIP1	TBX19	LINC01671
FASTKD1	TBX2	SLCO4A1-AS1
	TBX20	PTPRT-AS1
	TBX21	LINC01683
	TBX22	C20orf204
	TBX3	LINC01695
	TBX4	FRGCA
	TBX5	LINC01271
	TBX6	LINC01692
	TBP	LINC00307
	TBPL1	MIR155HG
	TBPL2	LINC01429
	LIN54	CHODL-AS1
	TEAD1	IL10RB-DT
	TEAD2	MIS18A-AS1
	TEAD3	LINC00479
	TEAD4	PAXBP1-AS1
	THAP1	LINC01522
	THAP10	TSPEAR-AS1
	THAP11	MRAP-AS1
	THAP12	HNF4A-AS1
	THAP2	LINC00205
	THAP3	TCP10L
	THAP4	CSE1L-AS1
	THAP5	LINC01674
	THAP6	LINC01689
	THAP7	LINC00334
	THAP8	LINC01440
	THAP9	LINC01260
	AEBP1	LINC00945
	ARHGAP35	SAMSN1-AS1
	BPTF	ITGB2-AS1
	BRF2	LINC00314
	CARF	DNMT3L-AS1
	CC2D1A	LINC01690
	CEBPZ	LINC01716
	CENPA	LINC01718
	CENPS	LINC00163
	CENPT	LINC01523
	CENPX	PIGT
	CGGBP1	BRWD1-AS1
	CHCHD3	D21S2088E
	CPEB1	LINC01678
	CSRNP1	BRWD1-IT1
	CSRNP2	SLC12A5-AS1
	CSRNP3	LINC00308
	DACH1	LINC01424
	DACH2	LINC00319
	DR1	BACH1-AS1
	DRAP1	DSCR9
	GLMP	LINC01754
	GPBP1	OGFR-AS1
	GPBP1L1	LINC01275
	GTF2B	PLCG1
	KCNIP3	MIAT
	LTF	PRR34-AS1
	MTF2	TMEM191C
	NACC2	GRM7-AS3
	NFE4	FAM230H
	NFYB	TTC28-AS1
	NFYC	FAM230B
	NKRF	MORC2-AS1
	NME2	HORMAD2-AS1
	NR0B1	CHL1-AS2
	NRF1	THUMPD3-AS1
	PA2G4	LMCD1-AS1
	PCGF2	ITPR1-DT
	PCGF6	SERHL
	PHF1	EFCAB6-AS1
	PHF19	PCBP3-AS1
	PLSCR1	SRGAP3-AS4
	POU2AF1	LINC00229
	PREB	MIATNB
	PURA	CECR7
	PURB	TMEM191A
	PURG	PIK3IP1-DT
	RAG1	SRGAP3-AS3
	RBCK1	SCUBE1-AS1
	REXO4	SLC5A4-AS1
	SAFB	LARGE-AS1
	SAFB2	TPTEP1
	SCMH1	LINC01638
	SKI	MRTFA-AS1
	SKIL	LINC01315
	SKOR1	LINC01639
	SMYD3	LINC02557
	SNAPC2	NDUFA6-DT
	SNAPC5	LINC01589
	SON	LINC00898
	SPEN	DGCR5
	SPZ1	MCM3AP-AS1
	TCF20	LIF-AS1
	TET2	RRP7BP
	THYN1	PCBP3
	TMF1	HDHD5-AS1
	TOPORS	SRGAP3-AS2
	TSC22D1	PDXP-DT
	XPA	LINC01634
		SEZ6L-AS1
		THAP7-AS1
		SCUBE1-AS2
		COL18A1-AS2
		ELFN2
		SGSM3-AS1
		FAM230D
		LINC02554
		LINC01659
		OGFRP1
		LINC01643
		COL18A1-AS1
		LINC01656
		RFPL1S
		CHL1-AS1
		MGAT3-AS1
		LINC00316
		ZNRF3-IT1
		LINC01310
		PPM1F-AS1
		LINC01640
		LINC01694
		LARGE-IT1
		DIP2A-IT1
		CHKB-DT
		NUP50-DT
		KLHDC7B
		LINC01665
		GRM7-AS1
		LINC02559
		ZNRF3-AS1
		SRGAP3-AS1
		SYN3-AS1
		FAM230I
		PSLNR
		KIAA1671-AS1
		BHLHE40-AS1
		LL22NC01-81G9.3
		PRAMENP
		LINC02558
		LINC01266
		NCF4-AS1
		GRM7-AS2
		L3MBTL2-AS1
		CNTN4-AS1
		LINC00899
		LINC01637
		EP300-AS1
		LINC01422
		TTLL1-AS1
		MYO18B-AS1
		SREBF2-AS1
		CNTN4-AS2
		EGOT
		LINC00315
		LINC01399
		LINC02556
		LINC01986
		POTEH-AS1
		FTCD-AS1
		DUBR
		ITGA9-AS1
		PRKAR2A-AS1
		FGD5-AS1
		MKRN2OS
		ZBTB20-AS1
		LINC00971
		SEMA3B-AS1
		RBMS3
		MORC1-AS1
		CNOT10-AS1
		CCDC13-AS1
		LINC00879
		SEMA3F-AS1
		NECTIN3-AS1
		PTPRG-AS1
		ZNF385D-AS1
		PDZRN3-AS1
		IGSF11-AS1
		MYLK-AS1
		LINC02077
		ARHGAP31-AS1
		LINC00635
		C3orf84
		GRIP2
		CD200R1L-AS1
		SAMMSON
		GATA2-AS1
		SH3BP5-AS1
		SATB1-AS1
		ZMYND10-AS1
		ADAMTS9-AS2
		IL20RB-AS1
		LINC02044
		HSPD1P6
		ZBTB20-AS4
		LINC00960
		ATP2B2-IT2
		ST3GAL6-AS1
		SLC38A3
		LINC00606
		LINC00877
		CADM2-AS1
		LINC02085
		LINC02047
		ARPP21-AS1
		LINC00903
		LINC01471
		LINC02614
		PSMD6-AS1
		FOXP1-IT1
		OSBPL10-AS1
		LINC02024
		SGO1-AS1
		HDAC11-AS1
		LINC00870
		DNAJB8-AS1
		LINC01980
		UBE2E2-AS1
		ZBTB20-AS3
		FAM3D-AS1
		DENND6A-DT
		NPHP3-AS1
		LINC02005
		ADAMTS9-AS1
		THOC7-AS1
		C3orf85
		LINC00691
		GLYCTK-AS1
		LINC02050
		CACNA2D3-AS1
		ITIH4-AS1
		KRBOX1-AS1
		VIPR1-AS1
		THRB-IT1
		CFAP44-AS1
		LINC02000
		LINC02004
		CFAP20DC-AS1
		LINC01981
		LINC02008
		THRB-AS1
		ZKSCAN7-AS1
		LINC00882
		LINC01811
		NCK1-DT
		PRICKLE2-AS2
		LINC00690
		LINC00488
		KIF9-AS1
		LINC02070
		LINC01967
		ARHGEF3-AS1
		LINC02042
		CCR5AS
		SIDT1-AS1
		FOXP1-AS1
		ENTPD3-AS1
		ZNF385D-AS2
		PLCXD2-AS1
		LINC02025
		FLNB-AS1
		ITGB5-AS1
		BSN-AS1
		TUSC7
		LINC00620
		SNRK-AS1
		ACVR2B-AS1
		SUCLG2-AS1
		NSUN3
		MAGI1-AS1
		LINC02022
		CADM2-AS2
		BSN-DT
		ATP2B2-IT1
		LINC00698
		LINC02158
		RHOA-IT1
		RYK
		RUVBL1-AS1
		RBMS3-AS3
		PRICKLE2-AS1
		PRICKLE2-AS3
		WNT5A-AS1
		XPC-AS1
		ZBTB20-AS2
		EAF1-AS1
		UBE2E1-AS1
		ZBTB20-AS5
		LINC02017
		PSMD6-AS2
		LIMD1-AS1
		LINC00852
		PRRT3-AS1
		MAGI1-IT1
		LINC02030
		LINC00901
		LINC02027
		LINC02040
		DCP1A
		C3orf86
		PLCL2-AS1
		H1-10-AS1
		LINC00994
		LARS2-AS1
		SLC6A1-AS1
		LINC01205
		SYNPR-AS1
		LSAMP-AS1
		PRICKLE2-DT
		HHATL-AS1
		LINC01985
		LINC02585
		DENND6A-AS1
		GHRLOS
		IQCF5-AS1
		RBMS3-AS2
		B4GALT4-AS1
		LINC02016
		LINC02049
		RBMS3-AS1
		ZNF197-AS1
		LINC00973
		PRICKLE2
		SOX2-OT
		LRRC77P
		TBL1XR1-AS1
		LINC01487
		MECOM-AS1
		LINC02041
		MUC20-OT1
		WWTR1-AS1
		LINC00887
		NAALADL2-AS1
		LINC01192
		TIPARP-AS1
		LINC02068
		IQCJ-SCHIP1-AS1
		IL12A-AS1
		ATP13A5-AS1
		NCBP2-AS1
		XXYLT1-AS2
		LINC02053
		LINC00578
		LINC02028
		MCCC1-AS1
		LINC02020
		KLHL6-AS1
		TPRG1-AS1
		LINC02048
		UBXN7-AS1
		FGF12-AS2
		NLGN1-AS1
		AADACL2-AS1
		LINC02036
		CLRN1-AS1
		HLTF-AS1
		LINC02877
		SLC9A9-AS1
		NAALADL2-AS3
		LINC02031
		AADACP1
		MELTF-AS1
		TNK2-AS1
		LINC01206
		ERICH6-AS1
		ATP13A4-AS1
		LINC02052
		PLCH1-AS1
		WWTR1-IT1
		ABCC5-AS1
		ATP1B3-AS1
		XXYLT1-AS1
		LINC01840
		FGF12-AS3
		LINC02006
		LINC02013
		LINC02015
		KCNAB1-AS1
		PEX5L-AS2
		LINC00881
		LINC01391
		LMLN-AS1
		KCNMB2-AS1
		MINDY4B
		LINC01214
		PLS1-AS1
		LINC01323
		TM4SF1-AS1
		LINC01983
		ARHGEF26-AS1
		PLSCR5-AS1
		LINC01998
		LINC02045
		LINC00884
		LINC02038
		LINC01210
		P3H2-AS1
		SIAH2-AS1
		TMEM44-AS1
		LINC02043
		ZIC4-AS1
		FGF12-AS1
		LINC01991
		LINC01322
		LINC02029
		LINC02037
		LINC00886
		LINC00880
		LINC01994
		PLCH1-AS2
		LINC02618
		DLG1-AS1
		ADIPOQ-AS1
		TMEM212-AS1
		HTR3E-AS1
		LNCSRLR
		LINC02067
		LINC02046
		LINC01014
		LINC00501
		KCNAB1-AS2
		LINC01209
		PDE6B-AS1
		CPHL1P
		LINC01327
		LINC01968
		STRIT1
		BPESC1
		OSTN-AS1
		OPA1-AS1
		PAQR9-AS1
		LINC02066
		LINC02026
		SEC62-AS1
		TPRG1-AS2
		YEATS2-AS1
		PEX5L-AS1
		EHHADH-AS1
		LINC02010
		CCDC39-AS1
		LINC01995
		TMEM212-IT1
		ACAP2-IT1
		NAALADL2-AS2
		TM4SF19-AS1
		LPP-AS1
		LINC01839
		LINC02032
		LINC01324
		LINC01208
		LINC01213
		LINC02082
		LINC02051
		LINC01997
		SLC9A9-AS2
		LINC01972
		MME-AS1
		LINC01063
		ETV5-AS1
[truncated: 701 more rows]
