# Supplementary material for: RNA-binding proteins that are highly expressed and enriched in healthy cartilage but suppressed in osteoarthritis
Source: Front Cell Dev Biol. 2023 Jun 30;11:1208315. doi: 10.3389/fcell.2023.1208315 (PMC10349536; doi:10.3389/fcell.2023.1208315)
Supplement: Supplementary file 3 [file DataSheet1.zip › Table 3.XLSX]

## Sheet: Healthy_NonRBPs
Supplemental Table 3. RNA-seq counts for nonRBPs in healthy cartilage (n=18) from Fisch et al. (2018).
NonRBPs	Normal_Cart_10_8	Normal_Cart_2_2	Normal_Cart_3_3	Normal_Cart_4_4	Normal_Cart_5_5	Normal_Cart_6_6	Normal_Cart_7_3	Normal_Cart_9_7	normal_01	normal_02	normal_03	normal_04	normal_05	normal_06	normal_07	normal_08	normal_09	normal_10	Average
AA06	0	0	0	0	0	0	0	0	0	0	0	0	0	0	0	0	0	0	0
AADACL2	0	0	0	0	0	0	0	0	0	0	0	0	0	0	0	0	0	0	0
ABHD14A-ACY1	0	0	0	0	0	0	0	0	0	0	0	0	0	0	0	0	0	0	0
ACTRT2	0	0	0	0	0	0	0	0	0	0	0	0	0	0	0	0	0	0	0
AGSK1	0	0	0	0	0	0	0	0	0	0	0	0	0	0	0	0	0	0	0
AMY1A	0	0	0	0	0	0	0	0	0	0	0	0	0	0	0	0	0	0	0
AMY1B	0	0	0	0	0	0	0	0	0	0	0	0	0	0	0	0	0	0	0
AMY1C	0	0	0	0	0	0	0	0	0	0	0	0	0	0	0	0	0	0	0
ANKRD20A1	0	0	0	0	0	0	0	0	0	0	0	0	0	0	0	0	0	0	0
ANKRD20A2	0	0	0	0	0	0	0	0	0	0	0	0	0	0	0	0	0	0	0
ANKRD20A3	0	0	0	0	0	0	0	0	0	0	0	0	0	0	0	0	0	0	0
ANXA8	0	0	0	0	0	0	0	0	0	0	0	0	0	0	0	0	0	0	0
ANXA8L1	0	0	0	0	0	0	0	0	0	0	0	0	0	0	0	0	0	0	0
AP1B1P1	0	0	0	0	0	0	0	0	0	0	0	0	0	0	0	0	0	0	0
APITD1-CORT	0	0	0	0	0	0	0	0	0	0	0	0	0	0	0	0	0	0	0
APOBEC3A	0	0	0	0	0	0	0	0	0	0	0	0	0	0	0	0	0	0	0
APOBEC3A_B	0	0	0	0	0	0	0	0	0	0	0	0	0	0	0	0	0	0	0
APOC2	0	0	0	0	0	0	0	0	0	0	0	0	0	0	0	0	0	0	0
APOC4	0	0	0	0	0	0	0	0	0	0	0	0	0	0	0	0	0	0	0
ARL17B	0	0	0	0	0	0	0	0	0	0	0	0	0	0	0	0	0	0	0
ARPC4-TTLL3	0	0	0	0	0	0	0	0	0	0	0	0	0	0	0	0	0	0	0
ASMT	0	0	0	0	0	0	0	0	0	0	0	0	0	0	0	0	0	0	0
ASMTL	0	0	0	0	0	0	0	0	0	0	0	0	0	0	0	0	0	0	0
ASMTL-AS1	0	0	0	0	0	0	0	0	0	0	0	0	0	0	0	0	0	0	0
ATP5J2-PTCD1	0	0	0	0	0	0	0	0	0	0	0	0	0	0	0	0	0	0	0
ATP6V1G2-DDX39B	0	0	0	0	0	0	0	0	0	0	0	0	0	0	0	0	0	0	0
AZGP1P1	0	0	0	0	0	0	0	0	0	0	0	0	0	0	0	0	0	0	0
BAGE2	0	0	0	0	0	0	0	0	0	0	0	0	0	0	0	0	0	0	0
BAGE3	0	0	0	0	0	0	0	0	0	0	0	0	0	0	0	0	0	0	0
BAGE4	0	0	0	0	0	0	0	0	0	0	0	0	0	0	0	0	0	0	0
BAGE5	0	0	0	0	0	0	0	0	0	0	0	0	0	0	0	0	0	0	0
BCL2L2-PABPN1	0	0	0	0	0	0	0	0	0	0	0	0	0	0	0	0	0	0	0
BIVM-ERCC5	0	0	0	0	0	0	0	0	0	0	0	0	0	0	0	0	0	0	0
BMS1P1	0	0	0	0	0	0	0	0	0	0	0	0	0	0	0	0	0	0	0
BMS1P2	0	0	0	0	0	0	0	0	0	0	0	0	0	0	0	0	0	0	0
BMS1P5	0	0	0	0	0	0	0	0	0	0	0	0	0	0	0	0	0	0	0
BMS1P6	0	0	0	0	0	0	0	0	0	0	0	0	0	0	0	0	0	0	0
BOLA2	0	0	0	0	0	0	0	0	0	0	0	0	0	0	0	0	0	0	0
BOLA2B	0	0	0	0	0	0	0	0	0	0	0	0	0	0	0	0	0	0	0
BPY2	0	0	0	0	0	0	0	0	0	0	0	0	0	0	0	0	0	0	0
BPY2B	0	0	0	0	0	0	0	0	0	0	0	0	0	0	0	0	0	0	0
BPY2C	0	0	0	0	0	0	0	0	0	0	0	0	0	0	0	0	0	0	0
C10orf32-AS3MT	0	0	0	0	0	0	0	0	0	0	0	0	0	0	0	0	0	0	0
C11orf52	0	0	0	0	0	0	0	0	0	0	0	0	0	0	0	0	0	0	0
C12orf42	0	0	0	0	0	0	0	0	0	0	0	0	0	0	0	0	0	0	0
C16orf97	0	0	0	0	0	0	0	0	0	0	0	0	0	0	0	0	0	0	0
C19orf33	0	0	0	0	0	0	0	0	0	0	0	0	0	0	0	0	0	0	0
C1QTNF5	0	0	0	0	0	0	0	0	0	0	0	0	0	0	0	0	0	0	0
C1orf151-NBL1	0	0	0	0	0	0	0	0	0	0	0	0	0	0	0	0	0	0	0
C1orf68	0	0	0	0	0	0	0	0	0	0	0	0	0	0	0	0	0	0	0
C2orf27B	0	0	0	0	0	0	0	0	0	0	0	0	0	0	0	0	0	0	0
C4A	0	0	0	0	0	0	0	0	0	0	0	0	0	0	0	0	0	0	0
C4B	0	0	0	0	0	0	0	0	0	0	0	0	0	0	0	0	0	0	0
C4B_2	0	0	0	0	0	0	0	0	0	0	0	0	0	0	0	0	0	0	0
C7orf33	0	0	0	0	0	0	0	0	0	0	0	0	0	0	0	0	0	0	0
C7orf55-LUC7L2	0	0	0	0	0	0	0	0	0	0	0	0	0	0	0	0	0	0	0
C8orf69	0	0	0	0	0	0	0	0	0	0	0	0	0	0	0	0	0	0	0
CBWD5	0	0	0	0	0	0	0	0	0	0	0	0	0	0	0	0	0	0	0
CCDC169-SOHLH2	0	0	0	0	0	0	0	0	0	0	0	0	0	0	0	0	0	0	0
CCL15	0	0	0	0	0	0	0	0	0	0	0	0	0	0	0	0	0	0	0
CCL15-CCL14	0	0	0	0	0	0	0	0	0	0	0	0	0	0	0	0	0	0	0
CCL3L1	0	0	0	0	0	0	0	0	0	0	0	0	0	0	0	0	0	0	0
CCL3L3	0	0	0	0	0	0	0	0	0	0	0	0	0	0	0	0	0	0	0
CCL4L1	0	0	0	0	0	0	0	0	0	0	0	0	0	0	0	0	0	0	0
CCL4L2	0	0	0	0	0	0	0	0	0	0	0	0	0	0	0	0	0	0	0
CD300LD	0	0	0	0	0	0	0	0	0	0	0	0	0	0	0	0	0	0	0
CD99P1	0	0	0	0	0	0	0	0	0	0	0	0	0	0	0	0	0	0	0
CDK3	0	0	0	0	0	0	0	0	0	0	0	0	0	0	0	0	0	0	0
CDY1	0	0	0	0	0	0	0	0	0	0	0	0	0	0	0	0	0	0	0
CDY1B	0	0	0	0	0	0	0	0	0	0	0	0	0	0	0	0	0	0	0
CDY2A	0	0	0	0	0	0	0	0	0	0	0	0	0	0	0	0	0	0	0
CDY2B	0	0	0	0	0	0	0	0	0	0	0	0	0	0	0	0	0	0	0
CENPVP1	0	0	0	0	0	0	0	0	0	0	0	0	0	0	0	0	0	0	0
CENPVP2	0	0	0	0	0	0	0	0	0	0	0	0	0	0	0	0	0	0	0
CERS6-AS1	0	0	0	0	0	0	0	0	0	0	0	0	0	0	0	0	0	0	0
CFC1B	0	0	0	0	0	0	0	0	0	0	0	0	0	0	0	0	0	0	0
CGB	0	0	0	0	0	0	0	0	0	0	0	0	0	0	0	0	0	0	0
CGB2	0	0	0	0	0	0	0	0	0	0	0	0	0	0	0	0	0	0	0
CGB8	0	0	0	0	0	0	0	0	0	0	0	0	0	0	0	0	0	0	0
CHKB-CPT1B	0	0	0	0	0	0	0	0	0	0	0	0	0	0	0	0	0	0	0
CKLF-CMTM1	0	0	0	0	0	0	0	0	0	0	0	0	0	0	0	0	0	0	0
CLDN17	0	0	0	0	0	0	0	0	0	0	0	0	0	0	0	0	0	0	0
CLDN22	0	0	0	0	0	0	0	0	0	0	0	0	0	0	0	0	0	0	0
CLRN2	0	0	0	0	0	0	0	0	0	0	0	0	0	0	0	0	0	0	0
CORO7-PAM16	0	0	0	0	0	0	0	0	0	0	0	0	0	0	0	0	0	0	0
CRLF2	0	0	0	0	0	0	0	0	0	0	0	0	0	0	0	0	0	0	0
CRYGB	0	0	0	0	0	0	0	0	0	0	0	0	0	0	0	0	0	0	0
CSAG2	0	0	0	0	0	0	0	0	0	0	0	0	0	0	0	0	0	0	0
CSAG3	0	0	0	0	0	0	0	0	0	0	0	0	0	0	0	0	0	0	0
CSF2RA	0	0	0	0	0	0	0	0	0	0	0	0	0	0	0	0	0	0	0
CSH1	0	0	0	0	0	0	0	0	0	0	0	0	0	0	0	0	0	0	0
CSN1S2BP	0	0	0	0	0	0	0	0	0	0	0	0	0	0	0	0	0	0	0
CSPG4P1Y	0	0	0	0	0	0	0	0	0	0	0	0	0	0	0	0	0	0	0
CT45A2	0	0	0	0	0	0	0	0	0	0	0	0	0	0	0	0	0	0	0
CT45A3	0	0	0	0	0	0	0	0	0	0	0	0	0	0	0	0	0	0	0
CT45A4	0	0	0	0	0	0	0	0	0	0	0	0	0	0	0	0	0	0	0
CT45A5	0	0	0	0	0	0	0	0	0	0	0	0	0	0	0	0	0	0	0
CT45A6	0	0	0	0	0	0	0	0	0	0	0	0	0	0	0	0	0	0	0
CT47A1	0	0	0	0	0	0	0	0	0	0	0	0	0	0	0	0	0	0	0
CT47A10	0	0	0	0	0	0	0	0	0	0	0	0	0	0	0	0	0	0	0
CT47A11	0	0	0	0	0	0	0	0	0	0	0	0	0	0	0	0	0	0	0
CT47A12	0	0	0	0	0	0	0	0	0	0	0	0	0	0	0	0	0	0	0
CT47A2	0	0	0	0	0	0	0	0	0	0	0	0	0	0	0	0	0	0	0
CT47A3	0	0	0	0	0	0	0	0	0	0	0	0	0	0	0	0	0	0	0
CT47A4	0	0	0	0	0	0	0	0	0	0	0	0	0	0	0	0	0	0	0
CT47A5	0	0	0	0	0	0	0	0	0	0	0	0	0	0	0	0	0	0	0
CT47A6	0	0	0	0	0	0	0	0	0	0	0	0	0	0	0	0	0	0	0
CT47A7	0	0	0	0	0	0	0	0	0	0	0	0	0	0	0	0	0	0	0
CT47A8	0	0	0	0	0	0	0	0	0	0	0	0	0	0	0	0	0	0	0
CT47A9	0	0	0	0	0	0	0	0	0	0	0	0	0	0	0	0	0	0	0
CTAG1A	0	0	0	0	0	0	0	0	0	0	0	0	0	0	0	0	0	0	0
CTAG1B	0	0	0	0	0	0	0	0	0	0	0	0	0	0	0	0	0	0	0
CTSL1P2	0	0	0	0	0	0	0	0	0	0	0	0	0	0	0	0	0	0	0
CUZD1	0	0	0	0	0	0	0	0	0	0	0	0	0	0	0	0	0	0	0
CXADRP2	0	0	0	0	0	0	0	0	0	0	0	0	0	0	0	0	0	0	0
CXXC1P1	0	0	0	0	0	0	0	0	0	0	0	0	0	0	0	0	0	0	0
CXorf49	0	0	0	0	0	0	0	0	0	0	0	0	0	0	0	0	0	0	0
CXorf49B	0	0	0	0	0	0	0	0	0	0	0	0	0	0	0	0	0	0	0
CXorf51A	0	0	0	0	0	0	0	0	0	0	0	0	0	0	0	0	0	0	0
CXorf51B	0	0	0	0	0	0	0	0	0	0	0	0	0	0	0	0	0	0	0
CXorf61	0	0	0	0	0	0	0	0	0	0	0	0	0	0	0	0	0	0	0
CXorf66	0	0	0	0	0	0	0	0	0	0	0	0	0	0	0	0	0	0	0
DDX11L9	0	0	0	0	0	0	0	0	0	0	0	0	0	0	0	0	0	0	0
DEFA1	0	0	0	0	0	0	0	0	0	0	0	0	0	0	0	0	0	0	0
DEFA1B	0	0	0	0	0	0	0	0	0	0	0	0	0	0	0	0	0	0	0
DEFA3	0	0	0	0	0	0	0	0	0	0	0	0	0	0	0	0	0	0	0
DEFA4	0	0	0	0	0	0	0	0	0	0	0	0	0	0	0	0	0	0	0
DEFA9P	0	0	0	0	0	0	0	0	0	0	0	0	0	0	0	0	0	0	0
DEFB103B	0	0	0	0	0	0	0	0	0	0	0	0	0	0	0	0	0	0	0
DEFB104A	0	0	0	0	0	0	0	0	0	0	0	0	0	0	0	0	0	0	0
DEFB104B	0	0	0	0	0	0	0	0	0	0	0	0	0	0	0	0	0	0	0
DEFB105A	0	0	0	0	0	0	0	0	0	0	0	0	0	0	0	0	0	0	0
DEFB105B	0	0	0	0	0	0	0	0	0	0	0	0	0	0	0	0	0	0	0
DEFB106A	0	0	0	0	0	0	0	0	0	0	0	0	0	0	0	0	0	0	0
DEFB106B	0	0	0	0	0	0	0	0	0	0	0	0	0	0	0	0	0	0	0
DEFB107A	0	0	0	0	0	0	0	0	0	0	0	0	0	0	0	0	0	0	0
DEFB107B	0	0	0	0	0	0	0	0	0	0	0	0	0	0	0	0	0	0	0
DEFB113	0	0	0	0	0	0	0	0	0	0	0	0	0	0	0	0	0	0	0
DEFB114	0	0	0	0	0	0	0	0	0	0	0	0	0	0	0	0	0	0	0
DEFB130	0	0	0	0	0	0	0	0	0	0	0	0	0	0	0	0	0	0	0
DEFB131	0	0	0	0	0	0	0	0	0	0	0	0	0	0	0	0	0	0	0
DEFB133	0	0	0	0	0	0	0	0	0	0	0	0	0	0	0	0	0	0	0
DEFB4A	0	0	0	0	0	0	0	0	0	0	0	0	0	0	0	0	0	0	0
DEFB4B	0	0	0	0	0	0	0	0	0	0	0	0	0	0	0	0	0	0	0
DEFT1P	0	0	0	0	0	0	0	0	0	0	0	0	0	0	0	0	0	0	0
DEFT1P2	0	0	0	0	0	0	0	0	0	0	0	0	0	0	0	0	0	0	0
DHRSX	0	0	0	0	0	0	0	0	0	0	0	0	0	0	0	0	0	0	0
DMRTC1	0	0	0	0	0	0	0	0	0	0	0	0	0	0	0	0	0	0	0
DMRTC1B	0	0	0	0	0	0	0	0	0	0	0	0	0	0	0	0	0	0	0
DNAJC25-GNG10	0	0	0	0	0	0	0	0	0	0	0	0	0	0	0	0	0	0	0
DUX4	0	0	0	0	0	0	0	0	0	0	0	0	0	0	0	0	0	0	0
DUX4L	0	0	0	0	0	0	0	0	0	0	0	0	0	0	0	0	0	0	0
DUX4L2	0	0	0	0	0	0	0	0	0	0	0	0	0	0	0	0	0	0	0
DUX4L3	0	0	0	0	0	0	0	0	0	0	0	0	0	0	0	0	0	0	0
DUX4L5	0	0	0	0	0	0	0	0	0	0	0	0	0	0	0	0	0	0	0
DUX4L6	0	0	0	0	0	0	0	0	0	0	0	0	0	0	0	0	0	0	0
DUX4L7	0	0	0	0	0	0	0	0	0	0	0	0	0	0	0	0	0	0	0
F8A2	0	0	0	0	0	0	0	0	0	0	0	0	0	0	0	0	0	0	0
F8A3	0	0	0	0	0	0	0	0	0	0	0	0	0	0	0	0	0	0	0
FAM133DP	0	0	0	0	0	0	0	0	0	0	0	0	0	0	0	0	0	0	0
FAM138A	0	0	0	0	0	0	0	0	0	0	0	0	0	0	0	0	0	0	0
FAM138C	0	0	0	0	0	0	0	0	0	0	0	0	0	0	0	0	0	0	0
FAM138E	0	0	0	0	0	0	0	0	0	0	0	0	0	0	0	0	0	0	0
FAM138F	0	0	0	0	0	0	0	0	0	0	0	0	0	0	0	0	0	0	0
FAM156B	0	0	0	0	0	0	0	0	0	0	0	0	0	0	0	0	0	0	0
FAM197Y2	0	0	0	0	0	0	0	0	0	0	0	0	0	0	0	0	0	0	0
FAM197Y5	0	0	0	0	0	0	0	0	0	0	0	0	0	0	0	0	0	0	0
FAM223A	0	0	0	0	0	0	0	0	0	0	0	0	0	0	0	0	0	0	0
FAM223B	0	0	0	0	0	0	0	0	0	0	0	0	0	0	0	0	0	0	0
FAM224A	0	0	0	0	0	0	0	0	0	0	0	0	0	0	0	0	0	0	0
FAM224B	0	0	0	0	0	0	0	0	0	0	0	0	0	0	0	0	0	0	0
FAM226A	0	0	0	0	0	0	0	0	0	0	0	0	0	0	0	0	0	0	0
FAM226B	0	0	0	0	0	0	0	0	0	0	0	0	0	0	0	0	0	0	0
FAM230C	0	0	0	0	0	0	0	0	0	0	0	0	0	0	0	0	0	0	0
FAM25B	0	0	0	0	0	0	0	0	0	0	0	0	0	0	0	0	0	0	0
FAM25C	0	0	0	0	0	0	0	0	0	0	0	0	0	0	0	0	0	0	0
FAM25G	0	0	0	0	0	0	0	0	0	0	0	0	0	0	0	0	0	0	0
FAM27B	0	0	0	0	0	0	0	0	0	0	0	0	0	0	0	0	0	0	0
FAM41AY1	0	0	0	0	0	0	0	0	0	0	0	0	0	0	0	0	0	0	0
FAM41AY2	0	0	0	0	0	0	0	0	0	0	0	0	0	0	0	0	0	0	0
FAM74A2	0	0	0	0	0	0	0	0	0	0	0	0	0	0	0	0	0	0	0
FAM74A4	0	0	0	0	0	0	0	0	0	0	0	0	0	0	0	0	0	0	0
FAM90A10P	0	0	0	0	0	0	0	0	0	0	0	0	0	0	0	0	0	0	0
FAM90A27P	0	0	0	0	0	0	0	0	0	0	0	0	0	0	0	0	0	0	0
FAM90A7P	0	0	0	0	0	0	0	0	0	0	0	0	0	0	0	0	0	0	0
FAM95B1	0	0	0	0	0	0	0	0	0	0	0	0	0	0	0	0	0	0	0
FAM9B	0	0	0	0	0	0	0	0	0	0	0	0	0	0	0	0	0	0	0
FATE1	0	0	0	0	0	0	0	0	0	0	0	0	0	0	0	0	0	0	0
FGF4	0	0	0	0	0	0	0	0	0	0	0	0	0	0	0	0	0	0	0
FIGLA	0	0	0	0	0	0	0	0	0	0	0	0	0	0	0	0	0	0	0
FLJ43315	0	0	0	0	0	0	0	0	0	0	0	0	0	0	0	0	0	0	0
FLJ46446	0	0	0	0	0	0	0	0	0	0	0	0	0	0	0	0	0	0	0
FOXD4L2	0	0	0	0	0	0	0	0	0	0	0	0	0	0	0	0	0	0	0
FOXD4L4	0	0	0	0	0	0	0	0	0	0	0	0	0	0	0	0	0	0	0
FOXD4L6	0	0	0	0	0	0	0	0	0	0	0	0	0	0	0	0	0	0	0
FRG2	0	0	0	0	0	0	0	0	0	0	0	0	0	0	0	0	0	0	0
FRG2C	0	0	0	0	0	0	0	0	0	0	0	0	0	0	0	0	0	0	0
FRMPD2P1	0	0	0	0	0	0	0	0	0	0	0	0	0	0	0	0	0	0	0
FSBP	0	0	0	0	0	0	0	0	0	0	0	0	0	0	0	0	0	0	0
FTH1P18	0	0	0	0	0	0	0	0	0	0	0	0	0	0	0	0	0	0	0
GAGE12B	0	0	0	0	0	0	0	0	0	0	0	0	0	0	0	0	0	0	0
GAGE12C	0	0	0	0	0	0	0	0	0	0	0	0	0	0	0	0	0	0	0
GAGE12D	0	0	0	0	0	0	0	0	0	0	0	0	0	0	0	0	0	0	0
GAGE12E	0	0	0	0	0	0	0	0	0	0	0	0	0	0	0	0	0	0	0
GAGE12F	0	0	0	0	0	0	0	0	0	0	0	0	0	0	0	0	0	0	0
GAGE12G	0	0	0	0	0	0	0	0	0	0	0	0	0	0	0	0	0	0	0
GAGE12H	0	0	0	0	0	0	0	0	0	0	0	0	0	0	0	0	0	0	0
GAGE12I	0	0	0	0	0	0	0	0	0	0	0	0	0	0	0	0	0	0	0
GAGE12J	0	0	0	0	0	0	0	0	0	0	0	0	0	0	0	0	0	0	0
GAGE13	0	0	0	0	0	0	0	0	0	0	0	0	0	0	0	0	0	0	0
GAGE2A	0	0	0	0	0	0	0	0	0	0	0	0	0	0	0	0	0	0	0
GAGE2B	0	0	0	0	0	0	0	0	0	0	0	0	0	0	0	0	0	0	0
GAGE2C	0	0	0	0	0	0	0	0	0	0	0	0	0	0	0	0	0	0	0
GAGE2D	0	0	0	0	0	0	0	0	0	0	0	0	0	0	0	0	0	0	0
GAGE2E	0	0	0	0	0	0	0	0	0	0	0	0	0	0	0	0	0	0	0
GAGE4	0	0	0	0	0	0	0	0	0	0	0	0	0	0	0	0	0	0	0
GAGE5	0	0	0	0	0	0	0	0	0	0	0	0	0	0	0	0	0	0	0
GAGE6	0	0	0	0	0	0	0	0	0	0	0	0	0	0	0	0	0	0	0
GAGE7	0	0	0	0	0	0	0	0	0	0	0	0	0	0	0	0	0	0	0
GAGE8	0	0	0	0	0	0	0	0	0	0	0	0	0	0	0	0	0	0	0
GATSL1	0	0	0	0	0	0	0	0	0	0	0	0	0	0	0	0	0	0	0
GDF1	0	0	0	0	0	0	0	0	0	0	0	0	0	0	0	0	0	0	0
GIMAP1-GIMAP5	0	0	0	0	0	0	0	0	0	0	0	0	0	0	0	0	0	0	0
GJA9	0	0	0	0	0	0	0	0	0	0	0	0	0	0	0	0	0	0	0
GOLGA2P2Y	0	0	0	0	0	0	0	0	0	0	0	0	0	0	0	0	0	0	0
GOLGA2P3Y	0	0	0	0	0	0	0	0	0	0	0	0	0	0	0	0	0	0	0
GOLGA8F	0	0	0	0	0	0	0	0	0	0	0	0	0	0	0	0	0	0	0
GOLGA8G	0	0	0	0	0	0	0	0	0	0	0	0	0	0	0	0	0	0	0
GP1BB	0	0	0	0	0	0	0	0	0	0	0	0	0	0	0	0	0	0	0
GPR141	0	0	0	0	0	0	0	0	0	0	0	0	0	0	0	0	0	0	0
GPR89C	0	0	0	0	0	0	0	0	0	0	0	0	0	0	0	0	0	0	0
GRAPL	0	0	0	0	0	0	0	0	0	0	0	0	0	0	0	0	0	0	0
GSTT2B	0	0	0	0	0	0	0	0	0	0	0	0	0	0	0	0	0	0	0
GTF2A1L	0	0	0	0	0	0	0	0	0	0	0	0	0	0	0	0	0	0	0
GTF2IP1	0	0	0	0	0	0	0	0	0	0	0	0	0	0	0	0	0	0	0
GTPBP6	0	0	0	0	0	0	0	0	0	0	0	0	0	0	0	0	0	0	0
H2AFB1	0	0	0	0	0	0	0	0	0	0	0	0	0	0	0	0	0	0	0
H2AFB2	0	0	0	0	0	0	0	0	0	0	0	0	0	0	0	0	0	0	0
H2AFB3	0	0	0	0	0	0	0	0	0	0	0	0	0	0	0	0	0	0	0
H2BFWT	0	0	0	0	0	0	0	0	0	0	0	0	0	0	0	0	0	0	0
H3F3AP4	0	0	0	0	0	0	0	0	0	0	0	0	0	0	0	0	0	0	0
HEPN1	0	0	0	0	0	0	0	0	0	0	0	0	0	0	0	0	0	0	0
HIST1H2APS1	0	0	0	0	0	0	0	0	0	0	0	0	0	0	0	0	0	0	0
HIST1H2BA	0	0	0	0	0	0	0	0	0	0	0	0	0	0	0	0	0	0	0
HIST1H3F	0	0	0	0	0	0	0	0	0	0	0	0	0	0	0	0	0	0	0
HIST2H2AA3	0	0	0	0	0	0	0	0	0	0	0	0	0	0	0	0	0	0	0
HIST2H2AA4	0	0	0	0	0	0	0	0	0	0	0	0	0	0	0	0	0	0	0
HIST2H3A	0	0	0	0	0	0	0	0	0	0	0	0	0	0	0	0	0	0	0
HIST2H3C	0	0	0	0	0	0	0	0	0	0	0	0	0	0	0	0	0	0	0
HIST2H4A	0	0	0	0	0	0	0	0	0	0	0	0	0	0	0	0	0	0	0
HIST2H4B	0	0	0	0	0	0	0	0	0	0	0	0	0	0	0	0	0	0	0
HLA-DRB3	0	0	0	0	0	0	0	0	0	0	0	0	0	0	0	0	0	0	0
HLA-DRB4	0	0	0	0	0	0	0	0	0	0	0	0	0	0	0	0	0	0	0
HNRNPA1P10	0	0	0	0	0	0	0	0	0	0	0	0	0	0	0	0	0	0	0
HOXA10-HOXA9	0	0	0	0	0	0	0	0	0	0	0	0	0	0	0	0	0	0	0
HOXB-AS5	0	0	0	0	0	0	0	0	0	0	0	0	0	0	0	0	0	0	0
HSFX1	0	0	0	0	0	0	0	0	0	0	0	0	0	0	0	0	0	0	0
HSFX2	0	0	0	0	0	0	0	0	0	0	0	0	0	0	0	0	0	0	0
HSFY1	0	0	0	0	0	0	0	0	0	0	0	0	0	0	0	0	0	0	0
HSFY2	0	0	0	0	0	0	0	0	0	0	0	0	0	0	0	0	0	0	0
HSPB3	0	0	0	0	0	0	0	0	0	0	0	0	0	0	0	0	0	0	0
HTN1	0	0	0	0	0	0	0	0	0	0	0	0	0	0	0	0	0	0	0
HTN3	0	0	0	0	0	0	0	0	0	0	0	0	0	0	0	0	0	0	0
HYI	0	0	0	0	0	0	0	0	0	0	0	0	0	0	0	0	0	0	0
IFNA17	0	0	0	0	0	0	0	0	0	0	0	0	0	0	0	0	0	0	0
IFNL2	0	0	0	0	0	0	0	0	0	0	0	0	0	0	0	0	0	0	0
IL3RA	0	0	0	0	0	0	0	0	0	0	0	0	0	0	0	0	0	0	0
IL9R	0	0	0	0	0	0	0	0	0	0	0	0	0	0	0	0	0	0	0
INE2	0	0	0	0	0	0	0	0	0	0	0	0	0	0	0	0	0	0	0
IPO11-LRRC70	0	0	0	0	0	0	0	0	0	0	0	0	0	0	0	0	0	0	0
IQCJ-SCHIP1	0	0	0	0	0	0	0	0	0	0	0	0	0	0	0	0	0	0	0
KGFLP1	0	0	0	0	0	0	0	0	0	0	0	0	0	0	0	0	0	0	0
KIR2DL2	0	0	0	0	0	0	0	0	0	0	0	0	0	0	0	0	0	0	0
KIR2DL4	0	0	0	0	0	0	0	0	0	0	0	0	0	0	0	0	0	0	0
KIR2DL5A	0	0	0	0	0	0	0	0	0	0	0	0	0	0	0	0	0	0	0
KIR2DL5B	0	0	0	0	0	0	0	0	0	0	0	0	0	0	0	0	0	0	0
KIR2DS1	0	0	0	0	0	0	0	0	0	0	0	0	0	0	0	0	0	0	0
KIR2DS2	0	0	0	0	0	0	0	0	0	0	0	0	0	0	0	0	0	0	0
KIR2DS3	0	0	0	0	0	0	0	0	0	0	0	0	0	0	0	0	0	0	0
KIR2DS5	0	0	0	0	0	0	0	0	0	0	0	0	0	0	0	0	0	0	0
KIR3DS1	0	0	0	0	0	0	0	0	0	0	0	0	0	0	0	0	0	0	0
KLRC3	0	0	0	0	0	0	0	0	0	0	0	0	0	0	0	0	0	0	0
KLRK1	0	0	0	0	0	0	0	0	0	0	0	0	0	0	0	0	0	0	0
KRT25	0	0	0	0	0	0	0	0	0	0	0	0	0	0	0	0	0	0	0
KRTAP1-3	0	0	0	0	0	0	0	0	0	0	0	0	0	0	0	0	0	0	0
KRTAP1-5	0	0	0	0	0	0	0	0	0	0	0	0	0	0	0	0	0	0	0
KRTAP12-1	0	0	0	0	0	0	0	0	0	0	0	0	0	0	0	0	0	0	0
KRTAP12-3	0	0	0	0	0	0	0	0	0	0	0	0	0	0	0	0	0	0	0
KRTAP19-1	0	0	0	0	0	0	0	0	0	0	0	0	0	0	0	0	0	0	0
KRTAP19-2	0	0	0	0	0	0	0	0	0	0	0	0	0	0	0	0	0	0	0
KRTAP19-3	0	0	0	0	0	0	0	0	0	0	0	0	0	0	0	0	0	0	0
KRTAP19-4	0	0	0	0	0	0	0	0	0	0	0	0	0	0	0	0	0	0	0
KRTAP19-5	0	0	0	0	0	0	0	0	0	0	0	0	0	0	0	0	0	0	0
KRTAP19-6	0	0	0	0	0	0	0	0	0	0	0	0	0	0	0	0	0	0	0
KRTAP19-7	0	0	0	0	0	0	0	0	0	0	0	0	0	0	0	0	0	0	0
KRTAP2-4	0	0	0	0	0	0	0	0	0	0	0	0	0	0	0	0	0	0	0
KRTAP20-1	0	0	0	0	0	0	0	0	0	0	0	0	0	0	0	0	0	0	0
KRTAP20-2	0	0	0	0	0	0	0	0	0	0	0	0	0	0	0	0	0	0	0
KRTAP21-2	0	0	0	0	0	0	0	0	0	0	0	0	0	0	0	0	0	0	0
KRTAP21-3	0	0	0	0	0	0	0	0	0	0	0	0	0	0	0	0	0	0	0
KRTAP22-2	0	0	0	0	0	0	0	0	0	0	0	0	0	0	0	0	0	0	0
KRTAP23-1	0	0	0	0	0	0	0	0	0	0	0	0	0	0	0	0	0	0	0
KRTAP25-1	0	0	0	0	0	0	0	0	0	0	0	0	0	0	0	0	0	0	0
KRTAP29-1	0	0	0	0	0	0	0	0	0	0	0	0	0	0	0	0	0	0	0
KRTAP3-1	0	0	0	0	0	0	0	0	0	0	0	0	0	0	0	0	0	0	0
KRTAP4-7	0	0	0	0	0	0	0	0	0	0	0	0	0	0	0	0	0	0	0
KRTAP4-8	0	0	0	0	0	0	0	0	0	0	0	0	0	0	0	0	0	0	0
KRTAP5-2	0	0	0	0	0	0	0	0	0	0	0	0	0	0	0	0	0	0	0
KRTAP6-1	0	0	0	0	0	0	0	0	0	0	0	0	0	0	0	0	0	0	0
KRTAP6-2	0	0	0	0	0	0	0	0	0	0	0	0	0	0	0	0	0	0	0
KRTAP9-2	0	0	0	0	0	0	0	0	0	0	0	0	0	0	0	0	0	0	0
KTI12	0	0	0	0	0	0	0	0	0	0	0	0	0	0	0	0	0	0	0
LCE1D	0	0	0	0	0	0	0	0	0	0	0	0	0	0	0	0	0	0	0
LCE2B	0	0	0	0	0	0	0	0	0	0	0	0	0	0	0	0	0	0	0
LCE3B	0	0	0	0	0	0	0	0	0	0	0	0	0	0	0	0	0	0	0
LCE3C	0	0	0	0	0	0	0	0	0	0	0	0	0	0	0	0	0	0	0
LCE4A	0	0	0	0	0	0	0	0	0	0	0	0	0	0	0	0	0	0	0
LELP1	0	0	0	0	0	0	0	0	0	0	0	0	0	0	0	0	0	0	0
LGALS16	0	0	0	0	0	0	0	0	0	0	0	0	0	0	0	0	0	0	0
LGALS7	0	0	0	0	0	0	0	0	0	0	0	0	0	0	0	0	0	0	0
LIMS3	0	0	0	0	0	0	0	0	0	0	0	0	0	0	0	0	0	0	0
LIMS3L	0	0	0	0	0	0	0	0	0	0	0	0	0	0	0	0	0	0	0
LINC00102	0	0	0	0	0	0	0	0	0	0	0	0	0	0	0	0	0	0	0
LINC00111	0	0	0	0	0	0	0	0	0	0	0	0	0	0	0	0	0	0	0
LINC00159	0	0	0	0	0	0	0	0	0	0	0	0	0	0	0	0	0	0	0
LINC00207	0	0	0	0	0	0	0	0	0	0	0	0	0	0	0	0	0	0	0
LINC00446	0	0	0	0	0	0	0	0	0	0	0	0	0	0	0	0	0	0	0
LINC00516	0	0	0	0	0	0	0	0	0	0	0	0	0	0	0	0	0	0	0
LINC00609	0	0	0	0	0	0	0	0	0	0	0	0	0	0	0	0	0	0	0
LINC00633	0	0	0	0	0	0	0	0	0	0	0	0	0	0	0	0	0	0	0
LINC00684	0	0	0	0	0	0	0	0	0	0	0	0	0	0	0	0	0	0	0
LINC00685	0	0	0	0	0	0	0	0	0	0	0	0	0	0	0	0	0	0	0
LINC00841	0	0	0	0	0	0	0	0	0	0	0	0	0	0	0	0	0	0	0
LIPN	0	0	0	0	0	0	0	0	0	0	0	0	0	0	0	0	0	0	0
LOC100093631	0	0	0	0	0	0	0	0	0	0	0	0	0	0	0	0	0	0	0
LOC100129083	0	0	0	0	0	0	0	0	0	0	0	0	0	0	0	0	0	0	0
LOC100130000	0	0	0	0	0	0	0	0	0	0	0	0	0	0	0	0	0	0	0
LOC100130452	0	0	0	0	0	0	0	0	0	0	0	0	0	0	0	0	0	0	0
LOC100130480	0	0	0	0	0	0	0	0	0	0	0	0	0	0	0	0	0	0	0
LOC100132062	0	0	0	0	0	0	0	0	0	0	0	0	0	0	0	0	0	0	0
LOC100132287	0	0	0	0	0	0	0	0	0	0	0	0	0	0	0	0	0	0	0
LOC100132741	0	0	0	0	0	0	0	0	0	0	0	0	0	0	0	0	0	0	0
LOC100133123	0	0	0	0	0	0	0	0	0	0	0	0	0	0	0	0	0	0	0
LOC100133267	0	0	0	0	0	0	0	0	0	0	0	0	0	0	0	0	0	0	0
LOC100233156	0	0	0	0	0	0	0	0	0	0	0	0	0	0	0	0	0	0	0
LOC100287704	0	0	0	0	0	0	0	0	0	0	0	0	0	0	0	0	0	0	0
LOC100287834	0	0	0	0	0	0	0	0	0	0	0	0	0	0	0	0	0	0	0
LOC100288255	0	0	0	0	0	0	0	0	0	0	0	0	0	0	0	0	0	0	0
LOC100288570	0	0	0	0	0	0	0	0	0	0	0	0	0	0	0	0	0	0	0
LOC100288966	0	0	0	0	0	0	0	0	0	0	0	0	0	0	0	0	0	0	0
LOC100289656	0	0	0	0	0	0	0	0	0	0	0	0	0	0	0	0	0	0	0
LOC100507412	0	0	0	0	0	0	0	0	0	0	0	0	0	0	0	0	0	0	0
LOC100507443	0	0	0	0	0	0	0	0	0	0	0	0	0	0	0	0	0	0	0
LOC100873065	0	0	0	0	0	0	0	0	0	0	0	0	0	0	0	0	0	0	0
LOC101101776	0	0	0	0	0	0	0	0	0	0	0	0	0	0	0	0	0	0	0
LOC149086	0	0	0	0	0	0	0	0	0	0	0	0	0	0	0	0	0	0	0
LOC283788	0	0	0	0	0	0	0	0	0	0	0	0	0	0	0	0	0	0	0
LOC388242	0	0	0	0	0	0	0	0	0	0	0	0	0	0	0	0	0	0	0
LOC388813	0	0	0	0	0	0	0	0	0	0	0	0	0	0	0	0	0	0	0
LOC389831	0	0	0	0	0	0	0	0	0	0	0	0	0	0	0	0	0	0	0
LOC389834	0	0	0	0	0	0	0	0	0	0	0	0	0	0	0	0	0	0	0
LOC390660	0	0	0	0	0	0	0	0	0	0	0	0	0	0	0	0	0	0	0
LOC390705	0	0	0	0	0	0	0	0	0	0	0	0	0	0	0	0	0	0	0
LOC440895	0	0	0	0	0	0	0	0	0	0	0	0	0	0	0	0	0	0	0
LOC606724	0	0	0	0	0	0	0	0	0	0	0	0	0	0	0	0	0	0	0
LOC613038	0	0	0	0	0	0	0	0	0	0	0	0	0	0	0	0	0	0	0
LOC643648	0	0	0	0	0	0	0	0	0	0	0	0	0	0	0	0	0	0	0
LOC644145	0	0	0	0	0	0	0	0	0	0	0	0	0	0	0	0	0	0	0
LOC646743	0	0	0	0	0	0	0	0	0	0	0	0	0	0	0	0	0	0	0
LOC649330	0	0	0	0	0	0	0	0	0	0	0	0	0	0	0	0	0	0	0
LOC653486	0	0	0	0	0	0	0	0	0	0	0	0	0	0	0	0	0	0	0
LOC653501	0	0	0	0	0	0	0	0	0	0	0	0	0	0	0	0	0	0	0
LOC728407	0	0	0	0	0	0	0	0	0	0	0	0	0	0	0	0	0	0	0
LUZP6	0	0	0	0	0	0	0	0	0	0	0	0	0	0	0	0	0	0	0
MAFIP	0	0	0	0	0	0	0	0	0	0	0	0	0	0	0	0	0	0	0
MAGEA10-MAGEA5	0	0	0	0	0	0	0	0	0	0	0	0	0	0	0	0	0	0	0
MAGEA11	0	0	0	0	0	0	0	0	0	0	0	0	0	0	0	0	0	0	0
MAGEA2	0	0	0	0	0	0	0	0	0	0	0	0	0	0	0	0	0	0	0
MAGEA2B	0	0	0	0	0	0	0	0	0	0	0	0	0	0	0	0	0	0	0
MAGEA5	0	0	0	0	0	0	0	0	0	0	0	0	0	0	0	0	0	0	0
MAGEA9	0	0	0	0	0	0	0	0	0	0	0	0	0	0	0	0	0	0	0
MAGEA9B	0	0	0	0	0	0	0	0	0	0	0	0	0	0	0	0	0	0	0
MAGEB2	0	0	0	0	0	0	0	0	0	0	0	0	0	0	0	0	0	0	0
MAGED4	0	0	0	0	0	0	0	0	0	0	0	0	0	0	0	0	0	0	0
MAGED4B	0	0	0	0	0	0	0	0	0	0	0	0	0	0	0	0	0	0	0
MBD3L2	0	0	0	0	0	0	0	0	0	0	0	0	0	0	0	0	0	0	0
MBD3L3	0	0	0	0	0	0	0	0	0	0	0	0	0	0	0	0	0	0	0
MBD3L4	0	0	0	0	0	0	0	0	0	0	0	0	0	0	0	0	0	0	0
MBD3L5	0	0	0	0	0	0	0	0	0	0	0	0	0	0	0	0	0	0	0
MFRP	0	0	0	0	0	0	0	0	0	0	0	0	0	0	0	0	0	0	0
MGC39584	0	0	0	0	0	0	0	0	0	0	0	0	0	0	0	0	0	0	0
MGC70870	0	0	0	0	0	0	0	0	0	0	0	0	0	0	0	0	0	0	0
MIF	0	0	0	0	0	0	0	0	0	0	0	0	0	0	0	0	0	0	0
MIR1-1	0	0	0	0	0	0	0	0	0	0	0	0	0	0	0	0	0	0	0
MIR103B1	0	0	0	0	0	0	0	0	0	0	0	0	0	0	0	0	0	0	0
MIR103B2	0	0	0	0	0	0	0	0	0	0	0	0	0	0	0	0	0	0	0
MIR105-1	0	0	0	0	0	0	0	0	0	0	0	0	0	0	0	0	0	0	0
MIR105-2	0	0	0	0	0	0	0	0	0	0	0	0	0	0	0	0	0	0	0
MIR106A	0	0	0	0	0	0	0	0	0	0	0	0	0	0	0	0	0	0	0
MIR10A	0	0	0	0	0	0	0	0	0	0	0	0	0	0	0	0	0	0	0
MIR1178	0	0	0	0	0	0	0	0	0	0	0	0	0	0	0	0	0	0	0
MIR1181	0	0	0	0	0	0	0	0	0	0	0	0	0	0	0	0	0	0	0
MIR1182	0	0	0	0	0	0	0	0	0	0	0	0	0	0	0	0	0	0	0
MIR1184-1	0	0	0	0	0	0	0	0	0	0	0	0	0	0	0	0	0	0	0
MIR1184-2	0	0	0	0	0	0	0	0	0	0	0	0	0	0	0	0	0	0	0
MIR1184-3	0	0	0	0	0	0	0	0	0	0	0	0	0	0	0	0	0	0	0
MIR122	0	0	0	0	0	0	0	0	0	0	0	0	0	0	0	0	0	0	0
MIR1224	0	0	0	0	0	0	0	0	0	0	0	0	0	0	0	0	0	0	0
MIR1226	0	0	0	0	0	0	0	0	0	0	0	0	0	0	0	0	0	0	0
MIR1228	0	0	0	0	0	0	0	0	0	0	0	0	0	0	0	0	0	0	0
MIR1229	0	0	0	0	0	0	0	0	0	0	0	0	0	0	0	0	0	0	0
MIR1231	0	0	0	0	0	0	0	0	0	0	0	0	0	0	0	0	0	0	0
MIR1233-1	0	0	0	0	0	0	0	0	0	0	0	0	0	0	0	0	0	0	0
MIR1233-2	0	0	0	0	0	0	0	0	0	0	0	0	0	0	0	0	0	0	0
MIR1234	0	0	0	0	0	0	0	0	0	0	0	0	0	0	0	0	0	0	0
MIR1237	0	0	0	0	0	0	0	0	0	0	0	0	0	0	0	0	0	0	0
MIR124-2	0	0	0	0	0	0	0	0	0	0	0	0	0	0	0	0	0	0	0
MIR124-3	0	0	0	0	0	0	0	0	0	0	0	0	0	0	0	0	0	0	0
MIR1244-1	0	0	0	0	0	0	0	0	0	0	0	0	0	0	0	0	0	0	0
MIR1244-2	0	0	0	0	0	0	0	0	0	0	0	0	0	0	0	0	0	0	0
MIR1244-3	0	0	0	0	0	0	0	0	0	0	0	0	0	0	0	0	0	0	0
MIR1246	0	0	0	0	0	0	0	0	0	0	0	0	0	0	0	0	0	0	0
MIR1248	0	0	0	0	0	0	0	0	0	0	0	0	0	0	0	0	0	0	0
MIR1249	0	0	0	0	0	0	0	0	0	0	0	0	0	0	0	0	0	0	0
MIR1251	0	0	0	0	0	0	0	0	0	0	0	0	0	0	0	0	0	0	0
MIR1252	0	0	0	0	0	0	0	0	0	0	0	0	0	0	0	0	0	0	0
MIR1257	0	0	0	0	0	0	0	0	0	0	0	0	0	0	0	0	0	0	0
MIR1260A	0	0	0	0	0	0	0	0	0	0	0	0	0	0	0	0	0	0	0
MIR1260B	0	0	0	0	0	0	0	0	0	0	0	0	0	0	0	0	0	0	0
MIR1264	0	0	0	0	0	0	0	0	0	0	0	0	0	0	0	0	0	0	0
MIR1265	0	0	0	0	0	0	0	0	0	0	0	0	0	0	0	0	0	0	0
MIR127	0	0	0	0	0	0	0	0	0	0	0	0	0	0	0	0	0	0	0
MIR1270-1	0	0	0	0	0	0	0	0	0	0	0	0	0	0	0	0	0	0	0
MIR1270-2	0	0	0	0	0	0	0	0	0	0	0	0	0	0	0	0	0	0	0
MIR1272	0	0	0	0	0	0	0	0	0	0	0	0	0	0	0	0	0	0	0
MIR1275	0	0	0	0	0	0	0	0	0	0	0	0	0	0	0	0	0	0	0
MIR1279	0	0	0	0	0	0	0	0	0	0	0	0	0	0	0	0	0	0	0
MIR128-2	0	0	0	0	0	0	0	0	0	0	0	0	0	0	0	0	0	0	0
MIR1282	0	0	0	0	0	0	0	0	0	0	0	0	0	0	0	0	0	0	0
MIR1283-1	0	0	0	0	0	0	0	0	0	0	0	0	0	0	0	0	0	0	0
MIR1286	0	0	0	0	0	0	0	0	0	0	0	0	0	0	0	0	0	0	0
MIR1289-2	0	0	0	0	0	0	0	0	0	0	0	0	0	0	0	0	0	0	0
MIR129-1	0	0	0	0	0	0	0	0	0	0	0	0	0	0	0	0	0	0	0
MIR129-2	0	0	0	0	0	0	0	0	0	0	0	0	0	0	0	0	0	0	0
MIR1295A	0	0	0	0	0	0	0	0	0	0	0	0	0	0	0	0	0	0	0
MIR1295B	0	0	0	0	0	0	0	0	0	0	0	0	0	0	0	0	0	0	0
MIR1297	0	0	0	0	0	0	0	0	0	0	0	0	0	0	0	0	0	0	0
MIR1298	0	0	0	0	0	0	0	0	0	0	0	0	0	0	0	0	0	0	0
MIR1306	0	0	0	0	0	0	0	0	0	0	0	0	0	0	0	0	0	0	0
MIR1307	0	0	0	0	0	0	0	0	0	0	0	0	0	0	0	0	0	0	0
MIR132	0	0	0	0	0	0	0	0	0	0	0	0	0	0	0	0	0	0	0
MIR1323	0	0	0	0	0	0	0	0	0	0	0	0	0	0	0	0	0	0	0
MIR133A2	0	0	0	0	0	0	0	0	0	0	0	0	0	0	0	0	0	0	0
MIR133B	0	0	0	0	0	0	0	0	0	0	0	0	0	0	0	0	0	0	0
MIR135A1	0	0	0	0	0	0	0	0	0	0	0	0	0	0	0	0	0	0	0
MIR135A2	0	0	0	0	0	0	0	0	0	0	0	0	0	0	0	0	0	0	0
MIR136	0	0	0	0	0	0	0	0	0	0	0	0	0	0	0	0	0	0	0
MIR137	0	0	0	0	0	0	0	0	0	0	0	0	0	0	0	0	0	0	0
MIR138-1	0	0	0	0	0	0	0	0	0	0	0	0	0	0	0	0	0	0	0
MIR139	0	0	0	0	0	0	0	0	0	0	0	0	0	0	0	0	0	0	0
MIR143	0	0	0	0	0	0	0	0	0	0	0	0	0	0	0	0	0	0	0
MIR144	0	0	0	0	0	0	0	0	0	0	0	0	0	0	0	0	0	0	0
MIR145	0	0	0	0	0	0	0	0	0	0	0	0	0	0	0	0	0	0	0
MIR1469	0	0	0	0	0	0	0	0	0	0	0	0	0	0	0	0	0	0	0
MIR1471	0	0	0	0	0	0	0	0	0	0	0	0	0	0	0	0	0	0	0
MIR147A	0	0	0	0	0	0	0	0	0	0	0	0	0	0	0	0	0	0	0
MIR147B	0	0	0	0	0	0	0	0	0	0	0	0	0	0	0	0	0	0	0
MIR153-2	0	0	0	0	0	0	0	0	0	0	0	0	0	0	0	0	0	0	0
MIR155	0	0	0	0	0	0	0	0	0	0	0	0	0	0	0	0	0	0	0
MIR17	0	0	0	0	0	0	0	0	0	0	0	0	0	0	0	0	0	0	0
MIR182	0	0	0	0	0	0	0	0	0	0	0	0	0	0	0	0	0	0	0
MIR184	0	0	0	0	0	0	0	0	0	0	0	0	0	0	0	0	0	0	0
MIR187	0	0	0	0	0	0	0	0	0	0	0	0	0	0	0	0	0	0	0
MIR188	0	0	0	0	0	0	0	0	0	0	0	0	0	0	0	0	0	0	0
MIR18A	0	0	0	0	0	0	0	0	0	0	0	0	0	0	0	0	0	0	0
MIR18B	0	0	0	0	0	0	0	0	0	0	0	0	0	0	0	0	0	0	0
MIR1909	0	0	0	0	0	0	0	0	0	0	0	0	0	0	0	0	0	0	0
MIR190B	0	0	0	0	0	0	0	0	0	0	0	0	0	0	0	0	0	0	0
MIR1911	0	0	0	0	0	0	0	0	0	0	0	0	0	0	0	0	0	0	0
MIR1912	0	0	0	0	0	0	0	0	0	0	0	0	0	0	0	0	0	0	0
MIR194-2	0	0	0	0	0	0	0	0	0	0	0	0	0	0	0	0	0	0	0
MIR196A1	0	0	0	0	0	0	0	0	0	0	0	0	0	0	0	0	0	0	0
MIR196B	0	0	0	0	0	0	0	0	0	0	0	0	0	0	0	0	0	0	0
MIR1972-1	0	0	0	0	0	0	0	0	0	0	0	0	0	0	0	0	0	0	0
MIR1972-2	0	0	0	0	0	0	0	0	0	0	0	0	0	0	0	0	0	0	0
MIR1973	0	0	0	0	0	0	0	0	0	0	0	0	0	0	0	0	0	0	0
MIR198	0	0	0	0	0	0	0	0	0	0	0	0	0	0	0	0	0	0	0
MIR199A2	0	0	0	0	0	0	0	0	0	0	0	0	0	0	0	0	0	0	0
MIR19A	0	0	0	0	0	0	0	0	0	0	0	0	0	0	0	0	0	0	0
MIR19B1	0	0	0	0	0	0	0	0	0	0	0	0	0	0	0	0	0	0	0
MIR19B2	0	0	0	0	0	0	0	0	0	0	0	0	0	0	0	0	0	0	0
MIR200A	0	0	0	0	0	0	0	0	0	0	0	0	0	0	0	0	0	0	0
MIR200C	0	0	0	0	0	0	0	0	0	0	0	0	0	0	0	0	0	0	0
MIR202	0	0	0	0	0	0	0	0	0	0	0	0	0	0	0	0	0	0	0
MIR203	0	0	0	0	0	0	0	0	0	0	0	0	0	0	0	0	0	0	0
MIR204	0	0	0	0	0	0	0	0	0	0	0	0	0	0	0	0	0	0	0
MIR2053	0	0	0	0	0	0	0	0	0	0	0	0	0	0	0	0	0	0	0
MIR206	0	0	0	0	0	0	0	0	0	0	0	0	0	0	0	0	0	0	0
MIR208A	0	0	0	0	0	0	0	0	0	0	0	0	0	0	0	0	0	0	0
MIR208B	0	0	0	0	0	0	0	0	0	0	0	0	0	0	0	0	0	0	0
MIR20A	0	0	0	0	0	0	0	0	0	0	0	0	0	0	0	0	0	0	0
MIR20B	0	0	0	0	0	0	0	0	0	0	0	0	0	0	0	0	0	0	0
MIR211	0	0	0	0	0	0	0	0	0	0	0	0	0	0	0	0	0	0	0
MIR2110	0	0	0	0	0	0	0	0	0	0	0	0	0	0	0	0	0	0	0
MIR2113	0	0	0	0	0	0	0	0	0	0	0	0	0	0	0	0	0	0	0
MIR212	0	0	0	0	0	0	0	0	0	0	0	0	0	0	0	0	0	0	0
MIR214	0	0	0	0	0	0	0	0	0	0	0	0	0	0	0	0	0	0	0
MIR216A	0	0	0	0	0	0	0	0	0	0	0	0	0	0	0	0	0	0	0
MIR216B	0	0	0	0	0	0	0	0	0	0	0	0	0	0	0	0	0	0	0
MIR217	0	0	0	0	0	0	0	0	0	0	0	0	0	0	0	0	0	0	0
MIR218-2	0	0	0	0	0	0	0	0	0	0	0	0	0	0	0	0	0	0	0
MIR22	0	0	0	0	0	0	0	0	0	0	0	0	0	0	0	0	0	0	0
MIR223	0	0	0	0	0	0	0	0	0	0	0	0	0	0	0	0	0	0	0
MIR2277	0	0	0	0	0	0	0	0	0	0	0	0	0	0	0	0	0	0	0
MIR2392	0	0	0	0	0	0	0	0	0	0	0	0	0	0	0	0	0	0	0
MIR24-1	0	0	0	0	0	0	0	0	0	0	0	0	0	0	0	0	0	0	0
MIR2682	0	0	0	0	0	0	0	0	0	0	0	0	0	0	0	0	0	0	0
MIR2964A	0	0	0	0	0	0	0	0	0	0	0	0	0	0	0	0	0	0	0
MIR301A	0	0	0	0	0	0	0	0	0	0	0	0	0	0	0	0	0	0	0
MIR302F	0	0	0	0	0	0	0	0	0	0	0	0	0	0	0	0	0	0	0
MIR3065	0	0	0	0	0	0	0	0	0	0	0	0	0	0	0	0	0	0	0
MIR3119-1	0	0	0	0	0	0	0	0	0	0	0	0	0	0	0	0	0	0	0
MIR3119-2	0	0	0	0	0	0	0	0	0	0	0	0	0	0	0	0	0	0	0
MIR3120	0	0	0	0	0	0	0	0	0	0	0	0	0	0	0	0	0	0	0
MIR3122	0	0	0	0	0	0	0	0	0	0	0	0	0	0	0	0	0	0	0
MIR3123	0	0	0	0	0	0	0	0	0	0	0	0	0	0	0	0	0	0	0
MIR3130-1	0	0	0	0	0	0	0	0	0	0	0	0	0	0	0	0	0	0	0
MIR3130-2	0	0	0	0	0	0	0	0	0	0	0	0	0	0	0	0	0	0	0
MIR3141	0	0	0	0	0	0	0	0	0	0	0	0	0	0	0	0	0	0	0
MIR3142	0	0	0	0	0	0	0	0	0	0	0	0	0	0	0	0	0	0	0
MIR3145	0	0	0	0	0	0	0	0	0	0	0	0	0	0	0	0	0	0	0
MIR3147	0	0	0	0	0	0	0	0	0	0	0	0	0	0	0	0	0	0	0
MIR3150A	0	0	0	0	0	0	0	0	0	0	0	0	0	0	0	0	0	0	0
MIR3152	0	0	0	0	0	0	0	0	0	0	0	0	0	0	0	0	0	0	0
MIR3155B	0	0	0	0	0	0	0	0	0	0	0	0	0	0	0	0	0	0	0
MIR3156-1	0	0	0	0	0	0	0	0	0	0	0	0	0	0	0	0	0	0	0
MIR3156-3	0	0	0	0	0	0	0	0	0	0	0	0	0	0	0	0	0	0	0
MIR3158-1	0	0	0	0	0	0	0	0	0	0	0	0	0	0	0	0	0	0	0
MIR3158-2	0	0	0	0	0	0	0	0	0	0	0	0	0	0	0	0	0	0	0
MIR3160-2	0	0	0	0	0	0	0	0	0	0	0	0	0	0	0	0	0	0	0
MIR3167	0	0	0	0	0	0	0	0	0	0	0	0	0	0	0	0	0	0	0
MIR3169	0	0	0	0	0	0	0	0	0	0	0	0	0	0	0	0	0	0	0
MIR3179-1	0	0	0	0	0	0	0	0	0	0	0	0	0	0	0	0	0	0	0
MIR3179-2	0	0	0	0	0	0	0	0	0	0	0	0	0	0	0	0	0	0	0
MIR3179-3	0	0	0	0	0	0	0	0	0	0	0	0	0	0	0	0	0	0	0
MIR3180-1	0	0	0	0	0	0	0	0	0	0	0	0	0	0	0	0	0	0	0
MIR3180-2	0	0	0	0	0	0	0	0	0	0	0	0	0	0	0	0	0	0	0
MIR3180-3	0	0	0	0	0	0	0	0	0	0	0	0	0	0	0	0	0	0	0
MIR3182	0	0	0	0	0	0	0	0	0	0	0	0	0	0	0	0	0	0	0
MIR3184	0	0	0	0	0	0	0	0	0	0	0	0	0	0	0	0	0	0	0
MIR3185	0	0	0	0	0	0	0	0	0	0	0	0	0	0	0	0	0	0	0
MIR3187	0	0	0	0	0	0	0	0	0	0	0	0	0	0	0	0	0	0	0
MIR3189	0	0	0	0	0	0	0	0	0	0	0	0	0	0	0	0	0	0	0
MIR3191	0	0	0	0	0	0	0	0	0	0	0	0	0	0	0	0	0	0	0
MIR3196	0	0	0	0	0	0	0	0	0	0	0	0	0	0	0	0	0	0	0
MIR3198-1	0	0	0	0	0	0	0	0	0	0	0	0	0	0	0	0	0	0	0
MIR3198-2	0	0	0	0	0	0	0	0	0	0	0	0	0	0	0	0	0	0	0
MIR3199-2	0	0	0	0	0	0	0	0	0	0	0	0	0	0	0	0	0	0	0
MIR3201	0	0	0	0	0	0	0	0	0	0	0	0	0	0	0	0	0	0	0
MIR3202-2	0	0	0	0	0	0	0	0	0	0	0	0	0	0	0	0	0	0	0
MIR320B1	0	0	0	0	0	0	0	0	0	0	0	0	0	0	0	0	0	0	0
MIR320D2	0	0	0	0	0	0	0	0	0	0	0	0	0	0	0	0	0	0	0
MIR328	0	0	0	0	0	0	0	0	0	0	0	0	0	0	0	0	0	0	0
MIR335	0	0	0	0	0	0	0	0	0	0	0	0	0	0	0	0	0	0	0
MIR338	0	0	0	0	0	0	0	0	0	0	0	0	0	0	0	0	0	0	0
MIR346	0	0	0	0	0	0	0	0	0	0	0	0	0	0	0	0	0	0	0
MIR3529	0	0	0	0	0	0	0	0	0	0	0	0	0	0	0	0	0	0	0
MIR3545	0	0	0	0	0	0	0	0	0	0	0	0	0	0	0	0	0	0	0
MIR3591	0	0	0	0	0	0	0	0	0	0	0	0	0	0	0	0	0	0	0
MIR3610	0	0	0	0	0	0	0	0	0	0	0	0	0	0	0	0	0	0	0
MIR3612	0	0	0	0	0	0	0	0	0	0	0	0	0	0	0	0	0	0	0
MIR3614	0	0	0	0	0	0	0	0	0	0	0	0	0	0	0	0	0	0	0
MIR3615	0	0	0	0	0	0	0	0	0	0	0	0	0	0	0	0	0	0	0
MIR3616	0	0	0	0	0	0	0	0	0	0	0	0	0	0	0	0	0	0	0
MIR3618	0	0	0	0	0	0	0	0	0	0	0	0	0	0	0	0	0	0	0
MIR3620	0	0	0	0	0	0	0	0	0	0	0	0	0	0	0	0	0	0	0
MIR3621	0	0	0	0	0	0	0	0	0	0	0	0	0	0	0	0	0	0	0
MIR3622A	0	0	0	0	0	0	0	0	0	0	0	0	0	0	0	0	0	0	0
MIR363	0	0	0	0	0	0	0	0	0	0	0	0	0	0	0	0	0	0	0
MIR3649	0	0	0	0	0	0	0	0	0	0	0	0	0	0	0	0	0	0	0
MIR3652	0	0	0	0	0	0	0	0	0	0	0	0	0	0	0	0	0	0	0
MIR3653	0	0	0	0	0	0	0	0	0	0	0	0	0	0	0	0	0	0	0
MIR3654	0	0	0	0	0	0	0	0	0	0	0	0	0	0	0	0	0	0	0
MIR3658	0	0	0	0	0	0	0	0	0	0	0	0	0	0	0	0	0	0	0
MIR3663	0	0	0	0	0	0	0	0	0	0	0	0	0	0	0	0	0	0	0
MIR3665	0	0	0	0	0	0	0	0	0	0	0	0	0	0	0	0	0	0	0
MIR3678	0	0	0	0	0	0	0	0	0	0	0	0	0	0	0	0	0	0	0
MIR3680-1	0	0	0	0	0	0	0	0	0	0	0	0	0	0	0	0	0	0	0
MIR3680-2	0	0	0	0	0	0	0	0	0	0	0	0	0	0	0	0	0	0	0
MIR3688-2	0	0	0	0	0	0	0	0	0	0	0	0	0	0	0	0	0	0	0
MIR3689D1	0	0	0	0	0	0	0	0	0	0	0	0	0	0	0	0	0	0	0
MIR3690	0	0	0	0	0	0	0	0	0	0	0	0	0	0	0	0	0	0	0
MIR3714	0	0	0	0	0	0	0	0	0	0	0	0	0	0	0	0	0	0	0
MIR371A	0	0	0	0	0	0	0	0	0	0	0	0	0	0	0	0	0	0	0
MIR371B	0	0	0	0	0	0	0	0	0	0	0	0	0	0	0	0	0	0	0
MIR372	0	0	0	0	0	0	0	0	0	0	0	0	0	0	0	0	0	0	0
MIR373	0	0	0	0	0	0	0	0	0	0	0	0	0	0	0	0	0	0	0
MIR374C	0	0	0	0	0	0	0	0	0	0	0	0	0	0	0	0	0	0	0
MIR375	0	0	0	0	0	0	0	0	0	0	0	0	0	0	0	0	0	0	0
MIR377	0	0	0	0	0	0	0	0	0	0	0	0	0	0	0	0	0	0	0
MIR378C	0	0	0	0	0	0	0	0	0	0	0	0	0	0	0	0	0	0	0
MIR378D1	0	0	0	0	0	0	0	0	0	0	0	0	0	0	0	0	0	0	0
MIR378E	0	0	0	0	0	0	0	0	0	0	0	0	0	0	0	0	0	0	0
MIR378F	0	0	0	0	0	0	0	0	0	0	0	0	0	0	0	0	0	0	0
MIR383	0	0	0	0	0	0	0	0	0	0	0	0	0	0	0	0	0	0	0
MIR3908	0	0	0	0	0	0	0	0	0	0	0	0	0	0	0	0	0	0	0
MIR3910-1	0	0	0	0	0	0	0	0	0	0	0	0	0	0	0	0	0	0	0
MIR3910-2	0	0	0	0	0	0	0	0	0	0	0	0	0	0	0	0	0	0	0
MIR3913-2	0	0	0	0	0	0	0	0	0	0	0	0	0	0	0	0	0	0	0
MIR3914-1	0	0	0	0	0	0	0	0	0	0	0	0	0	0	0	0	0	0	0
MIR3914-2	0	0	0	0	0	0	0	0	0	0	0	0	0	0	0	0	0	0	0
MIR3917	0	0	0	0	0	0	0	0	0	0	0	0	0	0	0	0	0	0	0
MIR3918	0	0	0	0	0	0	0	0	0	0	0	0	0	0	0	0	0	0	0
MIR3922	0	0	0	0	0	0	0	0	0	0	0	0	0	0	0	0	0	0	0
MIR3924	0	0	0	0	0	0	0	0	0	0	0	0	0	0	0	0	0	0	0
MIR3926-2	0	0	0	0	0	0	0	0	0	0	0	0	0	0	0	0	0	0	0
MIR3928	0	0	0	0	0	0	0	0	0	0	0	0	0	0	0	0	0	0	0
MIR3935	0	0	0	0	0	0	0	0	0	0	0	0	0	0	0	0	0	0	0
MIR3938	0	0	0	0	0	0	0	0	0	0	0	0	0	0	0	0	0	0	0
MIR3943	0	0	0	0	0	0	0	0	0	0	0	0	0	0	0	0	0	0	0
MIR3945	0	0	0	0	0	0	0	0	0	0	0	0	0	0	0	0	0	0	0
MIR3974	0	0	0	0	0	0	0	0	0	0	0	0	0	0	0	0	0	0	0
MIR3976	0	0	0	0	0	0	0	0	0	0	0	0	0	0	0	0	0	0	0
MIR3977	0	0	0	0	0	0	0	0	0	0	0	0	0	0	0	0	0	0	0
MIR424	0	0	0	0	0	0	0	0	0	0	0	0	0	0	0	0	0	0	0
MIR4252	0	0	0	0	0	0	0	0	0	0	0	0	0	0	0	0	0	0	0
MIR4253	0	0	0	0	0	0	0	0	0	0	0	0	0	0	0	0	0	0	0
MIR4254	0	0	0	0	0	0	0	0	0	0	0	0	0	0	0	0	0	0	0
MIR4261	0	0	0	0	0	0	0	0	0	0	0	0	0	0	0	0	0	0	0
MIR4262	0	0	0	0	0	0	0	0	0	0	0	0	0	0	0	0	0	0	0
MIR4264	0	0	0	0	0	0	0	0	0	0	0	0	0	0	0	0	0	0	0
MIR4268	0	0	0	0	0	0	0	0	0	0	0	0	0	0	0	0	0	0	0
MIR4273	0	0	0	0	0	0	0	0	0	0	0	0	0	0	0	0	0	0	0
MIR4274	0	0	0	0	0	0	0	0	0	0	0	0	0	0	0	0	0	0	0
MIR4275	0	0	0	0	0	0	0	0	0	0	0	0	0	0	0	0	0	0	0
MIR4276	0	0	0	0	0	0	0	0	0	0	0	0	0	0	0	0	0	0	0
MIR4277	0	0	0	0	0	0	0	0	0	0	0	0	0	0	0	0	0	0	0
MIR4278	0	0	0	0	0	0	0	0	0	0	0	0	0	0	0	0	0	0	0
MIR4280	0	0	0	0	0	0	0	0	0	0	0	0	0	0	0	0	0	0	0
MIR4281	0	0	0	0	0	0	0	0	0	0	0	0	0	0	0	0	0	0	0
MIR4283-1	0	0	0	0	0	0	0	0	0	0	0	0	0	0	0	0	0	0	0
MIR4283-2	0	0	0	0	0	0	0	0	0	0	0	0	0	0	0	0	0	0	0
MIR4287	0	0	0	0	0	0	0	0	0	0	0	0	0	0	0	0	0	0	0
MIR429	0	0	0	0	0	0	0	0	0	0	0	0	0	0	0	0	0	0	0
MIR4290	0	0	0	0	0	0	0	0	0	0	0	0	0	0	0	0	0	0	0
MIR4291	0	0	0	0	0	0	0	0	0	0	0	0	0	0	0	0	0	0	0
MIR4294	0	0	0	0	0	0	0	0	0	0	0	0	0	0	0	0	0	0	0
MIR4300	0	0	0	0	0	0	0	0	0	0	0	0	0	0	0	0	0	0	0
MIR4301	0	0	0	0	0	0	0	0	0	0	0	0	0	0	0	0	0	0	0
MIR4302	0	0	0	0	0	0	0	0	0	0	0	0	0	0	0	0	0	0	0
MIR4309	0	0	0	0	0	0	0	0	0	0	0	0	0	0	0	0	0	0	0
MIR431	0	0	0	0	0	0	0	0	0	0	0	0	0	0	0	0	0	0	0
MIR4311	0	0	0	0	0	0	0	0	0	0	0	0	0	0	0	0	0	0	0
MIR4313	0	0	0	0	0	0	0	0	0	0	0	0	0	0	0	0	0	0	0
MIR4314	0	0	0	0	0	0	0	0	0	0	0	0	0	0	0	0	0	0	0
MIR4315-1	0	0	0	0	0	0	0	0	0	0	0	0	0	0	0	0	0	0	0
MIR4315-2	0	0	0	0	0	0	0	0	0	0	0	0	0	0	0	0	0	0	0
MIR432	0	0	0	0	0	0	0	0	0	0	0	0	0	0	0	0	0	0	0
MIR4321	0	0	0	0	0	0	0	0	0	0	0	0	0	0	0	0	0	0	0
MIR4323	0	0	0	0	0	0	0	0	0	0	0	0	0	0	0	0	0	0	0
MIR4327	0	0	0	0	0	0	0	0	0	0	0	0	0	0	0	0	0	0	0
MIR4328	0	0	0	0	0	0	0	0	0	0	0	0	0	0	0	0	0	0	0
MIR4329	0	0	0	0	0	0	0	0	0	0	0	0	0	0	0	0	0	0	0
MIR433	0	0	0	0	0	0	0	0	0	0	0	0	0	0	0	0	0	0	0
MIR4423	0	0	0	0	0	0	0	0	0	0	0	0	0	0	0	0	0	0	0
MIR4426	0	0	0	0	0	0	0	0	0	0	0	0	0	0	0	0	0	0	0
MIR4429	0	0	0	0	0	0	0	0	0	0	0	0	0	0	0	0	0	0	0
MIR4432	0	0	0	0	0	0	0	0	0	0	0	0	0	0	0	0	0	0	0
MIR4435-1	0	0	0	0	0	0	0	0	0	0	0	0	0	0	0	0	0	0	0
MIR4435-2	0	0	0	0	0	0	0	0	0	0	0	0	0	0	0	0	0	0	0
MIR4436A	0	0	0	0	0	0	0	0	0	0	0	0	0	0	0	0	0	0	0
MIR4436B1	0	0	0	0	0	0	0	0	0	0	0	0	0	0	0	0	0	0	0
MIR4436B2	0	0	0	0	0	0	0	0	0	0	0	0	0	0	0	0	0	0	0
MIR4437	0	0	0	0	0	0	0	0	0	0	0	0	0	0	0	0	0	0	0
MIR4439	0	0	0	0	0	0	0	0	0	0	0	0	0	0	0	0	0	0	0
MIR4443	0	0	0	0	0	0	0	0	0	0	0	0	0	0	0	0	0	0	0
MIR4450	0	0	0	0	0	0	0	0	0	0	0	0	0	0	0	0	0	0	0
MIR4453	0	0	0	0	0	0	0	0	0	0	0	0	0	0	0	0	0	0	0
MIR4456	0	0	0	0	0	0	0	0	0	0	0	0	0	0	0	0	0	0	0
MIR4458	0	0	0	0	0	0	0	0	0	0	0	0	0	0	0	0	0	0	0
MIR4460	0	0	0	0	0	0	0	0	0	0	0	0	0	0	0	0	0	0	0
MIR4462	0	0	0	0	0	0	0	0	0	0	0	0	0	0	0	0	0	0	0
MIR4464	0	0	0	0	0	0	0	0	0	0	0	0	0	0	0	0	0	0	0
MIR4468	0	0	0	0	0	0	0	0	0	0	0	0	0	0	0	0	0	0	0
MIR4471	0	0	0	0	0	0	0	0	0	0	0	0	0	0	0	0	0	0	0
MIR4475	0	0	0	0	0	0	0	0	0	0	0	0	0	0	0	0	0	0	0
MIR4476	0	0	0	0	0	0	0	0	0	0	0	0	0	0	0	0	0	0	0
MIR4478	0	0	0	0	0	0	0	0	0	0	0	0	0	0	0	0	0	0	0
MIR448	0	0	0	0	0	0	0	0	0	0	0	0	0	0	0	0	0	0	0
MIR4483	0	0	0	0	0	0	0	0	0	0	0	0	0	0	0	0	0	0	0
MIR4485	0	0	0	0	0	0	0	0	0	0	0	0	0	0	0	0	0	0	0
MIR4488	0	0	0	0	0	0	0	0	0	0	0	0	0	0	0	0	0	0	0
MIR4490	0	0	0	0	0	0	0	0	0	0	0	0	0	0	0	0	0	0	0
MIR4491	0	0	0	0	0	0	0	0	0	0	0	0	0	0	0	0	0	0	0
MIR4492	0	0	0	0	0	0	0	0	0	0	0	0	0	0	0	0	0	0	0
MIR449B	0	0	0	0	0	0	0	0	0	0	0	0	0	0	0	0	0	0	0
MIR4500	0	0	0	0	0	0	0	0	0	0	0	0	0	0	0	0	0	0	0
MIR4503	0	0	0	0	0	0	0	0	0	0	0	0	0	0	0	0	0	0	0
MIR4509-1	0	0	0	0	0	0	0	0	0	0	0	0	0	0	0	0	0	0	0
MIR4509-2	0	0	0	0	0	0	0	0	0	0	0	0	0	0	0	0	0	0	0
MIR4509-3	0	0	0	0	0	0	0	0	0	0	0	0	0	0	0	0	0	0	0
MIR450A1	0	0	0	0	0	0	0	0	0	0	0	0	0	0	0	0	0	0	0
MIR450A2	0	0	0	0	0	0	0	0	0	0	0	0	0	0	0	0	0	0	0
MIR450B	0	0	0	0	0	0	0	0	0	0	0	0	0	0	0	0	0	0	0
MIR4510	0	0	0	0	0	0	0	0	0	0	0	0	0	0	0	0	0	0	0
MIR4515	0	0	0	0	0	0	0	0	0	0	0	0	0	0	0	0	0	0	0
MIR4518	0	0	0	0	0	0	0	0	0	0	0	0	0	0	0	0	0	0	0
MIR451B	0	0	0	0	0	0	0	0	0	0	0	0	0	0	0	0	0	0	0
MIR4520B	0	0	0	0	0	0	0	0	0	0	0	0	0	0	0	0	0	0	0
MIR4524A	0	0	0	0	0	0	0	0	0	0	0	0	0	0	0	0	0	0	0
MIR4532	0	0	0	0	0	0	0	0	0	0	0	0	0	0	0	0	0	0	0
MIR4533	0	0	0	0	0	0	0	0	0	0	0	0	0	0	0	0	0	0	0
MIR4540	0	0	0	0	0	0	0	0	0	0	0	0	0	0	0	0	0	0	0
MIR4632	0	0	0	0	0	0	0	0	0	0	0	0	0	0	0	0	0	0	0
MIR4634	0	0	0	0	0	0	0	0	0	0	0	0	0	0	0	0	0	0	0
MIR4636	0	0	0	0	0	0	0	0	0	0	0	0	0	0	0	0	0	0	0
MIR4638	0	0	0	0	0	0	0	0	0	0	0	0	0	0	0	0	0	0	0
MIR4641	0	0	0	0	0	0	0	0	0	0	0	0	0	0	0	0	0	0	0
MIR4643	0	0	0	0	0	0	0	0	0	0	0	0	0	0	0	0	0	0	0
MIR4647	0	0	0	0	0	0	0	0	0	0	0	0	0	0	0	0	0	0	0
MIR4650-1	0	0	0	0	0	0	0	0	0	0	0	0	0	0	0	0	0	0	0
MIR4650-2	0	0	0	0	0	0	0	0	0	0	0	0	0	0	0	0	0	0	0
MIR4652	0	0	0	0	0	0	0	0	0	0	0	0	0	0	0	0	0	0	0
MIR4653	0	0	0	0	0	0	0	0	0	0	0	0	0	0	0	0	0	0	0
MIR4655	0	0	0	0	0	0	0	0	0	0	0	0	0	0	0	0	0	0	0
MIR4657	0	0	0	0	0	0	0	0	0	0	0	0	0	0	0	0	0	0	0
MIR4659B	0	0	0	0	0	0	0	0	0	0	0	0	0	0	0	0	0	0	0
MIR4664	0	0	0	0	0	0	0	0	0	0	0	0	0	0	0	0	0	0	0
MIR4665	0	0	0	0	0	0	0	0	0	0	0	0	0	0	0	0	0	0	0
MIR4666A	0	0	0	0	0	0	0	0	0	0	0	0	0	0	0	0	0	0	0
MIR4671	0	0	0	0	0	0	0	0	0	0	0	0	0	0	0	0	0	0	0
MIR4679-1	0	0	0	0	0	0	0	0	0	0	0	0	0	0	0	0	0	0	0
MIR4679-2	0	0	0	0	0	0	0	0	0	0	0	0	0	0	0	0	0	0	0
MIR4680	0	0	0	0	0	0	0	0	0	0	0	0	0	0	0	0	0	0	0
MIR4683	0	0	0	0	0	0	0	0	0	0	0	0	0	0	0	0	0	0	0
MIR4686	0	0	0	0	0	0	0	0	0	0	0	0	0	0	0	0	0	0	0
MIR4687	0	0	0	0	0	0	0	0	0	0	0	0	0	0	0	0	0	0	0
MIR4690	0	0	0	0	0	0	0	0	0	0	0	0	0	0	0	0	0	0	0
MIR4695	0	0	0	0	0	0	0	0	0	0	0	0	0	0	0	0	0	0	0
MIR4697	0	0	0	0	0	0	0	0	0	0	0	0	0	0	0	0	0	0	0
MIR4700	0	0	0	0	0	0	0	0	0	0	0	0	0	0	0	0	0	0	0
MIR4703	0	0	0	0	0	0	0	0	0	0	0	0	0	0	0	0	0	0	0
MIR4707	0	0	0	0	0	0	0	0	0	0	0	0	0	0	0	0	0	0	0
MIR4709	0	0	0	0	0	0	0	0	0	0	0	0	0	0	0	0	0	0	0
MIR4717	0	0	0	0	0	0	0	0	0	0	0	0	0	0	0	0	0	0	0
MIR4719	0	0	0	0	0	0	0	0	0	0	0	0	0	0	0	0	0	0	0
MIR4723	0	0	0	0	0	0	0	0	0	0	0	0	0	0	0	0	0	0	0
MIR4724	0	0	0	0	0	0	0	0	0	0	0	0	0	0	0	0	0	0	0
MIR4739	0	0	0	0	0	0	0	0	0	0	0	0	0	0	0	0	0	0	0
MIR4741	0	0	0	0	0	0	0	0	0	0	0	0	0	0	0	0	0	0	0
MIR4745	0	0	0	0	0	0	0	0	0	0	0	0	0	0	0	0	0	0	0
MIR4751	0	0	0	0	0	0	0	0	0	0	0	0	0	0	0	0	0	0	0
MIR4756	0	0	0	0	0	0	0	0	0	0	0	0	0	0	0	0	0	0	0
MIR4758	0	0	0	0	0	0	0	0	0	0	0	0	0	0	0	0	0	0	0
MIR4763	0	0	0	0	0	0	0	0	0	0	0	0	0	0	0	0	0	0	0
MIR4765	0	0	0	0	0	0	0	0	0	0	0	0	0	0	0	0	0	0	0
MIR4770	0	0	0	0	0	0	0	0	0	0	0	0	0	0	0	0	0	0	0
MIR4772	0	0	0	0	0	0	0	0	0	0	0	0	0	0	0	0	0	0	0
MIR4773-1	0	0	0	0	0	0	0	0	0	0	0	0	0	0	0	0	0	0	0
MIR4773-2	0	0	0	0	0	0	0	0	0	0	0	0	0	0	0	0	0	0	0
MIR4775	0	0	0	0	0	0	0	0	0	0	0	0	0	0	0	0	0	0	0
MIR4776-1	0	0	0	0	0	0	0	0	0	0	0	0	0	0	0	0	0	0	0
MIR4776-2	0	0	0	0	0	0	0	0	0	0	0	0	0	0	0	0	0	0	0
MIR4778	0	0	0	0	0	0	0	0	0	0	0	0	0	0	0	0	0	0	0
MIR4781	0	0	0	0	0	0	0	0	0	0	0	0	0	0	0	0	0	0	0
MIR4783	0	0	0	0	0	0	0	0	0	0	0	0	0	0	0	0	0	0	0
MIR4787	0	0	0	0	0	0	0	0	0	0	0	0	0	0	0	0	0	0	0
MIR4788	0	0	0	0	0	0	0	0	0	0	0	0	0	0	0	0	0	0	0
MIR4790	0	0	0	0	0	0	0	0	0	0	0	0	0	0	0	0	0	0	0
MIR4794	0	0	0	0	0	0	0	0	0	0	0	0	0	0	0	0	0	0	0
MIR4798	0	0	0	0	0	0	0	0	0	0	0	0	0	0	0	0	0	0	0
MIR4800	0	0	0	0	0	0	0	0	0	0	0	0	0	0	0	0	0	0	0
MIR4802	0	0	0	0	0	0	0	0	0	0	0	0	0	0	0	0	0	0	0
MIR4803	0	0	0	0	0	0	0	0	0	0	0	0	0	0	0	0	0	0	0
MIR483	0	0	0	0	0	0	0	0	0	0	0	0	0	0	0	0	0	0	0
MIR484	0	0	0	0	0	0	0	0	0	0	0	0	0	0	0	0	0	0	0
MIR485	0	0	0	0	0	0	0	0	0	0	0	0	0	0	0	0	0	0	0
MIR486	0	0	0	0	0	0	0	0	0	0	0	0	0	0	0	0	0	0	0
MIR488	0	0	0	0	0	0	0	0	0	0	0	0	0	0	0	0	0	0	0
MIR489	0	0	0	0	0	0	0	0	0	0	0	0	0	0	0	0	0	0	0
MIR490	0	0	0	0	0	0	0	0	0	0	0	0	0	0	0	0	0	0	0
MIR492	0	0	0	0	0	0	0	0	0	0	0	0	0	0	0	0	0	0	0
MIR498	0	0	0	0	0	0	0	0	0	0	0	0	0	0	0	0	0	0	0
MIR499B	0	0	0	0	0	0	0	0	0	0	0	0	0	0	0	0	0	0	0
MIR5003	0	0	0	0	0	0	0	0	0	0	0	0	0	0	0	0	0	0	0
MIR5007	0	0	0	0	0	0	0	0	0	0	0	0	0	0	0	0	0	0	0
MIR5009	0	0	0	0	0	0	0	0	0	0	0	0	0	0	0	0	0	0	0
MIR500A	0	0	0	0	0	0	0	0	0	0	0	0	0	0	0	0	0	0	0
MIR500B	0	0	0	0	0	0	0	0	0	0	0	0	0	0	0	0	0	0	0
MIR501	0	0	0	0	0	0	0	0	0	0	0	0	0	0	0	0	0	0	0
MIR502	0	0	0	0	0	0	0	0	0	0	0	0	0	0	0	0	0	0	0
MIR503	0	0	0	0	0	0	0	0	0	0	0	0	0	0	0	0	0	0	0
MIR504	0	0	0	0	0	0	0	0	0	0	0	0	0	0	0	0	0	0	0
MIR508	0	0	0	0	0	0	0	0	0	0	0	0	0	0	0	0	0	0	0
MIR509-1	0	0	0	0	0	0	0	0	0	0	0	0	0	0	0	0	0	0	0
MIR509-2	0	0	0	0	0	0	0	0	0	0	0	0	0	0	0	0	0	0	0
MIR509-3	0	0	0	0	0	0	0	0	0	0	0	0	0	0	0	0	0	0	0
MIR5092	0	0	0	0	0	0	0	0	0	0	0	0	0	0	0	0	0	0	0
MIR5095	0	0	0	0	0	0	0	0	0	0	0	0	0	0	0	0	0	0	0
MIR510	0	0	0	0	0	0	0	0	0	0	0	0	0	0	0	0	0	0	0
MIR5100	0	0	0	0	0	0	0	0	0	0	0	0	0	0	0	0	0	0	0
MIR511-1	0	0	0	0	0	0	0	0	0	0	0	0	0	0	0	0	0	0	0
MIR511-2	0	0	0	0	0	0	0	0	0	0	0	0	0	0	0	0	0	0	0
MIR512-1	0	0	0	0	0	0	0	0	0	0	0	0	0	0	0	0	0	0	0
MIR512-2	0	0	0	0	0	0	0	0	0	0	0	0	0	0	0	0	0	0	0
MIR514A1	0	0	0	0	0	0	0	0	0	0	0	0	0	0	0	0	0	0	0
MIR514A2	0	0	0	0	0	0	0	0	0	0	0	0	0	0	0	0	0	0	0
MIR514A3	0	0	0	0	0	0	0	0	0	0	0	0	0	0	0	0	0	0	0
MIR514B	0	0	0	0	0	0	0	0	0	0	0	0	0	0	0	0	0	0	0
MIR515-1	0	0	0	0	0	0	0	0	0	0	0	0	0	0	0	0	0	0	0
MIR515-2	0	0	0	0	0	0	0	0	0	0	0	0	0	0	0	0	0	0	0
MIR516A2	0	0	0	0	0	0	0	0	0	0	0	0	0	0	0	0	0	0	0
MIR516B1	0	0	0	0	0	0	0	0	0	0	0	0	0	0	0	0	0	0	0
MIR516B2	0	0	0	0	0	0	0	0	0	0	0	0	0	0	0	0	0	0	0
MIR517C	0	0	0	0	0	0	0	0	0	0	0	0	0	0	0	0	0	0	0
MIR5186	0	0	0	0	0	0	0	0	0	0	0	0	0	0	0	0	0	0	0
MIR5189	0	0	0	0	0	0	0	0	0	0	0	0	0	0	0	0	0	0	0
MIR518A2	0	0	0	0	0	0	0	0	0	0	0	0	0	0	0	0	0	0	0
MIR518B	0	0	0	0	0	0	0	0	0	0	0	0	0	0	0	0	0	0	0
MIR518C	0	0	0	0	0	0	0	0	0	0	0	0	0	0	0	0	0	0	0
MIR518E	0	0	0	0	0	0	0	0	0	0	0	0	0	0	0	0	0	0	0
MIR518F	0	0	0	0	0	0	0	0	0	0	0	0	0	0	0	0	0	0	0
MIR5196	0	0	0	0	0	0	0	0	0	0	0	0	0	0	0	0	0	0	0
MIR519A1	0	0	0	0	0	0	0	0	0	0	0	0	0	0	0	0	0	0	0
MIR519B	0	0	0	0	0	0	0	0	0	0	0	0	0	0	0	0	0	0	0
MIR519C	0	0	0	0	0	0	0	0	0	0	0	0	0	0	0	0	0	0	0
MIR519D	0	0	0	0	0	0	0	0	0	0	0	0	0	0	0	0	0	0	0
MIR519E	0	0	0	0	0	0	0	0	0	0	0	0	0	0	0	0	0	0	0
MIR520A	0	0	0	0	0	0	0	0	0	0	0	0	0	0	0	0	0	0	0
MIR520B	0	0	0	0	0	0	0	0	0	0	0	0	0	0	0	0	0	0	0
MIR520C	0	0	0	0	0	0	0	0	0	0	0	0	0	0	0	0	0	0	0
MIR520D	0	0	0	0	0	0	0	0	0	0	0	0	0	0	0	0	0	0	0
MIR520E	0	0	0	0	0	0	0	0	0	0	0	0	0	0	0	0	0	0	0
MIR520F	0	0	0	0	0	0	0	0	0	0	0	0	0	0	0	0	0	0	0
MIR520G	0	0	0	0	0	0	0	0	0	0	0	0	0	0	0	0	0	0	0
MIR520H	0	0	0	0	0	0	0	0	0	0	0	0	0	0	0	0	0	0	0
MIR521-1	0	0	0	0	0	0	0	0	0	0	0	0	0	0	0	0	0	0	0
MIR521-2	0	0	0	0	0	0	0	0	0	0	0	0	0	0	0	0	0	0	0
MIR523	0	0	0	0	0	0	0	0	0	0	0	0	0	0	0	0	0	0	0
MIR524	0	0	0	0	0	0	0	0	0	0	0	0	0	0	0	0	0	0	0
MIR526A1	0	0	0	0	0	0	0	0	0	0	0	0	0	0	0	0	0	0	0
MIR526A2	0	0	0	0	0	0	0	0	0	0	0	0	0	0	0	0	0	0	0
MIR527	0	0	0	0	0	0	0	0	0	0	0	0	0	0	0	0	0	0	0
MIR548A1	0	0	0	0	0	0	0	0	0	0	0	0	0	0	0	0	0	0	0
MIR548AA1	0	0	0	0	0	0	0	0	0	0	0	0	0	0	0	0	0	0	0
MIR548AA2	0	0	0	0	0	0	0	0	0	0	0	0	0	0	0	0	0	0	0
MIR548AL	0	0	0	0	0	0	0	0	0	0	0	0	0	0	0	0	0	0	0
MIR548AQ	0	0	0	0	0	0	0	0	0	0	0	0	0	0	0	0	0	0	0
MIR548AS	0	0	0	0	0	0	0	0	0	0	0	0	0	0	0	0	0	0	0
MIR548AX	0	0	0	0	0	0	0	0	0	0	0	0	0	0	0	0	0	0	0
MIR548C	0	0	0	0	0	0	0	0	0	0	0	0	0	0	0	0	0	0	0
MIR548D1	0	0	0	0	0	0	0	0	0	0	0	0	0	0	0	0	0	0	0
MIR548D2	0	0	0	0	0	0	0	0	0	0	0	0	0	0	0	0	0	0	0
MIR548F2	0	0	0	0	0	0	0	0	0	0	0	0	0	0	0	0	0	0	0
MIR548F3	0	0	0	0	0	0	0	0	0	0	0	0	0	0	0	0	0	0	0
MIR548F4	0	0	0	0	0	0	0	0	0	0	0	0	0	0	0	0	0	0	0
MIR548H3	0	0	0	0	0	0	0	0	0	0	0	0	0	0	0	0	0	0	0
MIR548I3	0	0	0	0	0	0	0	0	0	0	0	0	0	0	0	0	0	0	0
MIR548I4	0	0	0	0	0	0	0	0	0	0	0	0	0	0	0	0	0	0	0
MIR548T	0	0	0	0	0	0	0	0	0	0	0	0	0	0	0	0	0	0	0
MIR548W	0	0	0	0	0	0	0	0	0	0	0	0	0	0	0	0	0	0	0
MIR548X	0	0	0	0	0	0	0	0	0	0	0	0	0	0	0	0	0	0	0
MIR548Z	0	0	0	0	0	0	0	0	0	0	0	0	0	0	0	0	0	0	0
MIR550A1	0	0	0	0	0	0	0	0	0	0	0	0	0	0	0	0	0	0	0
MIR550A2	0	0	0	0	0	0	0	0	0	0	0	0	0	0	0	0	0	0	0
MIR550B1	0	0	0	0	0	0	0	0	0	0	0	0	0	0	0	0	0	0	0
MIR550B2	0	0	0	0	0	0	0	0	0	0	0	0	0	0	0	0	0	0	0
MIR551B	0	0	0	0	0	0	0	0	0	0	0	0	0	0	0	0	0	0	0
MIR5579	0	0	0	0	0	0	0	0	0	0	0	0	0	0	0	0	0	0	0
MIR5580	0	0	0	0	0	0	0	0	0	0	0	0	0	0	0	0	0	0	0
MIR5583-1	0	0	0	0	0	0	0	0	0	0	0	0	0	0	0	0	0	0	0
MIR5583-2	0	0	0	0	0	0	0	0	0	0	0	0	0	0	0	0	0	0	0
MIR559	0	0	0	0	0	0	0	0	0	0	0	0	0	0	0	0	0	0	0
MIR5680	0	0	0	0	0	0	0	0	0	0	0	0	0	0	0	0	0	0	0
MIR5681B	0	0	0	0	0	0	0	0	0	0	0	0	0	0	0	0	0	0	0
MIR5688	0	0	0	0	0	0	0	0	0	0	0	0	0	0	0	0	0	0	0
MIR5692A1	0	0	0	0	0	0	0	0	0	0	0	0	0	0	0	0	0	0	0
MIR5692B	0	0	0	0	0	0	0	0	0	0	0	0	0	0	0	0	0	0	0
MIR5692C1	0	0	0	0	0	0	0	0	0	0	0	0	0	0	0	0	0	0	0
MIR5696	0	0	0	0	0	0	0	0	0	0	0	0	0	0	0	0	0	0	0
MIR5698	0	0	0	0	0	0	0	0	0	0	0	0	0	0	0	0	0	0	0
MIR5700	0	0	0	0	0	0	0	0	0	0	0	0	0	0	0	0	0	0	0
MIR5704	0	0	0	0	0	0	0	0	0	0	0	0	0	0	0	0	0	0	0
MIR5705	0	0	0	0	0	0	0	0	0	0	0	0	0	0	0	0	0	0	0
MIR5707	0	0	0	0	0	0	0	0	0	0	0	0	0	0	0	0	0	0	0
MIR5708	0	0	0	0	0	0	0	0	0	0	0	0	0	0	0	0	0	0	0
MIR575	0	0	0	0	0	0	0	0	0	0	0	0	0	0	0	0	0	0	0
MIR585	0	0	0	0	0	0	0	0	0	0	0	0	0	0	0	0	0	0	0
MIR592	0	0	0	0	0	0	0	0	0	0	0	0	0	0	0	0	0	0	0
MIR596	0	0	0	0	0	0	0	0	0	0	0	0	0	0	0	0	0	0	0
MIR600	0	0	0	0	0	0	0	0	0	0	0	0	0	0	0	0	0	0	0
MIR602	0	0	0	0	0	0	0	0	0	0	0	0	0	0	0	0	0	0	0
MIR603	0	0	0	0	0	0	0	0	0	0	0	0	0	0	0	0	0	0	0
MIR610	0	0	0	0	0	0	0	0	0	0	0	0	0	0	0	0	0	0	0
MIR617	0	0	0	0	0	0	0	0	0	0	0	0	0	0	0	0	0	0	0
MIR621	0	0	0	0	0	0	0	0	0	0	0	0	0	0	0	0	0	0	0
MIR638	0	0	0	0	0	0	0	0	0	0	0	0	0	0	0	0	0	0	0
MIR642B	0	0	0	0	0	0	0	0	0	0	0	0	0	0	0	0	0	0	0
MIR644B	0	0	0	0	0	0	0	0	0	0	0	0	0	0	0	0	0	0	0
MIR660	0	0	0	0	0	0	0	0	0	0	0	0	0	0	0	0	0	0	0
MIR670	0	0	0	0	0	0	0	0	0	0	0	0	0	0	0	0	0	0	0
MIR671	0	0	0	0	0	0	0	0	0	0	0	0	0	0	0	0	0	0	0
MIR675	0	0	0	0	0	0	0	0	0	0	0	0	0	0	0	0	0	0	0
MIR708	0	0	0	0	0	0	0	0	0	0	0	0	0	0	0	0	0	0	0
MIR711	0	0	0	0	0	0	0	0	0	0	0	0	0	0	0	0	0	0	0
MIR718	0	0	0	0	0	0	0	0	0	0	0	0	0	0	0	0	0	0	0
MIR759	0	0	0	0	0	0	0	0	0	0	0	0	0	0	0	0	0	0	0
MIR761	0	0	0	0	0	0	0	0	0	0	0	0	0	0	0	0	0	0	0
MIR762	0	0	0	0	0	0	0	0	0	0	0	0	0	0	0	0	0	0	0
MIR767	0	0	0	0	0	0	0	0	0	0	0	0	0	0	0	0	0	0	0
MIR770	0	0	0	0	0	0	0	0	0	0	0	0	0	0	0	0	0	0	0
MIR876	0	0	0	0	0	0	0	0	0	0	0	0	0	0	0	0	0	0	0
MIR877	0	0	0	0	0	0	0	0	0	0	0	0	0	0	0	0	0	0	0
MIR888	0	0	0	0	0	0	0	0	0	0	0	0	0	0	0	0	0	0	0
MIR890	0	0	0	0	0	0	0	0	0	0	0	0	0	0	0	0	0	0	0
MIR891A	0	0	0	0	0	0	0	0	0	0	0	0	0	0	0	0	0	0	0
MIR891B	0	0	0	0	0	0	0	0	0	0	0	0	0	0	0	0	0	0	0
MIR892A	0	0	0	0	0	0	0	0	0	0	0	0	0	0	0	0	0	0	0
MIR9-1	0	0	0	0	0	0	0	0	0	0	0	0	0	0	0	0	0	0	0
MIR9-2	0	0	0	0	0	0	0	0	0	0	0	0	0	0	0	0	0	0	0
MIR9-3	0	0	0	0	0	0	0	0	0	0	0	0	0	0	0	0	0	0	0
MIR922	0	0	0	0	0	0	0	0	0	0	0	0	0	0	0	0	0	0	0
MIR92A1	0	0	0	0	0	0	0	0	0	0	0	0	0	0	0	0	0	0	0
MIR92A2	0	0	0	0	0	0	0	0	0	0	0	0	0	0	0	0	0	0	0
MIR934	0	0	0	0	0	0	0	0	0	0	0	0	0	0	0	0	0	0	0
MIR935	0	0	0	0	0	0	0	0	0	0	0	0	0	0	0	0	0	0	0
MIR936	0	0	0	0	0	0	0	0	0	0	0	0	0	0	0	0	0	0	0
MIR937	0	0	0	0	0	0	0	0	0	0	0	0	0	0	0	0	0	0	0
MIR941-2	0	0	0	0	0	0	0	0	0	0	0	0	0	0	0	0	0	0	0
MIR941-3	0	0	0	0	0	0	0	0	0	0	0	0	0	0	0	0	0	0	0
MIR96	0	0	0	0	0	0	0	0	0	0	0	0	0	0	0	0	0	0	0
MIRLET7A3	0	0	0	0	0	0	0	0	0	0	0	0	0	0	0	0	0	0	0
MIRLET7B	0	0	0	0	0	0	0	0	0	0	0	0	0	0	0	0	0	0	0
MTPN	0	0	0	0	0	0	0	0	0	0	0	0	0	0	0	0	0	0	0
NARR	0	0	0	0	0	0	0	0	0	0	0	0	0	0	0	0	0	0	0
NBPF11	0	0	0	0	0	0	0	0	0	0	0	0	0	0	0	0	0	0	0
NBPF6	0	0	0	0	0	0	0	0	0	0	0	0	0	0	0	0	0	0	0
NDUFC2-KCTD14	0	0	0	0	0	0	0	0	0	0	0	0	0	0	0	0	0	0	0
NEDD8-MDP1	0	0	0	0	0	0	0	0	0	0	0	0	0	0	0	0	0	0	0
NREP-AS1	0	0	0	0	0	0	0	0	0	0	0	0	0	0	0	0	0	0	0
NSFP1	0	0	0	0	0	0	0	0	0	0	0	0	0	0	0	0	0	0	0
NT5C1B-RDH14	0	0	0	0	0	0	0	0	0	0	0	0	0	0	0	0	0	0	0
NUDT4P1	0	0	0	0	0	0	0	0	0	0	0	0	0	0	0	0	0	0	0
NUP210P1	0	0	0	0	0	0	0	0	0	0	0	0	0	0	0	0	0	0	0
OPN1MW	0	0	0	0	0	0	0	0	0	0	0	0	0	0	0	0	0	0	0
OPN1MW2	0	0	0	0	0	0	0	0	0	0	0	0	0	0	0	0	0	0	0
OR10A6	0	0	0	0	0	0	0	0	0	0	0	0	0	0	0	0	0	0	0
OR10K1	0	0	0	0	0	0	0	0	0	0	0	0	0	0	0	0	0	0	0
OR10T2	0	0	0	0	0	0	0	0	0	0	0	0	0	0	0	0	0	0	0
OR14I1	0	0	0	0	0	0	0	0	0	0	0	0	0	0	0	0	0	0	0
OR1D4	0	0	0	0	0	0	0	0	0	0	0	0	0	0	0	0	0	0	0
OR1J2	0	0	0	0	0	0	0	0	0	0	0	0	0	0	0	0	0	0	0
OR2A1	0	0	0	0	0	0	0	0	0	0	0	0	0	0	0	0	0	0	0
OR2A20P	0	0	0	0	0	0	0	0	0	0	0	0	0	0	0	0	0	0	0
OR2A42	0	0	0	0	0	0	0	0	0	0	0	0	0	0	0	0	0	0	0
OR2A9P	0	0	0	0	0	0	0	0	0	0	0	0	0	0	0	0	0	0	0
OR2AP1	0	0	0	0	0	0	0	0	0	0	0	0	0	0	0	0	0	0	0
OR2B6	0	0	0	0	0	0	0	0	0	0	0	0	0	0	0	0	0	0	0
OR2M7	0	0	0	0	0	0	0	0	0	0	0	0	0	0	0	0	0	0	0
OR2T3	0	0	0	0	0	0	0	0	0	0	0	0	0	0	0	0	0	0	0
OR4C11	0	0	0	0	0	0	0	0	0	0	0	0	0	0	0	0	0	0	0
OR4C16	0	0	0	0	0	0	0	0	0	0	0	0	0	0	0	0	0	0	0
OR4F16	0	0	0	0	0	0	0	0	0	0	0	0	0	0	0	0	0	0	0
OR4F17	0	0	0	0	0	0	0	0	0	0	0	0	0	0	0	0	0	0	0
OR4F29	0	0	0	0	0	0	0	0	0	0	0	0	0	0	0	0	0	0	0
OR4F3	0	0	0	0	0	0	0	0	0	0	0	0	0	0	0	0	0	0	0
OR4F5	0	0	0	0	0	0	0	0	0	0	0	0	0	0	0	0	0	0	0
OR4K13	0	0	0	0	0	0	0	0	0	0	0	0	0	0	0	0	0	0	0
OR4N4	0	0	0	0	0	0	0	0	0	0	0	0	0	0	0	0	0	0	0
OR4P4	0	0	0	0	0	0	0	0	0	0	0	0	0	0	0	0	0	0	0
OR51G1	0	0	0	0	0	0	0	0	0	0	0	0	0	0	0	0	0	0	0
OR52A5	0	0	0	0	0	0	0	0	0	0	0	0	0	0	0	0	0	0	0
OR52N1	0	0	0	0	0	0	0	0	0	0	0	0	0	0	0	0	0	0	0
OR5AN1	0	0	0	0	0	0	0	0	0	0	0	0	0	0	0	0	0	0	0
OR5M8	0	0	0	0	0	0	0	0	0	0	0	0	0	0	0	0	0	0	0
OR5M9	0	0	0	0	0	0	0	0	0	0	0	0	0	0	0	0	0	0	0
OR5T1	0	0	0	0	0	0	0	0	0	0	0	0	0	0	0	0	0	0	0
OR6C68	0	0	0	0	0	0	0	0	0	0	0	0	0	0	0	0	0	0	0
OR6C74	0	0	0	0	0	0	0	0	0	0	0	0	0	0	0	0	0	0	0
OR6C76	0	0	0	0	0	0	0	0	0	0	0	0	0	0	0	0	0	0	0
OR8J3	0	0	0	0	0	0	0	0	0	0	0	0	0	0	0	0	0	0	0
OR8K5	0	0	0	0	0	0	0	0	0	0	0	0	0	0	0	0	0	0	0
OR8U8	0	0	0	0	0	0	0	0	0	0	0	0	0	0	0	0	0	0	0
OR9G1	0	0	0	0	0	0	0	0	0	0	0	0	0	0	0	0	0	0	0
OR9G9	0	0	0	0	0	0	0	0	0	0	0	0	0	0	0	0	0	0	0
OSTN	0	0	0	0	0	0	0	0	0	0	0	0	0	0	0	0	0	0	0
P2RY8	0	0	0	0	0	0	0	0	0	0	0	0	0	0	0	0	0	0	0
PAGE1	0	0	0	0	0	0	0	0	0	0	0	0	0	0	0	0	0	0	0
PCNA-AS1	0	0	0	0	0	0	0	0	0	0	0	0	0	0	0	0	0	0	0
PEG3-AS1	0	0	0	0	0	0	0	0	0	0	0	0	0	0	0	0	0	0	0
PF4V1	0	0	0	0	0	0	0	0	0	0	0	0	0	0	0	0	0	0	0
PFN3	0	0	0	0	0	0	0	0	0	0	0	0	0	0	0	0	0	0	0
PGA3	0	0	0	0	0	0	0	0	0	0	0	0	0	0	0	0	0	0	0
PGA4	0	0	0	0	0	0	0	0	0	0	0	0	0	0	0	0	0	0	0
PIGY	0	0	0	0	0	0	0	0	0	0	0	0	0	0	0	0	0	0	0
PLCXD1	0	0	0	0	0	0	0	0	0	0	0	0	0	0	0	0	0	0	0
PLGLA	0	0	0	0	0	0	0	0	0	0	0	0	0	0	0	0	0	0	0
PLGLB1	0	0	0	0	0	0	0	0	0	0	0	0	0	0	0	0	0	0	0
PLGLB2	0	0	0	0	0	0	0	0	0	0	0	0	0	0	0	0	0	0	0
PMCH	0	0	0	0	0	0	0	0	0	0	0	0	0	0	0	0	0	0	0
PNMA6A	0	0	0	0	0	0	0	0	0	0	0	0	0	0	0	0	0	0	0
PNMA6C	0	0	0	0	0	0	0	0	0	0	0	0	0	0	0	0	0	0	0
PNMA6D	0	0	0	0	0	0	0	0	0	0	0	0	0	0	0	0	0	0	0
POC1B-GALNT4	0	0	0	0	0	0	0	0	0	0	0	0	0	0	0	0	0	0	0
POTEB	0	0	0	0	0	0	0	0	0	0	0	0	0	0	0	0	0	0	0
PPAN-P2RY11	0	0	0	0	0	0	0	0	0	0	0	0	0	0	0	0	0	0	0
PPIAL4A	0	0	0	0	0	0	0	0	0	0	0	0	0	0	0	0	0	0	0
PPIAL4B	0	0	0	0	0	0	0	0	0	0	0	0	0	0	0	0	0	0	0
PPIAL4C	0	0	0	0	0	0	0	0	0	0	0	0	0	0	0	0	0	0	0
PPIAL4D	0	0	0	0	0	0	0	0	0	0	0	0	0	0	0	0	0	0	0
PPIAL4E	0	0	0	0	0	0	0	0	0	0	0	0	0	0	0	0	0	0	0
PPIAL4F	0	0	0	0	0	0	0	0	0	0	0	0	0	0	0	0	0	0	0
PPP1R2P9	0	0	0	0	0	0	0	0	0	0	0	0	0	0	0	0	0	0	0
PPP2R3B	0	0	0	0	0	0	0	0	0	0	0	0	0	0	0	0	0	0	0
PRAMEF13	0	0	0	0	0	0	0	0	0	0	0	0	0	0	0	0	0	0	0
PRAMEF14	0	0	0	0	0	0	0	0	0	0	0	0	0	0	0	0	0	0	0
PRAMEF15	0	0	0	0	0	0	0	0	0	0	0	0	0	0	0	0	0	0	0
PRAMEF16	0	0	0	0	0	0	0	0	0	0	0	0	0	0	0	0	0	0	0
PRAMEF18	0	0	0	0	0	0	0	0	0	0	0	0	0	0	0	0	0	0	0
PRAMEF19	0	0	0	0	0	0	0	0	0	0	0	0	0	0	0	0	0	0	0
PRAMEF20	0	0	0	0	0	0	0	0	0	0	0	0	0	0	0	0	0	0	0
PRAMEF21	0	0	0	0	0	0	0	0	0	0	0	0	0	0	0	0	0	0	0
PRAMEF22	0	0	0	0	0	0	0	0	0	0	0	0	0	0	0	0	0	0	0
PRAMEF3	0	0	0	0	0	0	0	0	0	0	0	0	0	0	0	0	0	0	0
PRAMEF5	0	0	0	0	0	0	0	0	0	0	0	0	0	0	0	0	0	0	0
PRAMEF6	0	0	0	0	0	0	0	0	0	0	0	0	0	0	0	0	0	0	0
PRAMEF7	0	0	0	0	0	0	0	0	0	0	0	0	0	0	0	0	0	0	0
PRAMEF8	0	0	0	0	0	0	0	0	0	0	0	0	0	0	0	0	0	0	0
PRAMEF9	0	0	0	0	0	0	0	0	0	0	0	0	0	0	0	0	0	0	0
PRR20A	0	0	0	0	0	0	0	0	0	0	0	0	0	0	0	0	0	0	0
PRR20B	0	0	0	0	0	0	0	0	0	0	0	0	0	0	0	0	0	0	0
PRR20C	0	0	0	0	0	0	0	0	0	0	0	0	0	0	0	0	0	0	0
PRR20D	0	0	0	0	0	0	0	0	0	0	0	0	0	0	0	0	0	0	0
PRR20E	0	0	0	0	0	0	0	0	0	0	0	0	0	0	0	0	0	0	0
PRSS2	0	0	0	0	0	0	0	0	0	0	0	0	0	0	0	0	0	0	0
PRY	0	0	0	0	0	0	0	0	0	0	0	0	0	0	0	0	0	0	0
PRY2	0	0	0	0	0	0	0	0	0	0	0	0	0	0	0	0	0	0	0
PSG11	0	0	0	0	0	0	0	0	0	0	0	0	0	0	0	0	0	0	0
PTCSC3	0	0	0	0	0	0	0	0	0	0	0	0	0	0	0	0	0	0	0
PTPN20A	0	0	0	0	0	0	0	0	0	0	0	0	0	0	0	0	0	0	0
PTPN20B	0	0	0	0	0	0	0	0	0	0	0	0	0	0	0	0	0	0	0
PYURF	0	0	0	0	0	0	0	0	0	0	0	0	0	0	0	0	0	0	0
RAB4B	0	0	0	0	0	0	0	0	0	0	0	0	0	0	0	0	0	0	0
RAB4B-EGLN2	0	0	0	0	0	0	0	0	0	0	0	0	0	0	0	0	0	0	0
RAB9BP1	0	0	0	0	0	0	0	0	0	0	0	0	0	0	0	0	0	0	0
RBAK-LOC389458	0	0	0	0	0	0	0	0	0	0	0	0	0	0	0	0	0	0	0
RBMY1A3P	0	0	0	0	0	0	0	0	0	0	0	0	0	0	0	0	0	0	0
RBMY2EP	0	0	0	0	0	0	0	0	0	0	0	0	0	0	0	0	0	0	0
RBMY3AP	0	0	0	0	0	0	0	0	0	0	0	0	0	0	0	0	0	0	0
RETNLB	0	0	0	0	0	0	0	0	0	0	0	0	0	0	0	0	0	0	0
RGPD5	0	0	0	0	0	0	0	0	0	0	0	0	0	0	0	0	0	0	0
RGPD6	0	0	0	0	0	0	0	0	0	0	0	0	0	0	0	0	0	0	0
RHOXF2	0	0	0	0	0	0	0	0	0	0	0	0	0	0	0	0	0	0	0
RHOXF2B	0	0	0	0	0	0	0	0	0	0	0	0	0	0	0	0	0	0	0
RIMBP3B	0	0	0	0	0	0	0	0	0	0	0	0	0	0	0	0	0	0	0
RIMBP3C	0	0	0	0	0	0	0	0	0	0	0	0	0	0	0	0	0	0	0
RNA45S5	0	0	0	0	0	0	0	0	0	0	0	0	0	0	0	0	0	0	0
RNA5-8S5	0	0	0	0	0	0	0	0	0	0	0	0	0	0	0	0	0	0	0
RNA5SP244	0	0	0	0	0	0	0	0	0	0	0	0	0	0	0	0	0	0	0
RNA5SP411	0	0	0	0	0	0	0	0	0	0	0	0	0	0	0	0	0	0	0
RNU5D-1	0	0	0	0	0	0	0	0	0	0	0	0	0	0	0	0	0	0	0
RNU5E-1	0	0	0	0	0	0	0	0	0	0	0	0	0	0	0	0	0	0	0
RNU6-33	0	0	0	0	0	0	0	0	0	0	0	0	0	0	0	0	0	0	0
RNU6-34	0	0	0	0	0	0	0	0	0	0	0	0	0	0	0	0	0	0	0
RNU6-35	0	0	0	0	0	0	0	0	0	0	0	0	0	0	0	0	0	0	0
RNU6-52	0	0	0	0	0	0	0	0	0	0	0	0	0	0	0	0	0	0	0
RNU6-53	0	0	0	0	0	0	0	0	0	0	0	0	0	0	0	0	0	0	0
RNU6-57	0	0	0	0	0	0	0	0	0	0	0	0	0	0	0	0	0	0	0
RNU6-64	0	0	0	0	0	0	0	0	0	0	0	0	0	0	0	0	0	0	0
RNU6-67	0	0	0	0	0	0	0	0	0	0	0	0	0	0	0	0	0	0	0
RNU6-72	0	0	0	0	0	0	0	0	0	0	0	0	0	0	0	0	0	0	0
RNU6-76	0	0	0	0	0	0	0	0	0	0	0	0	0	0	0	0	0	0	0
RNU6-81	0	0	0	0	0	0	0	0	0	0	0	0	0	0	0	0	0	0	0
RNY4	0	0	0	0	0	0	0	0	0	0	0	0	0	0	0	0	0	0	0
RNY5	0	0	0	0	0	0	0	0	0	0	0	0	0	0	0	0	0	0	0
RPL13AP5	0	0	0	0	0	0	0	0	0	0	0	0	0	0	0	0	0	0	0
RPL21P28	0	0	0	0	0	0	0	0	0	0	0	0	0	0	0	0	0	0	0
RPL36A-HNRNPH2	0	0	0	0	0	0	0	0	0	0	0	0	0	0	0	0	0	0	0
RSPH10B	0	0	0	0	0	0	0	0	0	0	0	0	0	0	0	0	0	0	0
RSPH10B2	0	0	0	0	0	0	0	0	0	0	0	0	0	0	0	0	0	0	0
SAA2-SAA4	0	0	0	0	0	0	0	0	0	0	0	0	0	0	0	0	0	0	0
SAPCD1	0	0	0	0	0	0	0	0	0	0	0	0	0	0	0	0	0	0	0
SCARNA13	0	0	0	0	0	0	0	0	0	0	0	0	0	0	0	0	0	0	0
SCGB1D1	0	0	0	0	0	0	0	0	0	0	0	0	0	0	0	0	0	0	0
SCXA	0	0	0	0	0	0	0	0	0	0	0	0	0	0	0	0	0	0	0
SCXB	0	0	0	0	0	0	0	0	0	0	0	0	0	0	0	0	0	0	0
SERF1B	0	0	0	0	0	0	0	0	0	0	0	0	0	0	0	0	0	0	0
SERF2-C15ORF63	0	0	0	0	0	0	0	0	0	0	0	0	0	0	0	0	0	0	0
SHOX	0	0	0	0	0	0	0	0	0	0	0	0	0	0	0	0	0	0	0
SLC25A6	0	0	0	0	0	0	0	0	0	0	0	0	0	0	0	0	0	0	0
SLX1A	0	0	0	0	0	0	0	0	0	0	0	0	0	0	0	0	0	0	0
SLX1A-SULT1A3	0	0	0	0	0	0	0	0	0	0	0	0	0	0	0	0	0	0	0
SLX1B	0	0	0	0	0	0	0	0	0	0	0	0	0	0	0	0	0	0	0
SLX1B-SULT1A4	0	0	0	0	0	0	0	0	0	0	0	0	0	0	0	0	0	0	0
SNAR-A1	0	0	0	0	0	0	0	0	0	0	0	0	0	0	0	0	0	0	0
SNAR-A10	0	0	0	0	0	0	0	0	0	0	0	0	0	0	0	0	0	0	0
SNAR-A11	0	0	0	0	0	0	0	0	0	0	0	0	0	0	0	0	0	0	0
SNAR-A12	0	0	0	0	0	0	0	0	0	0	0	0	0	0	0	0	0	0	0
SNAR-A13	0	0	0	0	0	0	0	0	0	0	0	0	0	0	0	0	0	0	0
SNAR-A14	0	0	0	0	0	0	0	0	0	0	0	0	0	0	0	0	0	0	0
SNAR-A2	0	0	0	0	0	0	0	0	0	0	0	0	0	0	0	0	0	0	0
SNAR-A3	0	0	0	0	0	0	0	0	0	0	0	0	0	0	0	0	0	0	0
SNAR-A4	0	0	0	0	0	0	0	0	0	0	0	0	0	0	0	0	0	0	0
SNAR-A5	0	0	0	0	0	0	0	0	0	0	0	0	0	0	0	0	0	0	0
SNAR-A6	0	0	0	0	0	0	0	0	0	0	0	0	0	0	0	0	0	0	0
SNAR-A7	0	0	0	0	0	0	0	0	0	0	0	0	0	0	0	0	0	0	0
SNAR-A8	0	0	0	0	0	0	0	0	0	0	0	0	0	0	0	0	0	0	0
SNAR-A9	0	0	0	0	0	0	0	0	0	0	0	0	0	0	0	0	0	0	0
SNAR-B1	0	0	0	0	0	0	0	0	0	0	0	0	0	0	0	0	0	0	0
SNAR-B2	0	0	0	0	0	0	0	0	0	0	0	0	0	0	0	0	0	0	0
SNAR-C1	0	0	0	0	0	0	0	0	0	0	0	0	0	0	0	0	0	0	0
SNAR-C2	0	0	0	0	0	0	0	0	0	0	0	0	0	0	0	0	0	0	0
SNAR-C4	0	0	0	0	0	0	0	0	0	0	0	0	0	0	0	0	0	0	0
SNAR-C5	0	0	0	0	0	0	0	0	0	0	0	0	0	0	0	0	0	0	0
SNAR-D	0	0	0	0	0	0	0	0	0	0	0	0	0	0	0	0	0	0	0
SNAR-F	0	0	0	0	0	0	0	0	0	0	0	0	0	0	0	0	0	0	0
SNAR-G2	0	0	0	0	0	0	0	0	0	0	0	0	0	0	0	0	0	0	0
SNAR-I	0	0	0	0	0	0	0	0	0	0	0	0	0	0	0	0	0	0	0
SNORA11C	0	0	0	0	0	0	0	0	0	0	0	0	0	0	0	0	0	0	0
SNORA11D	0	0	0	0	0	0	0	0	0	0	0	0	0	0	0	0	0	0	0
SNORA11E	0	0	0	0	0	0	0	0	0	0	0	0	0	0	0	0	0	0	0
SNORA17	0	0	0	0	0	0	0	0	0	0	0	0	0	0	0	0	0	0	0
SNORA43	0	0	0	0	0	0	0	0	0	0	0	0	0	0	0	0	0	0	0
SNORA59A	0	0	0	0	0	0	0	0	0	0	0	0	0	0	0	0	0	0	0
SNORA59B	0	0	0	0	0	0	0	0	0	0	0	0	0	0	0	0	0	0	0
SNORA70C	0	0	0	0	0	0	0	0	0	0	0	0	0	0	0	0	0	0	0
SNORA7A	0	0	0	0	0	0	0	0	0	0	0	0	0	0	0	0	0	0	0
SNORD103A	0	0	0	0	0	0	0	0	0	0	0	0	0	0	0	0	0	0	0
SNORD103B	0	0	0	0	0	0	0	0	0	0	0	0	0	0	0	0	0	0	0
SNORD107	0	0	0	0	0	0	0	0	0	0	0	0	0	0	0	0	0	0	0
SNORD108	0	0	0	0	0	0	0	0	0	0	0	0	0	0	0	0	0	0	0
SNORD109A	0	0	0	0	0	0	0	0	0	0	0	0	0	0	0	0	0	0	0
SNORD109B	0	0	0	0	0	0	0	0	0	0	0	0	0	0	0	0	0	0	0
SNORD115-1	0	0	0	0	0	0	0	0	0	0	0	0	0	0	0	0	0	0	0
SNORD115-11	0	0	0	0	0	0	0	0	0	0	0	0	0	0	0	0	0	0	0
SNORD115-12	0	0	0	0	0	0	0	0	0	0	0	0	0	0	0	0	0	0	0
SNORD115-15	0	0	0	0	0	0	0	0	0	0	0	0	0	0	0	0	0	0	0
SNORD115-16	0	0	0	0	0	0	0	0	0	0	0	0	0	0	0	0	0	0	0
SNORD115-17	0	0	0	0	0	0	0	0	0	0	0	0	0	0	0	0	0	0	0
SNORD115-18	0	0	0	0	0	0	0	0	0	0	0	0	0	0	0	0	0	0	0
SNORD115-19	0	0	0	0	0	0	0	0	0	0	0	0	0	0	0	0	0	0	0
SNORD115-2	0	0	0	0	0	0	0	0	0	0	0	0	0	0	0	0	0	0	0
SNORD115-21	0	0	0	0	0	0	0	0	0	0	0	0	0	0	0	0	0	0	0
SNORD115-22	0	0	0	0	0	0	0	0	0	0	0	0	0	0	0	0	0	0	0
SNORD115-23	0	0	0	0	0	0	0	0	0	0	0	0	0	0	0	0	0	0	0
SNORD115-25	0	0	0	0	0	0	0	0	0	0	0	0	0	0	0	0	0	0	0
SNORD115-27	0	0	0	0	0	0	0	0	0	0	0	0	0	0	0	0	0	0	0
SNORD115-28	0	0	0	0	0	0	0	0	0	0	0	0	0	0	0	0	0	0	0
SNORD115-29	0	0	0	0	0	0	0	0	0	0	0	0	0	0	0	0	0	0	0
SNORD115-3	0	0	0	0	0	0	0	0	0	0	0	0	0	0	0	0	0	0	0
SNORD115-30	0	0	0	0	0	0	0	0	0	0	0	0	0	0	0	0	0	0	0
SNORD115-31	0	0	0	0	0	0	0	0	0	0	0	0	0	0	0	0	0	0	0
SNORD115-33	0	0	0	0	0	0	0	0	0	0	0	0	0	0	0	0	0	0	0
SNORD115-34	0	0	0	0	0	0	0	0	0	0	0	0	0	0	0	0	0	0	0
SNORD115-36	0	0	0	0	0	0	0	0	0	0	0	0	0	0	0	0	0	0	0
SNORD115-37	0	0	0	0	0	0	0	0	0	0	0	0	0	0	0	0	0	0	0
SNORD115-38	0	0	0	0	0	0	0	0	0	0	0	0	0	0	0	0	0	0	0
SNORD115-39	0	0	0	0	0	0	0	0	0	0	0	0	0	0	0	0	0	0	0
SNORD115-4	0	0	0	0	0	0	0	0	0	0	0	0	0	0	0	0	0	0	0
SNORD115-40	0	0	0	0	0	0	0	0	0	0	0	0	0	0	0	0	0	0	0
SNORD115-41	0	0	0	0	0	0	0	0	0	0	0	0	0	0	0	0	0	0	0
SNORD115-42	0	0	0	0	0	0	0	0	0	0	0	0	0	0	0	0	0	0	0
SNORD115-43	0	0	0	0	0	0	0	0	0	0	0	0	0	0	0	0	0	0	0
SNORD115-44	0	0	0	0	0	0	0	0	0	0	0	0	0	0	0	0	0	0	0
SNORD115-45	0	0	0	0	0	0	0	0	0	0	0	0	0	0	0	0	0	0	0
SNORD115-47	0	0	0	0	0	0	0	0	0	0	0	0	0	0	0	0	0	0	0
SNORD115-48	0	0	0	0	0	0	0	0	0	0	0	0	0	0	0	0	0	0	0
SNORD115-5	0	0	0	0	0	0	0	0	0	0	0	0	0	0	0	0	0	0	0
SNORD115-9	0	0	0	0	0	0	0	0	0	0	0	0	0	0	0	0	0	0	0
SNORD116-17	0	0	0	0	0	0	0	0	0	0	0	0	0	0	0	0	0	0	0
SNORD116-19	0	0	0	0	0	0	0	0	0	0	0	0	0	0	0	0	0	0	0
SNORD116-3	0	0	0	0	0	0	0	0	0	0	0	0	0	0	0	0	0	0	0
SNORD116-5	0	0	0	0	0	0	0	0	0	0	0	0	0	0	0	0	0	0	0
SNORD116-6	0	0	0	0	0	0	0	0	0	0	0	0	0	0	0	0	0	0	0
SNORD116-7	0	0	0	0	0	0	0	0	0	0	0	0	0	0	0	0	0	0	0
SNORD116-9	0	0	0	0	0	0	0	0	0	0	0	0	0	0	0	0	0	0	0
SNORD125	0	0	0	0	0	0	0	0	0	0	0	0	0	0	0	0	0	0	0
SNORD58B	0	0	0	0	0	0	0	0	0	0	0	0	0	0	0	0	0	0	0
SNORD62A	0	0	0	0	0	0	0	0	0	0	0	0	0	0	0	0	0	0	0
SNORD62B	0	0	0	0	0	0	0	0	0	0	0	0	0	0	0	0	0	0	0
SNORD64	0	0	0	0	0	0	0	0	0	0	0	0	0	0	0	0	0	0	0
SNORD73A	0	0	0	0	0	0	0	0	0	0	0	0	0	0	0	0	0	0	0
SNORD86	0	0	0	0	0	0	0	0	0	0	0	0	0	0	0	0	0	0	0
SNX15	0	0	0	0	0	0	0	0	0	0	0	0	0	0	0	0	0	0	0
SPACA5B	0	0	0	0	0	0	0	0	0	0	0	0	0	0	0	0	0	0	0
SPAG11A	0	0	0	0	0	0	0	0	0	0	0	0	0	0	0	0	0	0	0
SPANXA1	0	0	0	0	0	0	0	0	0	0	0	0	0	0	0	0	0	0	0
SPANXA2	0	0	0	0	0	0	0	0	0	0	0	0	0	0	0	0	0	0	0
SPANXB1	0	0	0	0	0	0	0	0	0	0	0	0	0	0	0	0	0	0	0
SPANXB2	0	0	0	0	0	0	0	0	0	0	0	0	0	0	0	0	0	0	0
SPANXC	0	0	0	0	0	0	0	0	0	0	0	0	0	0	0	0	0	0	0
SPANXD	0	0	0	0	0	0	0	0	0	0	0	0	0	0	0	0	0	0	0
SPANXE	0	0	0	0	0	0	0	0	0	0	0	0	0	0	0	0	0	0	0
SPANXF1	0	0	0	0	0	0	0	0	0	0	0	0	0	0	0	0	0	0	0
SPANXN1	0	0	0	0	0	0	0	0	0	0	0	0	0	0	0	0	0	0	0
SPANXN3	0	0	0	0	0	0	0	0	0	0	0	0	0	0	0	0	0	0	0
SPANXN4	0	0	0	0	0	0	0	0	0	0	0	0	0	0	0	0	0	0	0
SPATA31A1	0	0	0	0	0	0	0	0	0	0	0	0	0	0	0	0	0	0	0
SPATA31A2	0	0	0	0	0	0	0	0	0	0	0	0	0	0	0	0	0	0	0
SPATA31A4	0	0	0	0	0	0	0	0	0	0	0	0	0	0	0	0	0	0	0
SPATA31A5	0	0	0	0	0	0	0	0	0	0	0	0	0	0	0	0	0	0	0
SPATA31A6	0	0	0	0	0	0	0	0	0	0	0	0	0	0	0	0	0	0	0
SPATA31A7	0	0	0	0	0	0	0	0	0	0	0	0	0	0	0	0	0	0	0
SPDYE2	0	0	0	0	0	0	0	0	0	0	0	0	0	0	0	0	0	0	0
SPDYE2L	0	0	0	0	0	0	0	0	0	0	0	0	0	0	0	0	0	0	0
SPHAR	0	0	0	0	0	0	0	0	0	0	0	0	0	0	0	0	0	0	0
SPINT3	0	0	0	0	0	0	0	0	0	0	0	0	0	0	0	0	0	0	0
SPRR1A	0	0	0	0	0	0	0	0	0	0	0	0	0	0	0	0	0	0	0
SPRY3	0	0	0	0	0	0	0	0	0	0	0	0	0	0	0	0	0	0	0
SRGAP2B	0	0	0	0	0	0	0	0	0	0	0	0	0	0	0	0	0	0	0
SSX2	0	0	0	0	0	0	0	0	0	0	0	0	0	0	0	0	0	0	0
SSX2B	0	0	0	0	0	0	0	0	0	0	0	0	0	0	0	0	0	0	0
SSX4	0	0	0	0	0	0	0	0	0	0	0	0	0	0	0	0	0	0	0
SSX4B	0	0	0	0	0	0	0	0	0	0	0	0	0	0	0	0	0	0	0
SSX7	0	0	0	0	0	0	0	0	0	0	0	0	0	0	0	0	0	0	0
ST20-MTHFS	0	0	0	0	0	0	0	0	0	0	0	0	0	0	0	0	0	0	0
SULT1A3	0	0	0	0	0	0	0	0	0	0	0	0	0	0	0	0	0	0	0
SULT1A4	0	0	0	0	0	0	0	0	0	0	0	0	0	0	0	0	0	0	0
SYNJ2BP-COX16	0	0	0	0	0	0	0	0	0	0	0	0	0	0	0	0	0	0	0
SYS1-DBNDD2	0	0	0	0	0	0	0	0	0	0	0	0	0	0	0	0	0	0	0
TAAR2	0	0	0	0	0	0	0	0	0	0	0	0	0	0	0	0	0	0	0
TBC1D3	0	0	0	0	0	0	0	0	0	0	0	0	0	0	0	0	0	0	0
TBC1D3C	0	0	0	0	0	0	0	0	0	0	0	0	0	0	0	0	0	0	0
TBC1D3F	0	0	0	0	0	0	0	0	0	0	0	0	0	0	0	0	0	0	0
TCEB3C	0	0	0	0	0	0	0	0	0	0	0	0	0	0	0	0	0	0	0
TCEB3CL	0	0	0	0	0	0	0	0	0	0	0	0	0	0	0	0	0	0	0
TCEB3CL2	0	0	0	0	0	0	0	0	0	0	0	0	0	0	0	0	0	0	0
TEN1	0	0	0	0	0	0	0	0	0	0	0	0	0	0	0	0	0	0	0
TEX37	0	0	0	0	0	0	0	0	0	0	0	0	0	0	0	0	0	0	0
TFF1	0	0	0	0	0	0	0	0	0	0	0	0	0	0	0	0	0	0	0
TISP43	0	0	0	0	0	0	0	0	0	0	0	0	0	0	0	0	0	0	0
TMEM110-MUSTN1	0	0	0	0	0	0	0	0	0	0	0	0	0	0	0	0	0	0	0
TMEM183B	0	0	0	0	0	0	0	0	0	0	0	0	0	0	0	0	0	0	0
TMEM244	0	0	0	0	0	0	0	0	0	0	0	0	0	0	0	0	0	0	0
TMX2-CTNND1	0	0	0	0	0	0	0	0	0	0	0	0	0	0	0	0	0	0	0
TNFAIP8L2-SCNM1	0	0	0	0	0	0	0	0	0	0	0	0	0	0	0	0	0	0	0
TNP2	0	0	0	0	0	0	0	0	0	0	0	0	0	0	0	0	0	0	0
TNXA	0	0	0	0	0	0	0	0	0	0	0	0	0	0	0	0	0	0	0
TP53TG3	0	0	0	0	0	0	0	0	0	0	0	0	0	0	0	0	0	0	0
TP53TG3B	0	0	0	0	0	0	0	0	0	0	0	0	0	0	0	0	0	0	0
TP53TG3C	0	0	0	0	0	0	0	0	0	0	0	0	0	0	0	0	0	0	0
TREML5P	0	0	0	0	0	0	0	0	0	0	0	0	0	0	0	0	0	0	0
TRIM39-RPP21	0	0	0	0	0	0	0	0	0	0	0	0	0	0	0	0	0	0	0
TRIM49D1P	0	0	0	0	0	0	0	0	0	0	0	0	0	0	0	0	0	0	0
TRIM49D2P	0	0	0	0	0	0	0	0	0	0	0	0	0	0	0	0	0	0	0
TRIM51HP	0	0	0	0	0	0	0	0	0	0	0	0	0	0	0	0	0	0	0
TRIM53AP	0	0	0	0	0	0	0	0	0	0	0	0	0	0	0	0	0	0	0
TRIM6-TRIM34	0	0	0	0	0	0	0	0	0	0	0	0	0	0	0	0	0	0	0
TRIM64	0	0	0	0	0	0	0	0	0	0	0	0	0	0	0	0	0	0	0
TRIM73	0	0	0	0	0	0	0	0	0	0	0	0	0	0	0	0	0	0	0
TRIM74	0	0	0	0	0	0	0	0	0	0	0	0	0	0	0	0	0	0	0
TSPY3	0	0	0	0	0	0	0	0	0	0	0	0	0	0	0	0	0	0	0
TSPY4	0	0	0	0	0	0	0	0	0	0	0	0	0	0	0	0	0	0	0
TSPY8	0	0	0	0	0	0	0	0	0	0	0	0	0	0	0	0	0	0	0
TSSK2	0	0	0	0	0	0	0	0	0	0	0	0	0	0	0	0	0	0	0
TTTY1	0	0	0	0	0	0	0	0	0	0	0	0	0	0	0	0	0	0	0
TTTY17A	0	0	0	0	0	0	0	0	0	0	0	0	0	0	0	0	0	0	0
TTTY17B	0	0	0	0	0	0	0	0	0	0	0	0	0	0	0	0	0	0	0
TTTY17C	0	0	0	0	0	0	0	0	0	0	0	0	0	0	0	0	0	0	0
TTTY18	0	0	0	0	0	0	0	0	0	0	0	0	0	0	0	0	0	0	0
TTTY19	0	0	0	0	0	0	0	0	0	0	0	0	0	0	0	0	0	0	0
TTTY1B	0	0	0	0	0	0	0	0	0	0	0	0	0	0	0	0	0	0	0
TTTY2	0	0	0	0	0	0	0	0	0	0	0	0	0	0	0	0	0	0	0
TTTY20	0	0	0	0	0	0	0	0	0	0	0	0	0	0	0	0	0	0	0
TTTY21	0	0	0	0	0	0	0	0	0	0	0	0	0	0	0	0	0	0	0
TTTY21B	0	0	0	0	0	0	0	0	0	0	0	0	0	0	0	0	0	0	0
TTTY22	0	0	0	0	0	0	0	0	0	0	0	0	0	0	0	0	0	0	0
TTTY23	0	0	0	0	0	0	0	0	0	0	0	0	0	0	0	0	0	0	0
TTTY23B	0	0	0	0	0	0	0	0	0	0	0	0	0	0	0	0	0	0	0
TTTY2B	0	0	0	0	0	0	0	0	0	0	0	0	0	0	0	0	0	0	0
TTTY3	0	0	0	0	0	0	0	0	0	0	0	0	0	0	0	0	0	0	0
TTTY3B	0	0	0	0	0	0	0	0	0	0	0	0	0	0	0	0	0	0	0
TTTY4	0	0	0	0	0	0	0	0	0	0	0	0	0	0	0	0	0	0	0
TTTY4B	0	0	0	0	0	0	0	0	0	0	0	0	0	0	0	0	0	0	0
TTTY4C	0	0	0	0	0	0	0	0	0	0	0	0	0	0	0	0	0	0	0
TTTY5	0	0	0	0	0	0	0	0	0	0	0	0	0	0	0	0	0	0	0
TTTY6	0	0	0	0	0	0	0	0	0	0	0	0	0	0	0	0	0	0	0
TTTY6B	0	0	0	0	0	0	0	0	0	0	0	0	0	0	0	0	0	0	0
TTTY7	0	0	0	0	0	0	0	0	0	0	0	0	0	0	0	0	0	0	0
TTTY7B	0	0	0	0	0	0	0	0	0	0	0	0	0	0	0	0	0	0	0
TTTY8	0	0	0	0	0	0	0	0	0	0	0	0	0	0	0	0	0	0	0
TTTY8B	0	0	0	0	0	0	0	0	0	0	0	0	0	0	0	0	0	0	0
TTTY9A	0	0	0	0	0	0	0	0	0	0	0	0	0	0	0	0	0	0	0
TTTY9B	0	0	0	0	0	0	0	0	0	0	0	0	0	0	0	0	0	0	0
UBE2Q2P2	0	0	0	0	0	0	0	0	0	0	0	0	0	0	0	0	0	0	0
UBE2Q2P3	0	0	0	0	0	0	0	0	0	0	0	0	0	0	0	0	0	0	0
UBTFL1	0	0	0	0	0	0	0	0	0	0	0	0	0	0	0	0	0	0	0
ULK4P1	0	0	0	0	0	0	0	0	0	0	0	0	0	0	0	0	0	0	0
ULK4P2	0	0	0	0	0	0	0	0	0	0	0	0	0	0	0	0	0	0	0
UPK3BL	0	0	0	0	0	0	0	0	0	0	0	0	0	0	0	0	0	0	0
USP17L11	0	0	0	0	0	0	0	0	0	0	0	0	0	0	0	0	0	0	0
USP17L12	0	0	0	0	0	0	0	0	0	0	0	0	0	0	0	0	0	0	0
USP17L13	0	0	0	0	0	0	0	0	0	0	0	0	0	0	0	0	0	0	0
USP17L15	0	0	0	0	0	0	0	0	0	0	0	0	0	0	0	0	0	0	0
USP17L17	0	0	0	0	0	0	0	0	0	0	0	0	0	0	0	0	0	0	0
USP17L18	0	0	0	0	0	0	0	0	0	0	0	0	0	0	0	0	0	0	0
USP17L19	0	0	0	0	0	0	0	0	0	0	0	0	0	0	0	0	0	0	0
USP17L20	0	0	0	0	0	0	0	0	0	0	0	0	0	0	0	0	0	0	0
USP17L21	0	0	0	0	0	0	0	0	0	0	0	0	0	0	0	0	0	0	0
USP17L22	0	0	0	0	0	0	0	0	0	0	0	0	0	0	0	0	0	0	0
USP17L24	0	0	0	0	0	0	0	0	0	0	0	0	0	0	0	0	0	0	0
USP17L25	0	0	0	0	0	0	0	0	0	0	0	0	0	0	0	0	0	0	0
USP17L26	0	0	0	0	0	0	0	0	0	0	0	0	0	0	0	0	0	0	0
USP17L27	0	0	0	0	0	0	0	0	0	0	0	0	0	0	0	0	0	0	0
USP17L28	0	0	0	0	0	0	0	0	0	0	0	0	0	0	0	0	0	0	0
USP17L29	0	0	0	0	0	0	0	0	0	0	0	0	0	0	0	0	0	0	0
USP17L3	0	0	0	0	0	0	0	0	0	0	0	0	0	0	0	0	0	0	0
USP17L30	0	0	0	0	0	0	0	0	0	0	0	0	0	0	0	0	0	0	0
USP17L5	0	0	0	0	0	0	0	0	0	0	0	0	0	0	0	0	0	0	0
USP17L6P	0	0	0	0	0	0	0	0	0	0	0	0	0	0	0	0	0	0	0
USP17L8	0	0	0	0	0	0	0	0	0	0	0	0	0	0	0	0	0	0	0
VAMP7	0	0	0	0	0	0	0	0	0	0	0	0	0	0	0	0	0	0	0
VCX3B	0	0	0	0	0	0	0	0	0	0	0	0	0	0	0	0	0	0	0
VCY	0	0	0	0	0	0	0	0	0	0	0	0	0	0	0	0	0	0	0
VCY1B	0	0	0	0	0	0	0	0	0	0	0	0	0	0	0	0	0	0	0
VN1R4	0	0	0	0	0	0	0	0	0	0	0	0	0	0	0	0	0	0	0
VTRNA1-2	0	0	0	0	0	0	0	0	0	0	0	0	0	0	0	0	0	0	0
WFDC11	0	0	0	0	0	0	0	0	0	0	0	0	0	0	0	0	0	0	0
XAGE1A	0	0	0	0	0	0	0	0	0	0	0	0	0	0	0	0	0	0	0
XAGE1B	0	0	0	0	0	0	0	0	0	0	0	0	0	0	0	0	0	0	0
XAGE1C	0	0	0	0	0	0	0	0	0	0	0	0	0	0	0	0	0	0	0
XAGE1D	0	0	0	0	0	0	0	0	0	0	0	0	0	0	0	0	0	0	0
XAGE1E	0	0	0	0	0	0	0	0	0	0	0	0	0	0	0	0	0	0	0
XAGE2	0	0	0	0	0	0	0	0	0	0	0	0	0	0	0	0	0	0	0
XAGE2B	0	0	0	0	0	0	0	0	0	0	0	0	0	0	0	0	0	0	0
XGPY2	0	0	0	0	0	0	0	0	0	0	0	0	0	0	0	0	0	0	0
XKRY	0	0	0	0	0	0	0	0	0	0	0	0	0	0	0	0	0	0	0
XKRY2	0	0	0	0	0	0	0	0	0	0	0	0	0	0	0	0	0	0	0
ZBED1	0	0	0	0	0	0	0	0	0	0	0	0	0	0	0	0	0	0	0
ZNF658B	0	0	0	0	0	0	0	0	0	0	0	0	0	0	0	0	0	0	0
ZNF705B	0	0	0	0	0	0	0	0	0	0	0	0	0	0	0	0	0	0	0
ZNF705D	0	0	0	0	0	0	0	0	0	0	0	0	0	0	0	0	0	0	0
APOC1P1	0	0	0	0	0	0	0	0	0	0	0	0	0	0	0	0	1	0	0.0555556
ARHGEF38-IT1	0	0	0	0	1	0	0	0	0	0	0	0	0	0	0	0	0	0	0.0555556
ARL14	0	0	0	0	0	1	0	0	0	0	0	0	0	0	0	0	0	0	0.0555556
ASB18	0	0	0	0	0	1	0	0	0	0	0	0	0	0	0	0	0	0	0.0555556
ATP6V1G3	0	0	0	0	0	1	0	0	0	0	0	0	0	0	0	0	0	0	0.0555556
ATXN8OS	0	0	0	0	1	0	0	0	0	0	0	0	0	0	0	0	0	0	0.0555556
BCRP2	0	0	0	0	0	1	0	0	0	0	0	0	0	0	0	0	0	0	0.0555556
BET3L	0	0	0	0	0	1	0	0	0	0	0	0	0	0	0	0	0	0	0.0555556
BLOC1S1-RDH5	0	0	0	0	0	0	0	0	0	0	0	0	0	1	0	0	0	0	0.0555556
BLOC1S5-TXNDC5	0	0	1	0	0	0	0	0	0	0	0	0	0	0	0	0	0	0	0.0555556
C10orf53	0	0	0	0	1	0	0	0	0	0	0	0	0	0	0	0	0	0	0.0555556
C15orf53	0	0	0	0	0	1	0	0	0	0	0	0	0	0	0	0	0	0	0.0555556
C17orf112	0	0	0	0	0	1	0	0	0	0	0	0	0	0	0	0	0	0	0.0555556
C17orf50	0	0	0	0	0	1	0	0	0	0	0	0	0	0	0	0	0	0	0.0555556
C20orf141	0	0	0	0	0	0	0	0	0	0	0	1	0	0	0	0	0	0	0.0555556
C5orf58	0	0	0	0	0	1	0	0	0	0	0	0	0	0	0	0	0	0	0.0555556
C6orf7	0	0	0	0	0	1	0	0	0	0	0	0	0	0	0	0	0	0	0.0555556
C9orf53	0	0	0	0	0	1	0	0	0	0	0	0	0	0	0	0	0	0	0.0555556
CABS1	0	0	0	0	0	1	0	0	0	0	0	0	0	0	0	0	0	0	0.0555556
CARD18	0	0	0	0	0	1	0	0	0	0	0	0	0	0	0	0	0	0	0.0555556
CCDC13-AS1	0	0	0	0	0	0	0	0	0	0	0	1	0	0	0	0	0	0	0.0555556
CCL23	0	0	0	0	1	0	0	0	0	0	0	0	0	0	0	0	0	0	0.0555556
CCL4	0	0	0	0	0	0	0	0	0	1	0	0	0	0	0	0	0	0	0.0555556
CCT8L2	0	0	0	0	0	1	0	0	0	0	0	0	0	0	0	0	0	0	0.0555556
CEP170P1	0	0	0	0	0	1	0	0	0	0	0	0	0	0	0	0	0	0	0.0555556
CFC1	0	0	0	0	0	0	0	0	0	0	0	0	1	0	0	0	0	0	0.0555556
CFHR2	0	0	0	0	0	1	0	0	0	0	0	0	0	0	0	0	0	0	0.0555556
CGB1	0	0	0	0	0	0	0	1	0	0	0	0	0	0	0	0	0	0	0.0555556
CGB5	0	0	0	0	0	1	0	0	0	0	0	0	0	0	0	0	0	0	0.0555556
CGB7	0	0	0	0	0	0	0	1	0	0	0	0	0	0	0	0	0	0	0.0555556
CHODL-AS1	0	0	0	0	0	0	0	0	0	0	0	0	0	0	0	1	0	0	0.0555556
CLPS	0	0	0	0	0	0	0	0	0	0	0	0	0	0	0	0	0	1	0.0555556
CPXCR1	0	0	0	0	0	1	0	0	0	0	0	0	0	0	0	0	0	0	0.0555556
CRYGA	0	0	0	0	0	0	0	1	0	0	0	0	0	0	0	0	0	0	0.0555556
CSAG1	0	0	1	0	0	0	0	0	0	0	0	0	0	0	0	0	0	0	0.0555556
CSAG4	0	0	0	1	0	0	0	0	0	0	0	0	0	0	0	0	0	0	0.0555556
CSTL1	0	0	1	0	0	0	0	0	0	0	0	0	0	0	0	0	0	0	0.0555556
CT64	0	0	0	0	0	1	0	0	0	0	0	0	0	0	0	0	0	0	0.0555556
CXorf27	0	1	0	0	0	0	0	0	0	0	0	0	0	0	0	0	0	0	0.0555556
DAOA	0	0	0	1	0	0	0	0	0	0	0	0	0	0	0	0	0	0	0.0555556
DEFA10P	0	0	0	0	0	0	0	0	1	0	0	0	0	0	0	0	0	0	0.0555556
DEFA8P	0	0	0	0	1	0	0	0	0	0	0	0	0	0	0	0	0	0	0.0555556
DEFB112	0	0	0	0	0	1	0	0	0	0	0	0	0	0	0	0	0	0	0.0555556
DEFB116	0	0	0	0	0	1	0	0	0	0	0	0	0	0	0	0	0	0	0.0555556
DEFB121	0	0	0	1	0	0	0	0	0	0	0	0	0	0	0	0	0	0	0.0555556
DEFB126	0	0	0	0	0	1	0	0	0	0	0	0	0	0	0	0	0	0	0.0555556
DEFB128	0	0	0	0	0	0	0	1	0	0	0	0	0	0	0	0	0	0	0.0555556
DSCAM-IT1	0	0	0	0	0	1	0	0	0	0	0	0	0	0	0	0	0	0	0.0555556
EEF1E1-MUTED	0	0	0	0	0	0	0	0	0	0	0	1	0	0	0	0	0	0	0.0555556
EMCN-IT3	0	0	0	0	0	0	0	0	0	0	0	0	0	0	0	1	0	0	0.0555556
ENTHD1	0	0	0	0	0	1	0	0	0	0	0	0	0	0	0	0	0	0	0.0555556
ESX1	0	0	0	0	1	0	0	0	0	0	0	0	0	0	0	0	0	0	0.0555556
EVX2	0	0	0	0	1	0	0	0	0	0	0	0	0	0	0	0	0	0	0.0555556
F13B	0	0	0	1	0	0	0	0	0	0	0	0	0	0	0	0	0	0	0.0555556
FAM138B	0	0	0	0	0	0	0	0	0	0	1	0	0	0	0	0	0	0	0.0555556
FAM24B-CUZD1	0	0	0	0	0	0	0	0	0	0	0	0	0	0	0	0	0	1	0.0555556
FAM27L	0	0	0	0	0	0	0	1	0	0	0	0	0	0	0	0	0	0	0.0555556
FAM47E-STBD1	0	0	0	0	0	0	0	0	0	0	0	0	0	1	0	0	0	0	0.0555556
FAM99B	0	0	0	0	0	0	0	0	0	0	0	0	0	0	0	0	1	0	0.0555556
FKBP1A-SDCBP2	0	0	0	1	0	0	0	0	0	0	0	0	0	0	0	0	0	0	0.0555556
FMR1NB	0	0	0	0	1	0	0	0	0	0	0	0	0	0	0	0	0	0	0.0555556
FOXR2	0	0	0	0	0	1	0	0	0	0	0	0	0	0	0	0	0	0	0.0555556
FRG2B	0	0	0	0	0	0	0	0	0	0	0	0	0	0	0	0	0	1	0.0555556
FTMT	0	0	1	0	0	0	0	0	0	0	0	0	0	0	0	0	0	0	0.0555556
GIMAP5	0	0	0	0	0	1	0	0	0	0	0	0	0	0	0	0	0	0	0.0555556
GNG13	0	0	0	0	0	0	0	1	0	0	0	0	0	0	0	0	0	0	0.0555556
GPR75-ASB3	0	0	0	0	0	0	0	0	0	0	1	0	0	0	0	0	0	0	0.0555556
GRM5-AS1	0	0	0	0	0	1	0	0	0	0	0	0	0	0	0	0	0	0	0.0555556
GSTA1	0	0	0	0	0	1	0	0	0	0	0	0	0	0	0	0	0	0	0.0555556
GSTA5	0	0	0	0	0	1	0	0	0	0	0	0	0	0	0	0	0	0	0.0555556
GSX1	0	0	0	0	0	1	0	0	0	0	0	0	0	0	0	0	0	0	0.0555556
GUCA2B	1	0	0	0	0	0	0	0	0	0	0	0	0	0	0	0	0	0	0.0555556
GZMK	0	0	0	0	0	1	0	0	0	0	0	0	0	0	0	0	0	0	0.0555556
H3F3A	1	0	0	0	0	0	0	0	0	0	0	0	0	0	0	0	0	0	0.0555556
HLA-DQB2	0	0	0	0	0	1	0	0	0	0	0	0	0	0	0	0	0	0	0.0555556
HNRNPUL2-BSCL2	0	0	0	0	0	0	0	1	0	0	0	0	0	0	0	0	0	0	0.0555556
HS6ST2-AS1	0	0	0	0	1	0	0	0	0	0	0	0	0	0	0	0	0	0	0.0555556
IFNA16	0	0	0	0	0	0	0	1	0	0	0	0	0	0	0	0	0	0	0.0555556
IFNA21	0	0	0	0	0	1	0	0	0	0	0	0	0	0	0	0	0	0	0.0555556
IFNB1	0	0	0	0	0	0	0	0	0	0	0	0	0	1	0	0	0	0	0.0555556
IL17F	0	0	0	0	0	0	0	1	0	0	0	0	0	0	0	0	0	0	0.0555556
IL21	0	0	1	0	0	0	0	0	0	0	0	0	0	0	0	0	0	0	0.0555556
INSL4	0	0	0	0	0	0	0	0	0	0	0	0	0	0	0	1	0	0	0.0555556
ISY1-RAB43	0	0	0	0	0	0	0	0	1	0	0	0	0	0	0	0	0	0	0.0555556
KAAG1	0	0	0	0	0	1	0	0	0	0	0	0	0	0	0	0	0	0	0.0555556
KIR3DL2	0	0	0	0	0	0	0	1	0	0	0	0	0	0	0	0	0	0	0.0555556
KRT81	0	0	0	0	0	0	0	1	0	0	0	0	0	0	0	0	0	0	0.0555556
KRTAP1-4	0	0	1	0	0	0	0	0	0	0	0	0	0	0	0	0	0	0	0.0555556
KRTAP11-1	0	0	0	0	0	0	1	0	0	0	0	0	0	0	0	0	0	0	0.0555556
KRTAP13-4	0	0	0	0	0	1	0	0	0	0	0	0	0	0	0	0	0	0	0.0555556
KRTAP2-1	0	0	1	0	0	0	0	0	0	0	0	0	0	0	0	0	0	0	0.0555556
KRTAP20-3	0	0	0	0	0	1	0	0	0	0	0	0	0	0	0	0	0	0	0.0555556
KRTAP20-4	0	0	0	0	0	1	0	0	0	0	0	0	0	0	0	0	0	0	0.0555556
KRTAP21-1	0	0	0	0	1	0	0	0	0	0	0	0	0	0	0	0	0	0	0.0555556
KRTAP3-2	0	0	0	0	0	0	0	0	0	0	0	0	0	0	0	0	0	1	0.0555556
KRTAP3-3	0	0	1	0	0	0	0	0	0	0	0	0	0	0	0	0	0	0	0.0555556
KRTAP4-11	0	0	0	0	0	0	0	0	1	0	0	0	0	0	0	0	0	0	0.0555556
KRTAP7-1	0	0	0	0	0	1	0	0	0	0	0	0	0	0	0	0	0	0	0.0555556
KRTAP9-8	1	0	0	0	0	0	0	0	0	0	0	0	0	0	0	0	0	0	0.0555556
LCE1B	0	0	0	0	0	1	0	0	0	0	0	0	0	0	0	0	0	0	0.0555556
LCE2C	0	0	0	0	0	1	0	0	0	0	0	0	0	0	0	0	0	0	0.0555556
LCE2D	0	0	0	0	0	1	0	0	0	0	0	0	0	0	0	0	0	0	0.0555556
LGALS7B	0	0	0	0	1	0	0	0	0	0	0	0	0	0	0	0	0	0	0.0555556
LINC00113	0	0	0	0	0	0	0	0	0	0	0	0	0	0	0	0	1	0	0.0555556
LINC00307	0	1	0	0	0	0	0	0	0	0	0	0	0	0	0	0	0	0	0.0555556
LINC00343	0	0	0	0	0	1	0	0	0	0	0	0	0	0	0	0	0	0	0.0555556
LINC00575	0	0	0	0	0	0	1	0	0	0	0	0	0	0	0	0	0	0	0.0555556
LINC00620	0	0	0	0	0	1	0	0	0	0	0	0	0	0	0	0	0	0	0.0555556
LOC100128420	0	0	0	0	0	0	0	0	0	0	0	1	0	0	0	0	0	0	0.0555556
LOC100130298	0	0	0	0	0	0	0	1	0	0	0	0	0	0	0	0	0	0	0.0555556
LOC100190986	0	0	0	0	0	0	0	0	0	0	0	0	1	0	0	0	0	0	0.0555556
LOC100506082	0	0	0	0	0	1	0	0	0	0	0	0	0	0	0	0	0	0	0.0555556
LOC100507334	0	0	0	0	0	0	0	0	0	0	0	1	0	0	0	0	0	0	0.0555556
LOC100507384	0	0	0	0	0	1	0	0	0	0	0	0	0	0	0	0	0	0	0.0555556
LOC100652909	0	0	0	0	0	1	0	0	0	0	0	0	0	0	0	0	0	0	0.0555556
LOC147646	0	0	0	0	0	0	0	1	0	0	0	0	0	0	0	0	0	0	0.0555556
LOC1720	0	0	0	0	1	0	0	0	0	0	0	0	0	0	0	0	0	0	0.0555556
LOC283403	0	0	0	0	0	1	0	0	0	0	0	0	0	0	0	0	0	0	0.0555556
LOC285484	0	0	1	0	0	0	0	0	0	0	0	0	0	0	0	0	0	0	0.0555556
LOC340357	0	0	0	0	0	1	0	0	0	0	0	0	0	0	0	0	0	0	0.0555556
LOC392364	0	0	0	0	0	1	0	0	0	0	0	0	0	0	0	0	0	0	0.0555556
LOC401497	0	0	0	1	0	0	0	0	0	0	0	0	0	0	0	0	0	0	0.0555556
LOC642929	0	0	0	0	0	0	0	0	0	0	0	1	0	0	0	0	0	0	0.0555556
LOC729059	0	0	0	1	0	0	0	0	0	0	0	0	0	0	0	0	0	0	0.0555556
LYZL6	0	0	0	0	0	1	0	0	0	0	0	0	0	0	0	0	0	0	0.0555556
M1	0	0	0	0	0	1	0	0	0	0	0	0	0	0	0	0	0	0	0.0555556
MAGEA6	0	0	1	0	0	0	0	0	0	0	0	0	0	0	0	0	0	0	0.0555556
MAS1L	0	0	0	0	0	1	0	0	0	0	0	0	0	0	0	0	0	0	0.0555556
MBD3L1	0	0	0	0	1	0	0	0	0	0	0	0	0	0	0	0	0	0	0.0555556
MIR107	0	0	0	0	1	0	0	0	0	0	0	0	0	0	0	0	0	0	0.0555556
MIR1208	0	0	0	0	0	0	0	0	0	0	0	0	0	0	0	1	0	0	0.0555556
MIR1225	0	0	0	0	0	0	0	0	0	1	0	0	0	0	0	0	0	0	0.0555556
MIR1227	0	0	0	0	0	0	0	0	0	0	0	0	0	0	0	0	0	1	0.0555556
MIR1236	0	0	0	0	0	0	0	0	1	0	0	0	0	0	0	0	0	0	0.0555556
MIR1243	0	0	0	0	0	0	0	0	0	0	0	0	0	0	0	1	0	0	0.0555556
MIR1266	0	0	1	0	0	0	0	0	0	0	0	0	0	0	0	0	0	0	0.0555556
MIR1291	0	0	0	0	0	0	0	0	0	0	0	0	0	0	0	0	0	1	0.0555556
MIR142	0	0	0	0	0	0	0	0	0	0	0	1	0	0	0	0	0	0	0.0555556
MIR1468	0	0	1	0	0	0	0	0	0	0	0	0	0	0	0	0	0	0	0.0555556
MIR146B	0	0	0	0	0	0	0	0	0	0	0	0	1	0	0	0	0	0	0.0555556
MIR1470	0	0	0	0	0	0	0	1	0	0	0	0	0	0	0	0	0	0	0.0555556
MIR181A1	0	0	0	0	0	1	0	0	0	0	0	0	0	0	0	0	0	0	0.0555556
MIR181A2	0	0	0	0	0	0	0	0	0	0	0	0	0	0	0	1	0	0	0.0555556
MIR181B1	0	0	0	0	0	1	0	0	0	0	0	0	0	0	0	0	0	0	0.0555556
MIR181D	0	0	1	0	0	0	0	0	0	0	0	0	0	0	0	0	0	0	0.0555556
MIR183	0	0	0	0	0	0	0	1	0	0	0	0	0	0	0	0	0	0	0.0555556
MIR190A	0	0	0	0	0	1	0	0	0	0	0	0	0	0	0	0	0	0	0.0555556
MIR1910	0	1	0	0	0	0	0	0	0	0	0	0	0	0	0	0	0	0	0.0555556
MIR1976	0	0	0	0	0	0	0	0	0	0	1	0	0	0	0	0	0	0	0.0555556
MIR205	0	0	1	0	0	0	0	0	0	0	0	0	0	0	0	0	0	0	0.0555556
MIR219-2	0	0	0	0	0	0	0	0	1	0	0	0	0	0	0	0	0	0	0.0555556
MIR30A	0	0	0	0	0	0	0	0	0	0	0	0	0	0	0	1	0	0	0.0555556
MIR3129	0	0	0	0	0	0	0	0	0	0	1	0	0	0	0	0	0	0	0.0555556
MIR3138	0	0	0	0	0	0	0	0	1	0	0	0	0	0	0	0	0	0	0.0555556
MIR3148	0	0	0	0	0	1	0	0	0	0	0	0	0	0	0	0	0	0	0.0555556
MIR3150B	0	0	1	0	0	0	0	0	0	0	0	0	0	0	0	0	0	0	0.0555556
MIR3156-2	0	0	0	0	0	1	0	0	0	0	0	0	0	0	0	0	0	0	0.0555556
MIR3180-4	0	0	0	0	0	0	0	0	0	0	0	0	0	0	0	0	0	1	0.0555556
MIR320C2	0	0	0	0	0	1	0	0	0	0	0	0	0	0	0	0	0	0	0.0555556
MIR34B	0	0	0	0	0	1	0	0	0	0	0	0	0	0	0	0	0	0	0.0555556
MIR362	0	0	0	0	0	0	0	0	0	0	0	0	0	0	0	0	1	0	0.0555556
MIR3646	0	0	0	0	0	0	0	0	0	0	0	1	0	0	0	0	0	0	0.0555556
MIR3659	0	0	0	0	0	1	0	0	0	0	0	0	0	0	0	0	0	0	0.0555556
MIR3668	0	0	0	0	0	1	0	0	0	0	0	0	0	0	0	0	0	0	0.0555556
MIR3689B	0	0	0	1	0	0	0	0	0	0	0	0	0	0	0	0	0	0	0.0555556
MIR3689C	0	0	0	0	0	0	1	0	0	0	0	0	0	0	0	0	0	0	0.0555556
MIR384	0	0	0	0	0	0	0	0	0	0	0	0	0	0	0	0	1	0	0.0555556
MIR3907	0	0	0	0	0	0	0	0	0	0	0	0	0	0	0	0	0	1	0.0555556
MIR3913-1	0	0	0	0	0	0	0	0	0	1	0	0	0	0	0	0	0	0	0.0555556
MIR3920	0	0	0	0	0	1	0	0	0	0	0	0	0	0	0	0	0	0	0.0555556
MIR4251	0	0	0	0	0	0	0	0	0	0	0	1	0	0	0	0	0	0	0.0555556
MIR4255	0	0	0	0	0	1	0	0	0	0	0	0	0	0	0	0	0	0	0.0555556
MIR4270	0	0	0	0	0	0	0	1	0	0	0	0	0	0	0	0	0	0	0.0555556
MIR4279	0	0	0	0	0	0	1	0	0	0	0	0	0	0	0	0	0	0	0.0555556
MIR4303	0	0	1	0	0	0	0	0	0	0	0	0	0	0	0	0	0	0	0.0555556
MIR4307	0	0	1	0	0	0	0	0	0	0	0	0	0	0	0	0	0	0	0.0555556
MIR4310	0	0	1	0	0	0	0	0	0	0	0	0	0	0	0	0	0	0	0.0555556
MIR4316	0	0	0	0	0	0	0	0	0	0	0	0	0	0	1	0	0	0	0.0555556
MIR4320	0	0	0	0	0	0	0	0	0	0	0	0	0	0	0	0	1	0	0.0555556
MIR4325	0	0	0	0	0	1	0	0	0	0	0	0	0	0	0	0	0	0	0.0555556
MIR4454	0	0	0	0	0	1	0	0	0	0	0	0	0	0	0	0	0	0	0.0555556
MIR4457	0	0	1	0	0	0	0	0	0	0	0	0	0	0	0	0	0	0	0.0555556
MIR4472-2	0	0	0	0	0	0	0	0	0	0	0	0	0	1	0	0	0	0	0.0555556
MIR4486	0	0	0	0	0	1	0	0	0	0	0	0	0	0	0	0	0	0	0.0555556
MIR4493	0	0	0	0	0	1	0	0	0	0	0	0	0	0	0	0	0	0	0.0555556
MIR449A	0	0	0	0	0	0	0	0	0	1	0	0	0	0	0	0	0	0	0.0555556
MIR4508	0	0	0	0	0	0	0	1	0	0	0	0	0	0	0	0	0	0	0.0555556
MIR451A	0	0	0	0	0	0	0	0	0	0	0	0	0	1	0	0	0	0	0.0555556
MIR452	0	0	0	0	0	0	0	0	1	0	0	0	0	0	0	0	0	0	0.0555556
MIR4520A	0	0	0	0	0	0	0	0	0	0	0	0	0	0	0	1	0	0	0.0555556
MIR4660	0	0	0	0	0	0	0	0	0	0	0	0	0	1	0	0	0	0	0.0555556
MIR4661	0	0	0	0	0	0	0	0	0	0	0	0	0	0	0	1	0	0	0.0555556
MIR4663	0	0	0	0	0	0	0	0	0	1	0	0	0	0	0	0	0	0	0.0555556
MIR4673	0	0	0	0	0	0	0	0	1	0	0	0	0	0	0	0	0	0	0.0555556
MIR4676	0	0	1	0	0	0	0	0	0	0	0	0	0	0	0	0	0	0	0.0555556
MIR4684	0	0	0	0	0	0	0	0	0	0	0	0	0	0	1	0	0	0	0.0555556
MIR4685	0	0	0	0	0	0	0	0	0	0	0	0	0	0	0	0	0	1	0.0555556
MIR4733	0	0	0	0	0	0	0	0	0	0	0	0	0	0	1	0	0	0	0.0555556
MIR4747	0	0	1	0	0	0	0	0	0	0	0	0	0	0	0	0	0	0	0.0555556
MIR4752	0	0	0	0	0	1	0	0	0	0	0	0	0	0	0	0	0	0	0.0555556
MIR4789	0	0	0	0	0	0	0	0	0	0	0	0	0	0	0	0	1	0	0.0555556
MIR4801	0	0	0	0	0	1	0	0	0	0	0	0	0	0	0	0	0	0	0.0555556
MIR5001	0	0	1	0	0	0	0	0	0	0	0	0	0	0	0	0	0	0	0.0555556
MIR507	0	0	0	0	0	1	0	0	0	0	0	0	0	0	0	0	0	0	0.0555556
MIR5088	0	0	0	0	0	0	0	0	0	0	0	0	1	0	0	0	0	0	0.0555556
MIR5090	0	0	0	0	0	0	0	0	0	0	0	0	0	0	0	1	0	0	0.0555556
MIR517A	0	0	0	0	0	1	0	0	0	0	0	0	0	0	0	0	0	0	0.0555556
MIR517B	0	0	0	0	0	1	0	0	0	0	0	0	0	0	0	0	0	0	0.0555556
MIR5187	0	0	0	0	0	0	0	0	0	0	1	0	0	0	0	0	0	0	0.0555556
MIR518D	0	0	0	0	0	1	0	0	0	0	0	0	0	0	0	0	0	0	0.0555556
MIR519A2	0	0	1	0	0	0	0	0	0	0	0	0	0	0	0	0	0	0	0.0555556
MIR525	0	0	0	0	0	1	0	0	0	0	0	0	0	0	0	0	0	0	0.0555556
MIR532	0	0	0	0	1	0	0	0	0	0	0	0	0	0	0	0	0	0	0.0555556
MIR548A3	0	0	0	0	0	1	0	0	0	0	0	0	0	0	0	0	0	0	0.0555556
MIR548AJ2	0	0	0	0	0	1	0	0	0	0	0	0	0	0	0	0	0	0	0.0555556
MIR548AN	0	0	0	0	0	0	0	0	0	0	0	0	0	0	0	1	0	0	0.0555556
MIR548I2	0	0	0	0	0	1	0	0	0	0	0	0	0	0	0	0	0	0	0.0555556
MIR548Y	0	0	0	0	0	1	0	0	0	0	0	0	0	0	0	0	0	0	0.0555556
MIR551A	0	0	0	0	0	0	1	0	0	0	0	0	0	0	0	0	0	0	0.0555556
MIR564	0	0	0	0	0	0	0	0	0	0	1	0	0	0	0	0	0	0	0.0555556
MIR5681A	0	0	0	0	0	0	0	0	0	1	0	0	0	0	0	0	0	0	0.0555556
MIR572	0	0	0	0	0	0	0	0	0	0	0	0	0	0	0	0	1	0	0.0555556
MIR577	0	0	0	0	0	1	0	0	0	0	0	0	0	0	0	0	0	0	0.0555556
MIR586	0	0	0	0	0	0	0	0	0	0	0	0	0	1	0	0	0	0	0.0555556
MIR632	0	0	0	0	0	0	0	0	0	0	1	0	0	0	0	0	0	0	0.0555556
MIR636	0	0	0	0	0	0	0	0	0	0	1	0	0	0	0	0	0	0	0.0555556
MIR639	0	0	0	0	0	0	0	0	0	0	0	0	0	0	0	1	0	0	0.0555556
MIR642A	0	0	0	1	0	0	0	0	0	0	0	0	0	0	0	0	0	0	0.0555556
MIR650	0	0	0	0	0	1	0	0	0	0	0	0	0	0	0	0	0	0	0.0555556
MIR651	0	0	0	0	0	0	0	0	1	0	0	0	0	0	0	0	0	0	0.0555556
MIR653	0	0	0	0	0	1	0	0	0	0	0	0	0	0	0	0	0	0	0.0555556
MIR764	0	0	0	0	0	1	0	0	0	0	0	0	0	0	0	0	0	0	0.0555556
MIR802	1	0	0	0	0	0	0	0	0	0	0	0	0	0	0	0	0	0	0.0555556
MIR873	0	0	0	0	0	1	0	0	0	0	0	0	0	0	0	0	0	0	0.0555556
MIR939	0	0	0	0	0	0	0	0	0	0	0	0	0	0	0	0	1	0	0.0555556
MIR941-4	0	0	0	0	0	1	0	0	0	0	0	0	0	0	0	0	0	0	0.0555556
MIR943	0	0	0	0	0	0	0	0	0	0	0	0	0	0	0	0	1	0	0.0555556
MMP23B	0	0	0	0	0	0	0	0	0	0	0	0	0	0	0	0	0	1	0.0555556
MRGPRG	1	0	0	0	0	0	0	0	0	0	0	0	0	0	0	0	0	0	0.0555556
MT4	0	0	0	0	0	1	0	0	0	0	0	0	0	0	0	0	0	0	0.0555556
NBPF4	0	0	0	0	0	1	0	0	0	0	0	0	0	0	0	0	0	0	0.0555556
NKX6-2	0	0	0	0	0	0	0	0	0	0	0	0	0	1	0	0	0	0	0.0555556
NPBWR2	0	0	0	1	0	0	0	0	0	0	0	0	0	0	0	0	0	0	0.0555556
NTS	0	0	0	0	0	1	0	0	0	0	0	0	0	0	0	0	0	0	0.0555556
OCM2	0	0	0	0	1	0	0	0	0	0	0	0	0	0	0	0	0	0	0.0555556
ONECUT3	0	0	0	0	0	0	0	1	0	0	0	0	0	0	0	0	0	0	0.0555556
OR10A7	0	0	0	0	1	0	0	0	0	0	0	0	0	0	0	0	0	0	0.0555556
OR10AG1	0	0	0	0	0	1	0	0	0	0	0	0	0	0	0	0	0	0	0.0555556
OR10C1	0	0	0	0	0	1	0	0	0	0	0	0	0	0	0	0	0	0	0.0555556
OR10G7	0	0	0	0	0	0	0	1	0	0	0	0	0	0	0	0	0	0	0.0555556
OR10H2	0	0	1	0	0	0	0	0	0	0	0	0	0	0	0	0	0	0	0.0555556
OR10J3	0	0	0	0	0	1	0	0	0	0	0	0	0	0	0	0	0	0	0.0555556
OR10Z1	0	0	0	0	0	0	0	1	0	0	0	0	0	0	0	0	0	0	0.0555556
OR13C9	0	0	0	0	0	1	0	0	0	0	0	0	0	0	0	0	0	0	0.0555556
OR13H1	0	0	0	0	0	0	0	0	0	0	1	0	0	0	0	0	0	0	0.0555556
OR14C36	0	0	0	0	0	1	0	0	0	0	0	0	0	0	0	0	0	0	0.0555556
OR1A2	0	0	0	0	1	0	0	0	0	0	0	0	0	0	0	0	0	0	0.0555556
OR1M1	0	0	0	0	0	1	0	0	0	0	0	0	0	0	0	0	0	0	0.0555556
OR1S1	0	0	0	0	1	0	0	0	0	0	0	0	0	0	0	0	0	0	0.0555556
OR2B3	0	0	0	0	0	1	0	0	0	0	0	0	0	0	0	0	0	0	0.0555556
OR2G3	0	0	0	1	0	0	0	0	0	0	0	0	0	0	0	0	0	0	0.0555556
OR2G6	0	0	0	0	0	1	0	0	0	0	0	0	0	0	0	0	0	0	0.0555556
OR2L3	0	0	1	0	0	0	0	0	0	0	0	0	0	0	0	0	0	0	0.0555556
OR2T34	0	0	0	0	0	1	0	0	0	0	0	0	0	0	0	0	0	0	0.0555556
OR2T35	0	0	0	0	0	1	0	0	0	0	0	0	0	0	0	0	0	0	0.0555556
OR2V1	1	0	0	0	0	0	0	0	0	0	0	0	0	0	0	0	0	0	0.0555556
OR2Y1	0	0	1	0	0	0	0	0	0	0	0	0	0	0	0	0	0	0	0.0555556
OR3A3	0	0	0	0	1	0	0	0	0	0	0	0	0	0	0	0	0	0	0.0555556
OR4A15	0	0	0	0	0	1	0	0	0	0	0	0	0	0	0	0	0	0	0.0555556
OR4B1	0	0	0	1	0	0	0	0	0	0	0	0	0	0	0	0	0	0	0.0555556
OR4D10	0	0	1	0	0	0	0	0	0	0	0	0	0	0	0	0	0	0	0.0555556
OR4F21	0	0	0	0	0	0	0	1	0	0	0	0	0	0	0	0	0	0	0.0555556
OR4F4	0	0	1	0	0	0	0	0	0	0	0	0	0	0	0	0	0	0	0.0555556
OR4S2	0	0	0	0	0	1	0	0	0	0	0	0	0	0	0	0	0	0	0.0555556
OR4X2	0	0	0	0	1	0	0	0	0	0	0	0	0	0	0	0	0	0	0.0555556
OR51A2	0	0	0	1	0	0	0	0	0	0	0	0	0	0	0	0	0	0	0.0555556
OR51D1	0	0	0	0	0	1	0	0	0	0	0	0	0	0	0	0	0	0	0.0555556
OR51G2	0	0	0	0	0	1	0	0	0	0	0	0	0	0	0	0	0	0	0.0555556
OR52E2	0	0	0	0	0	1	0	0	0	0	0	0	0	0	0	0	0	0	0.0555556
OR5AK2	0	0	0	0	0	1	0	0	0	0	0	0	0	0	0	0	0	0	0.0555556
OR5AS1	0	0	0	1	0	0	0	0	0	0	0	0	0	0	0	0	0	0	0.0555556
OR5B17	0	0	1	0	0	0	0	0	0	0	0	0	0	0	0	0	0	0	0.0555556
OR5D14	0	0	1	0	0	0	0	0	0	0	0	0	0	0	0	0	0	0	0.0555556
OR5F1	0	0	0	0	0	1	0	0	0	0	0	0	0	0	0	0	0	0	0.0555556
OR5H6	0	0	0	0	0	1	0	0	0	0	0	0	0	0	0	0	0	0	0.0555556
OR5M3	0	0	0	0	0	0	0	1	0	0	0	0	0	0	0	0	0	0	0.0555556
OR5P2	0	0	0	0	0	1	0	0	0	0	0	0	0	0	0	0	0	0	0.0555556
OR6C65	0	0	0	0	0	1	0	0	0	0	0	0	0	0	0	0	0	0	0.0555556
OR6Q1	0	0	0	0	0	1	0	0	0	0	0	0	0	0	0	0	0	0	0.0555556
OR6Y1	0	0	0	0	0	1	0	0	0	0	0	0	0	0	0	0	0	0	0.0555556
OR7E156P	0	0	0	0	0	0	0	0	0	0	1	0	0	0	0	0	0	0	0.0555556
OR7G1	0	0	0	0	0	1	0	0	0	0	0	0	0	0	0	0	0	0	0.0555556
OR8H1	0	0	1	0	0	0	0	0	0	0	0	0	0	0	0	0	0	0	0.0555556
OR8I2	0	0	0	0	0	1	0	0	0	0	0	0	0	0	0	0	0	0	0.0555556
OR8U1	0	0	0	0	0	1	0	0	0	0	0	0	0	0	0	0	0	0	0.0555556
OR9K2	0	0	0	0	0	1	0	0	0	0	0	0	0	0	0	0	0	0	0.0555556
OTOS	1	0	0	0	0	0	0	0	0	0	0	0	0	0	0	0	0	0	0.0555556
PAGE4	0	0	1	0	0	0	0	0	0	0	0	0	0	0	0	0	0	0	0.0555556
PAGE5	0	0	0	0	0	0	0	1	0	0	0	0	0	0	0	0	0	0	0.0555556
PDHA2	0	0	0	0	0	1	0	0	0	0	0	0	0	0	0	0	0	0	0.0555556
PRAC	0	0	0	0	1	0	0	0	0	0	0	0	0	0	0	0	0	0	0.0555556
PRG1	0	0	0	0	0	1	0	0	0	0	0	0	0	0	0	0	0	0	0.0555556
PROL1	0	0	0	0	0	1	0	0	0	0	0	0	0	0	0	0	0	0	0.0555556
PRSS58	0	0	1	0	0	0	0	0	0	0	0	0	0	0	0	0	0	0	0.0555556
PSG10P	0	0	0	0	0	1	0	0	0	0	0	0	0	0	0	0	0	0	0.0555556
PSKH2	0	0	0	0	0	1	0	0	0	0	0	0	0	0	0	0	0	0	0.0555556
PYDC2	0	0	0	0	0	1	0	0	0	0	0	0	0	0	0	0	0	0	0.0555556
RAET1L	0	0	0	0	0	0	0	0	0	0	1	0	0	0	0	0	0	0	0.0555556
REXO1L2P	0	0	0	0	0	0	0	1	0	0	0	0	0	0	0	0	0	0	0.0555556
RGPD8	0	0	0	0	0	0	0	0	0	0	0	0	0	1	0	0	0	0	0.0555556
S100Z	0	0	0	0	0	1	0	0	0	0	0	0	0	0	0	0	0	0	0.0555556
S1PR4	0	0	0	0	0	0	0	0	0	0	0	0	0	0	1	0	0	0	0.0555556
SAA3P	0	0	0	0	0	1	0	0	0	0	0	0	0	0	0	0	0	0	0.0555556
SAMSN1-AS1	0	0	0	0	0	1	0	0	0	0	0	0	0	0	0	0	0	0	0.0555556
SIRPD	0	0	1	0	0	0	0	0	0	0	0	0	0	0	0	0	0	0	0.0555556
SLMO2-ATP5E	0	0	0	0	0	0	1	0	0	0	0	0	0	0	0	0	0	0	0.0555556
SNAR-C3	0	0	0	0	0	1	0	0	0	0	0	0	0	0	0	0	0	0	0.0555556
SNAR-G1	0	0	0	0	0	1	0	0	0	0	0	0	0	0	0	0	0	0	0.0555556
SNAR-H	0	0	0	0	0	1	0	0	0	0	0	0	0	0	0	0	0	0	0.0555556
SNORD105B	0	0	0	0	0	0	0	0	0	0	0	0	0	1	0	0	0	0	0.0555556
SNORD115-14	0	0	1	0	0	0	0	0	0	0	0	0	0	0	0	0	0	0	0.0555556
SNORD115-35	0	0	0	0	0	0	0	0	0	0	0	1	0	0	0	0	0	0	0.0555556
SNORD115-6	0	0	0	0	0	0	0	1	0	0	0	0	0	0	0	0	0	0	0.0555556
SNORD115-7	0	0	0	1	0	0	0	0	0	0	0	0	0	0	0	0	0	0	0.0555556
SOHLH2	0	0	0	0	0	0	0	1	0	0	0	0	0	0	0	0	0	0	0.0555556
SPRR2G	0	0	0	1	0	0	0	0	0	0	0	0	0	0	0	0	0	0	0.0555556
SYCN	0	0	0	0	0	0	0	1	0	0	0	0	0	0	0	0	0	0	0.0555556
SYT14L	0	0	0	0	0	1	0	0	0	0	0	0	0	0	0	0	0	0	0.0555556
TAAR3	0	0	0	0	0	1	0	0	0	0	0	0	0	0	0	0	0	0	0.0555556
TAAR9	0	0	0	0	0	1	0	0	0	0	0	0	0	0	0	0	0	0	0.0555556
TAS2R1	0	0	0	0	0	0	0	0	0	0	0	0	0	0	0	1	0	0	0.0555556
TBC1D3B	0	0	0	1	0	0	0	0	0	0	0	0	0	0	0	0	0	0	0.0555556
TBC1D3G	0	0	0	0	0	0	0	1	0	0	0	0	0	0	0	0	0	0	0.0555556
TGIF2LX	0	0	0	0	0	1	0	0	0	0	0	0	0	0	0	0	0	0	0.0555556
TGIF2LY	0	0	0	0	0	1	0	0	0	0	0	0	0	0	0	0	0	0	0.0555556
TMEFF1	1	0	0	0	0	0	0	0	0	0	0	0	0	0	0	0	0	0	0.0555556
TMEM189-UBE2V1	0	0	0	0	0	0	0	0	0	0	0	0	0	1	0	0	0	0	0.0555556
TNFSF12-TNFSF13	0	0	0	0	1	0	0	0	0	0	0	0	0	0	0	0	0	0	0.0555556
TRIM43	0	0	0	0	0	1	0	0	0	0	0	0	0	0	0	0	0	0	0.0555556
TRIM49	0	0	0	0	0	1	0	0	0	0	0	0	0	0	0	0	0	0	0.0555556
TSPY1	0	0	0	1	0	0	0	0	0	0	0	0	0	0	0	0	0	0	0.0555556
TTTY12	0	0	0	0	0	1	0	0	0	0	0	0	0	0	0	0	0	0	0.0555556
TTTY13	0	0	0	0	0	1	0	0	0	0	0	0	0	0	0	0	0	0	0.0555556
TTTY16	0	0	0	0	0	0	0	0	0	0	0	0	0	0	0	0	1	0	0.0555556
UGT1A6	0	0	0	0	0	1	0	0	0	0	0	0	0	0	0	0	0	0	0.0555556
UGT1A8	0	0	0	0	0	1	0	0	0	0	0	0	0	0	0	0	0	0	0.0555556
UGT2A2	0	0	1	0	0	0	0	0	0	0	0	0	0	0	0	0	0	0	0.0555556
UPK3A	0	0	0	1	0	0	0	0	0	0	0	0	0	0	0	0	0	0	0.0555556
USP17L10	0	0	0	0	0	1	0	0	0	0	0	0	0	0	0	0	0	0	0.0555556
USP17L9P	0	0	0	0	0	0	0	0	0	0	0	0	0	0	0	0	1	0	0.0555556
VCX	0	0	0	0	0	0	0	0	0	0	0	0	0	0	1	0	0	0	0.0555556
VWC2L-IT1	0	0	0	1	0	0	0	0	0	0	0	0	0	0	0	0	0	0	0.0555556
XAGE3	0	0	1	0	0	0	0	0	0	0	0	0	0	0	0	0	0	0	0.0555556
XAGE5	0	0	1	0	0	0	0	0	0	0	0	0	0	0	0	0	0	0	0.0555556
XKR3	0	0	0	0	0	0	0	1	0	0	0	0	0	0	0	0	0	0	0.0555556
ZFP91-CNTF	0	1	0	0	0	0	0	0	0	0	0	0	0	0	0	0	0	0	0.0555556
AADAC	0	0	0	0	0	0	0	1	0	0	0	0	1	0	0	0	0	0	0.111111
ACTR3BP2	0	0	0	0	0	2	0	0	0	0	0	0	0	0	0	0	0	0	0.111111
ACTRT1	0	0	1	0	1	0	0	0	0	0	0	0	0	0	0	0	0	0	0.111111
ADIG	0	0	0	1	1	0	0	0	0	0	0	0	0	0	0	0	0	0	0.111111
ALPPL2	0	0	0	1	0	0	0	1	0	0	0	0	0	0	0	0	0	0	0.111111
APOC3	0	0	0	0	0	1	0	0	0	0	0	1	0	0	0	0	0	0	0.111111
APOC4-APOC2	0	0	1	0	0	0	0	1	0	0	0	0	0	0	0	0	0	0	0.111111
AQP12B	0	0	1	0	0	1	0	0	0	0	0	0	0	0	0	0	0	0	0.111111
ATOH1	0	0	0	0	0	0	0	2	0	0	0	0	0	0	0	0	0	0	0.111111
ATXN3L	0	0	0	0	0	2	0	0	0	0	0	0	0	0	0	0	0	0	0.111111
BHLHA9	0	0	0	0	0	0	0	0	0	0	0	0	0	1	0	0	0	1	0.111111
BMP15	0	0	0	1	0	1	0	0	0	0	0	0	0	0	0	0	0	0	0.111111
C10orf99	0	0	1	0	0	1	0	0	0	0	0	0	0	0	0	0	0	0	0.111111
C20orf78	0	0	1	0	0	1	0	0	0	0	0	0	0	0	0	0	0	0	0.111111
C3orf79	0	0	1	0	0	1	0	0	0	0	0	0	0	0	0	0	0	0	0.111111
C5orf46	0	0	0	0	1	1	0	0	0	0	0	0	0	0	0	0	0	0	0.111111
C7orf66	0	0	0	0	2	0	0	0	0	0	0	0	0	0	0	0	0	0	0.111111
CARD17	0	0	0	0	0	2	0	0	0	0	0	0	0	0	0	0	0	0	0.111111
CCDC160	0	0	0	0	0	0	0	1	0	0	1	0	0	0	0	0	0	0	0.111111
CCL3	0	0	0	0	0	0	0	1	0	0	0	0	0	0	1	0	0	0	0.111111
CD300LF	0	0	0	0	0	1	0	1	0	0	0	0	0	0	0	0	0	0	0.111111
CDRT15L2	0	0	0	2	0	0	0	0	0	0	0	0	0	0	0	0	0	0	0.111111
CDX4	0	0	0	0	0	1	0	1	0	0	0	0	0	0	0	0	0	0	0.111111
CEACAM18	0	0	0	0	0	0	0	2	0	0	0	0	0	0	0	0	0	0	0.111111
CHRNA9	0	1	0	0	1	0	0	0	0	0	0	0	0	0	0	0	0	0	0.111111
COX7B2	0	0	0	0	0	2	0	0	0	0	0	0	0	0	0	0	0	0	0.111111
CRABP1	0	0	0	0	0	2	0	0	0	0	0	0	0	0	0	0	0	0	0.111111
CRYGC	0	0	0	0	1	1	0	0	0	0	0	0	0	0	0	0	0	0	0.111111
CSH2	0	0	0	0	0	1	0	0	0	0	0	0	0	0	0	1	0	0	0.111111
CST2	0	0	0	0	0	0	0	1	0	0	0	0	1	0	0	0	0	0	0.111111
CSTA	0	0	0	0	0	0	1	0	0	0	0	0	1	0	0	0	0	0	0.111111
CT49	0	0	0	0	0	0	0	2	0	0	0	0	0	0	0	0	0	0	0.111111
CTSL3P	0	0	0	1	0	1	0	0	0	0	0	0	0	0	0	0	0	0	0.111111
CXADRP3	0	0	0	0	0	2	0	0	0	0	0	0	0	0	0	0	0	0	0.111111
CYLC1	0	0	0	0	1	1	0	0	0	0	0	0	0	0	0	0	0	0	0.111111
CYP4F30P	0	0	0	0	0	0	0	0	0	0	0	0	0	0	0	0	2	0	0.111111
DAPL1	0	0	1	0	0	1	0	0	0	0	0	0	0	0	0	0	0	0	0.111111
DCD	0	0	0	1	0	0	0	1	0	0	0	0	0	0	0	0	0	0	0.111111
DDX11L10	0	0	0	0	0	0	0	1	0	0	0	0	0	0	0	0	0	1	0.111111
DEFA11P	0	0	0	0	0	0	0	2	0	0	0	0	0	0	0	0	0	0	0.111111
DEFB115	0	0	0	0	0	0	0	2	0	0	0	0	0	0	0	0	0	0	0.111111
DEFB119	0	0	0	0	0	2	0	0	0	0	0	0	0	0	0	0	0	0	0.111111
DEFB122	0	0	0	1	1	0	0	0	0	0	0	0	0	0	0	0	0	0	0.111111
DEFB123	0	0	1	0	0	0	0	0	0	0	0	0	0	0	0	0	0	1	0.111111
DEFB125	0	0	0	0	0	2	0	0	0	0	0	0	0	0	0	0	0	0	0.111111
DEFB127	0	0	0	0	0	2	0	0	0	0	0	0	0	0	0	0	0	0	0.111111
DEFB134	0	0	0	0	0	0	0	0	0	0	0	0	0	0	2	0	0	0	0.111111
DSCR8	0	0	0	0	0	2	0	0	0	0	0	0	0	0	0	0	0	0	0.111111
DUSP21	0	0	2	0	0	0	0	0	0	0	0	0	0	0	0	0	0	0	0.111111
DYDC1	0	0	0	0	0	2	0	0	0	0	0	0	0	0	0	0	0	0	0.111111
DYX1C1-CCPG1	0	0	0	0	0	0	0	0	2	0	0	0	0	0	0	0	0	0	0.111111
ECRP	0	0	0	0	0	2	0	0	0	0	0	0	0	0	0	0	0	0	0.111111
FABP9	0	0	1	0	0	1	0	0	0	0	0	0	0	0	0	0	0	0	0.111111
FAM138D	0	0	0	0	1	1	0	0	0	0	0	0	0	0	0	0	0	0	0.111111
FAM170A	0	0	0	0	0	1	0	0	0	0	0	0	0	1	0	0	0	0	0.111111
FAM24A	0	0	0	0	1	1	0	0	0	0	0	0	0	0	0	0	0	0	0.111111
FAM74A1	0	0	0	0	0	1	0	0	0	0	0	0	0	0	0	0	1	0	0.111111
FCGR1C	0	0	0	0	0	2	0	0	0	0	0	0	0	0	0	0	0	0	0.111111
FER1L6-AS1	0	0	0	0	0	2	0	0	0	0	0	0	0	0	0	0	0	0	0.111111
FGF16	0	0	0	0	0	0	0	0	0	0	0	0	2	0	0	0	0	0	0.111111
FLJ20518	0	0	0	0	0	0	1	0	1	0	0	0	0	0	0	0	0	0	0.111111
FLJ22763	0	0	0	0	1	1	0	0	0	0	0	0	0	0	0	0	0	0	0.111111
FLJ25363	0	1	0	0	0	1	0	0	0	0	0	0	0	0	0	0	0	0	0.111111
FLJ25758	0	0	0	0	0	2	0	0	0	0	0	0	0	0	0	0	0	0	0.111111
FLJ45445	0	0	0	1	0	0	0	0	0	0	0	1	0	0	0	0	0	0	0.111111
FLJ46066	0	0	1	0	0	1	0	0	0	0	0	0	0	0	0	0	0	0	0.111111
FOXD4L3	1	0	0	0	0	0	0	0	0	0	0	0	0	0	1	0	0	0	0.111111
FRRS1L	0	0	0	0	0	1	0	1	0	0	0	0	0	0	0	0	0	0	0.111111
GABRR3	0	0	1	0	0	1	0	0	0	0	0	0	0	0	0	0	0	0	0.111111
GDF3	0	0	0	0	1	1	0	0	0	0	0	0	0	0	0	0	0	0	0.111111
GGTLC2	0	0	0	0	0	0	1	1	0	0	0	0	0	0	0	0	0	0	0.111111
GH2	0	0	0	0	0	2	0	0	0	0	0	0	0	0	0	0	0	0	0.111111
GOLGA6D	0	0	1	0	0	1	0	0	0	0	0	0	0	0	0	0	0	0	0.111111
GOLGA8EP	0	0	0	0	0	0	0	0	0	0	0	0	0	0	0	0	0	2	0.111111
GPR139	0	0	0	0	0	1	0	1	0	0	0	0	0	0	0	0	0	0	0.111111
GPR50	0	0	2	0	0	0	0	0	0	0	0	0	0	0	0	0	0	0	0.111111
GSTA3	0	0	0	0	0	2	0	0	0	0	0	0	0	0	0	0	0	0	0.111111
GUCA1C	0	0	0	0	0	2	0	0	0	0	0	0	0	0	0	0	0	0	0.111111
GUCA2A	0	0	0	0	0	0	0	1	0	0	1	0	0	0	0	0	0	0	0.111111
GUSBP10	0	0	0	0	0	2	0	0	0	0	0	0	0	0	0	0	0	0	0.111111
HBD	0	0	0	0	2	0	0	0	0	0	0	0	0	0	0	0	0	0	0.111111
HBG1	0	0	0	0	0	2	0	0	0	0	0	0	0	0	0	0	0	0	0.111111
HLTF-AS1	0	0	0	0	0	1	0	0	0	0	0	1	0	0	0	0	0	0	0.111111
HMSD	0	0	0	0	0	2	0	0	0	0	0	0	0	0	0	0	0	0	0.111111
HOXB-AS3	0	0	0	0	0	1	0	0	0	0	0	0	0	0	0	0	1	0	0.111111
HOXB1	0	0	0	0	0	2	0	0	0	0	0	0	0	0	0	0	0	0	0.111111
HS3ST6	0	0	0	0	0	1	0	1	0	0	0	0	0	0	0	0	0	0	0.111111
HSPB2-C11orf52	0	0	0	1	0	1	0	0	0	0	0	0	0	0	0	0	0	0	0.111111
HSPE1-MOB4	0	0	0	0	0	0	0	0	0	2	0	0	0	0	0	0	0	0	0.111111
IFNA4	0	0	0	0	0	0	2	0	0	0	0	0	0	0	0	0	0	0	0.111111
IFNA6	0	0	0	0	0	0	0	0	1	0	0	0	0	0	0	0	1	0	0.111111
IFNA7	0	0	0	0	1	1	0	0	0	0	0	0	0	0	0	0	0	0	0.111111
IFNL1	0	0	0	0	0	1	0	1	0	0	0	0	0	0	0	0	0	0	0.111111
IFNW1	0	0	0	0	1	0	0	0	0	0	0	0	0	0	0	0	0	1	0.111111
IGFBP1	0	0	0	0	0	0	0	1	1	0	0	0	0	0	0	0	0	0	0.111111
IL37	0	0	0	1	0	1	0	0	0	0	0	0	0	0	0	0	0	0	0.111111
IL9	0	0	0	0	0	2	0	0	0	0	0	0	0	0	0	0	0	0	0.111111
JMJD7-PLA2G4B	0	0	0	0	0	0	0	0	0	0	0	0	0	1	0	1	0	0	0.111111
KCNJ18	0	2	0	0	0	0	0	0	0	0	0	0	0	0	0	0	0	0	0.111111
KCNK18	0	0	0	0	1	1	0	0	0	0	0	0	0	0	0	0	0	0	0.111111
KIAA1024L	0	0	0	0	0	2	0	0	0	0	0	0	0	0	0	0	0	0	0.111111
KLRC4	0	0	0	0	0	0	2	0	0	0	0	0	0	0	0	0	0	0	0.111111
KRTAP1-1	0	0	0	0	0	2	0	0	0	0	0	0	0	0	0	0	0	0	0.111111
KRTAP10-12	0	0	0	0	0	0	1	1	0	0	0	0	0	0	0	0	0	0	0.111111
KRTAP13-3	0	0	0	0	0	2	0	0	0	0	0	0	0	0	0	0	0	0	0.111111
KRTAP15-1	0	0	0	0	0	2	0	0	0	0	0	0	0	0	0	0	0	0	0.111111
KRTAP26-1	0	0	1	0	0	1	0	0	0	0	0	0	0	0	0	0	0	0	0.111111
KRTAP4-2	0	0	1	0	0	1	0	0	0	0	0	0	0	0	0	0	0	0	0.111111
KRTAP4-3	1	0	0	0	0	1	0	0	0	0	0	0	0	0	0	0	0	0	0.111111
KRTAP4-9	0	0	0	0	0	1	0	1	0	0	0	0	0	0	0	0	0	0	0.111111
KRTAP5-3	0	0	0	0	1	1	0	0	0	0	0	0	0	0	0	0	0	0	0.111111
KRTAP5-4	0	0	1	0	0	0	1	0	0	0	0	0	0	0	0	0	0	0	0.111111
KRTAP5-6	0	0	0	0	0	0	0	2	0	0	0	0	0	0	0	0	0	0	0.111111
LCE2A	0	0	1	1	0	0	0	0	0	0	0	0	0	0	0	0	0	0	0.111111
LCN8	0	0	0	0	1	1	0	0	0	0	0	0	0	0	0	0	0	0	0.111111
LGALS14	0	0	0	0	1	1	0	0	0	0	0	0	0	0	0	0	0	0	0.111111
LGALS9B	0	0	0	0	0	1	0	1	0	0	0	0	0	0	0	0	0	0	0.111111
LILRA3	0	0	1	0	0	0	0	1	0	0	0	0	0	0	0	0	0	0	0.111111
LINC00029	0	0	0	0	0	2	0	0	0	0	0	0	0	0	0	0	0	0	0.111111
LINC00226	0	0	0	0	0	1	0	1	0	0	0	0	0	0	0	0	0	0	0.111111
LINC00277	0	0	1	0	0	1	0	0	0	0	0	0	0	0	0	0	0	0	0.111111
LINC00305	0	0	0	0	1	0	1	0	0	0	0	0	0	0	0	0	0	0	0.111111
LINC00317	0	0	0	0	0	2	0	0	0	0	0	0	0	0	0	0	0	0	0.111111
LINC00359	0	0	0	0	0	1	0	1	0	0	0	0	0	0	0	0	0	0	0.111111
LINC00366	0	0	1	0	1	0	0	0	0	0	0	0	0	0	0	0	0	0	0.111111
LINC00439	0	0	1	0	0	1	0	0	0	0	0	0	0	0	0	0	0	0	0.111111
LINC00460	0	0	0	0	0	2	0	0	0	0	0	0	0	0	0	0	0	0	0.111111
LINC00577	0	0	0	0	0	1	0	0	0	0	0	0	0	0	0	1	0	0	0.111111
LINC00623	0	0	0	1	0	0	1	0	0	0	0	0	0	0	0	0	0	0	0.111111
LINC00705	0	0	0	0	0	2	0	0	0	0	0	0	0	0	0	0	0	0	0.111111
LOC100128264	0	0	0	0	0	0	0	2	0	0	0	0	0	0	0	0	0	0	0.111111
LOC100131047	0	0	1	0	0	1	0	0	0	0	0	0	0	0	0	0	0	0	0.111111
LOC100132735	0	0	0	0	0	2	0	0	0	0	0	0	0	0	0	0	0	0	0.111111
LOC100133461	0	0	1	0	0	1	0	0	0	0	0	0	0	0	0	0	0	0	0.111111
LOC100505718	0	0	0	0	0	2	0	0	0	0	0	0	0	0	0	0	0	0	0.111111
LOC100507387	0	0	1	0	0	1	0	0	0	0	0	0	0	0	0	0	0	0	0.111111
LOC100507472	0	0	0	0	0	0	0	1	0	0	0	0	0	1	0	0	0	0	0.111111
LOC146481	0	0	0	0	0	0	0	2	0	0	0	0	0	0	0	0	0	0	0.111111
LOC283587	0	0	0	0	1	1	0	0	0	0	0	0	0	0	0	0	0	0	0.111111
LOC340094	0	0	0	0	0	2	0	0	0	0	0	0	0	0	0	0	0	0	0.111111
LOC387895	0	0	0	0	0	0	0	0	0	0	0	0	1	0	0	0	1	0	0.111111
LOC389043	0	0	0	0	1	1	0	0	0	0	0	0	0	0	0	0	0	0	0.111111
LOC440910	0	0	0	0	0	0	0	2	0	0	0	0	0	0	0	0	0	0	0.111111
LOC642426	0	0	0	0	0	2	0	0	0	0	0	0	0	0	0	0	0	0	0.111111
LOC643923	0	0	0	0	0	0	0	0	0	0	0	0	2	0	0	0	0	0	0.111111
LOC728040	0	0	2	0	0	0	0	0	0	0	0	0	0	0	0	0	0	0	0.111111
LOC728716	0	0	0	2	0	0	0	0	0	0	0	0	0	0	0	0	0	0	0.111111
LOC728724	0	0	0	1	0	0	0	1	0	0	0	0	0	0	0	0	0	0	0.111111
LRRC24	0	0	0	0	0	0	0	0	0	0	0	0	0	0	0	0	2	0	0.111111
LRRC72	0	0	0	0	0	0	0	2	0	0	0	0	0	0	0	0	0	0	0.111111
LY6H	0	0	1	0	0	1	0	0	0	0	0	0	0	0	0	0	0	0	0.111111
LYPD8	0	0	0	0	0	0	2	0	0	0	0	0	0	0	0	0	0	0	0.111111
MACC1-AS1	0	0	0	0	1	0	0	0	1	0	0	0	0	0	0	0	0	0	0.111111
MAGEB4	0	0	0	0	0	2	0	0	0	0	0	0	0	0	0	0	0	0	0.111111
MAGEB5	0	0	0	1	0	1	0	0	0	0	0	0	0	0	0	0	0	0	0.111111
MAGEC2	0	0	2	0	0	0	0	0	0	0	0	0	0	0	0	0	0	0	0.111111
MIR1203	0	0	0	0	0	0	0	0	0	0	0	0	0	0	2	0	0	0	0.111111
MIR1250	0	0	0	0	0	0	0	0	0	0	2	0	0	0	0	0	0	0	0.111111
MIR1253	0	0	2	0	0	0	0	0	0	0	0	0	0	0	0	0	0	0	0.111111
MIR126	0	0	0	0	0	0	0	0	0	0	0	0	0	0	0	0	0	2	0.111111
MIR128-1	0	0	0	0	0	0	0	0	0	0	0	0	0	1	1	0	0	0	0.111111
MIR1283-2	0	0	0	0	0	2	0	0	0	0	0	0	0	0	0	0	0	0	0.111111
MIR1292	0	0	0	0	0	0	0	0	0	0	0	0	0	0	0	2	0	0	0.111111
MIR130B	0	0	0	0	0	1	0	0	1	0	0	0	0	0	0	0	0	0	0.111111
MIR149	0	0	0	0	0	0	0	0	0	0	0	0	0	1	0	0	0	1	0.111111
MIR153-1	0	0	0	0	1	1	0	0	0	0	0	0	0	0	0	0	0	0	0.111111
MIR16-1	0	0	0	0	0	0	0	0	0	2	0	0	0	0	0	0	0	0	0.111111
MIR181B2	0	0	0	0	0	0	0	0	0	0	0	1	0	1	0	0	0	0	0.111111
MIR181C	0	0	0	2	0	0	0	0	0	0	0	0	0	0	0	0	0	0	0.111111
MIR185	0	0	0	2	0	0	0	0	0	0	0	0	0	0	0	0	0	0	0.111111
MIR200B	0	0	0	0	0	0	0	2	0	0	0	0	0	0	0	0	0	0	0.111111
MIR2861	0	0	0	0	0	0	0	0	0	0	0	0	0	1	1	0	0	0	0.111111
MIR299	0	0	0	0	0	0	0	0	0	0	0	0	0	2	0	0	0	0	0.111111
MIR301B	0	0	0	0	1	0	0	1	0	0	0	0	0	0	0	0	0	0	0.111111
MIR3131	0	0	0	0	0	1	1	0	0	0	0	0	0	0	0	0	0	0	0.111111
MIR3160-1	0	0	0	0	0	0	0	0	0	0	0	0	0	0	0	1	0	1	0.111111
MIR3180-5	0	0	0	2	0	0	0	0	0	0	0	0	0	0	0	0	0	0	0.111111
MIR3200	0	0	0	0	1	0	0	0	0	0	0	0	0	1	0	0	0	0	0.111111
MIR330	0	0	0	1	0	0	0	0	0	0	0	0	0	0	1	0	0	0	0.111111
MIR34C	0	0	0	0	0	0	0	0	0	0	0	0	0	0	0	2	0	0	0.111111
MIR3656	0	0	0	0	0	1	0	0	0	0	0	0	0	0	0	0	1	0	0.111111
MIR3660	0	0	0	0	0	0	2	0	0	0	0	0	0	0	0	0	0	0	0.111111
MIR3664	0	0	0	0	0	2	0	0	0	0	0	0	0	0	0	0	0	0	0.111111
MIR3689A	0	0	0	0	1	0	0	0	0	0	0	1	0	0	0	0	0	0	0.111111
MIR3689E	0	0	0	0	0	0	2	0	0	0	0	0	0	0	0	0	0	0	0.111111
MIR3919	0	0	0	0	0	0	0	1	0	0	0	0	1	0	0	0	0	0	0.111111
MIR3921	0	0	0	0	0	0	0	0	0	1	0	0	0	1	0	0	0	0	0.111111
MIR3940	0	0	0	0	0	0	0	0	0	0	0	0	0	2	0	0	0	0	0.111111
MIR3944	0	0	0	0	0	0	0	0	0	0	0	0	1	1	0	0	0	0	0.111111
MIR3978	0	0	0	0	0	0	0	0	0	0	0	0	0	0	0	0	2	0	0.111111
MIR4318	0	0	0	0	0	2	0	0	0	0	0	0	0	0	0	0	0	0	0.111111
MIR4330	0	0	0	2	0	0	0	0	0	0	0	0	0	0	0	0	0	0	0.111111
MIR4417	0	0	2	0	0	0	0	0	0	0	0	0	0	0	0	0	0	0	0.111111
MIR4422	0	0	0	0	0	0	0	0	0	0	0	0	0	2	0	0	0	0	0.111111
MIR4424	0	0	0	0	0	0	0	0	0	0	0	0	0	0	0	0	2	0	0.111111
MIR4446	0	0	0	0	0	2	0	0	0	0	0	0	0	0	0	0	0	0	0.111111
MIR4479	0	0	0	0	0	0	0	0	1	0	0	0	0	0	1	0	0	0	0.111111
MIR449C	0	0	1	0	0	0	1	0	0	0	0	0	0	0	0	0	0	0	0.111111
MIR4646	0	0	0	0	0	1	0	0	0	0	0	0	0	1	0	0	0	0	0.111111
MIR4672	0	0	0	0	0	0	0	0	0	0	0	0	1	0	0	0	0	1	0.111111
MIR4693	0	0	0	0	0	0	0	0	0	1	0	0	0	0	1	0	0	0	0.111111
MIR4696	0	0	0	0	0	0	0	0	0	1	0	0	0	0	0	0	1	0	0.111111
MIR4699	0	0	0	0	0	0	0	0	0	1	0	0	0	0	0	0	0	1	0.111111
MIR4701	0	0	0	0	1	0	1	0	0	0	0	0	0	0	0	0	0	0	0.111111
MIR4708	0	0	0	0	0	2	0	0	0	0	0	0	0	0	0	0	0	0	0.111111
MIR4722	0	0	0	0	0	0	0	0	0	0	0	0	0	0	0	1	1	0	0.111111
MIR4734	0	0	0	0	0	0	0	1	0	0	0	0	0	0	1	0	0	0	0.111111
MIR4736	0	0	0	0	0	0	0	0	2	0	0	0	0	0	0	0	0	0	0.111111
MIR4743	0	0	0	0	0	0	0	0	0	0	0	0	0	0	0	0	2	0	0.111111
MIR4750	0	0	0	0	0	0	0	0	0	0	0	0	0	0	0	0	0	2	0.111111
MIR4760	0	0	0	0	0	2	0	0	0	0	0	0	0	0	0	0	0	0	0.111111
MIR4769	0	0	0	0	0	0	0	0	1	0	0	0	0	1	0	0	0	0	0.111111
MIR4779	0	0	0	0	0	0	0	0	0	0	0	0	0	2	0	0	0	0	0.111111
MIR4793	0	0	0	0	0	0	0	2	0	0	0	0	0	0	0	0	0	0	0.111111
MIR4795	0	0	1	0	0	0	0	0	0	0	0	0	0	0	1	0	0	0	0.111111
MIR5000	0	0	0	0	0	0	0	0	0	0	0	0	0	0	0	0	2	0	0.111111
MIR506	0	0	0	0	0	2	0	0	0	0	0	0	0	0	0	0	0	0	0.111111
MIR539	0	0	0	0	0	0	0	0	0	0	0	0	0	1	0	1	0	0	0.111111
MIR542	0	0	1	0	1	0	0	0	0	0	0	0	0	0	0	0	0	0	0.111111
MIR548AR	0	0	0	0	0	1	0	0	0	0	0	0	0	1	0	0	0	0	0.111111
MIR548B	0	0	0	0	0	0	0	0	0	2	0	0	0	0	0	0	0	0	0.111111
MIR548I1	0	0	0	0	0	0	2	0	0	0	0	0	0	0	0	0	0	0	0.111111
MIR548M	0	2	0	0	0	0	0	0	0	0	0	0	0	0	0	0	0	0	0.111111
MIR556	0	0	0	0	0	0	0	0	1	1	0	0	0	0	0	0	0	0	0.111111
MIR5584	0	0	0	0	0	0	0	0	0	2	0	0	0	0	0	0	0	0	0.111111
MIR5703	0	0	0	0	0	0	0	0	0	0	0	0	0	0	0	0	0	2	0.111111
MIR580	0	0	0	0	0	0	0	0	0	0	0	0	0	1	0	1	0	0	0.111111
MIR589	0	0	2	0	0	0	0	0	0	0	0	0	0	0	0	0	0	0	0.111111
MIR618	1	0	0	0	0	1	0	0	0	0	0	0	0	0	0	0	0	0	0.111111
MIR622	0	0	0	0	0	0	0	0	0	0	0	0	0	2	0	0	0	0	0.111111
MIR662	0	0	0	0	0	0	2	0	0	0	0	0	0	0	0	0	0	0	0.111111
MIR676	0	0	0	0	0	0	0	0	0	0	0	0	0	1	0	0	1	0	0.111111
MIR885	0	0	0	0	0	2	0	0	0	0	0	0	0	0	0	0	0	0	0.111111
MIR892B	0	0	0	0	0	2	0	0	0	0	0	0	0	0	0	0	0	0	0.111111
MOS	0	0	0	0	1	1	0	0	0	0	0	0	0	0	0	0	0	0	0.111111
MS4A13	0	0	0	0	0	0	0	2	0	0	0	0	0	0	0	0	0	0	0.111111
MSGN1	0	0	0	0	0	2	0	0	0	0	0	0	0	0	0	0	0	0	0.111111
NDFIP2-AS1	0	0	1	0	0	0	0	0	0	0	1	0	0	0	0	0	0	0	0.111111
NKX2-8	0	0	0	1	0	0	0	1	0	0	0	0	0	0	0	0	0	0	0.111111
NKX6-3	0	0	0	0	0	2	0	0	0	0	0	0	0	0	0	0	0	0	0.111111
NMU	0	0	0	1	1	0	0	0	0	0	0	0	0	0	0	0	0	0	0.111111
NR0B2	0	0	0	0	0	2	0	0	0	0	0	0	0	0	0	0	0	0	0.111111
NRG1-IT3	0	0	0	0	0	2	0	0	0	0	0	0	0	0	0	0	0	0	0.111111
OPRD1	0	0	0	0	0	0	0	2	0	0	0	0	0	0	0	0	0	0	0.111111
OR10H1	0	0	0	0	0	2	0	0	0	0	0	0	0	0	0	0	0	0	0.111111
OR11H12	1	0	1	0	0	0	0	0	0	0	0	0	0	0	0	0	0	0	0.111111
OR11L1	0	0	1	0	0	1	0	0	0	0	0	0	0	0	0	0	0	0	0.111111
OR13C4	0	0	0	0	0	1	0	0	0	0	0	1	0	0	0	0	0	0	0.111111
OR13F1	0	0	0	1	0	1	0	0	0	0	0	0	0	0	0	0	0	0	0.111111
OR1N1	0	0	1	0	0	1	0	0	0	0	0	0	0	0	0	0	0	0	0.111111
OR1S2	0	0	0	0	0	2	0	0	0	0	0	0	0	0	0	0	0	0	0.111111
OR2L8	0	0	1	0	0	1	0	0	0	0	0	0	0	0	0	0	0	0	0.111111
OR2M2	0	0	0	0	0	0	0	2	0	0	0	0	0	0	0	0	0	0	0.111111
OR2M5	1	0	0	1	0	0	0	0	0	0	0	0	0	0	0	0	0	0	0.111111
OR2T33	0	0	0	0	0	1	1	0	0	0	0	0	0	0	0	0	0	0	0.111111
OR2T8	0	0	0	0	0	1	0	1	0	0	0	0	0	0	0	0	0	0	0.111111
OR2V2	0	0	0	0	0	2	0	0	0	0	0	0	0	0	0	0	0	0	0.111111
OR2W1	0	0	0	0	1	1	0	0	0	0	0	0	0	0	0	0	0	0	0.111111
OR4A16	0	0	0	0	0	1	0	1	0	0	0	0	0	0	0	0	0	0	0.111111
OR4A5	0	0	0	0	1	1	0	0	0	0	0	0	0	0	0	0	0	0	0.111111
OR4C13	0	0	1	0	0	1	0	0	0	0	0	0	0	0	0	0	0	0	0.111111
OR4K14	0	0	0	2	0	0	0	0	0	0	0	0	0	0	0	0	0	0	0.111111
OR4K2	0	0	0	0	1	1	0	0	0	0	0	0	0	0	0	0	0	0	0.111111
OR4L1	0	0	0	0	1	1	0	0	0	0	0	0	0	0	0	0	0	0	0.111111
OR4M1	0	0	1	0	0	1	0	0	0	0	0	0	0	0	0	0	0	0	0.111111
OR4N3P	0	0	0	0	0	2	0	0	0	0	0	0	0	0	0	0	0	0	0.111111
OR51F2	0	0	0	0	2	0	0	0	0	0	0	0	0	0	0	0	0	0	0.111111
OR52I2	0	0	0	0	0	1	0	0	0	0	0	0	0	0	0	0	0	1	0.111111
OR52L1	0	0	0	1	0	0	0	0	0	0	0	0	0	1	0	0	0	0	0.111111
OR56A3	0	0	0	0	0	1	0	0	1	0	0	0	0	0	0	0	0	0	0.111111
OR5AC2	0	0	0	0	0	2	0	0	0	0	0	0	0	0	0	0	0	0	0.111111
OR5AK4P	0	0	0	0	0	2	0	0	0	0	0	0	0	0	0	0	0	0	0.111111
OR5D13	0	0	0	0	2	0	0	0	0	0	0	0	0	0	0	0	0	0	0.111111
OR5D18	1	0	0	0	0	1	0	0	0	0	0	0	0	0	0	0	0	0	0.111111
OR5E1P	0	0	1	0	0	1	0	0	0	0	0	0	0	0	0	0	0	0	0.111111
OR5H14	0	0	2	0	0	0	0	0	0	0	0	0	0	0	0	0	0	0	0.111111
OR5K3	0	0	2	0	0	0	0	0	0	0	0	0	0	0	0	0	0	0	0.111111
OR5M10	0	0	2	0	0	0	0	0	0	0	0	0	0	0	0	0	0	0	0.111111
OR5P3	0	0	0	0	2	0	0	0	0	0	0	0	0	0	0	0	0	0	0.111111
OR5T3	0	0	0	0	1	1	0	0	0	0	0	0	0	0	0	0	0	0	0.111111
OR6C6	0	0	0	0	0	2	0	0	0	0	0	0	0	0	0	0	0	0	0.111111
OR6F1	0	0	0	0	0	0	0	0	0	0	0	0	0	2	0	0	0	0	0.111111
OR6K6	0	0	2	0	0	0	0	0	0	0	0	0	0	0	0	0	0	0	0.111111
OR8H2	0	0	0	0	1	1	0	0	0	0	0	0	0	0	0	0	0	0	0.111111
OR9I1	0	0	0	0	0	2	0	0	0	0	0	0	0	0	0	0	0	0	0.111111
OTUD6A	0	0	0	0	0	0	0	2	0	0	0	0	0	0	0	0	0	0	0.111111
PAGE3	0	0	0	0	0	0	1	1	0	0	0	0	0	0	0	0	0	0	0.111111
PGK2	0	0	0	0	0	2	0	0	0	0	0	0	0	0	0	0	0	0	0.111111
PHGR1	0	0	2	0	0	0	0	0	0	0	0	0	0	0	0	0	0	0	0.111111
PMS2L2	0	0	0	0	0	0	0	0	0	0	0	0	0	0	0	0	2	0	0.111111
PRAMEF11	0	0	1	0	0	1	0	0	0	0	0	0	0	0	0	0	0	0	0.111111
PRAMEF17	0	0	0	0	1	0	0	1	0	0	0	0	0	0	0	0	0	0	0.111111
PRHOXNB	0	0	0	0	0	0	0	2	0	0	0	0	0	0	0	0	0	0	0.111111
PRLHR	0	0	0	0	1	0	0	1	0	0	0	0	0	0	0	0	0	0	0.111111
PRM1	0	0	0	0	1	0	1	0	0	0	0	0	0	0	0	0	0	0	0.111111
PROP1	2	0	0	0	0	0	0	0	0	0	0	0	0	0	0	0	0	0	0.111111
PSG9	0	0	0	0	0	1	0	0	0	0	0	1	0	0	0	0	0	0	0.111111
PYDC1	0	0	0	0	0	1	0	0	0	0	0	0	0	0	1	0	0	0	0.111111
RBM14-RBM4	0	0	0	0	0	0	0	0	0	0	0	0	0	0	2	0	0	0	0.111111
RBMY2FP	0	0	0	0	0	1	0	0	0	0	0	0	0	1	0	0	0	0	0.111111
RFPL4A	0	0	0	0	1	1	0	0	0	0	0	0	0	0	0	0	0	0	0.111111
RNF186	0	0	0	0	0	2	0	0	0	0	0	0	0	0	0	0	0	0	0.111111
RNU6-69	0	0	2	0	0	0	0	0	0	0	0	0	0	0	0	0	0	0	0.111111
RPL29P2	0	0	0	0	0	0	0	0	2	0	0	0	0	0	0	0	0	0	0.111111
RXFP3	0	0	0	0	0	2	0	0	0	0	0	0	0	0	0	0	0	0	0.111111
SERPINB10	0	0	0	0	0	2	0	0	0	0	0	0	0	0	0	0	0	0	0.111111
SGOL1-AS1	0	0	0	0	0	2	0	0	0	0	0	0	0	0	0	0	0	0	0.111111
SLC35G3	0	0	0	0	0	1	0	0	0	0	1	0	0	0	0	0	0	0	0.111111
SLC6A1-AS1	0	0	0	0	0	0	1	0	0	0	0	0	0	0	0	1	0	0	0.111111
SLC7A13	0	0	0	0	0	2	0	0	0	0	0	0	0	0	0	0	0	0	0.111111
[truncated: 20,187 more rows]

## Sheet: 0
Supplemental Table 3. RNA-seq counts for nonRBPs in healthy cartilage (n=18) from Fisch et al. (2018).
NonRBPs	Normal_Cart_10_8	Normal_Cart_2_2	Normal_Cart_3_3	Normal_Cart_4_4	Normal_Cart_5_5	Normal_Cart_6_6	Normal_Cart_7_3	Normal_Cart_9_7	normal_01	normal_02	normal_03	normal_04	normal_05	normal_06	normal_07	normal_08	normal_09	normal_10	Average		6.00406	%
AA06	0	0	0	0	0	0	0	0	0	0	0	0	0	0	0	0	0	0	0
AADACL2	0	0	0	0	0	0	0	0	0	0	0	0	0	0	0	0	0	0	0
ABHD14A-ACY1	0	0	0	0	0	0	0	0	0	0	0	0	0	0	0	0	0	0	0
ACTRT2	0	0	0	0	0	0	0	0	0	0	0	0	0	0	0	0	0	0	0
AGSK1	0	0	0	0	0	0	0	0	0	0	0	0	0	0	0	0	0	0	0
AMY1A	0	0	0	0	0	0	0	0	0	0	0	0	0	0	0	0	0	0	0
AMY1B	0	0	0	0	0	0	0	0	0	0	0	0	0	0	0	0	0	0	0
AMY1C	0	0	0	0	0	0	0	0	0	0	0	0	0	0	0	0	0	0	0
ANKRD20A1	0	0	0	0	0	0	0	0	0	0	0	0	0	0	0	0	0	0	0
ANKRD20A2	0	0	0	0	0	0	0	0	0	0	0	0	0	0	0	0	0	0	0
ANKRD20A3	0	0	0	0	0	0	0	0	0	0	0	0	0	0	0	0	0	0	0
ANXA8	0	0	0	0	0	0	0	0	0	0	0	0	0	0	0	0	0	0	0
ANXA8L1	0	0	0	0	0	0	0	0	0	0	0	0	0	0	0	0	0	0	0
AP1B1P1	0	0	0	0	0	0	0	0	0	0	0	0	0	0	0	0	0	0	0
APITD1-CORT	0	0	0	0	0	0	0	0	0	0	0	0	0	0	0	0	0	0	0
APOBEC3A	0	0	0	0	0	0	0	0	0	0	0	0	0	0	0	0	0	0	0
APOBEC3A_B	0	0	0	0	0	0	0	0	0	0	0	0	0	0	0	0	0	0	0
APOC2	0	0	0	0	0	0	0	0	0	0	0	0	0	0	0	0	0	0	0
APOC4	0	0	0	0	0	0	0	0	0	0	0	0	0	0	0	0	0	0	0
ARL17B	0	0	0	0	0	0	0	0	0	0	0	0	0	0	0	0	0	0	0
ARPC4-TTLL3	0	0	0	0	0	0	0	0	0	0	0	0	0	0	0	0	0	0	0
ASMT	0	0	0	0	0	0	0	0	0	0	0	0	0	0	0	0	0	0	0
ASMTL	0	0	0	0	0	0	0	0	0	0	0	0	0	0	0	0	0	0	0
ASMTL-AS1	0	0	0	0	0	0	0	0	0	0	0	0	0	0	0	0	0	0	0
ATP5J2-PTCD1	0	0	0	0	0	0	0	0	0	0	0	0	0	0	0	0	0	0	0
ATP6V1G2-DDX39B	0	0	0	0	0	0	0	0	0	0	0	0	0	0	0	0	0	0	0
AZGP1P1	0	0	0	0	0	0	0	0	0	0	0	0	0	0	0	0	0	0	0
BAGE2	0	0	0	0	0	0	0	0	0	0	0	0	0	0	0	0	0	0	0
BAGE3	0	0	0	0	0	0	0	0	0	0	0	0	0	0	0	0	0	0	0
BAGE4	0	0	0	0	0	0	0	0	0	0	0	0	0	0	0	0	0	0	0
BAGE5	0	0	0	0	0	0	0	0	0	0	0	0	0	0	0	0	0	0	0
BCL2L2-PABPN1	0	0	0	0	0	0	0	0	0	0	0	0	0	0	0	0	0	0	0
BIVM-ERCC5	0	0	0	0	0	0	0	0	0	0	0	0	0	0	0	0	0	0	0
BMS1P1	0	0	0	0	0	0	0	0	0	0	0	0	0	0	0	0	0	0	0
BMS1P2	0	0	0	0	0	0	0	0	0	0	0	0	0	0	0	0	0	0	0
BMS1P5	0	0	0	0	0	0	0	0	0	0	0	0	0	0	0	0	0	0	0
BMS1P6	0	0	0	0	0	0	0	0	0	0	0	0	0	0	0	0	0	0	0
BOLA2	0	0	0	0	0	0	0	0	0	0	0	0	0	0	0	0	0	0	0
BOLA2B	0	0	0	0	0	0	0	0	0	0	0	0	0	0	0	0	0	0	0
BPY2	0	0	0	0	0	0	0	0	0	0	0	0	0	0	0	0	0	0	0
BPY2B	0	0	0	0	0	0	0	0	0	0	0	0	0	0	0	0	0	0	0
BPY2C	0	0	0	0	0	0	0	0	0	0	0	0	0	0	0	0	0	0	0
C10orf32-AS3MT	0	0	0	0	0	0	0	0	0	0	0	0	0	0	0	0	0	0	0
C11orf52	0	0	0	0	0	0	0	0	0	0	0	0	0	0	0	0	0	0	0
C12orf42	0	0	0	0	0	0	0	0	0	0	0	0	0	0	0	0	0	0	0
C16orf97	0	0	0	0	0	0	0	0	0	0	0	0	0	0	0	0	0	0	0
C19orf33	0	0	0	0	0	0	0	0	0	0	0	0	0	0	0	0	0	0	0
C1QTNF5	0	0	0	0	0	0	0	0	0	0	0	0	0	0	0	0	0	0	0
C1orf151-NBL1	0	0	0	0	0	0	0	0	0	0	0	0	0	0	0	0	0	0	0
C1orf68	0	0	0	0	0	0	0	0	0	0	0	0	0	0	0	0	0	0	0
C2orf27B	0	0	0	0	0	0	0	0	0	0	0	0	0	0	0	0	0	0	0
C4A	0	0	0	0	0	0	0	0	0	0	0	0	0	0	0	0	0	0	0
C4B	0	0	0	0	0	0	0	0	0	0	0	0	0	0	0	0	0	0	0
C4B_2	0	0	0	0	0	0	0	0	0	0	0	0	0	0	0	0	0	0	0
C7orf33	0	0	0	0	0	0	0	0	0	0	0	0	0	0	0	0	0	0	0
C7orf55-LUC7L2	0	0	0	0	0	0	0	0	0	0	0	0	0	0	0	0	0	0	0
C8orf69	0	0	0	0	0	0	0	0	0	0	0	0	0	0	0	0	0	0	0
CBWD5	0	0	0	0	0	0	0	0	0	0	0	0	0	0	0	0	0	0	0
CCDC169-SOHLH2	0	0	0	0	0	0	0	0	0	0	0	0	0	0	0	0	0	0	0
CCL15	0	0	0	0	0	0	0	0	0	0	0	0	0	0	0	0	0	0	0
CCL15-CCL14	0	0	0	0	0	0	0	0	0	0	0	0	0	0	0	0	0	0	0
CCL3L1	0	0	0	0	0	0	0	0	0	0	0	0	0	0	0	0	0	0	0
CCL3L3	0	0	0	0	0	0	0	0	0	0	0	0	0	0	0	0	0	0	0
CCL4L1	0	0	0	0	0	0	0	0	0	0	0	0	0	0	0	0	0	0	0
CCL4L2	0	0	0	0	0	0	0	0	0	0	0	0	0	0	0	0	0	0	0
CD300LD	0	0	0	0	0	0	0	0	0	0	0	0	0	0	0	0	0	0	0
CD99P1	0	0	0	0	0	0	0	0	0	0	0	0	0	0	0	0	0	0	0
CDK3	0	0	0	0	0	0	0	0	0	0	0	0	0	0	0	0	0	0	0
CDY1	0	0	0	0	0	0	0	0	0	0	0	0	0	0	0	0	0	0	0
CDY1B	0	0	0	0	0	0	0	0	0	0	0	0	0	0	0	0	0	0	0
CDY2A	0	0	0	0	0	0	0	0	0	0	0	0	0	0	0	0	0	0	0
CDY2B	0	0	0	0	0	0	0	0	0	0	0	0	0	0	0	0	0	0	0
CENPVP1	0	0	0	0	0	0	0	0	0	0	0	0	0	0	0	0	0	0	0
CENPVP2	0	0	0	0	0	0	0	0	0	0	0	0	0	0	0	0	0	0	0
CERS6-AS1	0	0	0	0	0	0	0	0	0	0	0	0	0	0	0	0	0	0	0
CFC1B	0	0	0	0	0	0	0	0	0	0	0	0	0	0	0	0	0	0	0
CGB	0	0	0	0	0	0	0	0	0	0	0	0	0	0	0	0	0	0	0
CGB2	0	0	0	0	0	0	0	0	0	0	0	0	0	0	0	0	0	0	0
CGB8	0	0	0	0	0	0	0	0	0	0	0	0	0	0	0	0	0	0	0
CHKB-CPT1B	0	0	0	0	0	0	0	0	0	0	0	0	0	0	0	0	0	0	0
CKLF-CMTM1	0	0	0	0	0	0	0	0	0	0	0	0	0	0	0	0	0	0	0
CLDN17	0	0	0	0	0	0	0	0	0	0	0	0	0	0	0	0	0	0	0
CLDN22	0	0	0	0	0	0	0	0	0	0	0	0	0	0	0	0	0	0	0
CLRN2	0	0	0	0	0	0	0	0	0	0	0	0	0	0	0	0	0	0	0
CORO7-PAM16	0	0	0	0	0	0	0	0	0	0	0	0	0	0	0	0	0	0	0
CRLF2	0	0	0	0	0	0	0	0	0	0	0	0	0	0	0	0	0	0	0
CRYGB	0	0	0	0	0	0	0	0	0	0	0	0	0	0	0	0	0	0	0
CSAG2	0	0	0	0	0	0	0	0	0	0	0	0	0	0	0	0	0	0	0
CSAG3	0	0	0	0	0	0	0	0	0	0	0	0	0	0	0	0	0	0	0
CSF2RA	0	0	0	0	0	0	0	0	0	0	0	0	0	0	0	0	0	0	0
CSH1	0	0	0	0	0	0	0	0	0	0	0	0	0	0	0	0	0	0	0
CSN1S2BP	0	0	0	0	0	0	0	0	0	0	0	0	0	0	0	0	0	0	0
CSPG4P1Y	0	0	0	0	0	0	0	0	0	0	0	0	0	0	0	0	0	0	0
CT45A2	0	0	0	0	0	0	0	0	0	0	0	0	0	0	0	0	0	0	0
CT45A3	0	0	0	0	0	0	0	0	0	0	0	0	0	0	0	0	0	0	0
CT45A4	0	0	0	0	0	0	0	0	0	0	0	0	0	0	0	0	0	0	0
CT45A5	0	0	0	0	0	0	0	0	0	0	0	0	0	0	0	0	0	0	0
CT45A6	0	0	0	0	0	0	0	0	0	0	0	0	0	0	0	0	0	0	0
CT47A1	0	0	0	0	0	0	0	0	0	0	0	0	0	0	0	0	0	0	0
CT47A10	0	0	0	0	0	0	0	0	0	0	0	0	0	0	0	0	0	0	0
CT47A11	0	0	0	0	0	0	0	0	0	0	0	0	0	0	0	0	0	0	0
CT47A12	0	0	0	0	0	0	0	0	0	0	0	0	0	0	0	0	0	0	0
CT47A2	0	0	0	0	0	0	0	0	0	0	0	0	0	0	0	0	0	0	0
CT47A3	0	0	0	0	0	0	0	0	0	0	0	0	0	0	0	0	0	0	0
CT47A4	0	0	0	0	0	0	0	0	0	0	0	0	0	0	0	0	0	0	0
CT47A5	0	0	0	0	0	0	0	0	0	0	0	0	0	0	0	0	0	0	0
CT47A6	0	0	0	0	0	0	0	0	0	0	0	0	0	0	0	0	0	0	0
CT47A7	0	0	0	0	0	0	0	0	0	0	0	0	0	0	0	0	0	0	0
CT47A8	0	0	0	0	0	0	0	0	0	0	0	0	0	0	0	0	0	0	0
CT47A9	0	0	0	0	0	0	0	0	0	0	0	0	0	0	0	0	0	0	0
CTAG1A	0	0	0	0	0	0	0	0	0	0	0	0	0	0	0	0	0	0	0
CTAG1B	0	0	0	0	0	0	0	0	0	0	0	0	0	0	0	0	0	0	0
CTSL1P2	0	0	0	0	0	0	0	0	0	0	0	0	0	0	0	0	0	0	0
CUZD1	0	0	0	0	0	0	0	0	0	0	0	0	0	0	0	0	0	0	0
CXADRP2	0	0	0	0	0	0	0	0	0	0	0	0	0	0	0	0	0	0	0
CXXC1P1	0	0	0	0	0	0	0	0	0	0	0	0	0	0	0	0	0	0	0
CXorf49	0	0	0	0	0	0	0	0	0	0	0	0	0	0	0	0	0	0	0
CXorf49B	0	0	0	0	0	0	0	0	0	0	0	0	0	0	0	0	0	0	0
CXorf51A	0	0	0	0	0	0	0	0	0	0	0	0	0	0	0	0	0	0	0
CXorf51B	0	0	0	0	0	0	0	0	0	0	0	0	0	0	0	0	0	0	0
CXorf61	0	0	0	0	0	0	0	0	0	0	0	0	0	0	0	0	0	0	0
CXorf66	0	0	0	0	0	0	0	0	0	0	0	0	0	0	0	0	0	0	0
DDX11L9	0	0	0	0	0	0	0	0	0	0	0	0	0	0	0	0	0	0	0
DEFA1	0	0	0	0	0	0	0	0	0	0	0	0	0	0	0	0	0	0	0
DEFA1B	0	0	0	0	0	0	0	0	0	0	0	0	0	0	0	0	0	0	0
DEFA3	0	0	0	0	0	0	0	0	0	0	0	0	0	0	0	0	0	0	0
DEFA4	0	0	0	0	0	0	0	0	0	0	0	0	0	0	0	0	0	0	0
DEFA9P	0	0	0	0	0	0	0	0	0	0	0	0	0	0	0	0	0	0	0
DEFB103B	0	0	0	0	0	0	0	0	0	0	0	0	0	0	0	0	0	0	0
DEFB104A	0	0	0	0	0	0	0	0	0	0	0	0	0	0	0	0	0	0	0
DEFB104B	0	0	0	0	0	0	0	0	0	0	0	0	0	0	0	0	0	0	0
DEFB105A	0	0	0	0	0	0	0	0	0	0	0	0	0	0	0	0	0	0	0
DEFB105B	0	0	0	0	0	0	0	0	0	0	0	0	0	0	0	0	0	0	0
DEFB106A	0	0	0	0	0	0	0	0	0	0	0	0	0	0	0	0	0	0	0
DEFB106B	0	0	0	0	0	0	0	0	0	0	0	0	0	0	0	0	0	0	0
DEFB107A	0	0	0	0	0	0	0	0	0	0	0	0	0	0	0	0	0	0	0
DEFB107B	0	0	0	0	0	0	0	0	0	0	0	0	0	0	0	0	0	0	0
DEFB113	0	0	0	0	0	0	0	0	0	0	0	0	0	0	0	0	0	0	0
DEFB114	0	0	0	0	0	0	0	0	0	0	0	0	0	0	0	0	0	0	0
DEFB130	0	0	0	0	0	0	0	0	0	0	0	0	0	0	0	0	0	0	0
DEFB131	0	0	0	0	0	0	0	0	0	0	0	0	0	0	0	0	0	0	0
DEFB133	0	0	0	0	0	0	0	0	0	0	0	0	0	0	0	0	0	0	0
DEFB4A	0	0	0	0	0	0	0	0	0	0	0	0	0	0	0	0	0	0	0
DEFB4B	0	0	0	0	0	0	0	0	0	0	0	0	0	0	0	0	0	0	0
DEFT1P	0	0	0	0	0	0	0	0	0	0	0	0	0	0	0	0	0	0	0
DEFT1P2	0	0	0	0	0	0	0	0	0	0	0	0	0	0	0	0	0	0	0
DHRSX	0	0	0	0	0	0	0	0	0	0	0	0	0	0	0	0	0	0	0
DMRTC1	0	0	0	0	0	0	0	0	0	0	0	0	0	0	0	0	0	0	0
DMRTC1B	0	0	0	0	0	0	0	0	0	0	0	0	0	0	0	0	0	0	0
DNAJC25-GNG10	0	0	0	0	0	0	0	0	0	0	0	0	0	0	0	0	0	0	0
DUX4	0	0	0	0	0	0	0	0	0	0	0	0	0	0	0	0	0	0	0
DUX4L	0	0	0	0	0	0	0	0	0	0	0	0	0	0	0	0	0	0	0
DUX4L2	0	0	0	0	0	0	0	0	0	0	0	0	0	0	0	0	0	0	0
DUX4L3	0	0	0	0	0	0	0	0	0	0	0	0	0	0	0	0	0	0	0
DUX4L5	0	0	0	0	0	0	0	0	0	0	0	0	0	0	0	0	0	0	0
DUX4L6	0	0	0	0	0	0	0	0	0	0	0	0	0	0	0	0	0	0	0
DUX4L7	0	0	0	0	0	0	0	0	0	0	0	0	0	0	0	0	0	0	0
F8A2	0	0	0	0	0	0	0	0	0	0	0	0	0	0	0	0	0	0	0
F8A3	0	0	0	0	0	0	0	0	0	0	0	0	0	0	0	0	0	0	0
FAM133DP	0	0	0	0	0	0	0	0	0	0	0	0	0	0	0	0	0	0	0
FAM138A	0	0	0	0	0	0	0	0	0	0	0	0	0	0	0	0	0	0	0
FAM138C	0	0	0	0	0	0	0	0	0	0	0	0	0	0	0	0	0	0	0
FAM138E	0	0	0	0	0	0	0	0	0	0	0	0	0	0	0	0	0	0	0
FAM138F	0	0	0	0	0	0	0	0	0	0	0	0	0	0	0	0	0	0	0
FAM156B	0	0	0	0	0	0	0	0	0	0	0	0	0	0	0	0	0	0	0
FAM197Y2	0	0	0	0	0	0	0	0	0	0	0	0	0	0	0	0	0	0	0
FAM197Y5	0	0	0	0	0	0	0	0	0	0	0	0	0	0	0	0	0	0	0
FAM223A	0	0	0	0	0	0	0	0	0	0	0	0	0	0	0	0	0	0	0
FAM223B	0	0	0	0	0	0	0	0	0	0	0	0	0	0	0	0	0	0	0
FAM224A	0	0	0	0	0	0	0	0	0	0	0	0	0	0	0	0	0	0	0
FAM224B	0	0	0	0	0	0	0	0	0	0	0	0	0	0	0	0	0	0	0
FAM226A	0	0	0	0	0	0	0	0	0	0	0	0	0	0	0	0	0	0	0
FAM226B	0	0	0	0	0	0	0	0	0	0	0	0	0	0	0	0	0	0	0
FAM230C	0	0	0	0	0	0	0	0	0	0	0	0	0	0	0	0	0	0	0
FAM25B	0	0	0	0	0	0	0	0	0	0	0	0	0	0	0	0	0	0	0
FAM25C	0	0	0	0	0	0	0	0	0	0	0	0	0	0	0	0	0	0	0
FAM25G	0	0	0	0	0	0	0	0	0	0	0	0	0	0	0	0	0	0	0
FAM27B	0	0	0	0	0	0	0	0	0	0	0	0	0	0	0	0	0	0	0
FAM41AY1	0	0	0	0	0	0	0	0	0	0	0	0	0	0	0	0	0	0	0
FAM41AY2	0	0	0	0	0	0	0	0	0	0	0	0	0	0	0	0	0	0	0
FAM74A2	0	0	0	0	0	0	0	0	0	0	0	0	0	0	0	0	0	0	0
FAM74A4	0	0	0	0	0	0	0	0	0	0	0	0	0	0	0	0	0	0	0
FAM90A10P	0	0	0	0	0	0	0	0	0	0	0	0	0	0	0	0	0	0	0
FAM90A27P	0	0	0	0	0	0	0	0	0	0	0	0	0	0	0	0	0	0	0
FAM90A7P	0	0	0	0	0	0	0	0	0	0	0	0	0	0	0	0	0	0	0
FAM95B1	0	0	0	0	0	0	0	0	0	0	0	0	0	0	0	0	0	0	0
FAM9B	0	0	0	0	0	0	0	0	0	0	0	0	0	0	0	0	0	0	0
FATE1	0	0	0	0	0	0	0	0	0	0	0	0	0	0	0	0	0	0	0
FGF4	0	0	0	0	0	0	0	0	0	0	0	0	0	0	0	0	0	0	0
FIGLA	0	0	0	0	0	0	0	0	0	0	0	0	0	0	0	0	0	0	0
FLJ43315	0	0	0	0	0	0	0	0	0	0	0	0	0	0	0	0	0	0	0
FLJ46446	0	0	0	0	0	0	0	0	0	0	0	0	0	0	0	0	0	0	0
FOXD4L2	0	0	0	0	0	0	0	0	0	0	0	0	0	0	0	0	0	0	0
FOXD4L4	0	0	0	0	0	0	0	0	0	0	0	0	0	0	0	0	0	0	0
FOXD4L6	0	0	0	0	0	0	0	0	0	0	0	0	0	0	0	0	0	0	0
FRG2	0	0	0	0	0	0	0	0	0	0	0	0	0	0	0	0	0	0	0
FRG2C	0	0	0	0	0	0	0	0	0	0	0	0	0	0	0	0	0	0	0
FRMPD2P1	0	0	0	0	0	0	0	0	0	0	0	0	0	0	0	0	0	0	0
FSBP	0	0	0	0	0	0	0	0	0	0	0	0	0	0	0	0	0	0	0
FTH1P18	0	0	0	0	0	0	0	0	0	0	0	0	0	0	0	0	0	0	0
GAGE12B	0	0	0	0	0	0	0	0	0	0	0	0	0	0	0	0	0	0	0
GAGE12C	0	0	0	0	0	0	0	0	0	0	0	0	0	0	0	0	0	0	0
GAGE12D	0	0	0	0	0	0	0	0	0	0	0	0	0	0	0	0	0	0	0
GAGE12E	0	0	0	0	0	0	0	0	0	0	0	0	0	0	0	0	0	0	0
GAGE12F	0	0	0	0	0	0	0	0	0	0	0	0	0	0	0	0	0	0	0
GAGE12G	0	0	0	0	0	0	0	0	0	0	0	0	0	0	0	0	0	0	0
GAGE12H	0	0	0	0	0	0	0	0	0	0	0	0	0	0	0	0	0	0	0
GAGE12I	0	0	0	0	0	0	0	0	0	0	0	0	0	0	0	0	0	0	0
GAGE12J	0	0	0	0	0	0	0	0	0	0	0	0	0	0	0	0	0	0	0
GAGE13	0	0	0	0	0	0	0	0	0	0	0	0	0	0	0	0	0	0	0
GAGE2A	0	0	0	0	0	0	0	0	0	0	0	0	0	0	0	0	0	0	0
GAGE2B	0	0	0	0	0	0	0	0	0	0	0	0	0	0	0	0	0	0	0
GAGE2C	0	0	0	0	0	0	0	0	0	0	0	0	0	0	0	0	0	0	0
GAGE2D	0	0	0	0	0	0	0	0	0	0	0	0	0	0	0	0	0	0	0
GAGE2E	0	0	0	0	0	0	0	0	0	0	0	0	0	0	0	0	0	0	0
GAGE4	0	0	0	0	0	0	0	0	0	0	0	0	0	0	0	0	0	0	0
GAGE5	0	0	0	0	0	0	0	0	0	0	0	0	0	0	0	0	0	0	0
GAGE6	0	0	0	0	0	0	0	0	0	0	0	0	0	0	0	0	0	0	0
GAGE7	0	0	0	0	0	0	0	0	0	0	0	0	0	0	0	0	0	0	0
GAGE8	0	0	0	0	0	0	0	0	0	0	0	0	0	0	0	0	0	0	0
GATSL1	0	0	0	0	0	0	0	0	0	0	0	0	0	0	0	0	0	0	0
GDF1	0	0	0	0	0	0	0	0	0	0	0	0	0	0	0	0	0	0	0
GIMAP1-GIMAP5	0	0	0	0	0	0	0	0	0	0	0	0	0	0	0	0	0	0	0
GJA9	0	0	0	0	0	0	0	0	0	0	0	0	0	0	0	0	0	0	0
GOLGA2P2Y	0	0	0	0	0	0	0	0	0	0	0	0	0	0	0	0	0	0	0
GOLGA2P3Y	0	0	0	0	0	0	0	0	0	0	0	0	0	0	0	0	0	0	0
GOLGA8F	0	0	0	0	0	0	0	0	0	0	0	0	0	0	0	0	0	0	0
GOLGA8G	0	0	0	0	0	0	0	0	0	0	0	0	0	0	0	0	0	0	0
GP1BB	0	0	0	0	0	0	0	0	0	0	0	0	0	0	0	0	0	0	0
GPR141	0	0	0	0	0	0	0	0	0	0	0	0	0	0	0	0	0	0	0
GPR89C	0	0	0	0	0	0	0	0	0	0	0	0	0	0	0	0	0	0	0
GRAPL	0	0	0	0	0	0	0	0	0	0	0	0	0	0	0	0	0	0	0
GSTT2B	0	0	0	0	0	0	0	0	0	0	0	0	0	0	0	0	0	0	0
GTF2A1L	0	0	0	0	0	0	0	0	0	0	0	0	0	0	0	0	0	0	0
GTF2IP1	0	0	0	0	0	0	0	0	0	0	0	0	0	0	0	0	0	0	0
GTPBP6	0	0	0	0	0	0	0	0	0	0	0	0	0	0	0	0	0	0	0
H2AFB1	0	0	0	0	0	0	0	0	0	0	0	0	0	0	0	0	0	0	0
H2AFB2	0	0	0	0	0	0	0	0	0	0	0	0	0	0	0	0	0	0	0
H2AFB3	0	0	0	0	0	0	0	0	0	0	0	0	0	0	0	0	0	0	0
H2BFWT	0	0	0	0	0	0	0	0	0	0	0	0	0	0	0	0	0	0	0
H3F3AP4	0	0	0	0	0	0	0	0	0	0	0	0	0	0	0	0	0	0	0
HEPN1	0	0	0	0	0	0	0	0	0	0	0	0	0	0	0	0	0	0	0
HIST1H2APS1	0	0	0	0	0	0	0	0	0	0	0	0	0	0	0	0	0	0	0
HIST1H2BA	0	0	0	0	0	0	0	0	0	0	0	0	0	0	0	0	0	0	0
HIST1H3F	0	0	0	0	0	0	0	0	0	0	0	0	0	0	0	0	0	0	0
HIST2H2AA3	0	0	0	0	0	0	0	0	0	0	0	0	0	0	0	0	0	0	0
HIST2H2AA4	0	0	0	0	0	0	0	0	0	0	0	0	0	0	0	0	0	0	0
HIST2H3A	0	0	0	0	0	0	0	0	0	0	0	0	0	0	0	0	0	0	0
HIST2H3C	0	0	0	0	0	0	0	0	0	0	0	0	0	0	0	0	0	0	0
HIST2H4A	0	0	0	0	0	0	0	0	0	0	0	0	0	0	0	0	0	0	0
HIST2H4B	0	0	0	0	0	0	0	0	0	0	0	0	0	0	0	0	0	0	0
HLA-DRB3	0	0	0	0	0	0	0	0	0	0	0	0	0	0	0	0	0	0	0
HLA-DRB4	0	0	0	0	0	0	0	0	0	0	0	0	0	0	0	0	0	0	0
HNRNPA1P10	0	0	0	0	0	0	0	0	0	0	0	0	0	0	0	0	0	0	0
HOXA10-HOXA9	0	0	0	0	0	0	0	0	0	0	0	0	0	0	0	0	0	0	0
HOXB-AS5	0	0	0	0	0	0	0	0	0	0	0	0	0	0	0	0	0	0	0
HSFX1	0	0	0	0	0	0	0	0	0	0	0	0	0	0	0	0	0	0	0
HSFX2	0	0	0	0	0	0	0	0	0	0	0	0	0	0	0	0	0	0	0
HSFY1	0	0	0	0	0	0	0	0	0	0	0	0	0	0	0	0	0	0	0
HSFY2	0	0	0	0	0	0	0	0	0	0	0	0	0	0	0	0	0	0	0
HSPB3	0	0	0	0	0	0	0	0	0	0	0	0	0	0	0	0	0	0	0
HTN1	0	0	0	0	0	0	0	0	0	0	0	0	0	0	0	0	0	0	0
HTN3	0	0	0	0	0	0	0	0	0	0	0	0	0	0	0	0	0	0	0
HYI	0	0	0	0	0	0	0	0	0	0	0	0	0	0	0	0	0	0	0
IFNA17	0	0	0	0	0	0	0	0	0	0	0	0	0	0	0	0	0	0	0
IFNL2	0	0	0	0	0	0	0	0	0	0	0	0	0	0	0	0	0	0	0
IL3RA	0	0	0	0	0	0	0	0	0	0	0	0	0	0	0	0	0	0	0
IL9R	0	0	0	0	0	0	0	0	0	0	0	0	0	0	0	0	0	0	0
INE2	0	0	0	0	0	0	0	0	0	0	0	0	0	0	0	0	0	0	0
IPO11-LRRC70	0	0	0	0	0	0	0	0	0	0	0	0	0	0	0	0	0	0	0
IQCJ-SCHIP1	0	0	0	0	0	0	0	0	0	0	0	0	0	0	0	0	0	0	0
KGFLP1	0	0	0	0	0	0	0	0	0	0	0	0	0	0	0	0	0	0	0
KIR2DL2	0	0	0	0	0	0	0	0	0	0	0	0	0	0	0	0	0	0	0
KIR2DL4	0	0	0	0	0	0	0	0	0	0	0	0	0	0	0	0	0	0	0
KIR2DL5A	0	0	0	0	0	0	0	0	0	0	0	0	0	0	0	0	0	0	0
KIR2DL5B	0	0	0	0	0	0	0	0	0	0	0	0	0	0	0	0	0	0	0
KIR2DS1	0	0	0	0	0	0	0	0	0	0	0	0	0	0	0	0	0	0	0
KIR2DS2	0	0	0	0	0	0	0	0	0	0	0	0	0	0	0	0	0	0	0
KIR2DS3	0	0	0	0	0	0	0	0	0	0	0	0	0	0	0	0	0	0	0
KIR2DS5	0	0	0	0	0	0	0	0	0	0	0	0	0	0	0	0	0	0	0
KIR3DS1	0	0	0	0	0	0	0	0	0	0	0	0	0	0	0	0	0	0	0
KLRC3	0	0	0	0	0	0	0	0	0	0	0	0	0	0	0	0	0	0	0
KLRK1	0	0	0	0	0	0	0	0	0	0	0	0	0	0	0	0	0	0	0
KRT25	0	0	0	0	0	0	0	0	0	0	0	0	0	0	0	0	0	0	0
KRTAP1-3	0	0	0	0	0	0	0	0	0	0	0	0	0	0	0	0	0	0	0
KRTAP1-5	0	0	0	0	0	0	0	0	0	0	0	0	0	0	0	0	0	0	0
KRTAP12-1	0	0	0	0	0	0	0	0	0	0	0	0	0	0	0	0	0	0	0
KRTAP12-3	0	0	0	0	0	0	0	0	0	0	0	0	0	0	0	0	0	0	0
KRTAP19-1	0	0	0	0	0	0	0	0	0	0	0	0	0	0	0	0	0	0	0
KRTAP19-2	0	0	0	0	0	0	0	0	0	0	0	0	0	0	0	0	0	0	0
KRTAP19-3	0	0	0	0	0	0	0	0	0	0	0	0	0	0	0	0	0	0	0
KRTAP19-4	0	0	0	0	0	0	0	0	0	0	0	0	0	0	0	0	0	0	0
KRTAP19-5	0	0	0	0	0	0	0	0	0	0	0	0	0	0	0	0	0	0	0
KRTAP19-6	0	0	0	0	0	0	0	0	0	0	0	0	0	0	0	0	0	0	0
KRTAP19-7	0	0	0	0	0	0	0	0	0	0	0	0	0	0	0	0	0	0	0
KRTAP2-4	0	0	0	0	0	0	0	0	0	0	0	0	0	0	0	0	0	0	0
KRTAP20-1	0	0	0	0	0	0	0	0	0	0	0	0	0	0	0	0	0	0	0
KRTAP20-2	0	0	0	0	0	0	0	0	0	0	0	0	0	0	0	0	0	0	0
KRTAP21-2	0	0	0	0	0	0	0	0	0	0	0	0	0	0	0	0	0	0	0
KRTAP21-3	0	0	0	0	0	0	0	0	0	0	0	0	0	0	0	0	0	0	0
KRTAP22-2	0	0	0	0	0	0	0	0	0	0	0	0	0	0	0	0	0	0	0
KRTAP23-1	0	0	0	0	0	0	0	0	0	0	0	0	0	0	0	0	0	0	0
KRTAP25-1	0	0	0	0	0	0	0	0	0	0	0	0	0	0	0	0	0	0	0
KRTAP29-1	0	0	0	0	0	0	0	0	0	0	0	0	0	0	0	0	0	0	0
KRTAP3-1	0	0	0	0	0	0	0	0	0	0	0	0	0	0	0	0	0	0	0
KRTAP4-7	0	0	0	0	0	0	0	0	0	0	0	0	0	0	0	0	0	0	0
KRTAP4-8	0	0	0	0	0	0	0	0	0	0	0	0	0	0	0	0	0	0	0
KRTAP5-2	0	0	0	0	0	0	0	0	0	0	0	0	0	0	0	0	0	0	0
KRTAP6-1	0	0	0	0	0	0	0	0	0	0	0	0	0	0	0	0	0	0	0
KRTAP6-2	0	0	0	0	0	0	0	0	0	0	0	0	0	0	0	0	0	0	0
KRTAP9-2	0	0	0	0	0	0	0	0	0	0	0	0	0	0	0	0	0	0	0
KTI12	0	0	0	0	0	0	0	0	0	0	0	0	0	0	0	0	0	0	0
LCE1D	0	0	0	0	0	0	0	0	0	0	0	0	0	0	0	0	0	0	0
LCE2B	0	0	0	0	0	0	0	0	0	0	0	0	0	0	0	0	0	0	0
LCE3B	0	0	0	0	0	0	0	0	0	0	0	0	0	0	0	0	0	0	0
LCE3C	0	0	0	0	0	0	0	0	0	0	0	0	0	0	0	0	0	0	0
LCE4A	0	0	0	0	0	0	0	0	0	0	0	0	0	0	0	0	0	0	0
LELP1	0	0	0	0	0	0	0	0	0	0	0	0	0	0	0	0	0	0	0
LGALS16	0	0	0	0	0	0	0	0	0	0	0	0	0	0	0	0	0	0	0
LGALS7	0	0	0	0	0	0	0	0	0	0	0	0	0	0	0	0	0	0	0
LIMS3	0	0	0	0	0	0	0	0	0	0	0	0	0	0	0	0	0	0	0
LIMS3L	0	0	0	0	0	0	0	0	0	0	0	0	0	0	0	0	0	0	0
LINC00102	0	0	0	0	0	0	0	0	0	0	0	0	0	0	0	0	0	0	0
LINC00111	0	0	0	0	0	0	0	0	0	0	0	0	0	0	0	0	0	0	0
LINC00159	0	0	0	0	0	0	0	0	0	0	0	0	0	0	0	0	0	0	0
LINC00207	0	0	0	0	0	0	0	0	0	0	0	0	0	0	0	0	0	0	0
LINC00446	0	0	0	0	0	0	0	0	0	0	0	0	0	0	0	0	0	0	0
LINC00516	0	0	0	0	0	0	0	0	0	0	0	0	0	0	0	0	0	0	0
LINC00609	0	0	0	0	0	0	0	0	0	0	0	0	0	0	0	0	0	0	0
LINC00633	0	0	0	0	0	0	0	0	0	0	0	0	0	0	0	0	0	0	0
LINC00684	0	0	0	0	0	0	0	0	0	0	0	0	0	0	0	0	0	0	0
LINC00685	0	0	0	0	0	0	0	0	0	0	0	0	0	0	0	0	0	0	0
LINC00841	0	0	0	0	0	0	0	0	0	0	0	0	0	0	0	0	0	0	0
LIPN	0	0	0	0	0	0	0	0	0	0	0	0	0	0	0	0	0	0	0
LOC100093631	0	0	0	0	0	0	0	0	0	0	0	0	0	0	0	0	0	0	0
LOC100129083	0	0	0	0	0	0	0	0	0	0	0	0	0	0	0	0	0	0	0
LOC100130000	0	0	0	0	0	0	0	0	0	0	0	0	0	0	0	0	0	0	0
LOC100130452	0	0	0	0	0	0	0	0	0	0	0	0	0	0	0	0	0	0	0
LOC100130480	0	0	0	0	0	0	0	0	0	0	0	0	0	0	0	0	0	0	0
LOC100132062	0	0	0	0	0	0	0	0	0	0	0	0	0	0	0	0	0	0	0
LOC100132287	0	0	0	0	0	0	0	0	0	0	0	0	0	0	0	0	0	0	0
LOC100132741	0	0	0	0	0	0	0	0	0	0	0	0	0	0	0	0	0	0	0
LOC100133123	0	0	0	0	0	0	0	0	0	0	0	0	0	0	0	0	0	0	0
LOC100133267	0	0	0	0	0	0	0	0	0	0	0	0	0	0	0	0	0	0	0
LOC100233156	0	0	0	0	0	0	0	0	0	0	0	0	0	0	0	0	0	0	0
LOC100287704	0	0	0	0	0	0	0	0	0	0	0	0	0	0	0	0	0	0	0
LOC100287834	0	0	0	0	0	0	0	0	0	0	0	0	0	0	0	0	0	0	0
LOC100288255	0	0	0	0	0	0	0	0	0	0	0	0	0	0	0	0	0	0	0
LOC100288570	0	0	0	0	0	0	0	0	0	0	0	0	0	0	0	0	0	0	0
LOC100288966	0	0	0	0	0	0	0	0	0	0	0	0	0	0	0	0	0	0	0
LOC100289656	0	0	0	0	0	0	0	0	0	0	0	0	0	0	0	0	0	0	0
LOC100507412	0	0	0	0	0	0	0	0	0	0	0	0	0	0	0	0	0	0	0
LOC100507443	0	0	0	0	0	0	0	0	0	0	0	0	0	0	0	0	0	0	0
LOC100873065	0	0	0	0	0	0	0	0	0	0	0	0	0	0	0	0	0	0	0
LOC101101776	0	0	0	0	0	0	0	0	0	0	0	0	0	0	0	0	0	0	0
LOC149086	0	0	0	0	0	0	0	0	0	0	0	0	0	0	0	0	0	0	0
LOC283788	0	0	0	0	0	0	0	0	0	0	0	0	0	0	0	0	0	0	0
LOC388242	0	0	0	0	0	0	0	0	0	0	0	0	0	0	0	0	0	0	0
LOC388813	0	0	0	0	0	0	0	0	0	0	0	0	0	0	0	0	0	0	0
LOC389831	0	0	0	0	0	0	0	0	0	0	0	0	0	0	0	0	0	0	0
LOC389834	0	0	0	0	0	0	0	0	0	0	0	0	0	0	0	0	0	0	0
LOC390660	0	0	0	0	0	0	0	0	0	0	0	0	0	0	0	0	0	0	0
LOC390705	0	0	0	0	0	0	0	0	0	0	0	0	0	0	0	0	0	0	0
LOC440895	0	0	0	0	0	0	0	0	0	0	0	0	0	0	0	0	0	0	0
LOC606724	0	0	0	0	0	0	0	0	0	0	0	0	0	0	0	0	0	0	0
LOC613038	0	0	0	0	0	0	0	0	0	0	0	0	0	0	0	0	0	0	0
LOC643648	0	0	0	0	0	0	0	0	0	0	0	0	0	0	0	0	0	0	0
LOC644145	0	0	0	0	0	0	0	0	0	0	0	0	0	0	0	0	0	0	0
LOC646743	0	0	0	0	0	0	0	0	0	0	0	0	0	0	0	0	0	0	0
LOC649330	0	0	0	0	0	0	0	0	0	0	0	0	0	0	0	0	0	0	0
LOC653486	0	0	0	0	0	0	0	0	0	0	0	0	0	0	0	0	0	0	0
LOC653501	0	0	0	0	0	0	0	0	0	0	0	0	0	0	0	0	0	0	0
LOC728407	0	0	0	0	0	0	0	0	0	0	0	0	0	0	0	0	0	0	0
LUZP6	0	0	0	0	0	0	0	0	0	0	0	0	0	0	0	0	0	0	0
MAFIP	0	0	0	0	0	0	0	0	0	0	0	0	0	0	0	0	0	0	0
MAGEA10-MAGEA5	0	0	0	0	0	0	0	0	0	0	0	0	0	0	0	0	0	0	0
MAGEA11	0	0	0	0	0	0	0	0	0	0	0	0	0	0	0	0	0	0	0
MAGEA2	0	0	0	0	0	0	0	0	0	0	0	0	0	0	0	0	0	0	0
MAGEA2B	0	0	0	0	0	0	0	0	0	0	0	0	0	0	0	0	0	0	0
MAGEA5	0	0	0	0	0	0	0	0	0	0	0	0	0	0	0	0	0	0	0
MAGEA9	0	0	0	0	0	0	0	0	0	0	0	0	0	0	0	0	0	0	0
MAGEA9B	0	0	0	0	0	0	0	0	0	0	0	0	0	0	0	0	0	0	0
MAGEB2	0	0	0	0	0	0	0	0	0	0	0	0	0	0	0	0	0	0	0
MAGED4	0	0	0	0	0	0	0	0	0	0	0	0	0	0	0	0	0	0	0
MAGED4B	0	0	0	0	0	0	0	0	0	0	0	0	0	0	0	0	0	0	0
MBD3L2	0	0	0	0	0	0	0	0	0	0	0	0	0	0	0	0	0	0	0
MBD3L3	0	0	0	0	0	0	0	0	0	0	0	0	0	0	0	0	0	0	0
MBD3L4	0	0	0	0	0	0	0	0	0	0	0	0	0	0	0	0	0	0	0
MBD3L5	0	0	0	0	0	0	0	0	0	0	0	0	0	0	0	0	0	0	0
MFRP	0	0	0	0	0	0	0	0	0	0	0	0	0	0	0	0	0	0	0
MGC39584	0	0	0	0	0	0	0	0	0	0	0	0	0	0	0	0	0	0	0
MGC70870	0	0	0	0	0	0	0	0	0	0	0	0	0	0	0	0	0	0	0
MIF	0	0	0	0	0	0	0	0	0	0	0	0	0	0	0	0	0	0	0
MIR1-1	0	0	0	0	0	0	0	0	0	0	0	0	0	0	0	0	0	0	0
MIR103B1	0	0	0	0	0	0	0	0	0	0	0	0	0	0	0	0	0	0	0
MIR103B2	0	0	0	0	0	0	0	0	0	0	0	0	0	0	0	0	0	0	0
MIR105-1	0	0	0	0	0	0	0	0	0	0	0	0	0	0	0	0	0	0	0
MIR105-2	0	0	0	0	0	0	0	0	0	0	0	0	0	0	0	0	0	0	0
MIR106A	0	0	0	0	0	0	0	0	0	0	0	0	0	0	0	0	0	0	0
MIR10A	0	0	0	0	0	0	0	0	0	0	0	0	0	0	0	0	0	0	0
MIR1178	0	0	0	0	0	0	0	0	0	0	0	0	0	0	0	0	0	0	0
MIR1181	0	0	0	0	0	0	0	0	0	0	0	0	0	0	0	0	0	0	0
MIR1182	0	0	0	0	0	0	0	0	0	0	0	0	0	0	0	0	0	0	0
MIR1184-1	0	0	0	0	0	0	0	0	0	0	0	0	0	0	0	0	0	0	0
MIR1184-2	0	0	0	0	0	0	0	0	0	0	0	0	0	0	0	0	0	0	0
MIR1184-3	0	0	0	0	0	0	0	0	0	0	0	0	0	0	0	0	0	0	0
MIR122	0	0	0	0	0	0	0	0	0	0	0	0	0	0	0	0	0	0	0
MIR1224	0	0	0	0	0	0	0	0	0	0	0	0	0	0	0	0	0	0	0
MIR1226	0	0	0	0	0	0	0	0	0	0	0	0	0	0	0	0	0	0	0
MIR1228	0	0	0	0	0	0	0	0	0	0	0	0	0	0	0	0	0	0	0
MIR1229	0	0	0	0	0	0	0	0	0	0	0	0	0	0	0	0	0	0	0
MIR1231	0	0	0	0	0	0	0	0	0	0	0	0	0	0	0	0	0	0	0
MIR1233-1	0	0	0	0	0	0	0	0	0	0	0	0	0	0	0	0	0	0	0
MIR1233-2	0	0	0	0	0	0	0	0	0	0	0	0	0	0	0	0	0	0	0
MIR1234	0	0	0	0	0	0	0	0	0	0	0	0	0	0	0	0	0	0	0
MIR1237	0	0	0	0	0	0	0	0	0	0	0	0	0	0	0	0	0	0	0
MIR124-2	0	0	0	0	0	0	0	0	0	0	0	0	0	0	0	0	0	0	0
MIR124-3	0	0	0	0	0	0	0	0	0	0	0	0	0	0	0	0	0	0	0
MIR1244-1	0	0	0	0	0	0	0	0	0	0	0	0	0	0	0	0	0	0	0
MIR1244-2	0	0	0	0	0	0	0	0	0	0	0	0	0	0	0	0	0	0	0
MIR1244-3	0	0	0	0	0	0	0	0	0	0	0	0	0	0	0	0	0	0	0
MIR1246	0	0	0	0	0	0	0	0	0	0	0	0	0	0	0	0	0	0	0
MIR1248	0	0	0	0	0	0	0	0	0	0	0	0	0	0	0	0	0	0	0
MIR1249	0	0	0	0	0	0	0	0	0	0	0	0	0	0	0	0	0	0	0
MIR1251	0	0	0	0	0	0	0	0	0	0	0	0	0	0	0	0	0	0	0
MIR1252	0	0	0	0	0	0	0	0	0	0	0	0	0	0	0	0	0	0	0
MIR1257	0	0	0	0	0	0	0	0	0	0	0	0	0	0	0	0	0	0	0
MIR1260A	0	0	0	0	0	0	0	0	0	0	0	0	0	0	0	0	0	0	0
MIR1260B	0	0	0	0	0	0	0	0	0	0	0	0	0	0	0	0	0	0	0
MIR1264	0	0	0	0	0	0	0	0	0	0	0	0	0	0	0	0	0	0	0
MIR1265	0	0	0	0	0	0	0	0	0	0	0	0	0	0	0	0	0	0	0
MIR127	0	0	0	0	0	0	0	0	0	0	0	0	0	0	0	0	0	0	0
MIR1270-1	0	0	0	0	0	0	0	0	0	0	0	0	0	0	0	0	0	0	0
MIR1270-2	0	0	0	0	0	0	0	0	0	0	0	0	0	0	0	0	0	0	0
MIR1272	0	0	0	0	0	0	0	0	0	0	0	0	0	0	0	0	0	0	0
MIR1275	0	0	0	0	0	0	0	0	0	0	0	0	0	0	0	0	0	0	0
MIR1279	0	0	0	0	0	0	0	0	0	0	0	0	0	0	0	0	0	0	0
MIR128-2	0	0	0	0	0	0	0	0	0	0	0	0	0	0	0	0	0	0	0
MIR1282	0	0	0	0	0	0	0	0	0	0	0	0	0	0	0	0	0	0	0
MIR1283-1	0	0	0	0	0	0	0	0	0	0	0	0	0	0	0	0	0	0	0
MIR1286	0	0	0	0	0	0	0	0	0	0	0	0	0	0	0	0	0	0	0
MIR1289-2	0	0	0	0	0	0	0	0	0	0	0	0	0	0	0	0	0	0	0
MIR129-1	0	0	0	0	0	0	0	0	0	0	0	0	0	0	0	0	0	0	0
MIR129-2	0	0	0	0	0	0	0	0	0	0	0	0	0	0	0	0	0	0	0
MIR1295A	0	0	0	0	0	0	0	0	0	0	0	0	0	0	0	0	0	0	0
MIR1295B	0	0	0	0	0	0	0	0	0	0	0	0	0	0	0	0	0	0	0
MIR1297	0	0	0	0	0	0	0	0	0	0	0	0	0	0	0	0	0	0	0
MIR1298	0	0	0	0	0	0	0	0	0	0	0	0	0	0	0	0	0	0	0
MIR1306	0	0	0	0	0	0	0	0	0	0	0	0	0	0	0	0	0	0	0
MIR1307	0	0	0	0	0	0	0	0	0	0	0	0	0	0	0	0	0	0	0
MIR132	0	0	0	0	0	0	0	0	0	0	0	0	0	0	0	0	0	0	0
MIR1323	0	0	0	0	0	0	0	0	0	0	0	0	0	0	0	0	0	0	0
MIR133A2	0	0	0	0	0	0	0	0	0	0	0	0	0	0	0	0	0	0	0
MIR133B	0	0	0	0	0	0	0	0	0	0	0	0	0	0	0	0	0	0	0
MIR135A1	0	0	0	0	0	0	0	0	0	0	0	0	0	0	0	0	0	0	0
MIR135A2	0	0	0	0	0	0	0	0	0	0	0	0	0	0	0	0	0	0	0
MIR136	0	0	0	0	0	0	0	0	0	0	0	0	0	0	0	0	0	0	0
MIR137	0	0	0	0	0	0	0	0	0	0	0	0	0	0	0	0	0	0	0
MIR138-1	0	0	0	0	0	0	0	0	0	0	0	0	0	0	0	0	0	0	0
MIR139	0	0	0	0	0	0	0	0	0	0	0	0	0	0	0	0	0	0	0
MIR143	0	0	0	0	0	0	0	0	0	0	0	0	0	0	0	0	0	0	0
MIR144	0	0	0	0	0	0	0	0	0	0	0	0	0	0	0	0	0	0	0
MIR145	0	0	0	0	0	0	0	0	0	0	0	0	0	0	0	0	0	0	0
MIR1469	0	0	0	0	0	0	0	0	0	0	0	0	0	0	0	0	0	0	0
MIR1471	0	0	0	0	0	0	0	0	0	0	0	0	0	0	0	0	0	0	0
MIR147A	0	0	0	0	0	0	0	0	0	0	0	0	0	0	0	0	0	0	0
MIR147B	0	0	0	0	0	0	0	0	0	0	0	0	0	0	0	0	0	0	0
MIR153-2	0	0	0	0	0	0	0	0	0	0	0	0	0	0	0	0	0	0	0
MIR155	0	0	0	0	0	0	0	0	0	0	0	0	0	0	0	0	0	0	0
MIR17	0	0	0	0	0	0	0	0	0	0	0	0	0	0	0	0	0	0	0
MIR182	0	0	0	0	0	0	0	0	0	0	0	0	0	0	0	0	0	0	0
MIR184	0	0	0	0	0	0	0	0	0	0	0	0	0	0	0	0	0	0	0
MIR187	0	0	0	0	0	0	0	0	0	0	0	0	0	0	0	0	0	0	0
MIR188	0	0	0	0	0	0	0	0	0	0	0	0	0	0	0	0	0	0	0
MIR18A	0	0	0	0	0	0	0	0	0	0	0	0	0	0	0	0	0	0	0
MIR18B	0	0	0	0	0	0	0	0	0	0	0	0	0	0	0	0	0	0	0
MIR1909	0	0	0	0	0	0	0	0	0	0	0	0	0	0	0	0	0	0	0
MIR190B	0	0	0	0	0	0	0	0	0	0	0	0	0	0	0	0	0	0	0
MIR1911	0	0	0	0	0	0	0	0	0	0	0	0	0	0	0	0	0	0	0
MIR1912	0	0	0	0	0	0	0	0	0	0	0	0	0	0	0	0	0	0	0
MIR194-2	0	0	0	0	0	0	0	0	0	0	0	0	0	0	0	0	0	0	0
MIR196A1	0	0	0	0	0	0	0	0	0	0	0	0	0	0	0	0	0	0	0
MIR196B	0	0	0	0	0	0	0	0	0	0	0	0	0	0	0	0	0	0	0
MIR1972-1	0	0	0	0	0	0	0	0	0	0	0	0	0	0	0	0	0	0	0
MIR1972-2	0	0	0	0	0	0	0	0	0	0	0	0	0	0	0	0	0	0	0
MIR1973	0	0	0	0	0	0	0	0	0	0	0	0	0	0	0	0	0	0	0
MIR198	0	0	0	0	0	0	0	0	0	0	0	0	0	0	0	0	0	0	0
MIR199A2	0	0	0	0	0	0	0	0	0	0	0	0	0	0	0	0	0	0	0
MIR19A	0	0	0	0	0	0	0	0	0	0	0	0	0	0	0	0	0	0	0
MIR19B1	0	0	0	0	0	0	0	0	0	0	0	0	0	0	0	0	0	0	0
MIR19B2	0	0	0	0	0	0	0	0	0	0	0	0	0	0	0	0	0	0	0
MIR200A	0	0	0	0	0	0	0	0	0	0	0	0	0	0	0	0	0	0	0
MIR200C	0	0	0	0	0	0	0	0	0	0	0	0	0	0	0	0	0	0	0
MIR202	0	0	0	0	0	0	0	0	0	0	0	0	0	0	0	0	0	0	0
MIR203	0	0	0	0	0	0	0	0	0	0	0	0	0	0	0	0	0	0	0
MIR204	0	0	0	0	0	0	0	0	0	0	0	0	0	0	0	0	0	0	0
MIR2053	0	0	0	0	0	0	0	0	0	0	0	0	0	0	0	0	0	0	0
MIR206	0	0	0	0	0	0	0	0	0	0	0	0	0	0	0	0	0	0	0
MIR208A	0	0	0	0	0	0	0	0	0	0	0	0	0	0	0	0	0	0	0
MIR208B	0	0	0	0	0	0	0	0	0	0	0	0	0	0	0	0	0	0	0
MIR20A	0	0	0	0	0	0	0	0	0	0	0	0	0	0	0	0	0	0	0
MIR20B	0	0	0	0	0	0	0	0	0	0	0	0	0	0	0	0	0	0	0
MIR211	0	0	0	0	0	0	0	0	0	0	0	0	0	0	0	0	0	0	0
MIR2110	0	0	0	0	0	0	0	0	0	0	0	0	0	0	0	0	0	0	0
MIR2113	0	0	0	0	0	0	0	0	0	0	0	0	0	0	0	0	0	0	0
MIR212	0	0	0	0	0	0	0	0	0	0	0	0	0	0	0	0	0	0	0
MIR214	0	0	0	0	0	0	0	0	0	0	0	0	0	0	0	0	0	0	0
MIR216A	0	0	0	0	0	0	0	0	0	0	0	0	0	0	0	0	0	0	0
MIR216B	0	0	0	0	0	0	0	0	0	0	0	0	0	0	0	0	0	0	0
MIR217	0	0	0	0	0	0	0	0	0	0	0	0	0	0	0	0	0	0	0
MIR218-2	0	0	0	0	0	0	0	0	0	0	0	0	0	0	0	0	0	0	0
MIR22	0	0	0	0	0	0	0	0	0	0	0	0	0	0	0	0	0	0	0
MIR223	0	0	0	0	0	0	0	0	0	0	0	0	0	0	0	0	0	0	0
MIR2277	0	0	0	0	0	0	0	0	0	0	0	0	0	0	0	0	0	0	0
MIR2392	0	0	0	0	0	0	0	0	0	0	0	0	0	0	0	0	0	0	0
MIR24-1	0	0	0	0	0	0	0	0	0	0	0	0	0	0	0	0	0	0	0
MIR2682	0	0	0	0	0	0	0	0	0	0	0	0	0	0	0	0	0	0	0
MIR2964A	0	0	0	0	0	0	0	0	0	0	0	0	0	0	0	0	0	0	0
MIR301A	0	0	0	0	0	0	0	0	0	0	0	0	0	0	0	0	0	0	0
MIR302F	0	0	0	0	0	0	0	0	0	0	0	0	0	0	0	0	0	0	0
MIR3065	0	0	0	0	0	0	0	0	0	0	0	0	0	0	0	0	0	0	0
MIR3119-1	0	0	0	0	0	0	0	0	0	0	0	0	0	0	0	0	0	0	0
MIR3119-2	0	0	0	0	0	0	0	0	0	0	0	0	0	0	0	0	0	0	0
MIR3120	0	0	0	0	0	0	0	0	0	0	0	0	0	0	0	0	0	0	0
MIR3122	0	0	0	0	0	0	0	0	0	0	0	0	0	0	0	0	0	0	0
MIR3123	0	0	0	0	0	0	0	0	0	0	0	0	0	0	0	0	0	0	0
MIR3130-1	0	0	0	0	0	0	0	0	0	0	0	0	0	0	0	0	0	0	0
MIR3130-2	0	0	0	0	0	0	0	0	0	0	0	0	0	0	0	0	0	0	0
MIR3141	0	0	0	0	0	0	0	0	0	0	0	0	0	0	0	0	0	0	0
MIR3142	0	0	0	0	0	0	0	0	0	0	0	0	0	0	0	0	0	0	0
MIR3145	0	0	0	0	0	0	0	0	0	0	0	0	0	0	0	0	0	0	0
MIR3147	0	0	0	0	0	0	0	0	0	0	0	0	0	0	0	0	0	0	0
MIR3150A	0	0	0	0	0	0	0	0	0	0	0	0	0	0	0	0	0	0	0
MIR3152	0	0	0	0	0	0	0	0	0	0	0	0	0	0	0	0	0	0	0
MIR3155B	0	0	0	0	0	0	0	0	0	0	0	0	0	0	0	0	0	0	0
MIR3156-1	0	0	0	0	0	0	0	0	0	0	0	0	0	0	0	0	0	0	0
MIR3156-3	0	0	0	0	0	0	0	0	0	0	0	0	0	0	0	0	0	0	0
MIR3158-1	0	0	0	0	0	0	0	0	0	0	0	0	0	0	0	0	0	0	0
MIR3158-2	0	0	0	0	0	0	0	0	0	0	0	0	0	0	0	0	0	0	0
MIR3160-2	0	0	0	0	0	0	0	0	0	0	0	0	0	0	0	0	0	0	0
MIR3167	0	0	0	0	0	0	0	0	0	0	0	0	0	0	0	0	0	0	0
MIR3169	0	0	0	0	0	0	0	0	0	0	0	0	0	0	0	0	0	0	0
MIR3179-1	0	0	0	0	0	0	0	0	0	0	0	0	0	0	0	0	0	0	0
MIR3179-2	0	0	0	0	0	0	0	0	0	0	0	0	0	0	0	0	0	0	0
MIR3179-3	0	0	0	0	0	0	0	0	0	0	0	0	0	0	0	0	0	0	0
MIR3180-1	0	0	0	0	0	0	0	0	0	0	0	0	0	0	0	0	0	0	0
MIR3180-2	0	0	0	0	0	0	0	0	0	0	0	0	0	0	0	0	0	0	0
MIR3180-3	0	0	0	0	0	0	0	0	0	0	0	0	0	0	0	0	0	0	0
MIR3182	0	0	0	0	0	0	0	0	0	0	0	0	0	0	0	0	0	0	0
MIR3184	0	0	0	0	0	0	0	0	0	0	0	0	0	0	0	0	0	0	0
MIR3185	0	0	0	0	0	0	0	0	0	0	0	0	0	0	0	0	0	0	0
MIR3187	0	0	0	0	0	0	0	0	0	0	0	0	0	0	0	0	0	0	0
MIR3189	0	0	0	0	0	0	0	0	0	0	0	0	0	0	0	0	0	0	0
MIR3191	0	0	0	0	0	0	0	0	0	0	0	0	0	0	0	0	0	0	0
MIR3196	0	0	0	0	0	0	0	0	0	0	0	0	0	0	0	0	0	0	0
MIR3198-1	0	0	0	0	0	0	0	0	0	0	0	0	0	0	0	0	0	0	0
MIR3198-2	0	0	0	0	0	0	0	0	0	0	0	0	0	0	0	0	0	0	0
MIR3199-2	0	0	0	0	0	0	0	0	0	0	0	0	0	0	0	0	0	0	0
MIR3201	0	0	0	0	0	0	0	0	0	0	0	0	0	0	0	0	0	0	0
MIR3202-2	0	0	0	0	0	0	0	0	0	0	0	0	0	0	0	0	0	0	0
MIR320B1	0	0	0	0	0	0	0	0	0	0	0	0	0	0	0	0	0	0	0
MIR320D2	0	0	0	0	0	0	0	0	0	0	0	0	0	0	0	0	0	0	0
MIR328	0	0	0	0	0	0	0	0	0	0	0	0	0	0	0	0	0	0	0
MIR335	0	0	0	0	0	0	0	0	0	0	0	0	0	0	0	0	0	0	0
MIR338	0	0	0	0	0	0	0	0	0	0	0	0	0	0	0	0	0	0	0
MIR346	0	0	0	0	0	0	0	0	0	0	0	0	0	0	0	0	0	0	0
MIR3529	0	0	0	0	0	0	0	0	0	0	0	0	0	0	0	0	0	0	0
MIR3545	0	0	0	0	0	0	0	0	0	0	0	0	0	0	0	0	0	0	0
MIR3591	0	0	0	0	0	0	0	0	0	0	0	0	0	0	0	0	0	0	0
MIR3610	0	0	0	0	0	0	0	0	0	0	0	0	0	0	0	0	0	0	0
MIR3612	0	0	0	0	0	0	0	0	0	0	0	0	0	0	0	0	0	0	0
MIR3614	0	0	0	0	0	0	0	0	0	0	0	0	0	0	0	0	0	0	0
MIR3615	0	0	0	0	0	0	0	0	0	0	0	0	0	0	0	0	0	0	0
MIR3616	0	0	0	0	0	0	0	0	0	0	0	0	0	0	0	0	0	0	0
MIR3618	0	0	0	0	0	0	0	0	0	0	0	0	0	0	0	0	0	0	0
MIR3620	0	0	0	0	0	0	0	0	0	0	0	0	0	0	0	0	0	0	0
MIR3621	0	0	0	0	0	0	0	0	0	0	0	0	0	0	0	0	0	0	0
MIR3622A	0	0	0	0	0	0	0	0	0	0	0	0	0	0	0	0	0	0	0
MIR363	0	0	0	0	0	0	0	0	0	0	0	0	0	0	0	0	0	0	0
MIR3649	0	0	0	0	0	0	0	0	0	0	0	0	0	0	0	0	0	0	0
MIR3652	0	0	0	0	0	0	0	0	0	0	0	0	0	0	0	0	0	0	0
MIR3653	0	0	0	0	0	0	0	0	0	0	0	0	0	0	0	0	0	0	0
MIR3654	0	0	0	0	0	0	0	0	0	0	0	0	0	0	0	0	0	0	0
MIR3658	0	0	0	0	0	0	0	0	0	0	0	0	0	0	0	0	0	0	0
MIR3663	0	0	0	0	0	0	0	0	0	0	0	0	0	0	0	0	0	0	0
MIR3665	0	0	0	0	0	0	0	0	0	0	0	0	0	0	0	0	0	0	0
MIR3678	0	0	0	0	0	0	0	0	0	0	0	0	0	0	0	0	0	0	0
MIR3680-1	0	0	0	0	0	0	0	0	0	0	0	0	0	0	0	0	0	0	0
MIR3680-2	0	0	0	0	0	0	0	0	0	0	0	0	0	0	0	0	0	0	0
MIR3688-2	0	0	0	0	0	0	0	0	0	0	0	0	0	0	0	0	0	0	0
MIR3689D1	0	0	0	0	0	0	0	0	0	0	0	0	0	0	0	0	0	0	0
MIR3690	0	0	0	0	0	0	0	0	0	0	0	0	0	0	0	0	0	0	0
MIR3714	0	0	0	0	0	0	0	0	0	0	0	0	0	0	0	0	0	0	0
MIR371A	0	0	0	0	0	0	0	0	0	0	0	0	0	0	0	0	0	0	0
MIR371B	0	0	0	0	0	0	0	0	0	0	0	0	0	0	0	0	0	0	0
MIR372	0	0	0	0	0	0	0	0	0	0	0	0	0	0	0	0	0	0	0
MIR373	0	0	0	0	0	0	0	0	0	0	0	0	0	0	0	0	0	0	0
MIR374C	0	0	0	0	0	0	0	0	0	0	0	0	0	0	0	0	0	0	0
MIR375	0	0	0	0	0	0	0	0	0	0	0	0	0	0	0	0	0	0	0
MIR377	0	0	0	0	0	0	0	0	0	0	0	0	0	0	0	0	0	0	0
MIR378C	0	0	0	0	0	0	0	0	0	0	0	0	0	0	0	0	0	0	0
MIR378D1	0	0	0	0	0	0	0	0	0	0	0	0	0	0	0	0	0	0	0
MIR378E	0	0	0	0	0	0	0	0	0	0	0	0	0	0	0	0	0	0	0
MIR378F	0	0	0	0	0	0	0	0	0	0	0	0	0	0	0	0	0	0	0
MIR383	0	0	0	0	0	0	0	0	0	0	0	0	0	0	0	0	0	0	0
MIR3908	0	0	0	0	0	0	0	0	0	0	0	0	0	0	0	0	0	0	0
MIR3910-1	0	0	0	0	0	0	0	0	0	0	0	0	0	0	0	0	0	0	0
MIR3910-2	0	0	0	0	0	0	0	0	0	0	0	0	0	0	0	0	0	0	0
MIR3913-2	0	0	0	0	0	0	0	0	0	0	0	0	0	0	0	0	0	0	0
MIR3914-1	0	0	0	0	0	0	0	0	0	0	0	0	0	0	0	0	0	0	0
MIR3914-2	0	0	0	0	0	0	0	0	0	0	0	0	0	0	0	0	0	0	0
MIR3917	0	0	0	0	0	0	0	0	0	0	0	0	0	0	0	0	0	0	0
MIR3918	0	0	0	0	0	0	0	0	0	0	0	0	0	0	0	0	0	0	0
MIR3922	0	0	0	0	0	0	0	0	0	0	0	0	0	0	0	0	0	0	0
MIR3924	0	0	0	0	0	0	0	0	0	0	0	0	0	0	0	0	0	0	0
MIR3926-2	0	0	0	0	0	0	0	0	0	0	0	0	0	0	0	0	0	0	0
MIR3928	0	0	0	0	0	0	0	0	0	0	0	0	0	0	0	0	0	0	0
MIR3935	0	0	0	0	0	0	0	0	0	0	0	0	0	0	0	0	0	0	0
MIR3938	0	0	0	0	0	0	0	0	0	0	0	0	0	0	0	0	0	0	0
MIR3943	0	0	0	0	0	0	0	0	0	0	0	0	0	0	0	0	0	0	0
MIR3945	0	0	0	0	0	0	0	0	0	0	0	0	0	0	0	0	0	0	0
MIR3974	0	0	0	0	0	0	0	0	0	0	0	0	0	0	0	0	0	0	0
MIR3976	0	0	0	0	0	0	0	0	0	0	0	0	0	0	0	0	0	0	0
MIR3977	0	0	0	0	0	0	0	0	0	0	0	0	0	0	0	0	0	0	0
MIR424	0	0	0	0	0	0	0	0	0	0	0	0	0	0	0	0	0	0	0
MIR4252	0	0	0	0	0	0	0	0	0	0	0	0	0	0	0	0	0	0	0
MIR4253	0	0	0	0	0	0	0	0	0	0	0	0	0	0	0	0	0	0	0
MIR4254	0	0	0	0	0	0	0	0	0	0	0	0	0	0	0	0	0	0	0
MIR4261	0	0	0	0	0	0	0	0	0	0	0	0	0	0	0	0	0	0	0
MIR4262	0	0	0	0	0	0	0	0	0	0	0	0	0	0	0	0	0	0	0
MIR4264	0	0	0	0	0	0	0	0	0	0	0	0	0	0	0	0	0	0	0
MIR4268	0	0	0	0	0	0	0	0	0	0	0	0	0	0	0	0	0	0	0
MIR4273	0	0	0	0	0	0	0	0	0	0	0	0	0	0	0	0	0	0	0
MIR4274	0	0	0	0	0	0	0	0	0	0	0	0	0	0	0	0	0	0	0
MIR4275	0	0	0	0	0	0	0	0	0	0	0	0	0	0	0	0	0	0	0
MIR4276	0	0	0	0	0	0	0	0	0	0	0	0	0	0	0	0	0	0	0
MIR4277	0	0	0	0	0	0	0	0	0	0	0	0	0	0	0	0	0	0	0
MIR4278	0	0	0	0	0	0	0	0	0	0	0	0	0	0	0	0	0	0	0
MIR4280	0	0	0	0	0	0	0	0	0	0	0	0	0	0	0	0	0	0	0
MIR4281	0	0	0	0	0	0	0	0	0	0	0	0	0	0	0	0	0	0	0
MIR4283-1	0	0	0	0	0	0	0	0	0	0	0	0	0	0	0	0	0	0	0
MIR4283-2	0	0	0	0	0	0	0	0	0	0	0	0	0	0	0	0	0	0	0
MIR4287	0	0	0	0	0	0	0	0	0	0	0	0	0	0	0	0	0	0	0
MIR429	0	0	0	0	0	0	0	0	0	0	0	0	0	0	0	0	0	0	0
MIR4290	0	0	0	0	0	0	0	0	0	0	0	0	0	0	0	0	0	0	0
MIR4291	0	0	0	0	0	0	0	0	0	0	0	0	0	0	0	0	0	0	0
MIR4294	0	0	0	0	0	0	0	0	0	0	0	0	0	0	0	0	0	0	0
MIR4300	0	0	0	0	0	0	0	0	0	0	0	0	0	0	0	0	0	0	0
MIR4301	0	0	0	0	0	0	0	0	0	0	0	0	0	0	0	0	0	0	0
MIR4302	0	0	0	0	0	0	0	0	0	0	0	0	0	0	0	0	0	0	0
MIR4309	0	0	0	0	0	0	0	0	0	0	0	0	0	0	0	0	0	0	0
MIR431	0	0	0	0	0	0	0	0	0	0	0	0	0	0	0	0	0	0	0
MIR4311	0	0	0	0	0	0	0	0	0	0	0	0	0	0	0	0	0	0	0
MIR4313	0	0	0	0	0	0	0	0	0	0	0	0	0	0	0	0	0	0	0
MIR4314	0	0	0	0	0	0	0	0	0	0	0	0	0	0	0	0	0	0	0
MIR4315-1	0	0	0	0	0	0	0	0	0	0	0	0	0	0	0	0	0	0	0
MIR4315-2	0	0	0	0	0	0	0	0	0	0	0	0	0	0	0	0	0	0	0
MIR432	0	0	0	0	0	0	0	0	0	0	0	0	0	0	0	0	0	0	0
MIR4321	0	0	0	0	0	0	0	0	0	0	0	0	0	0	0	0	0	0	0
MIR4323	0	0	0	0	0	0	0	0	0	0	0	0	0	0	0	0	0	0	0
MIR4327	0	0	0	0	0	0	0	0	0	0	0	0	0	0	0	0	0	0	0
MIR4328	0	0	0	0	0	0	0	0	0	0	0	0	0	0	0	0	0	0	0
MIR4329	0	0	0	0	0	0	0	0	0	0	0	0	0	0	0	0	0	0	0
MIR433	0	0	0	0	0	0	0	0	0	0	0	0	0	0	0	0	0	0	0
MIR4423	0	0	0	0	0	0	0	0	0	0	0	0	0	0	0	0	0	0	0
MIR4426	0	0	0	0	0	0	0	0	0	0	0	0	0	0	0	0	0	0	0
MIR4429	0	0	0	0	0	0	0	0	0	0	0	0	0	0	0	0	0	0	0
MIR4432	0	0	0	0	0	0	0	0	0	0	0	0	0	0	0	0	0	0	0
MIR4435-1	0	0	0	0	0	0	0	0	0	0	0	0	0	0	0	0	0	0	0
MIR4435-2	0	0	0	0	0	0	0	0	0	0	0	0	0	0	0	0	0	0	0
MIR4436A	0	0	0	0	0	0	0	0	0	0	0	0	0	0	0	0	0	0	0
MIR4436B1	0	0	0	0	0	0	0	0	0	0	0	0	0	0	0	0	0	0	0
MIR4436B2	0	0	0	0	0	0	0	0	0	0	0	0	0	0	0	0	0	0	0
MIR4437	0	0	0	0	0	0	0	0	0	0	0	0	0	0	0	0	0	0	0
MIR4439	0	0	0	0	0	0	0	0	0	0	0	0	0	0	0	0	0	0	0
MIR4443	0	0	0	0	0	0	0	0	0	0	0	0	0	0	0	0	0	0	0
MIR4450	0	0	0	0	0	0	0	0	0	0	0	0	0	0	0	0	0	0	0
MIR4453	0	0	0	0	0	0	0	0	0	0	0	0	0	0	0	0	0	0	0
MIR4456	0	0	0	0	0	0	0	0	0	0	0	0	0	0	0	0	0	0	0
MIR4458	0	0	0	0	0	0	0	0	0	0	0	0	0	0	0	0	0	0	0
MIR4460	0	0	0	0	0	0	0	0	0	0	0	0	0	0	0	0	0	0	0
MIR4462	0	0	0	0	0	0	0	0	0	0	0	0	0	0	0	0	0	0	0
MIR4464	0	0	0	0	0	0	0	0	0	0	0	0	0	0	0	0	0	0	0
MIR4468	0	0	0	0	0	0	0	0	0	0	0	0	0	0	0	0	0	0	0
MIR4471	0	0	0	0	0	0	0	0	0	0	0	0	0	0	0	0	0	0	0
MIR4475	0	0	0	0	0	0	0	0	0	0	0	0	0	0	0	0	0	0	0
MIR4476	0	0	0	0	0	0	0	0	0	0	0	0	0	0	0	0	0	0	0
MIR4478	0	0	0	0	0	0	0	0	0	0	0	0	0	0	0	0	0	0	0
MIR448	0	0	0	0	0	0	0	0	0	0	0	0	0	0	0	0	0	0	0
MIR4483	0	0	0	0	0	0	0	0	0	0	0	0	0	0	0	0	0	0	0
MIR4485	0	0	0	0	0	0	0	0	0	0	0	0	0	0	0	0	0	0	0
MIR4488	0	0	0	0	0	0	0	0	0	0	0	0	0	0	0	0	0	0	0
MIR4490	0	0	0	0	0	0	0	0	0	0	0	0	0	0	0	0	0	0	0
MIR4491	0	0	0	0	0	0	0	0	0	0	0	0	0	0	0	0	0	0	0
MIR4492	0	0	0	0	0	0	0	0	0	0	0	0	0	0	0	0	0	0	0
MIR449B	0	0	0	0	0	0	0	0	0	0	0	0	0	0	0	0	0	0	0
MIR4500	0	0	0	0	0	0	0	0	0	0	0	0	0	0	0	0	0	0	0
MIR4503	0	0	0	0	0	0	0	0	0	0	0	0	0	0	0	0	0	0	0
MIR4509-1	0	0	0	0	0	0	0	0	0	0	0	0	0	0	0	0	0	0	0
MIR4509-2	0	0	0	0	0	0	0	0	0	0	0	0	0	0	0	0	0	0	0
MIR4509-3	0	0	0	0	0	0	0	0	0	0	0	0	0	0	0	0	0	0	0
MIR450A1	0	0	0	0	0	0	0	0	0	0	0	0	0	0	0	0	0	0	0
MIR450A2	0	0	0	0	0	0	0	0	0	0	0	0	0	0	0	0	0	0	0
MIR450B	0	0	0	0	0	0	0	0	0	0	0	0	0	0	0	0	0	0	0
MIR4510	0	0	0	0	0	0	0	0	0	0	0	0	0	0	0	0	0	0	0
MIR4515	0	0	0	0	0	0	0	0	0	0	0	0	0	0	0	0	0	0	0
MIR4518	0	0	0	0	0	0	0	0	0	0	0	0	0	0	0	0	0	0	0
MIR451B	0	0	0	0	0	0	0	0	0	0	0	0	0	0	0	0	0	0	0
MIR4520B	0	0	0	0	0	0	0	0	0	0	0	0	0	0	0	0	0	0	0
MIR4524A	0	0	0	0	0	0	0	0	0	0	0	0	0	0	0	0	0	0	0
MIR4532	0	0	0	0	0	0	0	0	0	0	0	0	0	0	0	0	0	0	0
MIR4533	0	0	0	0	0	0	0	0	0	0	0	0	0	0	0	0	0	0	0
MIR4540	0	0	0	0	0	0	0	0	0	0	0	0	0	0	0	0	0	0	0
MIR4632	0	0	0	0	0	0	0	0	0	0	0	0	0	0	0	0	0	0	0
MIR4634	0	0	0	0	0	0	0	0	0	0	0	0	0	0	0	0	0	0	0
MIR4636	0	0	0	0	0	0	0	0	0	0	0	0	0	0	0	0	0	0	0
MIR4638	0	0	0	0	0	0	0	0	0	0	0	0	0	0	0	0	0	0	0
MIR4641	0	0	0	0	0	0	0	0	0	0	0	0	0	0	0	0	0	0	0
MIR4643	0	0	0	0	0	0	0	0	0	0	0	0	0	0	0	0	0	0	0
MIR4647	0	0	0	0	0	0	0	0	0	0	0	0	0	0	0	0	0	0	0
MIR4650-1	0	0	0	0	0	0	0	0	0	0	0	0	0	0	0	0	0	0	0
MIR4650-2	0	0	0	0	0	0	0	0	0	0	0	0	0	0	0	0	0	0	0
MIR4652	0	0	0	0	0	0	0	0	0	0	0	0	0	0	0	0	0	0	0
MIR4653	0	0	0	0	0	0	0	0	0	0	0	0	0	0	0	0	0	0	0
MIR4655	0	0	0	0	0	0	0	0	0	0	0	0	0	0	0	0	0	0	0
MIR4657	0	0	0	0	0	0	0	0	0	0	0	0	0	0	0	0	0	0	0
MIR4659B	0	0	0	0	0	0	0	0	0	0	0	0	0	0	0	0	0	0	0
MIR4664	0	0	0	0	0	0	0	0	0	0	0	0	0	0	0	0	0	0	0
MIR4665	0	0	0	0	0	0	0	0	0	0	0	0	0	0	0	0	0	0	0
MIR4666A	0	0	0	0	0	0	0	0	0	0	0	0	0	0	0	0	0	0	0
MIR4671	0	0	0	0	0	0	0	0	0	0	0	0	0	0	0	0	0	0	0
MIR4679-1	0	0	0	0	0	0	0	0	0	0	0	0	0	0	0	0	0	0	0
MIR4679-2	0	0	0	0	0	0	0	0	0	0	0	0	0	0	0	0	0	0	0
MIR4680	0	0	0	0	0	0	0	0	0	0	0	0	0	0	0	0	0	0	0
MIR4683	0	0	0	0	0	0	0	0	0	0	0	0	0	0	0	0	0	0	0
MIR4686	0	0	0	0	0	0	0	0	0	0	0	0	0	0	0	0	0	0	0
MIR4687	0	0	0	0	0	0	0	0	0	0	0	0	0	0	0	0	0	0	0
MIR4690	0	0	0	0	0	0	0	0	0	0	0	0	0	0	0	0	0	0	0
MIR4695	0	0	0	0	0	0	0	0	0	0	0	0	0	0	0	0	0	0	0
MIR4697	0	0	0	0	0	0	0	0	0	0	0	0	0	0	0	0	0	0	0
MIR4700	0	0	0	0	0	0	0	0	0	0	0	0	0	0	0	0	0	0	0
MIR4703	0	0	0	0	0	0	0	0	0	0	0	0	0	0	0	0	0	0	0
MIR4707	0	0	0	0	0	0	0	0	0	0	0	0	0	0	0	0	0	0	0
MIR4709	0	0	0	0	0	0	0	0	0	0	0	0	0	0	0	0	0	0	0
MIR4717	0	0	0	0	0	0	0	0	0	0	0	0	0	0	0	0	0	0	0
MIR4719	0	0	0	0	0	0	0	0	0	0	0	0	0	0	0	0	0	0	0
MIR4723	0	0	0	0	0	0	0	0	0	0	0	0	0	0	0	0	0	0	0
MIR4724	0	0	0	0	0	0	0	0	0	0	0	0	0	0	0	0	0	0	0
MIR4739	0	0	0	0	0	0	0	0	0	0	0	0	0	0	0	0	0	0	0
MIR4741	0	0	0	0	0	0	0	0	0	0	0	0	0	0	0	0	0	0	0
MIR4745	0	0	0	0	0	0	0	0	0	0	0	0	0	0	0	0	0	0	0
MIR4751	0	0	0	0	0	0	0	0	0	0	0	0	0	0	0	0	0	0	0
MIR4756	0	0	0	0	0	0	0	0	0	0	0	0	0	0	0	0	0	0	0
MIR4758	0	0	0	0	0	0	0	0	0	0	0	0	0	0	0	0	0	0	0
MIR4763	0	0	0	0	0	0	0	0	0	0	0	0	0	0	0	0	0	0	0
MIR4765	0	0	0	0	0	0	0	0	0	0	0	0	0	0	0	0	0	0	0
MIR4770	0	0	0	0	0	0	0	0	0	0	0	0	0	0	0	0	0	0	0
MIR4772	0	0	0	0	0	0	0	0	0	0	0	0	0	0	0	0	0	0	0
MIR4773-1	0	0	0	0	0	0	0	0	0	0	0	0	0	0	0	0	0	0	0
MIR4773-2	0	0	0	0	0	0	0	0	0	0	0	0	0	0	0	0	0	0	0
MIR4775	0	0	0	0	0	0	0	0	0	0	0	0	0	0	0	0	0	0	0
MIR4776-1	0	0	0	0	0	0	0	0	0	0	0	0	0	0	0	0	0	0	0
MIR4776-2	0	0	0	0	0	0	0	0	0	0	0	0	0	0	0	0	0	0	0
MIR4778	0	0	0	0	0	0	0	0	0	0	0	0	0	0	0	0	0	0	0
MIR4781	0	0	0	0	0	0	0	0	0	0	0	0	0	0	0	0	0	0	0
MIR4783	0	0	0	0	0	0	0	0	0	0	0	0	0	0	0	0	0	0	0
MIR4787	0	0	0	0	0	0	0	0	0	0	0	0	0	0	0	0	0	0	0
MIR4788	0	0	0	0	0	0	0	0	0	0	0	0	0	0	0	0	0	0	0
MIR4790	0	0	0	0	0	0	0	0	0	0	0	0	0	0	0	0	0	0	0
MIR4794	0	0	0	0	0	0	0	0	0	0	0	0	0	0	0	0	0	0	0
MIR4798	0	0	0	0	0	0	0	0	0	0	0	0	0	0	0	0	0	0	0
MIR4800	0	0	0	0	0	0	0	0	0	0	0	0	0	0	0	0	0	0	0
MIR4802	0	0	0	0	0	0	0	0	0	0	0	0	0	0	0	0	0	0	0
MIR4803	0	0	0	0	0	0	0	0	0	0	0	0	0	0	0	0	0	0	0
MIR483	0	0	0	0	0	0	0	0	0	0	0	0	0	0	0	0	0	0	0
MIR484	0	0	0	0	0	0	0	0	0	0	0	0	0	0	0	0	0	0	0
MIR485	0	0	0	0	0	0	0	0	0	0	0	0	0	0	0	0	0	0	0
MIR486	0	0	0	0	0	0	0	0	0	0	0	0	0	0	0	0	0	0	0
MIR488	0	0	0	0	0	0	0	0	0	0	0	0	0	0	0	0	0	0	0
MIR489	0	0	0	0	0	0	0	0	0	0	0	0	0	0	0	0	0	0	0
MIR490	0	0	0	0	0	0	0	0	0	0	0	0	0	0	0	0	0	0	0
MIR492	0	0	0	0	0	0	0	0	0	0	0	0	0	0	0	0	0	0	0
MIR498	0	0	0	0	0	0	0	0	0	0	0	0	0	0	0	0	0	0	0
MIR499B	0	0	0	0	0	0	0	0	0	0	0	0	0	0	0	0	0	0	0
MIR5003	0	0	0	0	0	0	0	0	0	0	0	0	0	0	0	0	0	0	0
MIR5007	0	0	0	0	0	0	0	0	0	0	0	0	0	0	0	0	0	0	0
MIR5009	0	0	0	0	0	0	0	0	0	0	0	0	0	0	0	0	0	0	0
MIR500A	0	0	0	0	0	0	0	0	0	0	0	0	0	0	0	0	0	0	0
MIR500B	0	0	0	0	0	0	0	0	0	0	0	0	0	0	0	0	0	0	0
MIR501	0	0	0	0	0	0	0	0	0	0	0	0	0	0	0	0	0	0	0
MIR502	0	0	0	0	0	0	0	0	0	0	0	0	0	0	0	0	0	0	0
MIR503	0	0	0	0	0	0	0	0	0	0	0	0	0	0	0	0	0	0	0
MIR504	0	0	0	0	0	0	0	0	0	0	0	0	0	0	0	0	0	0	0
MIR508	0	0	0	0	0	0	0	0	0	0	0	0	0	0	0	0	0	0	0
MIR509-1	0	0	0	0	0	0	0	0	0	0	0	0	0	0	0	0	0	0	0
MIR509-2	0	0	0	0	0	0	0	0	0	0	0	0	0	0	0	0	0	0	0
MIR509-3	0	0	0	0	0	0	0	0	0	0	0	0	0	0	0	0	0	0	0
MIR5092	0	0	0	0	0	0	0	0	0	0	0	0	0	0	0	0	0	0	0
MIR5095	0	0	0	0	0	0	0	0	0	0	0	0	0	0	0	0	0	0	0
MIR510	0	0	0	0	0	0	0	0	0	0	0	0	0	0	0	0	0	0	0
MIR5100	0	0	0	0	0	0	0	0	0	0	0	0	0	0	0	0	0	0	0
MIR511-1	0	0	0	0	0	0	0	0	0	0	0	0	0	0	0	0	0	0	0
MIR511-2	0	0	0	0	0	0	0	0	0	0	0	0	0	0	0	0	0	0	0
MIR512-1	0	0	0	0	0	0	0	0	0	0	0	0	0	0	0	0	0	0	0
MIR512-2	0	0	0	0	0	0	0	0	0	0	0	0	0	0	0	0	0	0	0
MIR514A1	0	0	0	0	0	0	0	0	0	0	0	0	0	0	0	0	0	0	0
MIR514A2	0	0	0	0	0	0	0	0	0	0	0	0	0	0	0	0	0	0	0
MIR514A3	0	0	0	0	0	0	0	0	0	0	0	0	0	0	0	0	0	0	0
MIR514B	0	0	0	0	0	0	0	0	0	0	0	0	0	0	0	0	0	0	0
MIR515-1	0	0	0	0	0	0	0	0	0	0	0	0	0	0	0	0	0	0	0
MIR515-2	0	0	0	0	0	0	0	0	0	0	0	0	0	0	0	0	0	0	0
MIR516A2	0	0	0	0	0	0	0	0	0	0	0	0	0	0	0	0	0	0	0
MIR516B1	0	0	0	0	0	0	0	0	0	0	0	0	0	0	0	0	0	0	0
MIR516B2	0	0	0	0	0	0	0	0	0	0	0	0	0	0	0	0	0	0	0
MIR517C	0	0	0	0	0	0	0	0	0	0	0	0	0	0	0	0	0	0	0
MIR5186	0	0	0	0	0	0	0	0	0	0	0	0	0	0	0	0	0	0	0
MIR5189	0	0	0	0	0	0	0	0	0	0	0	0	0	0	0	0	0	0	0
MIR518A2	0	0	0	0	0	0	0	0	0	0	0	0	0	0	0	0	0	0	0
MIR518B	0	0	0	0	0	0	0	0	0	0	0	0	0	0	0	0	0	0	0
MIR518C	0	0	0	0	0	0	0	0	0	0	0	0	0	0	0	0	0	0	0
MIR518E	0	0	0	0	0	0	0	0	0	0	0	0	0	0	0	0	0	0	0
MIR518F	0	0	0	0	0	0	0	0	0	0	0	0	0	0	0	0	0	0	0
MIR5196	0	0	0	0	0	0	0	0	0	0	0	0	0	0	0	0	0	0	0
MIR519A1	0	0	0	0	0	0	0	0	0	0	0	0	0	0	0	0	0	0	0
MIR519B	0	0	0	0	0	0	0	0	0	0	0	0	0	0	0	0	0	0	0
MIR519C	0	0	0	0	0	0	0	0	0	0	0	0	0	0	0	0	0	0	0
MIR519D	0	0	0	0	0	0	0	0	0	0	0	0	0	0	0	0	0	0	0
MIR519E	0	0	0	0	0	0	0	0	0	0	0	0	0	0	0	0	0	0	0
MIR520A	0	0	0	0	0	0	0	0	0	0	0	0	0	0	0	0	0	0	0
MIR520B	0	0	0	0	0	0	0	0	0	0	0	0	0	0	0	0	0	0	0
MIR520C	0	0	0	0	0	0	0	0	0	0	0	0	0	0	0	0	0	0	0
MIR520D	0	0	0	0	0	0	0	0	0	0	0	0	0	0	0	0	0	0	0
MIR520E	0	0	0	0	0	0	0	0	0	0	0	0	0	0	0	0	0	0	0
MIR520F	0	0	0	0	0	0	0	0	0	0	0	0	0	0	0	0	0	0	0
MIR520G	0	0	0	0	0	0	0	0	0	0	0	0	0	0	0	0	0	0	0
MIR520H	0	0	0	0	0	0	0	0	0	0	0	0	0	0	0	0	0	0	0
MIR521-1	0	0	0	0	0	0	0	0	0	0	0	0	0	0	0	0	0	0	0
MIR521-2	0	0	0	0	0	0	0	0	0	0	0	0	0	0	0	0	0	0	0
MIR523	0	0	0	0	0	0	0	0	0	0	0	0	0	0	0	0	0	0	0
MIR524	0	0	0	0	0	0	0	0	0	0	0	0	0	0	0	0	0	0	0
MIR526A1	0	0	0	0	0	0	0	0	0	0	0	0	0	0	0	0	0	0	0
MIR526A2	0	0	0	0	0	0	0	0	0	0	0	0	0	0	0	0	0	0	0
MIR527	0	0	0	0	0	0	0	0	0	0	0	0	0	0	0	0	0	0	0
MIR548A1	0	0	0	0	0	0	0	0	0	0	0	0	0	0	0	0	0	0	0
MIR548AA1	0	0	0	0	0	0	0	0	0	0	0	0	0	0	0	0	0	0	0
MIR548AA2	0	0	0	0	0	0	0	0	0	0	0	0	0	0	0	0	0	0	0
MIR548AL	0	0	0	0	0	0	0	0	0	0	0	0	0	0	0	0	0	0	0
MIR548AQ	0	0	0	0	0	0	0	0	0	0	0	0	0	0	0	0	0	0	0
MIR548AS	0	0	0	0	0	0	0	0	0	0	0	0	0	0	0	0	0	0	0
MIR548AX	0	0	0	0	0	0	0	0	0	0	0	0	0	0	0	0	0	0	0
MIR548C	0	0	0	0	0	0	0	0	0	0	0	0	0	0	0	0	0	0	0
MIR548D1	0	0	0	0	0	0	0	0	0	0	0	0	0	0	0	0	0	0	0
MIR548D2	0	0	0	0	0	0	0	0	0	0	0	0	0	0	0	0	0	0	0
MIR548F2	0	0	0	0	0	0	0	0	0	0	0	0	0	0	0	0	0	0	0
MIR548F3	0	0	0	0	0	0	0	0	0	0	0	0	0	0	0	0	0	0	0
MIR548F4	0	0	0	0	0	0	0	0	0	0	0	0	0	0	0	0	0	0	0
MIR548H3	0	0	0	0	0	0	0	0	0	0	0	0	0	0	0	0	0	0	0
MIR548I3	0	0	0	0	0	0	0	0	0	0	0	0	0	0	0	0	0	0	0
MIR548I4	0	0	0	0	0	0	0	0	0	0	0	0	0	0	0	0	0	0	0
MIR548T	0	0	0	0	0	0	0	0	0	0	0	0	0	0	0	0	0	0	0
MIR548W	0	0	0	0	0	0	0	0	0	0	0	0	0	0	0	0	0	0	0
MIR548X	0	0	0	0	0	0	0	0	0	0	0	0	0	0	0	0	0	0	0
MIR548Z	0	0	0	0	0	0	0	0	0	0	0	0	0	0	0	0	0	0	0
MIR550A1	0	0	0	0	0	0	0	0	0	0	0	0	0	0	0	0	0	0	0
MIR550A2	0	0	0	0	0	0	0	0	0	0	0	0	0	0	0	0	0	0	0
MIR550B1	0	0	0	0	0	0	0	0	0	0	0	0	0	0	0	0	0	0	0
MIR550B2	0	0	0	0	0	0	0	0	0	0	0	0	0	0	0	0	0	0	0
MIR551B	0	0	0	0	0	0	0	0	0	0	0	0	0	0	0	0	0	0	0
MIR5579	0	0	0	0	0	0	0	0	0	0	0	0	0	0	0	0	0	0	0
MIR5580	0	0	0	0	0	0	0	0	0	0	0	0	0	0	0	0	0	0	0
MIR5583-1	0	0	0	0	0	0	0	0	0	0	0	0	0	0	0	0	0	0	0
MIR5583-2	0	0	0	0	0	0	0	0	0	0	0	0	0	0	0	0	0	0	0
MIR559	0	0	0	0	0	0	0	0	0	0	0	0	0	0	0	0	0	0	0
MIR5680	0	0	0	0	0	0	0	0	0	0	0	0	0	0	0	0	0	0	0
MIR5681B	0	0	0	0	0	0	0	0	0	0	0	0	0	0	0	0	0	0	0
MIR5688	0	0	0	0	0	0	0	0	0	0	0	0	0	0	0	0	0	0	0
MIR5692A1	0	0	0	0	0	0	0	0	0	0	0	0	0	0	0	0	0	0	0
MIR5692B	0	0	0	0	0	0	0	0	0	0	0	0	0	0	0	0	0	0	0
MIR5692C1	0	0	0	0	0	0	0	0	0	0	0	0	0	0	0	0	0	0	0
MIR5696	0	0	0	0	0	0	0	0	0	0	0	0	0	0	0	0	0	0	0
MIR5698	0	0	0	0	0	0	0	0	0	0	0	0	0	0	0	0	0	0	0
MIR5700	0	0	0	0	0	0	0	0	0	0	0	0	0	0	0	0	0	0	0
MIR5704	0	0	0	0	0	0	0	0	0	0	0	0	0	0	0	0	0	0	0
MIR5705	0	0	0	0	0	0	0	0	0	0	0	0	0	0	0	0	0	0	0
MIR5707	0	0	0	0	0	0	0	0	0	0	0	0	0	0	0	0	0	0	0
MIR5708	0	0	0	0	0	0	0	0	0	0	0	0	0	0	0	0	0	0	0
MIR575	0	0	0	0	0	0	0	0	0	0	0	0	0	0	0	0	0	0	0
MIR585	0	0	0	0	0	0	0	0	0	0	0	0	0	0	0	0	0	0	0
MIR592	0	0	0	0	0	0	0	0	0	0	0	0	0	0	0	0	0	0	0
MIR596	0	0	0	0	0	0	0	0	0	0	0	0	0	0	0	0	0	0	0
MIR600	0	0	0	0	0	0	0	0	0	0	0	0	0	0	0	0	0	0	0
MIR602	0	0	0	0	0	0	0	0	0	0	0	0	0	0	0	0	0	0	0
MIR603	0	0	0	0	0	0	0	0	0	0	0	0	0	0	0	0	0	0	0
MIR610	0	0	0	0	0	0	0	0	0	0	0	0	0	0	0	0	0	0	0
MIR617	0	0	0	0	0	0	0	0	0	0	0	0	0	0	0	0	0	0	0
MIR621	0	0	0	0	0	0	0	0	0	0	0	0	0	0	0	0	0	0	0
MIR638	0	0	0	0	0	0	0	0	0	0	0	0	0	0	0	0	0	0	0
MIR642B	0	0	0	0	0	0	0	0	0	0	0	0	0	0	0	0	0	0	0
MIR644B	0	0	0	0	0	0	0	0	0	0	0	0	0	0	0	0	0	0	0
MIR660	0	0	0	0	0	0	0	0	0	0	0	0	0	0	0	0	0	0	0
MIR670	0	0	0	0	0	0	0	0	0	0	0	0	0	0	0	0	0	0	0
MIR671	0	0	0	0	0	0	0	0	0	0	0	0	0	0	0	0	0	0	0
MIR675	0	0	0	0	0	0	0	0	0	0	0	0	0	0	0	0	0	0	0
MIR708	0	0	0	0	0	0	0	0	0	0	0	0	0	0	0	0	0	0	0
MIR711	0	0	0	0	0	0	0	0	0	0	0	0	0	0	0	0	0	0	0
MIR718	0	0	0	0	0	0	0	0	0	0	0	0	0	0	0	0	0	0	0
MIR759	0	0	0	0	0	0	0	0	0	0	0	0	0	0	0	0	0	0	0
MIR761	0	0	0	0	0	0	0	0	0	0	0	0	0	0	0	0	0	0	0
MIR762	0	0	0	0	0	0	0	0	0	0	0	0	0	0	0	0	0	0	0
MIR767	0	0	0	0	0	0	0	0	0	0	0	0	0	0	0	0	0	0	0
MIR770	0	0	0	0	0	0	0	0	0	0	0	0	0	0	0	0	0	0	0
MIR876	0	0	0	0	0	0	0	0	0	0	0	0	0	0	0	0	0	0	0
MIR877	0	0	0	0	0	0	0	0	0	0	0	0	0	0	0	0	0	0	0
MIR888	0	0	0	0	0	0	0	0	0	0	0	0	0	0	0	0	0	0	0
MIR890	0	0	0	0	0	0	0	0	0	0	0	0	0	0	0	0	0	0	0
MIR891A	0	0	0	0	0	0	0	0	0	0	0	0	0	0	0	0	0	0	0
MIR891B	0	0	0	0	0	0	0	0	0	0	0	0	0	0	0	0	0	0	0
MIR892A	0	0	0	0	0	0	0	0	0	0	0	0	0	0	0	0	0	0	0
MIR9-1	0	0	0	0	0	0	0	0	0	0	0	0	0	0	0	0	0	0	0
MIR9-2	0	0	0	0	0	0	0	0	0	0	0	0	0	0	0	0	0	0	0
MIR9-3	0	0	0	0	0	0	0	0	0	0	0	0	0	0	0	0	0	0	0
MIR922	0	0	0	0	0	0	0	0	0	0	0	0	0	0	0	0	0	0	0
MIR92A1	0	0	0	0	0	0	0	0	0	0	0	0	0	0	0	0	0	0	0
MIR92A2	0	0	0	0	0	0	0	0	0	0	0	0	0	0	0	0	0	0	0
MIR934	0	0	0	0	0	0	0	0	0	0	0	0	0	0	0	0	0	0	0
MIR935	0	0	0	0	0	0	0	0	0	0	0	0	0	0	0	0	0	0	0
MIR936	0	0	0	0	0	0	0	0	0	0	0	0	0	0	0	0	0	0	0
MIR937	0	0	0	0	0	0	0	0	0	0	0	0	0	0	0	0	0	0	0
MIR941-2	0	0	0	0	0	0	0	0	0	0	0	0	0	0	0	0	0	0	0
MIR941-3	0	0	0	0	0	0	0	0	0	0	0	0	0	0	0	0	0	0	0
MIR96	0	0	0	0	0	0	0	0	0	0	0	0	0	0	0	0	0	0	0
MIRLET7A3	0	0	0	0	0	0	0	0	0	0	0	0	0	0	0	0	0	0	0
MIRLET7B	0	0	0	0	0	0	0	0	0	0	0	0	0	0	0	0	0	0	0
MTPN	0	0	0	0	0	0	0	0	0	0	0	0	0	0	0	0	0	0	0
NARR	0	0	0	0	0	0	0	0	0	0	0	0	0	0	0	0	0	0	0
NBPF11	0	0	0	0	0	0	0	0	0	0	0	0	0	0	0	0	0	0	0
NBPF6	0	0	0	0	0	0	0	0	0	0	0	0	0	0	0	0	0	0	0
NDUFC2-KCTD14	0	0	0	0	0	0	0	0	0	0	0	0	0	0	0	0	0	0	0
NEDD8-MDP1	0	0	0	0	0	0	0	0	0	0	0	0	0	0	0	0	0	0	0
NREP-AS1	0	0	0	0	0	0	0	0	0	0	0	0	0	0	0	0	0	0	0
NSFP1	0	0	0	0	0	0	0	0	0	0	0	0	0	0	0	0	0	0	0
NT5C1B-RDH14	0	0	0	0	0	0	0	0	0	0	0	0	0	0	0	0	0	0	0
NUDT4P1	0	0	0	0	0	0	0	0	0	0	0	0	0	0	0	0	0	0	0
NUP210P1	0	0	0	0	0	0	0	0	0	0	0	0	0	0	0	0	0	0	0
OPN1MW	0	0	0	0	0	0	0	0	0	0	0	0	0	0	0	0	0	0	0
OPN1MW2	0	0	0	0	0	0	0	0	0	0	0	0	0	0	0	0	0	0	0
OR10A6	0	0	0	0	0	0	0	0	0	0	0	0	0	0	0	0	0	0	0
OR10K1	0	0	0	0	0	0	0	0	0	0	0	0	0	0	0	0	0	0	0
OR10T2	0	0	0	0	0	0	0	0	0	0	0	0	0	0	0	0	0	0	0
OR14I1	0	0	0	0	0	0	0	0	0	0	0	0	0	0	0	0	0	0	0
OR1D4	0	0	0	0	0	0	0	0	0	0	0	0	0	0	0	0	0	0	0
OR1J2	0	0	0	0	0	0	0	0	0	0	0	0	0	0	0	0	0	0	0
OR2A1	0	0	0	0	0	0	0	0	0	0	0	0	0	0	0	0	0	0	0
OR2A20P	0	0	0	0	0	0	0	0	0	0	0	0	0	0	0	0	0	0	0
OR2A42	0	0	0	0	0	0	0	0	0	0	0	0	0	0	0	0	0	0	0
OR2A9P	0	0	0	0	0	0	0	0	0	0	0	0	0	0	0	0	0	0	0
OR2AP1	0	0	0	0	0	0	0	0	0	0	0	0	0	0	0	0	0	0	0
OR2B6	0	0	0	0	0	0	0	0	0	0	0	0	0	0	0	0	0	0	0
OR2M7	0	0	0	0	0	0	0	0	0	0	0	0	0	0	0	0	0	0	0
OR2T3	0	0	0	0	0	0	0	0	0	0	0	0	0	0	0	0	0	0	0
OR4C11	0	0	0	0	0	0	0	0	0	0	0	0	0	0	0	0	0	0	0
OR4C16	0	0	0	0	0	0	0	0	0	0	0	0	0	0	0	0	0	0	0
OR4F16	0	0	0	0	0	0	0	0	0	0	0	0	0	0	0	0	0	0	0
OR4F17	0	0	0	0	0	0	0	0	0	0	0	0	0	0	0	0	0	0	0
OR4F29	0	0	0	0	0	0	0	0	0	0	0	0	0	0	0	0	0	0	0
OR4F3	0	0	0	0	0	0	0	0	0	0	0	0	0	0	0	0	0	0	0
OR4F5	0	0	0	0	0	0	0	0	0	0	0	0	0	0	0	0	0	0	0
OR4K13	0	0	0	0	0	0	0	0	0	0	0	0	0	0	0	0	0	0	0
OR4N4	0	0	0	0	0	0	0	0	0	0	0	0	0	0	0	0	0	0	0
OR4P4	0	0	0	0	0	0	0	0	0	0	0	0	0	0	0	0	0	0	0
OR51G1	0	0	0	0	0	0	0	0	0	0	0	0	0	0	0	0	0	0	0
OR52A5	0	0	0	0	0	0	0	0	0	0	0	0	0	0	0	0	0	0	0
OR52N1	0	0	0	0	0	0	0	0	0	0	0	0	0	0	0	0	0	0	0
OR5AN1	0	0	0	0	0	0	0	0	0	0	0	0	0	0	0	0	0	0	0
OR5M8	0	0	0	0	0	0	0	0	0	0	0	0	0	0	0	0	0	0	0
OR5M9	0	0	0	0	0	0	0	0	0	0	0	0	0	0	0	0	0	0	0
OR5T1	0	0	0	0	0	0	0	0	0	0	0	0	0	0	0	0	0	0	0
OR6C68	0	0	0	0	0	0	0	0	0	0	0	0	0	0	0	0	0	0	0
OR6C74	0	0	0	0	0	0	0	0	0	0	0	0	0	0	0	0	0	0	0
OR6C76	0	0	0	0	0	0	0	0	0	0	0	0	0	0	0	0	0	0	0
OR8J3	0	0	0	0	0	0	0	0	0	0	0	0	0	0	0	0	0	0	0
OR8K5	0	0	0	0	0	0	0	0	0	0	0	0	0	0	0	0	0	0	0
OR8U8	0	0	0	0	0	0	0	0	0	0	0	0	0	0	0	0	0	0	0
OR9G1	0	0	0	0	0	0	0	0	0	0	0	0	0	0	0	0	0	0	0
OR9G9	0	0	0	0	0	0	0	0	0	0	0	0	0	0	0	0	0	0	0
OSTN	0	0	0	0	0	0	0	0	0	0	0	0	0	0	0	0	0	0	0
P2RY8	0	0	0	0	0	0	0	0	0	0	0	0	0	0	0	0	0	0	0
PAGE1	0	0	0	0	0	0	0	0	0	0	0	0	0	0	0	0	0	0	0
PCNA-AS1	0	0	0	0	0	0	0	0	0	0	0	0	0	0	0	0	0	0	0
PEG3-AS1	0	0	0	0	0	0	0	0	0	0	0	0	0	0	0	0	0	0	0
PF4V1	0	0	0	0	0	0	0	0	0	0	0	0	0	0	0	0	0	0	0
PFN3	0	0	0	0	0	0	0	0	0	0	0	0	0	0	0	0	0	0	0
PGA3	0	0	0	0	0	0	0	0	0	0	0	0	0	0	0	0	0	0	0
PGA4	0	0	0	0	0	0	0	0	0	0	0	0	0	0	0	0	0	0	0
PIGY	0	0	0	0	0	0	0	0	0	0	0	0	0	0	0	0	0	0	0
PLCXD1	0	0	0	0	0	0	0	0	0	0	0	0	0	0	0	0	0	0	0
PLGLA	0	0	0	0	0	0	0	0	0	0	0	0	0	0	0	0	0	0	0
PLGLB1	0	0	0	0	0	0	0	0	0	0	0	0	0	0	0	0	0	0	0
PLGLB2	0	0	0	0	0	0	0	0	0	0	0	0	0	0	0	0	0	0	0
PMCH	0	0	0	0	0	0	0	0	0	0	0	0	0	0	0	0	0	0	0
PNMA6A	0	0	0	0	0	0	0	0	0	0	0	0	0	0	0	0	0	0	0
PNMA6C	0	0	0	0	0	0	0	0	0	0	0	0	0	0	0	0	0	0	0
PNMA6D	0	0	0	0	0	0	0	0	0	0	0	0	0	0	0	0	0	0	0
POC1B-GALNT4	0	0	0	0	0	0	0	0	0	0	0	0	0	0	0	0	0	0	0
POTEB	0	0	0	0	0	0	0	0	0	0	0	0	0	0	0	0	0	0	0
PPAN-P2RY11	0	0	0	0	0	0	0	0	0	0	0	0	0	0	0	0	0	0	0
PPIAL4A	0	0	0	0	0	0	0	0	0	0	0	0	0	0	0	0	0	0	0
PPIAL4B	0	0	0	0	0	0	0	0	0	0	0	0	0	0	0	0	0	0	0
PPIAL4C	0	0	0	0	0	0	0	0	0	0	0	0	0	0	0	0	0	0	0
PPIAL4D	0	0	0	0	0	0	0	0	0	0	0	0	0	0	0	0	0	0	0
PPIAL4E	0	0	0	0	0	0	0	0	0	0	0	0	0	0	0	0	0	0	0
PPIAL4F	0	0	0	0	0	0	0	0	0	0	0	0	0	0	0	0	0	0	0
PPP1R2P9	0	0	0	0	0	0	0	0	0	0	0	0	0	0	0	0	0	0	0
PPP2R3B	0	0	0	0	0	0	0	0	0	0	0	0	0	0	0	0	0	0	0
PRAMEF13	0	0	0	0	0	0	0	0	0	0	0	0	0	0	0	0	0	0	0
PRAMEF14	0	0	0	0	0	0	0	0	0	0	0	0	0	0	0	0	0	0	0
PRAMEF15	0	0	0	0	0	0	0	0	0	0	0	0	0	0	0	0	0	0	0
PRAMEF16	0	0	0	0	0	0	0	0	0	0	0	0	0	0	0	0	0	0	0
PRAMEF18	0	0	0	0	0	0	0	0	0	0	0	0	0	0	0	0	0	0	0
PRAMEF19	0	0	0	0	0	0	0	0	0	0	0	0	0	0	0	0	0	0	0
PRAMEF20	0	0	0	0	0	0	0	0	0	0	0	0	0	0	0	0	0	0	0
PRAMEF21	0	0	0	0	0	0	0	0	0	0	0	0	0	0	0	0	0	0	0
PRAMEF22	0	0	0	0	0	0	0	0	0	0	0	0	0	0	0	0	0	0	0
PRAMEF3	0	0	0	0	0	0	0	0	0	0	0	0	0	0	0	0	0	0	0
PRAMEF5	0	0	0	0	0	0	0	0	0	0	0	0	0	0	0	0	0	0	0
PRAMEF6	0	0	0	0	0	0	0	0	0	0	0	0	0	0	0	0	0	0	0
PRAMEF7	0	0	0	0	0	0	0	0	0	0	0	0	0	0	0	0	0	0	0
PRAMEF8	0	0	0	0	0	0	0	0	0	0	0	0	0	0	0	0	0	0	0
PRAMEF9	0	0	0	0	0	0	0	0	0	0	0	0	0	0	0	0	0	0	0
PRR20A	0	0	0	0	0	0	0	0	0	0	0	0	0	0	0	0	0	0	0
PRR20B	0	0	0	0	0	0	0	0	0	0	0	0	0	0	0	0	0	0	0
PRR20C	0	0	0	0	0	0	0	0	0	0	0	0	0	0	0	0	0	0	0
PRR20D	0	0	0	0	0	0	0	0	0	0	0	0	0	0	0	0	0	0	0
PRR20E	0	0	0	0	0	0	0	0	0	0	0	0	0	0	0	0	0	0	0
PRSS2	0	0	0	0	0	0	0	0	0	0	0	0	0	0	0	0	0	0	0
PRY	0	0	0	0	0	0	0	0	0	0	0	0	0	0	0	0	0	0	0
PRY2	0	0	0	0	0	0	0	0	0	0	0	0	0	0	0	0	0	0	0
PSG11	0	0	0	0	0	0	0	0	0	0	0	0	0	0	0	0	0	0	0
PTCSC3	0	0	0	0	0	0	0	0	0	0	0	0	0	0	0	0	0	0	0
PTPN20A	0	0	0	0	0	0	0	0	0	0	0	0	0	0	0	0	0	0	0
PTPN20B	0	0	0	0	0	0	0	0	0	0	0	0	0	0	0	0	0	0	0
PYURF	0	0	0	0	0	0	0	0	0	0	0	0	0	0	0	0	0	0	0
RAB4B	0	0	0	0	0	0	0	0	0	0	0	0	0	0	0	0	0	0	0
RAB4B-EGLN2	0	0	0	0	0	0	0	0	0	0	0	0	0	0	0	0	0	0	0
RAB9BP1	0	0	0	0	0	0	0	0	0	0	0	0	0	0	0	0	0	0	0
RBAK-LOC389458	0	0	0	0	0	0	0	0	0	0	0	0	0	0	0	0	0	0	0
RBMY1A3P	0	0	0	0	0	0	0	0	0	0	0	0	0	0	0	0	0	0	0
RBMY2EP	0	0	0	0	0	0	0	0	0	0	0	0	0	0	0	0	0	0	0
RBMY3AP	0	0	0	0	0	0	0	0	0	0	0	0	0	0	0	0	0	0	0
RETNLB	0	0	0	0	0	0	0	0	0	0	0	0	0	0	0	0	0	0	0
RGPD5	0	0	0	0	0	0	0	0	0	0	0	0	0	0	0	0	0	0	0
RGPD6	0	0	0	0	0	0	0	0	0	0	0	0	0	0	0	0	0	0	0
RHOXF2	0	0	0	0	0	0	0	0	0	0	0	0	0	0	0	0	0	0	0
RHOXF2B	0	0	0	0	0	0	0	0	0	0	0	0	0	0	0	0	0	0	0
RIMBP3B	0	0	0	0	0	0	0	0	0	0	0	0	0	0	0	0	0	0	0
RIMBP3C	0	0	0	0	0	0	0	0	0	0	0	0	0	0	0	0	0	0	0
RNA45S5	0	0	0	0	0	0	0	0	0	0	0	0	0	0	0	0	0	0	0
RNA5-8S5	0	0	0	0	0	0	0	0	0	0	0	0	0	0	0	0	0	0	0
RNA5SP244	0	0	0	0	0	0	0	0	0	0	0	0	0	0	0	0	0	0	0
RNA5SP411	0	0	0	0	0	0	0	0	0	0	0	0	0	0	0	0	0	0	0
RNU5D-1	0	0	0	0	0	0	0	0	0	0	0	0	0	0	0	0	0	0	0
RNU5E-1	0	0	0	0	0	0	0	0	0	0	0	0	0	0	0	0	0	0	0
RNU6-33	0	0	0	0	0	0	0	0	0	0	0	0	0	0	0	0	0	0	0
RNU6-34	0	0	0	0	0	0	0	0	0	0	0	0	0	0	0	0	0	0	0
RNU6-35	0	0	0	0	0	0	0	0	0	0	0	0	0	0	0	0	0	0	0
RNU6-52	0	0	0	0	0	0	0	0	0	0	0	0	0	0	0	0	0	0	0
RNU6-53	0	0	0	0	0	0	0	0	0	0	0	0	0	0	0	0	0	0	0
RNU6-57	0	0	0	0	0	0	0	0	0	0	0	0	0	0	0	0	0	0	0
RNU6-64	0	0	0	0	0	0	0	0	0	0	0	0	0	0	0	0	0	0	0
RNU6-67	0	0	0	0	0	0	0	0	0	0	0	0	0	0	0	0	0	0	0
RNU6-72	0	0	0	0	0	0	0	0	0	0	0	0	0	0	0	0	0	0	0
RNU6-76	0	0	0	0	0	0	0	0	0	0	0	0	0	0	0	0	0	0	0
RNU6-81	0	0	0	0	0	0	0	0	0	0	0	0	0	0	0	0	0	0	0
RNY4	0	0	0	0	0	0	0	0	0	0	0	0	0	0	0	0	0	0	0
RNY5	0	0	0	0	0	0	0	0	0	0	0	0	0	0	0	0	0	0	0
RPL13AP5	0	0	0	0	0	0	0	0	0	0	0	0	0	0	0	0	0	0	0
RPL21P28	0	0	0	0	0	0	0	0	0	0	0	0	0	0	0	0	0	0	0
RPL36A-HNRNPH2	0	0	0	0	0	0	0	0	0	0	0	0	0	0	0	0	0	0	0
RSPH10B	0	0	0	0	0	0	0	0	0	0	0	0	0	0	0	0	0	0	0
RSPH10B2	0	0	0	0	0	0	0	0	0	0	0	0	0	0	0	0	0	0	0
SAA2-SAA4	0	0	0	0	0	0	0	0	0	0	0	0	0	0	0	0	0	0	0
SAPCD1	0	0	0	0	0	0	0	0	0	0	0	0	0	0	0	0	0	0	0
SCARNA13	0	0	0	0	0	0	0	0	0	0	0	0	0	0	0	0	0	0	0
SCGB1D1	0	0	0	0	0	0	0	0	0	0	0	0	0	0	0	0	0	0	0
SCXA	0	0	0	0	0	0	0	0	0	0	0	0	0	0	0	0	0	0	0
SCXB	0	0	0	0	0	0	0	0	0	0	0	0	0	0	0	0	0	0	0
SERF1B	0	0	0	0	0	0	0	0	0	0	0	0	0	0	0	0	0	0	0
SERF2-C15ORF63	0	0	0	0	0	0	0	0	0	0	0	0	0	0	0	0	0	0	0
SHOX	0	0	0	0	0	0	0	0	0	0	0	0	0	0	0	0	0	0	0
SLC25A6	0	0	0	0	0	0	0	0	0	0	0	0	0	0	0	0	0	0	0
SLX1A	0	0	0	0	0	0	0	0	0	0	0	0	0	0	0	0	0	0	0
SLX1A-SULT1A3	0	0	0	0	0	0	0	0	0	0	0	0	0	0	0	0	0	0	0
SLX1B	0	0	0	0	0	0	0	0	0	0	0	0	0	0	0	0	0	0	0
SLX1B-SULT1A4	0	0	0	0	0	0	0	0	0	0	0	0	0	0	0	0	0	0	0
SNAR-A1	0	0	0	0	0	0	0	0	0	0	0	0	0	0	0	0	0	0	0
SNAR-A10	0	0	0	0	0	0	0	0	0	0	0	0	0	0	0	0	0	0	0
SNAR-A11	0	0	0	0	0	0	0	0	0	0	0	0	0	0	0	0	0	0	0
SNAR-A12	0	0	0	0	0	0	0	0	0	0	0	0	0	0	0	0	0	0	0
SNAR-A13	0	0	0	0	0	0	0	0	0	0	0	0	0	0	0	0	0	0	0
SNAR-A14	0	0	0	0	0	0	0	0	0	0	0	0	0	0	0	0	0	0	0
SNAR-A2	0	0	0	0	0	0	0	0	0	0	0	0	0	0	0	0	0	0	0
SNAR-A3	0	0	0	0	0	0	0	0	0	0	0	0	0	0	0	0	0	0	0
SNAR-A4	0	0	0	0	0	0	0	0	0	0	0	0	0	0	0	0	0	0	0
SNAR-A5	0	0	0	0	0	0	0	0	0	0	0	0	0	0	0	0	0	0	0
SNAR-A6	0	0	0	0	0	0	0	0	0	0	0	0	0	0	0	0	0	0	0
SNAR-A7	0	0	0	0	0	0	0	0	0	0	0	0	0	0	0	0	0	0	0
SNAR-A8	0	0	0	0	0	0	0	0	0	0	0	0	0	0	0	0	0	0	0
SNAR-A9	0	0	0	0	0	0	0	0	0	0	0	0	0	0	0	0	0	0	0
SNAR-B1	0	0	0	0	0	0	0	0	0	0	0	0	0	0	0	0	0	0	0
SNAR-B2	0	0	0	0	0	0	0	0	0	0	0	0	0	0	0	0	0	0	0
SNAR-C1	0	0	0	0	0	0	0	0	0	0	0	0	0	0	0	0	0	0	0
SNAR-C2	0	0	0	0	0	0	0	0	0	0	0	0	0	0	0	0	0	0	0
SNAR-C4	0	0	0	0	0	0	0	0	0	0	0	0	0	0	0	0	0	0	0
SNAR-C5	0	0	0	0	0	0	0	0	0	0	0	0	0	0	0	0	0	0	0
SNAR-D	0	0	0	0	0	0	0	0	0	0	0	0	0	0	0	0	0	0	0
SNAR-F	0	0	0	0	0	0	0	0	0	0	0	0	0	0	0	0	0	0	0
SNAR-G2	0	0	0	0	0	0	0	0	0	0	0	0	0	0	0	0	0	0	0
SNAR-I	0	0	0	0	0	0	0	0	0	0	0	0	0	0	0	0	0	0	0
SNORA11C	0	0	0	0	0	0	0	0	0	0	0	0	0	0	0	0	0	0	0
SNORA11D	0	0	0	0	0	0	0	0	0	0	0	0	0	0	0	0	0	0	0
SNORA11E	0	0	0	0	0	0	0	0	0	0	0	0	0	0	0	0	0	0	0
SNORA17	0	0	0	0	0	0	0	0	0	0	0	0	0	0	0	0	0	0	0
SNORA43	0	0	0	0	0	0	0	0	0	0	0	0	0	0	0	0	0	0	0
SNORA59A	0	0	0	0	0	0	0	0	0	0	0	0	0	0	0	0	0	0	0
SNORA59B	0	0	0	0	0	0	0	0	0	0	0	0	0	0	0	0	0	0	0
SNORA70C	0	0	0	0	0	0	0	0	0	0	0	0	0	0	0	0	0	0	0
SNORA7A	0	0	0	0	0	0	0	0	0	0	0	0	0	0	0	0	0	0	0
SNORD103A	0	0	0	0	0	0	0	0	0	0	0	0	0	0	0	0	0	0	0
SNORD103B	0	0	0	0	0	0	0	0	0	0	0	0	0	0	0	0	0	0	0
SNORD107	0	0	0	0	0	0	0	0	0	0	0	0	0	0	0	0	0	0	0
SNORD108	0	0	0	0	0	0	0	0	0	0	0	0	0	0	0	0	0	0	0
SNORD109A	0	0	0	0	0	0	0	0	0	0	0	0	0	0	0	0	0	0	0
SNORD109B	0	0	0	0	0	0	0	0	0	0	0	0	0	0	0	0	0	0	0
SNORD115-1	0	0	0	0	0	0	0	0	0	0	0	0	0	0	0	0	0	0	0
SNORD115-11	0	0	0	0	0	0	0	0	0	0	0	0	0	0	0	0	0	0	0
SNORD115-12	0	0	0	0	0	0	0	0	0	0	0	0	0	0	0	0	0	0	0
SNORD115-15	0	0	0	0	0	0	0	0	0	0	0	0	0	0	0	0	0	0	0
SNORD115-16	0	0	0	0	0	0	0	0	0	0	0	0	0	0	0	0	0	0	0
SNORD115-17	0	0	0	0	0	0	0	0	0	0	0	0	0	0	0	0	0	0	0
SNORD115-18	0	0	0	0	0	0	0	0	0	0	0	0	0	0	0	0	0	0	0
SNORD115-19	0	0	0	0	0	0	0	0	0	0	0	0	0	0	0	0	0	0	0
SNORD115-2	0	0	0	0	0	0	0	0	0	0	0	0	0	0	0	0	0	0	0
SNORD115-21	0	0	0	0	0	0	0	0	0	0	0	0	0	0	0	0	0	0	0
SNORD115-22	0	0	0	0	0	0	0	0	0	0	0	0	0	0	0	0	0	0	0
SNORD115-23	0	0	0	0	0	0	0	0	0	0	0	0	0	0	0	0	0	0	0
SNORD115-25	0	0	0	0	0	0	0	0	0	0	0	0	0	0	0	0	0	0	0
SNORD115-27	0	0	0	0	0	0	0	0	0	0	0	0	0	0	0	0	0	0	0
SNORD115-28	0	0	0	0	0	0	0	0	0	0	0	0	0	0	0	0	0	0	0
SNORD115-29	0	0	0	0	0	0	0	0	0	0	0	0	0	0	0	0	0	0	0
SNORD115-3	0	0	0	0	0	0	0	0	0	0	0	0	0	0	0	0	0	0	0
SNORD115-30	0	0	0	0	0	0	0	0	0	0	0	0	0	0	0	0	0	0	0
SNORD115-31	0	0	0	0	0	0	0	0	0	0	0	0	0	0	0	0	0	0	0
SNORD115-33	0	0	0	0	0	0	0	0	0	0	0	0	0	0	0	0	0	0	0
SNORD115-34	0	0	0	0	0	0	0	0	0	0	0	0	0	0	0	0	0	0	0
SNORD115-36	0	0	0	0	0	0	0	0	0	0	0	0	0	0	0	0	0	0	0
SNORD115-37	0	0	0	0	0	0	0	0	0	0	0	0	0	0	0	0	0	0	0
SNORD115-38	0	0	0	0	0	0	0	0	0	0	0	0	0	0	0	0	0	0	0
SNORD115-39	0	0	0	0	0	0	0	0	0	0	0	0	0	0	0	0	0	0	0
SNORD115-4	0	0	0	0	0	0	0	0	0	0	0	0	0	0	0	0	0	0	0
SNORD115-40	0	0	0	0	0	0	0	0	0	0	0	0	0	0	0	0	0	0	0
SNORD115-41	0	0	0	0	0	0	0	0	0	0	0	0	0	0	0	0	0	0	0
SNORD115-42	0	0	0	0	0	0	0	0	0	0	0	0	0	0	0	0	0	0	0
SNORD115-43	0	0	0	0	0	0	0	0	0	0	0	0	0	0	0	0	0	0	0
SNORD115-44	0	0	0	0	0	0	0	0	0	0	0	0	0	0	0	0	0	0	0
SNORD115-45	0	0	0	0	0	0	0	0	0	0	0	0	0	0	0	0	0	0	0
SNORD115-47	0	0	0	0	0	0	0	0	0	0	0	0	0	0	0	0	0	0	0
SNORD115-48	0	0	0	0	0	0	0	0	0	0	0	0	0	0	0	0	0	0	0
SNORD115-5	0	0	0	0	0	0	0	0	0	0	0	0	0	0	0	0	0	0	0
SNORD115-9	0	0	0	0	0	0	0	0	0	0	0	0	0	0	0	0	0	0	0
SNORD116-17	0	0	0	0	0	0	0	0	0	0	0	0	0	0	0	0	0	0	0
SNORD116-19	0	0	0	0	0	0	0	0	0	0	0	0	0	0	0	0	0	0	0
SNORD116-3	0	0	0	0	0	0	0	0	0	0	0	0	0	0	0	0	0	0	0
SNORD116-5	0	0	0	0	0	0	0	0	0	0	0	0	0	0	0	0	0	0	0
SNORD116-6	0	0	0	0	0	0	0	0	0	0	0	0	0	0	0	0	0	0	0
SNORD116-7	0	0	0	0	0	0	0	0	0	0	0	0	0	0	0	0	0	0	0
SNORD116-9	0	0	0	0	0	0	0	0	0	0	0	0	0	0	0	0	0	0	0
SNORD125	0	0	0	0	0	0	0	0	0	0	0	0	0	0	0	0	0	0	0
SNORD58B	0	0	0	0	0	0	0	0	0	0	0	0	0	0	0	0	0	0	0
SNORD62A	0	0	0	0	0	0	0	0	0	0	0	0	0	0	0	0	0	0	0
SNORD62B	0	0	0	0	0	0	0	0	0	0	0	0	0	0	0	0	0	0	0
SNORD64	0	0	0	0	0	0	0	0	0	0	0	0	0	0	0	0	0	0	0
SNORD73A	0	0	0	0	0	0	0	0	0	0	0	0	0	0	0	0	0	0	0
SNORD86	0	0	0	0	0	0	0	0	0	0	0	0	0	0	0	0	0	0	0
SNX15	0	0	0	0	0	0	0	0	0	0	0	0	0	0	0	0	0	0	0
SPACA5B	0	0	0	0	0	0	0	0	0	0	0	0	0	0	0	0	0	0	0
SPAG11A	0	0	0	0	0	0	0	0	0	0	0	0	0	0	0	0	0	0	0
SPANXA1	0	0	0	0	0	0	0	0	0	0	0	0	0	0	0	0	0	0	0
SPANXA2	0	0	0	0	0	0	0	0	0	0	0	0	0	0	0	0	0	0	0
SPANXB1	0	0	0	0	0	0	0	0	0	0	0	0	0	0	0	0	0	0	0
SPANXB2	0	0	0	0	0	0	0	0	0	0	0	0	0	0	0	0	0	0	0
SPANXC	0	0	0	0	0	0	0	0	0	0	0	0	0	0	0	0	0	0	0
SPANXD	0	0	0	0	0	0	0	0	0	0	0	0	0	0	0	0	0	0	0
SPANXE	0	0	0	0	0	0	0	0	0	0	0	0	0	0	0	0	0	0	0
SPANXF1	0	0	0	0	0	0	0	0	0	0	0	0	0	0	0	0	0	0	0
SPANXN1	0	0	0	0	0	0	0	0	0	0	0	0	0	0	0	0	0	0	0
SPANXN3	0	0	0	0	0	0	0	0	0	0	0	0	0	0	0	0	0	0	0
SPANXN4	0	0	0	0	0	0	0	0	0	0	0	0	0	0	0	0	0	0	0
SPATA31A1	0	0	0	0	0	0	0	0	0	0	0	0	0	0	0	0	0	0	0
SPATA31A2	0	0	0	0	0	0	0	0	0	0	0	0	0	0	0	0	0	0	0
SPATA31A4	0	0	0	0	0	0	0	0	0	0	0	0	0	0	0	0	0	0	0
SPATA31A5	0	0	0	0	0	0	0	0	0	0	0	0	0	0	0	0	0	0	0
SPATA31A6	0	0	0	0	0	0	0	0	0	0	0	0	0	0	0	0	0	0	0
SPATA31A7	0	0	0	0	0	0	0	0	0	0	0	0	0	0	0	0	0	0	0
SPDYE2	0	0	0	0	0	0	0	0	0	0	0	0	0	0	0	0	0	0	0
SPDYE2L	0	0	0	0	0	0	0	0	0	0	0	0	0	0	0	0	0	0	0
SPHAR	0	0	0	0	0	0	0	0	0	0	0	0	0	0	0	0	0	0	0
SPINT3	0	0	0	0	0	0	0	0	0	0	0	0	0	0	0	0	0	0	0
SPRR1A	0	0	0	0	0	0	0	0	0	0	0	0	0	0	0	0	0	0	0
SPRY3	0	0	0	0	0	0	0	0	0	0	0	0	0	0	0	0	0	0	0
SRGAP2B	0	0	0	0	0	0	0	0	0	0	0	0	0	0	0	0	0	0	0
SSX2	0	0	0	0	0	0	0	0	0	0	0	0	0	0	0	0	0	0	0
SSX2B	0	0	0	0	0	0	0	0	0	0	0	0	0	0	0	0	0	0	0
SSX4	0	0	0	0	0	0	0	0	0	0	0	0	0	0	0	0	0	0	0
SSX4B	0	0	0	0	0	0	0	0	0	0	0	0	0	0	0	0	0	0	0
SSX7	0	0	0	0	0	0	0	0	0	0	0	0	0	0	0	0	0	0	0
ST20-MTHFS	0	0	0	0	0	0	0	0	0	0	0	0	0	0	0	0	0	0	0
SULT1A3	0	0	0	0	0	0	0	0	0	0	0	0	0	0	0	0	0	0	0
SULT1A4	0	0	0	0	0	0	0	0	0	0	0	0	0	0	0	0	0	0	0
SYNJ2BP-COX16	0	0	0	0	0	0	0	0	0	0	0	0	0	0	0	0	0	0	0
SYS1-DBNDD2	0	0	0	0	0	0	0	0	0	0	0	0	0	0	0	0	0	0	0
TAAR2	0	0	0	0	0	0	0	0	0	0	0	0	0	0	0	0	0	0	0
TBC1D3	0	0	0	0	0	0	0	0	0	0	0	0	0	0	0	0	0	0	0
TBC1D3C	0	0	0	0	0	0	0	0	0	0	0	0	0	0	0	0	0	0	0
TBC1D3F	0	0	0	0	0	0	0	0	0	0	0	0	0	0	0	0	0	0	0
TCEB3C	0	0	0	0	0	0	0	0	0	0	0	0	0	0	0	0	0	0	0
TCEB3CL	0	0	0	0	0	0	0	0	0	0	0	0	0	0	0	0	0	0	0
TCEB3CL2	0	0	0	0	0	0	0	0	0	0	0	0	0	0	0	0	0	0	0
TEN1	0	0	0	0	0	0	0	0	0	0	0	0	0	0	0	0	0	0	0
TEX37	0	0	0	0	0	0	0	0	0	0	0	0	0	0	0	0	0	0	0
TFF1	0	0	0	0	0	0	0	0	0	0	0	0	0	0	0	0	0	0	0
TISP43	0	0	0	0	0	0	0	0	0	0	0	0	0	0	0	0	0	0	0
TMEM110-MUSTN1	0	0	0	0	0	0	0	0	0	0	0	0	0	0	0	0	0	0	0
TMEM183B	0	0	0	0	0	0	0	0	0	0	0	0	0	0	0	0	0	0	0
TMEM244	0	0	0	0	0	0	0	0	0	0	0	0	0	0	0	0	0	0	0
TMX2-CTNND1	0	0	0	0	0	0	0	0	0	0	0	0	0	0	0	0	0	0	0
TNFAIP8L2-SCNM1	0	0	0	0	0	0	0	0	0	0	0	0	0	0	0	0	0	0	0
TNP2	0	0	0	0	0	0	0	0	0	0	0	0	0	0	0	0	0	0	0
TNXA	0	0	0	0	0	0	0	0	0	0	0	0	0	0	0	0	0	0	0
TP53TG3	0	0	0	0	0	0	0	0	0	0	0	0	0	0	0	0	0	0	0
TP53TG3B	0	0	0	0	0	0	0	0	0	0	0	0	0	0	0	0	0	0	0
TP53TG3C	0	0	0	0	0	0	0	0	0	0	0	0	0	0	0	0	0	0	0
TREML5P	0	0	0	0	0	0	0	0	0	0	0	0	0	0	0	0	0	0	0
TRIM39-RPP21	0	0	0	0	0	0	0	0	0	0	0	0	0	0	0	0	0	0	0
TRIM49D1P	0	0	0	0	0	0	0	0	0	0	0	0	0	0	0	0	0	0	0
TRIM49D2P	0	0	0	0	0	0	0	0	0	0	0	0	0	0	0	0	0	0	0
TRIM51HP	0	0	0	0	0	0	0	0	0	0	0	0	0	0	0	0	0	0	0
TRIM53AP	0	0	0	0	0	0	0	0	0	0	0	0	0	0	0	0	0	0	0
TRIM6-TRIM34	0	0	0	0	0	0	0	0	0	0	0	0	0	0	0	0	0	0	0
TRIM64	0	0	0	0	0	0	0	0	0	0	0	0	0	0	0	0	0	0	0
TRIM73	0	0	0	0	0	0	0	0	0	0	0	0	0	0	0	0	0	0	0
TRIM74	0	0	0	0	0	0	0	0	0	0	0	0	0	0	0	0	0	0	0
TSPY3	0	0	0	0	0	0	0	0	0	0	0	0	0	0	0	0	0	0	0
TSPY4	0	0	0	0	0	0	0	0	0	0	0	0	0	0	0	0	0	0	0
TSPY8	0	0	0	0	0	0	0	0	0	0	0	0	0	0	0	0	0	0	0
TSSK2	0	0	0	0	0	0	0	0	0	0	0	0	0	0	0	0	0	0	0
TTTY1	0	0	0	0	0	0	0	0	0	0	0	0	0	0	0	0	0	0	0
TTTY17A	0	0	0	0	0	0	0	0	0	0	0	0	0	0	0	0	0	0	0
TTTY17B	0	0	0	0	0	0	0	0	0	0	0	0	0	0	0	0	0	0	0
TTTY17C	0	0	0	0	0	0	0	0	0	0	0	0	0	0	0	0	0	0	0
TTTY18	0	0	0	0	0	0	0	0	0	0	0	0	0	0	0	0	0	0	0
TTTY19	0	0	0	0	0	0	0	0	0	0	0	0	0	0	0	0	0	0	0
TTTY1B	0	0	0	0	0	0	0	0	0	0	0	0	0	0	0	0	0	0	0
TTTY2	0	0	0	0	0	0	0	0	0	0	0	0	0	0	0	0	0	0	0
TTTY20	0	0	0	0	0	0	0	0	0	0	0	0	0	0	0	0	0	0	0
TTTY21	0	0	0	0	0	0	0	0	0	0	0	0	0	0	0	0	0	0	0
TTTY21B	0	0	0	0	0	0	0	0	0	0	0	0	0	0	0	0	0	0	0
TTTY22	0	0	0	0	0	0	0	0	0	0	0	0	0	0	0	0	0	0	0
TTTY23	0	0	0	0	0	0	0	0	0	0	0	0	0	0	0	0	0	0	0
TTTY23B	0	0	0	0	0	0	0	0	0	0	0	0	0	0	0	0	0	0	0
TTTY2B	0	0	0	0	0	0	0	0	0	0	0	0	0	0	0	0	0	0	0
TTTY3	0	0	0	0	0	0	0	0	0	0	0	0	0	0	0	0	0	0	0
TTTY3B	0	0	0	0	0	0	0	0	0	0	0	0	0	0	0	0	0	0	0
TTTY4	0	0	0	0	0	0	0	0	0	0	0	0	0	0	0	0	0	0	0
TTTY4B	0	0	0	0	0	0	0	0	0	0	0	0	0	0	0	0	0	0	0
TTTY4C	0	0	0	0	0	0	0	0	0	0	0	0	0	0	0	0	0	0	0
TTTY5	0	0	0	0	0	0	0	0	0	0	0	0	0	0	0	0	0	0	0
TTTY6	0	0	0	0	0	0	0	0	0	0	0	0	0	0	0	0	0	0	0
TTTY6B	0	0	0	0	0	0	0	0	0	0	0	0	0	0	0	0	0	0	0
TTTY7	0	0	0	0	0	0	0	0	0	0	0	0	0	0	0	0	0	0	0
TTTY7B	0	0	0	0	0	0	0	0	0	0	0	0	0	0	0	0	0	0	0
TTTY8	0	0	0	0	0	0	0	0	0	0	0	0	0	0	0	0	0	0	0
TTTY8B	0	0	0	0	0	0	0	0	0	0	0	0	0	0	0	0	0	0	0
TTTY9A	0	0	0	0	0	0	0	0	0	0	0	0	0	0	0	0	0	0	0
TTTY9B	0	0	0	0	0	0	0	0	0	0	0	0	0	0	0	0	0	0	0
UBE2Q2P2	0	0	0	0	0	0	0	0	0	0	0	0	0	0	0	0	0	0	0
UBE2Q2P3	0	0	0	0	0	0	0	0	0	0	0	0	0	0	0	0	0	0	0
UBTFL1	0	0	0	0	0	0	0	0	0	0	0	0	0	0	0	0	0	0	0
ULK4P1	0	0	0	0	0	0	0	0	0	0	0	0	0	0	0	0	0	0	0
ULK4P2	0	0	0	0	0	0	0	0	0	0	0	0	0	0	0	0	0	0	0
UPK3BL	0	0	0	0	0	0	0	0	0	0	0	0	0	0	0	0	0	0	0
USP17L11	0	0	0	0	0	0	0	0	0	0	0	0	0	0	0	0	0	0	0
USP17L12	0	0	0	0	0	0	0	0	0	0	0	0	0	0	0	0	0	0	0
USP17L13	0	0	0	0	0	0	0	0	0	0	0	0	0	0	0	0	0	0	0
USP17L15	0	0	0	0	0	0	0	0	0	0	0	0	0	0	0	0	0	0	0
USP17L17	0	0	0	0	0	0	0	0	0	0	0	0	0	0	0	0	0	0	0
USP17L18	0	0	0	0	0	0	0	0	0	0	0	0	0	0	0	0	0	0	0
USP17L19	0	0	0	0	0	0	0	0	0	0	0	0	0	0	0	0	0	0	0
USP17L20	0	0	0	0	0	0	0	0	0	0	0	0	0	0	0	0	0	0	0
USP17L21	0	0	0	0	0	0	0	0	0	0	0	0	0	0	0	0	0	0	0
USP17L22	0	0	0	0	0	0	0	0	0	0	0	0	0	0	0	0	0	0	0
USP17L24	0	0	0	0	0	0	0	0	0	0	0	0	0	0	0	0	0	0	0
USP17L25	0	0	0	0	0	0	0	0	0	0	0	0	0	0	0	0	0	0	0
USP17L26	0	0	0	0	0	0	0	0	0	0	0	0	0	0	0	0	0	0	0
USP17L27	0	0	0	0	0	0	0	0	0	0	0	0	0	0	0	0	0	0	0
USP17L28	0	0	0	0	0	0	0	0	0	0	0	0	0	0	0	0	0	0	0
USP17L29	0	0	0	0	0	0	0	0	0	0	0	0	0	0	0	0	0	0	0
USP17L3	0	0	0	0	0	0	0	0	0	0	0	0	0	0	0	0	0	0	0
USP17L30	0	0	0	0	0	0	0	0	0	0	0	0	0	0	0	0	0	0	0
USP17L5	0	0	0	0	0	0	0	0	0	0	0	0	0	0	0	0	0	0	0
USP17L6P	0	0	0	0	0	0	0	0	0	0	0	0	0	0	0	0	0	0	0
USP17L8	0	0	0	0	0	0	0	0	0	0	0	0	0	0	0	0	0	0	0
VAMP7	0	0	0	0	0	0	0	0	0	0	0	0	0	0	0	0	0	0	0
VCX3B	0	0	0	0	0	0	0	0	0	0	0	0	0	0	0	0	0	0	0
VCY	0	0	0	0	0	0	0	0	0	0	0	0	0	0	0	0	0	0	0
VCY1B	0	0	0	0	0	0	0	0	0	0	0	0	0	0	0	0	0	0	0
VN1R4	0	0	0	0	0	0	0	0	0	0	0	0	0	0	0	0	0	0	0
VTRNA1-2	0	0	0	0	0	0	0	0	0	0	0	0	0	0	0	0	0	0	0
WFDC11	0	0	0	0	0	0	0	0	0	0	0	0	0	0	0	0	0	0	0
XAGE1A	0	0	0	0	0	0	0	0	0	0	0	0	0	0	0	0	0	0	0
XAGE1B	0	0	0	0	0	0	0	0	0	0	0	0	0	0	0	0	0	0	0
XAGE1C	0	0	0	0	0	0	0	0	0	0	0	0	0	0	0	0	0	0	0
XAGE1D	0	0	0	0	0	0	0	0	0	0	0	0	0	0	0	0	0	0	0
XAGE1E	0	0	0	0	0	0	0	0	0	0	0	0	0	0	0	0	0	0	0
XAGE2	0	0	0	0	0	0	0	0	0	0	0	0	0	0	0	0	0	0	0
XAGE2B	0	0	0	0	0	0	0	0	0	0	0	0	0	0	0	0	0	0	0
XGPY2	0	0	0	0	0	0	0	0	0	0	0	0	0	0	0	0	0	0	0
XKRY	0	0	0	0	0	0	0	0	0	0	0	0	0	0	0	0	0	0	0
XKRY2	0	0	0	0	0	0	0	0	0	0	0	0	0	0	0	0	0	0	0
ZBED1	0	0	0	0	0	0	0	0	0	0	0	0	0	0	0	0	0	0	0
ZNF658B	0	0	0	0	0	0	0	0	0	0	0	0	0	0	0	0	0	0	0
ZNF705B	0	0	0	0	0	0	0	0	0	0	0	0	0	0	0	0	0	0	0
ZNF705D	0	0	0	0	0	0	0	0	0	0	0	0	0	0	0	0	0	0	0

## Sheet: 0<x<=1
Supplemental Table 3. RNA-seq counts for nonRBPs in healthy cartilage (n=18) from Fisch et al. (2018).
NonRBPs	Normal_Cart_10_8	Normal_Cart_2_2	Normal_Cart_3_3	Normal_Cart_4_4	Normal_Cart_5_5	Normal_Cart_6_6	Normal_Cart_7_3	Normal_Cart_9_7	normal_01	normal_02	normal_03	normal_04	normal_05	normal_06	normal_07	normal_08	normal_09	normal_10	Average		19.3644	%
APOC1P1	0	0	0	0	0	0	0	0	0	0	0	0	0	0	0	0	1	0	0.0555556
ARHGEF38-IT1	0	0	0	0	1	0	0	0	0	0	0	0	0	0	0	0	0	0	0.0555556
ARL14	0	0	0	0	0	1	0	0	0	0	0	0	0	0	0	0	0	0	0.0555556
ASB18	0	0	0	0	0	1	0	0	0	0	0	0	0	0	0	0	0	0	0.0555556
ATP6V1G3	0	0	0	0	0	1	0	0	0	0	0	0	0	0	0	0	0	0	0.0555556
ATXN8OS	0	0	0	0	1	0	0	0	0	0	0	0	0	0	0	0	0	0	0.0555556
BCRP2	0	0	0	0	0	1	0	0	0	0	0	0	0	0	0	0	0	0	0.0555556
BET3L	0	0	0	0	0	1	0	0	0	0	0	0	0	0	0	0	0	0	0.0555556
BLOC1S1-RDH5	0	0	0	0	0	0	0	0	0	0	0	0	0	1	0	0	0	0	0.0555556
BLOC1S5-TXNDC5	0	0	1	0	0	0	0	0	0	0	0	0	0	0	0	0	0	0	0.0555556
C10orf53	0	0	0	0	1	0	0	0	0	0	0	0	0	0	0	0	0	0	0.0555556
C15orf53	0	0	0	0	0	1	0	0	0	0	0	0	0	0	0	0	0	0	0.0555556
C17orf112	0	0	0	0	0	1	0	0	0	0	0	0	0	0	0	0	0	0	0.0555556
C17orf50	0	0	0	0	0	1	0	0	0	0	0	0	0	0	0	0	0	0	0.0555556
C20orf141	0	0	0	0	0	0	0	0	0	0	0	1	0	0	0	0	0	0	0.0555556
C5orf58	0	0	0	0	0	1	0	0	0	0	0	0	0	0	0	0	0	0	0.0555556
C6orf7	0	0	0	0	0	1	0	0	0	0	0	0	0	0	0	0	0	0	0.0555556
C9orf53	0	0	0	0	0	1	0	0	0	0	0	0	0	0	0	0	0	0	0.0555556
CABS1	0	0	0	0	0	1	0	0	0	0	0	0	0	0	0	0	0	0	0.0555556
CARD18	0	0	0	0	0	1	0	0	0	0	0	0	0	0	0	0	0	0	0.0555556
CCDC13-AS1	0	0	0	0	0	0	0	0	0	0	0	1	0	0	0	0	0	0	0.0555556
CCL23	0	0	0	0	1	0	0	0	0	0	0	0	0	0	0	0	0	0	0.0555556
CCL4	0	0	0	0	0	0	0	0	0	1	0	0	0	0	0	0	0	0	0.0555556
CCT8L2	0	0	0	0	0	1	0	0	0	0	0	0	0	0	0	0	0	0	0.0555556
CEP170P1	0	0	0	0	0	1	0	0	0	0	0	0	0	0	0	0	0	0	0.0555556
CFC1	0	0	0	0	0	0	0	0	0	0	0	0	1	0	0	0	0	0	0.0555556
CFHR2	0	0	0	0	0	1	0	0	0	0	0	0	0	0	0	0	0	0	0.0555556
CGB1	0	0	0	0	0	0	0	1	0	0	0	0	0	0	0	0	0	0	0.0555556
CGB5	0	0	0	0	0	1	0	0	0	0	0	0	0	0	0	0	0	0	0.0555556
CGB7	0	0	0	0	0	0	0	1	0	0	0	0	0	0	0	0	0	0	0.0555556
CHODL-AS1	0	0	0	0	0	0	0	0	0	0	0	0	0	0	0	1	0	0	0.0555556
CLPS	0	0	0	0	0	0	0	0	0	0	0	0	0	0	0	0	0	1	0.0555556
CPXCR1	0	0	0	0	0	1	0	0	0	0	0	0	0	0	0	0	0	0	0.0555556
CRYGA	0	0	0	0	0	0	0	1	0	0	0	0	0	0	0	0	0	0	0.0555556
CSAG1	0	0	1	0	0	0	0	0	0	0	0	0	0	0	0	0	0	0	0.0555556
CSAG4	0	0	0	1	0	0	0	0	0	0	0	0	0	0	0	0	0	0	0.0555556
CSTL1	0	0	1	0	0	0	0	0	0	0	0	0	0	0	0	0	0	0	0.0555556
CT64	0	0	0	0	0	1	0	0	0	0	0	0	0	0	0	0	0	0	0.0555556
CXorf27	0	1	0	0	0	0	0	0	0	0	0	0	0	0	0	0	0	0	0.0555556
DAOA	0	0	0	1	0	0	0	0	0	0	0	0	0	0	0	0	0	0	0.0555556
DEFA10P	0	0	0	0	0	0	0	0	1	0	0	0	0	0	0	0	0	0	0.0555556
DEFA8P	0	0	0	0	1	0	0	0	0	0	0	0	0	0	0	0	0	0	0.0555556
DEFB112	0	0	0	0	0	1	0	0	0	0	0	0	0	0	0	0	0	0	0.0555556
DEFB116	0	0	0	0	0	1	0	0	0	0	0	0	0	0	0	0	0	0	0.0555556
DEFB121	0	0	0	1	0	0	0	0	0	0	0	0	0	0	0	0	0	0	0.0555556
DEFB126	0	0	0	0	0	1	0	0	0	0	0	0	0	0	0	0	0	0	0.0555556
DEFB128	0	0	0	0	0	0	0	1	0	0	0	0	0	0	0	0	0	0	0.0555556
DSCAM-IT1	0	0	0	0	0	1	0	0	0	0	0	0	0	0	0	0	0	0	0.0555556
EEF1E1-MUTED	0	0	0	0	0	0	0	0	0	0	0	1	0	0	0	0	0	0	0.0555556
EMCN-IT3	0	0	0	0	0	0	0	0	0	0	0	0	0	0	0	1	0	0	0.0555556
ENTHD1	0	0	0	0	0	1	0	0	0	0	0	0	0	0	0	0	0	0	0.0555556
ESX1	0	0	0	0	1	0	0	0	0	0	0	0	0	0	0	0	0	0	0.0555556
EVX2	0	0	0	0	1	0	0	0	0	0	0	0	0	0	0	0	0	0	0.0555556
F13B	0	0	0	1	0	0	0	0	0	0	0	0	0	0	0	0	0	0	0.0555556
FAM138B	0	0	0	0	0	0	0	0	0	0	1	0	0	0	0	0	0	0	0.0555556
FAM24B-CUZD1	0	0	0	0	0	0	0	0	0	0	0	0	0	0	0	0	0	1	0.0555556
FAM27L	0	0	0	0	0	0	0	1	0	0	0	0	0	0	0	0	0	0	0.0555556
FAM47E-STBD1	0	0	0	0	0	0	0	0	0	0	0	0	0	1	0	0	0	0	0.0555556
FAM99B	0	0	0	0	0	0	0	0	0	0	0	0	0	0	0	0	1	0	0.0555556
FKBP1A-SDCBP2	0	0	0	1	0	0	0	0	0	0	0	0	0	0	0	0	0	0	0.0555556
FMR1NB	0	0	0	0	1	0	0	0	0	0	0	0	0	0	0	0	0	0	0.0555556
FOXR2	0	0	0	0	0	1	0	0	0	0	0	0	0	0	0	0	0	0	0.0555556
FRG2B	0	0	0	0	0	0	0	0	0	0	0	0	0	0	0	0	0	1	0.0555556
FTMT	0	0	1	0	0	0	0	0	0	0	0	0	0	0	0	0	0	0	0.0555556
GIMAP5	0	0	0	0	0	1	0	0	0	0	0	0	0	0	0	0	0	0	0.0555556
GNG13	0	0	0	0	0	0	0	1	0	0	0	0	0	0	0	0	0	0	0.0555556
GPR75-ASB3	0	0	0	0	0	0	0	0	0	0	1	0	0	0	0	0	0	0	0.0555556
GRM5-AS1	0	0	0	0	0	1	0	0	0	0	0	0	0	0	0	0	0	0	0.0555556
GSTA1	0	0	0	0	0	1	0	0	0	0	0	0	0	0	0	0	0	0	0.0555556
GSTA5	0	0	0	0	0	1	0	0	0	0	0	0	0	0	0	0	0	0	0.0555556
GSX1	0	0	0	0	0	1	0	0	0	0	0	0	0	0	0	0	0	0	0.0555556
GUCA2B	1	0	0	0	0	0	0	0	0	0	0	0	0	0	0	0	0	0	0.0555556
GZMK	0	0	0	0	0	1	0	0	0	0	0	0	0	0	0	0	0	0	0.0555556
H3F3A	1	0	0	0	0	0	0	0	0	0	0	0	0	0	0	0	0	0	0.0555556
HLA-DQB2	0	0	0	0	0	1	0	0	0	0	0	0	0	0	0	0	0	0	0.0555556
HNRNPUL2-BSCL2	0	0	0	0	0	0	0	1	0	0	0	0	0	0	0	0	0	0	0.0555556
HS6ST2-AS1	0	0	0	0	1	0	0	0	0	0	0	0	0	0	0	0	0	0	0.0555556
IFNA16	0	0	0	0	0	0	0	1	0	0	0	0	0	0	0	0	0	0	0.0555556
IFNA21	0	0	0	0	0	1	0	0	0	0	0	0	0	0	0	0	0	0	0.0555556
IFNB1	0	0	0	0	0	0	0	0	0	0	0	0	0	1	0	0	0	0	0.0555556
IL17F	0	0	0	0	0	0	0	1	0	0	0	0	0	0	0	0	0	0	0.0555556
IL21	0	0	1	0	0	0	0	0	0	0	0	0	0	0	0	0	0	0	0.0555556
INSL4	0	0	0	0	0	0	0	0	0	0	0	0	0	0	0	1	0	0	0.0555556
ISY1-RAB43	0	0	0	0	0	0	0	0	1	0	0	0	0	0	0	0	0	0	0.0555556
KAAG1	0	0	0	0	0	1	0	0	0	0	0	0	0	0	0	0	0	0	0.0555556
KIR3DL2	0	0	0	0	0	0	0	1	0	0	0	0	0	0	0	0	0	0	0.0555556
KRT81	0	0	0	0	0	0	0	1	0	0	0	0	0	0	0	0	0	0	0.0555556
KRTAP1-4	0	0	1	0	0	0	0	0	0	0	0	0	0	0	0	0	0	0	0.0555556
KRTAP11-1	0	0	0	0	0	0	1	0	0	0	0	0	0	0	0	0	0	0	0.0555556
KRTAP13-4	0	0	0	0	0	1	0	0	0	0	0	0	0	0	0	0	0	0	0.0555556
KRTAP2-1	0	0	1	0	0	0	0	0	0	0	0	0	0	0	0	0	0	0	0.0555556
KRTAP20-3	0	0	0	0	0	1	0	0	0	0	0	0	0	0	0	0	0	0	0.0555556
KRTAP20-4	0	0	0	0	0	1	0	0	0	0	0	0	0	0	0	0	0	0	0.0555556
KRTAP21-1	0	0	0	0	1	0	0	0	0	0	0	0	0	0	0	0	0	0	0.0555556
KRTAP3-2	0	0	0	0	0	0	0	0	0	0	0	0	0	0	0	0	0	1	0.0555556
KRTAP3-3	0	0	1	0	0	0	0	0	0	0	0	0	0	0	0	0	0	0	0.0555556
KRTAP4-11	0	0	0	0	0	0	0	0	1	0	0	0	0	0	0	0	0	0	0.0555556
KRTAP7-1	0	0	0	0	0	1	0	0	0	0	0	0	0	0	0	0	0	0	0.0555556
KRTAP9-8	1	0	0	0	0	0	0	0	0	0	0	0	0	0	0	0	0	0	0.0555556
LCE1B	0	0	0	0	0	1	0	0	0	0	0	0	0	0	0	0	0	0	0.0555556
LCE2C	0	0	0	0	0	1	0	0	0	0	0	0	0	0	0	0	0	0	0.0555556
LCE2D	0	0	0	0	0	1	0	0	0	0	0	0	0	0	0	0	0	0	0.0555556
LGALS7B	0	0	0	0	1	0	0	0	0	0	0	0	0	0	0	0	0	0	0.0555556
LINC00113	0	0	0	0	0	0	0	0	0	0	0	0	0	0	0	0	1	0	0.0555556
LINC00307	0	1	0	0	0	0	0	0	0	0	0	0	0	0	0	0	0	0	0.0555556
LINC00343	0	0	0	0	0	1	0	0	0	0	0	0	0	0	0	0	0	0	0.0555556
LINC00575	0	0	0	0	0	0	1	0	0	0	0	0	0	0	0	0	0	0	0.0555556
LINC00620	0	0	0	0	0	1	0	0	0	0	0	0	0	0	0	0	0	0	0.0555556
LOC100128420	0	0	0	0	0	0	0	0	0	0	0	1	0	0	0	0	0	0	0.0555556
LOC100130298	0	0	0	0	0	0	0	1	0	0	0	0	0	0	0	0	0	0	0.0555556
LOC100190986	0	0	0	0	0	0	0	0	0	0	0	0	1	0	0	0	0	0	0.0555556
LOC100506082	0	0	0	0	0	1	0	0	0	0	0	0	0	0	0	0	0	0	0.0555556
LOC100507334	0	0	0	0	0	0	0	0	0	0	0	1	0	0	0	0	0	0	0.0555556
LOC100507384	0	0	0	0	0	1	0	0	0	0	0	0	0	0	0	0	0	0	0.0555556
LOC100652909	0	0	0	0	0	1	0	0	0	0	0	0	0	0	0	0	0	0	0.0555556
LOC147646	0	0	0	0	0	0	0	1	0	0	0	0	0	0	0	0	0	0	0.0555556
LOC1720	0	0	0	0	1	0	0	0	0	0	0	0	0	0	0	0	0	0	0.0555556
LOC283403	0	0	0	0	0	1	0	0	0	0	0	0	0	0	0	0	0	0	0.0555556
LOC285484	0	0	1	0	0	0	0	0	0	0	0	0	0	0	0	0	0	0	0.0555556
LOC340357	0	0	0	0	0	1	0	0	0	0	0	0	0	0	0	0	0	0	0.0555556
LOC392364	0	0	0	0	0	1	0	0	0	0	0	0	0	0	0	0	0	0	0.0555556
LOC401497	0	0	0	1	0	0	0	0	0	0	0	0	0	0	0	0	0	0	0.0555556
LOC642929	0	0	0	0	0	0	0	0	0	0	0	1	0	0	0	0	0	0	0.0555556
LOC729059	0	0	0	1	0	0	0	0	0	0	0	0	0	0	0	0	0	0	0.0555556
LYZL6	0	0	0	0	0	1	0	0	0	0	0	0	0	0	0	0	0	0	0.0555556
M1	0	0	0	0	0	1	0	0	0	0	0	0	0	0	0	0	0	0	0.0555556
MAGEA6	0	0	1	0	0	0	0	0	0	0	0	0	0	0	0	0	0	0	0.0555556
MAS1L	0	0	0	0	0	1	0	0	0	0	0	0	0	0	0	0	0	0	0.0555556
MBD3L1	0	0	0	0	1	0	0	0	0	0	0	0	0	0	0	0	0	0	0.0555556
MIR107	0	0	0	0	1	0	0	0	0	0	0	0	0	0	0	0	0	0	0.0555556
MIR1208	0	0	0	0	0	0	0	0	0	0	0	0	0	0	0	1	0	0	0.0555556
MIR1225	0	0	0	0	0	0	0	0	0	1	0	0	0	0	0	0	0	0	0.0555556
MIR1227	0	0	0	0	0	0	0	0	0	0	0	0	0	0	0	0	0	1	0.0555556
MIR1236	0	0	0	0	0	0	0	0	1	0	0	0	0	0	0	0	0	0	0.0555556
MIR1243	0	0	0	0	0	0	0	0	0	0	0	0	0	0	0	1	0	0	0.0555556
MIR1266	0	0	1	0	0	0	0	0	0	0	0	0	0	0	0	0	0	0	0.0555556
MIR1291	0	0	0	0	0	0	0	0	0	0	0	0	0	0	0	0	0	1	0.0555556
MIR142	0	0	0	0	0	0	0	0	0	0	0	1	0	0	0	0	0	0	0.0555556
MIR1468	0	0	1	0	0	0	0	0	0	0	0	0	0	0	0	0	0	0	0.0555556
MIR146B	0	0	0	0	0	0	0	0	0	0	0	0	1	0	0	0	0	0	0.0555556
MIR1470	0	0	0	0	0	0	0	1	0	0	0	0	0	0	0	0	0	0	0.0555556
MIR181A1	0	0	0	0	0	1	0	0	0	0	0	0	0	0	0	0	0	0	0.0555556
MIR181A2	0	0	0	0	0	0	0	0	0	0	0	0	0	0	0	1	0	0	0.0555556
MIR181B1	0	0	0	0	0	1	0	0	0	0	0	0	0	0	0	0	0	0	0.0555556
MIR181D	0	0	1	0	0	0	0	0	0	0	0	0	0	0	0	0	0	0	0.0555556
MIR183	0	0	0	0	0	0	0	1	0	0	0	0	0	0	0	0	0	0	0.0555556
MIR190A	0	0	0	0	0	1	0	0	0	0	0	0	0	0	0	0	0	0	0.0555556
MIR1910	0	1	0	0	0	0	0	0	0	0	0	0	0	0	0	0	0	0	0.0555556
MIR1976	0	0	0	0	0	0	0	0	0	0	1	0	0	0	0	0	0	0	0.0555556
MIR205	0	0	1	0	0	0	0	0	0	0	0	0	0	0	0	0	0	0	0.0555556
MIR219-2	0	0	0	0	0	0	0	0	1	0	0	0	0	0	0	0	0	0	0.0555556
MIR30A	0	0	0	0	0	0	0	0	0	0	0	0	0	0	0	1	0	0	0.0555556
MIR3129	0	0	0	0	0	0	0	0	0	0	1	0	0	0	0	0	0	0	0.0555556
MIR3138	0	0	0	0	0	0	0	0	1	0	0	0	0	0	0	0	0	0	0.0555556
MIR3148	0	0	0	0	0	1	0	0	0	0	0	0	0	0	0	0	0	0	0.0555556
MIR3150B	0	0	1	0	0	0	0	0	0	0	0	0	0	0	0	0	0	0	0.0555556
MIR3156-2	0	0	0	0	0	1	0	0	0	0	0	0	0	0	0	0	0	0	0.0555556
MIR3180-4	0	0	0	0	0	0	0	0	0	0	0	0	0	0	0	0	0	1	0.0555556
MIR320C2	0	0	0	0	0	1	0	0	0	0	0	0	0	0	0	0	0	0	0.0555556
MIR34B	0	0	0	0	0	1	0	0	0	0	0	0	0	0	0	0	0	0	0.0555556
MIR362	0	0	0	0	0	0	0	0	0	0	0	0	0	0	0	0	1	0	0.0555556
MIR3646	0	0	0	0	0	0	0	0	0	0	0	1	0	0	0	0	0	0	0.0555556
MIR3659	0	0	0	0	0	1	0	0	0	0	0	0	0	0	0	0	0	0	0.0555556
MIR3668	0	0	0	0	0	1	0	0	0	0	0	0	0	0	0	0	0	0	0.0555556
MIR3689B	0	0	0	1	0	0	0	0	0	0	0	0	0	0	0	0	0	0	0.0555556
MIR3689C	0	0	0	0	0	0	1	0	0	0	0	0	0	0	0	0	0	0	0.0555556
MIR384	0	0	0	0	0	0	0	0	0	0	0	0	0	0	0	0	1	0	0.0555556
MIR3907	0	0	0	0	0	0	0	0	0	0	0	0	0	0	0	0	0	1	0.0555556
MIR3913-1	0	0	0	0	0	0	0	0	0	1	0	0	0	0	0	0	0	0	0.0555556
MIR3920	0	0	0	0	0	1	0	0	0	0	0	0	0	0	0	0	0	0	0.0555556
MIR4251	0	0	0	0	0	0	0	0	0	0	0	1	0	0	0	0	0	0	0.0555556
MIR4255	0	0	0	0	0	1	0	0	0	0	0	0	0	0	0	0	0	0	0.0555556
MIR4270	0	0	0	0	0	0	0	1	0	0	0	0	0	0	0	0	0	0	0.0555556
MIR4279	0	0	0	0	0	0	1	0	0	0	0	0	0	0	0	0	0	0	0.0555556
MIR4303	0	0	1	0	0	0	0	0	0	0	0	0	0	0	0	0	0	0	0.0555556
MIR4307	0	0	1	0	0	0	0	0	0	0	0	0	0	0	0	0	0	0	0.0555556
MIR4310	0	0	1	0	0	0	0	0	0	0	0	0	0	0	0	0	0	0	0.0555556
MIR4316	0	0	0	0	0	0	0	0	0	0	0	0	0	0	1	0	0	0	0.0555556
MIR4320	0	0	0	0	0	0	0	0	0	0	0	0	0	0	0	0	1	0	0.0555556
MIR4325	0	0	0	0	0	1	0	0	0	0	0	0	0	0	0	0	0	0	0.0555556
MIR4454	0	0	0	0	0	1	0	0	0	0	0	0	0	0	0	0	0	0	0.0555556
MIR4457	0	0	1	0	0	0	0	0	0	0	0	0	0	0	0	0	0	0	0.0555556
MIR4472-2	0	0	0	0	0	0	0	0	0	0	0	0	0	1	0	0	0	0	0.0555556
MIR4486	0	0	0	0	0	1	0	0	0	0	0	0	0	0	0	0	0	0	0.0555556
MIR4493	0	0	0	0	0	1	0	0	0	0	0	0	0	0	0	0	0	0	0.0555556
MIR449A	0	0	0	0	0	0	0	0	0	1	0	0	0	0	0	0	0	0	0.0555556
MIR4508	0	0	0	0	0	0	0	1	0	0	0	0	0	0	0	0	0	0	0.0555556
MIR451A	0	0	0	0	0	0	0	0	0	0	0	0	0	1	0	0	0	0	0.0555556
MIR452	0	0	0	0	0	0	0	0	1	0	0	0	0	0	0	0	0	0	0.0555556
MIR4520A	0	0	0	0	0	0	0	0	0	0	0	0	0	0	0	1	0	0	0.0555556
MIR4660	0	0	0	0	0	0	0	0	0	0	0	0	0	1	0	0	0	0	0.0555556
MIR4661	0	0	0	0	0	0	0	0	0	0	0	0	0	0	0	1	0	0	0.0555556
MIR4663	0	0	0	0	0	0	0	0	0	1	0	0	0	0	0	0	0	0	0.0555556
MIR4673	0	0	0	0	0	0	0	0	1	0	0	0	0	0	0	0	0	0	0.0555556
MIR4676	0	0	1	0	0	0	0	0	0	0	0	0	0	0	0	0	0	0	0.0555556
MIR4684	0	0	0	0	0	0	0	0	0	0	0	0	0	0	1	0	0	0	0.0555556
MIR4685	0	0	0	0	0	0	0	0	0	0	0	0	0	0	0	0	0	1	0.0555556
MIR4733	0	0	0	0	0	0	0	0	0	0	0	0	0	0	1	0	0	0	0.0555556
MIR4747	0	0	1	0	0	0	0	0	0	0	0	0	0	0	0	0	0	0	0.0555556
MIR4752	0	0	0	0	0	1	0	0	0	0	0	0	0	0	0	0	0	0	0.0555556
MIR4789	0	0	0	0	0	0	0	0	0	0	0	0	0	0	0	0	1	0	0.0555556
MIR4801	0	0	0	0	0	1	0	0	0	0	0	0	0	0	0	0	0	0	0.0555556
MIR5001	0	0	1	0	0	0	0	0	0	0	0	0	0	0	0	0	0	0	0.0555556
MIR507	0	0	0	0	0	1	0	0	0	0	0	0	0	0	0	0	0	0	0.0555556
MIR5088	0	0	0	0	0	0	0	0	0	0	0	0	1	0	0	0	0	0	0.0555556
MIR5090	0	0	0	0	0	0	0	0	0	0	0	0	0	0	0	1	0	0	0.0555556
MIR517A	0	0	0	0	0	1	0	0	0	0	0	0	0	0	0	0	0	0	0.0555556
MIR517B	0	0	0	0	0	1	0	0	0	0	0	0	0	0	0	0	0	0	0.0555556
MIR5187	0	0	0	0	0	0	0	0	0	0	1	0	0	0	0	0	0	0	0.0555556
MIR518D	0	0	0	0	0	1	0	0	0	0	0	0	0	0	0	0	0	0	0.0555556
MIR519A2	0	0	1	0	0	0	0	0	0	0	0	0	0	0	0	0	0	0	0.0555556
MIR525	0	0	0	0	0	1	0	0	0	0	0	0	0	0	0	0	0	0	0.0555556
MIR532	0	0	0	0	1	0	0	0	0	0	0	0	0	0	0	0	0	0	0.0555556
MIR548A3	0	0	0	0	0	1	0	0	0	0	0	0	0	0	0	0	0	0	0.0555556
MIR548AJ2	0	0	0	0	0	1	0	0	0	0	0	0	0	0	0	0	0	0	0.0555556
MIR548AN	0	0	0	0	0	0	0	0	0	0	0	0	0	0	0	1	0	0	0.0555556
MIR548I2	0	0	0	0	0	1	0	0	0	0	0	0	0	0	0	0	0	0	0.0555556
MIR548Y	0	0	0	0	0	1	0	0	0	0	0	0	0	0	0	0	0	0	0.0555556
MIR551A	0	0	0	0	0	0	1	0	0	0	0	0	0	0	0	0	0	0	0.0555556
MIR564	0	0	0	0	0	0	0	0	0	0	1	0	0	0	0	0	0	0	0.0555556
MIR5681A	0	0	0	0	0	0	0	0	0	1	0	0	0	0	0	0	0	0	0.0555556
MIR572	0	0	0	0	0	0	0	0	0	0	0	0	0	0	0	0	1	0	0.0555556
MIR577	0	0	0	0	0	1	0	0	0	0	0	0	0	0	0	0	0	0	0.0555556
MIR586	0	0	0	0	0	0	0	0	0	0	0	0	0	1	0	0	0	0	0.0555556
MIR632	0	0	0	0	0	0	0	0	0	0	1	0	0	0	0	0	0	0	0.0555556
MIR636	0	0	0	0	0	0	0	0	0	0	1	0	0	0	0	0	0	0	0.0555556
MIR639	0	0	0	0	0	0	0	0	0	0	0	0	0	0	0	1	0	0	0.0555556
MIR642A	0	0	0	1	0	0	0	0	0	0	0	0	0	0	0	0	0	0	0.0555556
MIR650	0	0	0	0	0	1	0	0	0	0	0	0	0	0	0	0	0	0	0.0555556
MIR651	0	0	0	0	0	0	0	0	1	0	0	0	0	0	0	0	0	0	0.0555556
MIR653	0	0	0	0	0	1	0	0	0	0	0	0	0	0	0	0	0	0	0.0555556
MIR764	0	0	0	0	0	1	0	0	0	0	0	0	0	0	0	0	0	0	0.0555556
MIR802	1	0	0	0	0	0	0	0	0	0	0	0	0	0	0	0	0	0	0.0555556
MIR873	0	0	0	0	0	1	0	0	0	0	0	0	0	0	0	0	0	0	0.0555556
MIR939	0	0	0	0	0	0	0	0	0	0	0	0	0	0	0	0	1	0	0.0555556
MIR941-4	0	0	0	0	0	1	0	0	0	0	0	0	0	0	0	0	0	0	0.0555556
MIR943	0	0	0	0	0	0	0	0	0	0	0	0	0	0	0	0	1	0	0.0555556
MMP23B	0	0	0	0	0	0	0	0	0	0	0	0	0	0	0	0	0	1	0.0555556
MRGPRG	1	0	0	0	0	0	0	0	0	0	0	0	0	0	0	0	0	0	0.0555556
MT4	0	0	0	0	0	1	0	0	0	0	0	0	0	0	0	0	0	0	0.0555556
NBPF4	0	0	0	0	0	1	0	0	0	0	0	0	0	0	0	0	0	0	0.0555556
NKX6-2	0	0	0	0	0	0	0	0	0	0	0	0	0	1	0	0	0	0	0.0555556
NPBWR2	0	0	0	1	0	0	0	0	0	0	0	0	0	0	0	0	0	0	0.0555556
NTS	0	0	0	0	0	1	0	0	0	0	0	0	0	0	0	0	0	0	0.0555556
OCM2	0	0	0	0	1	0	0	0	0	0	0	0	0	0	0	0	0	0	0.0555556
ONECUT3	0	0	0	0	0	0	0	1	0	0	0	0	0	0	0	0	0	0	0.0555556
OR10A7	0	0	0	0	1	0	0	0	0	0	0	0	0	0	0	0	0	0	0.0555556
OR10AG1	0	0	0	0	0	1	0	0	0	0	0	0	0	0	0	0	0	0	0.0555556
OR10C1	0	0	0	0	0	1	0	0	0	0	0	0	0	0	0	0	0	0	0.0555556
OR10G7	0	0	0	0	0	0	0	1	0	0	0	0	0	0	0	0	0	0	0.0555556
OR10H2	0	0	1	0	0	0	0	0	0	0	0	0	0	0	0	0	0	0	0.0555556
OR10J3	0	0	0	0	0	1	0	0	0	0	0	0	0	0	0	0	0	0	0.0555556
OR10Z1	0	0	0	0	0	0	0	1	0	0	0	0	0	0	0	0	0	0	0.0555556
OR13C9	0	0	0	0	0	1	0	0	0	0	0	0	0	0	0	0	0	0	0.0555556
OR13H1	0	0	0	0	0	0	0	0	0	0	1	0	0	0	0	0	0	0	0.0555556
OR14C36	0	0	0	0	0	1	0	0	0	0	0	0	0	0	0	0	0	0	0.0555556
OR1A2	0	0	0	0	1	0	0	0	0	0	0	0	0	0	0	0	0	0	0.0555556
OR1M1	0	0	0	0	0	1	0	0	0	0	0	0	0	0	0	0	0	0	0.0555556
OR1S1	0	0	0	0	1	0	0	0	0	0	0	0	0	0	0	0	0	0	0.0555556
OR2B3	0	0	0	0	0	1	0	0	0	0	0	0	0	0	0	0	0	0	0.0555556
OR2G3	0	0	0	1	0	0	0	0	0	0	0	0	0	0	0	0	0	0	0.0555556
OR2G6	0	0	0	0	0	1	0	0	0	0	0	0	0	0	0	0	0	0	0.0555556
OR2L3	0	0	1	0	0	0	0	0	0	0	0	0	0	0	0	0	0	0	0.0555556
OR2T34	0	0	0	0	0	1	0	0	0	0	0	0	0	0	0	0	0	0	0.0555556
OR2T35	0	0	0	0	0	1	0	0	0	0	0	0	0	0	0	0	0	0	0.0555556
OR2V1	1	0	0	0	0	0	0	0	0	0	0	0	0	0	0	0	0	0	0.0555556
OR2Y1	0	0	1	0	0	0	0	0	0	0	0	0	0	0	0	0	0	0	0.0555556
OR3A3	0	0	0	0	1	0	0	0	0	0	0	0	0	0	0	0	0	0	0.0555556
OR4A15	0	0	0	0	0	1	0	0	0	0	0	0	0	0	0	0	0	0	0.0555556
OR4B1	0	0	0	1	0	0	0	0	0	0	0	0	0	0	0	0	0	0	0.0555556
OR4D10	0	0	1	0	0	0	0	0	0	0	0	0	0	0	0	0	0	0	0.0555556
OR4F21	0	0	0	0	0	0	0	1	0	0	0	0	0	0	0	0	0	0	0.0555556
OR4F4	0	0	1	0	0	0	0	0	0	0	0	0	0	0	0	0	0	0	0.0555556
OR4S2	0	0	0	0	0	1	0	0	0	0	0	0	0	0	0	0	0	0	0.0555556
OR4X2	0	0	0	0	1	0	0	0	0	0	0	0	0	0	0	0	0	0	0.0555556
OR51A2	0	0	0	1	0	0	0	0	0	0	0	0	0	0	0	0	0	0	0.0555556
OR51D1	0	0	0	0	0	1	0	0	0	0	0	0	0	0	0	0	0	0	0.0555556
OR51G2	0	0	0	0	0	1	0	0	0	0	0	0	0	0	0	0	0	0	0.0555556
OR52E2	0	0	0	0	0	1	0	0	0	0	0	0	0	0	0	0	0	0	0.0555556
OR5AK2	0	0	0	0	0	1	0	0	0	0	0	0	0	0	0	0	0	0	0.0555556
OR5AS1	0	0	0	1	0	0	0	0	0	0	0	0	0	0	0	0	0	0	0.0555556
OR5B17	0	0	1	0	0	0	0	0	0	0	0	0	0	0	0	0	0	0	0.0555556
OR5D14	0	0	1	0	0	0	0	0	0	0	0	0	0	0	0	0	0	0	0.0555556
OR5F1	0	0	0	0	0	1	0	0	0	0	0	0	0	0	0	0	0	0	0.0555556
OR5H6	0	0	0	0	0	1	0	0	0	0	0	0	0	0	0	0	0	0	0.0555556
OR5M3	0	0	0	0	0	0	0	1	0	0	0	0	0	0	0	0	0	0	0.0555556
OR5P2	0	0	0	0	0	1	0	0	0	0	0	0	0	0	0	0	0	0	0.0555556
OR6C65	0	0	0	0	0	1	0	0	0	0	0	0	0	0	0	0	0	0	0.0555556
OR6Q1	0	0	0	0	0	1	0	0	0	0	0	0	0	0	0	0	0	0	0.0555556
OR6Y1	0	0	0	0	0	1	0	0	0	0	0	0	0	0	0	0	0	0	0.0555556
OR7E156P	0	0	0	0	0	0	0	0	0	0	1	0	0	0	0	0	0	0	0.0555556
OR7G1	0	0	0	0	0	1	0	0	0	0	0	0	0	0	0	0	0	0	0.0555556
OR8H1	0	0	1	0	0	0	0	0	0	0	0	0	0	0	0	0	0	0	0.0555556
OR8I2	0	0	0	0	0	1	0	0	0	0	0	0	0	0	0	0	0	0	0.0555556
OR8U1	0	0	0	0	0	1	0	0	0	0	0	0	0	0	0	0	0	0	0.0555556
OR9K2	0	0	0	0	0	1	0	0	0	0	0	0	0	0	0	0	0	0	0.0555556
OTOS	1	0	0	0	0	0	0	0	0	0	0	0	0	0	0	0	0	0	0.0555556
PAGE4	0	0	1	0	0	0	0	0	0	0	0	0	0	0	0	0	0	0	0.0555556
PAGE5	0	0	0	0	0	0	0	1	0	0	0	0	0	0	0	0	0	0	0.0555556
PDHA2	0	0	0	0	0	1	0	0	0	0	0	0	0	0	0	0	0	0	0.0555556
PRAC	0	0	0	0	1	0	0	0	0	0	0	0	0	0	0	0	0	0	0.0555556
PRG1	0	0	0	0	0	1	0	0	0	0	0	0	0	0	0	0	0	0	0.0555556
PROL1	0	0	0	0	0	1	0	0	0	0	0	0	0	0	0	0	0	0	0.0555556
PRSS58	0	0	1	0	0	0	0	0	0	0	0	0	0	0	0	0	0	0	0.0555556
PSG10P	0	0	0	0	0	1	0	0	0	0	0	0	0	0	0	0	0	0	0.0555556
PSKH2	0	0	0	0	0	1	0	0	0	0	0	0	0	0	0	0	0	0	0.0555556
PYDC2	0	0	0	0	0	1	0	0	0	0	0	0	0	0	0	0	0	0	0.0555556
RAET1L	0	0	0	0	0	0	0	0	0	0	1	0	0	0	0	0	0	0	0.0555556
REXO1L2P	0	0	0	0	0	0	0	1	0	0	0	0	0	0	0	0	0	0	0.0555556
RGPD8	0	0	0	0	0	0	0	0	0	0	0	0	0	1	0	0	0	0	0.0555556
S100Z	0	0	0	0	0	1	0	0	0	0	0	0	0	0	0	0	0	0	0.0555556
S1PR4	0	0	0	0	0	0	0	0	0	0	0	0	0	0	1	0	0	0	0.0555556
SAA3P	0	0	0	0	0	1	0	0	0	0	0	0	0	0	0	0	0	0	0.0555556
SAMSN1-AS1	0	0	0	0	0	1	0	0	0	0	0	0	0	0	0	0	0	0	0.0555556
SIRPD	0	0	1	0	0	0	0	0	0	0	0	0	0	0	0	0	0	0	0.0555556
SLMO2-ATP5E	0	0	0	0	0	0	1	0	0	0	0	0	0	0	0	0	0	0	0.0555556
SNAR-C3	0	0	0	0	0	1	0	0	0	0	0	0	0	0	0	0	0	0	0.0555556
SNAR-G1	0	0	0	0	0	1	0	0	0	0	0	0	0	0	0	0	0	0	0.0555556
SNAR-H	0	0	0	0	0	1	0	0	0	0	0	0	0	0	0	0	0	0	0.0555556
SNORD105B	0	0	0	0	0	0	0	0	0	0	0	0	0	1	0	0	0	0	0.0555556
SNORD115-14	0	0	1	0	0	0	0	0	0	0	0	0	0	0	0	0	0	0	0.0555556
SNORD115-35	0	0	0	0	0	0	0	0	0	0	0	1	0	0	0	0	0	0	0.0555556
SNORD115-6	0	0	0	0	0	0	0	1	0	0	0	0	0	0	0	0	0	0	0.0555556
SNORD115-7	0	0	0	1	0	0	0	0	0	0	0	0	0	0	0	0	0	0	0.0555556
SOHLH2	0	0	0	0	0	0	0	1	0	0	0	0	0	0	0	0	0	0	0.0555556
SPRR2G	0	0	0	1	0	0	0	0	0	0	0	0	0	0	0	0	0	0	0.0555556
SYCN	0	0	0	0	0	0	0	1	0	0	0	0	0	0	0	0	0	0	0.0555556
SYT14L	0	0	0	0	0	1	0	0	0	0	0	0	0	0	0	0	0	0	0.0555556
TAAR3	0	0	0	0	0	1	0	0	0	0	0	0	0	0	0	0	0	0	0.0555556
TAAR9	0	0	0	0	0	1	0	0	0	0	0	0	0	0	0	0	0	0	0.0555556
TAS2R1	0	0	0	0	0	0	0	0	0	0	0	0	0	0	0	1	0	0	0.0555556
TBC1D3B	0	0	0	1	0	0	0	0	0	0	0	0	0	0	0	0	0	0	0.0555556
TBC1D3G	0	0	0	0	0	0	0	1	0	0	0	0	0	0	0	0	0	0	0.0555556
TGIF2LX	0	0	0	0	0	1	0	0	0	0	0	0	0	0	0	0	0	0	0.0555556
TGIF2LY	0	0	0	0	0	1	0	0	0	0	0	0	0	0	0	0	0	0	0.0555556
TMEFF1	1	0	0	0	0	0	0	0	0	0	0	0	0	0	0	0	0	0	0.0555556
TMEM189-UBE2V1	0	0	0	0	0	0	0	0	0	0	0	0	0	1	0	0	0	0	0.0555556
TNFSF12-TNFSF13	0	0	0	0	1	0	0	0	0	0	0	0	0	0	0	0	0	0	0.0555556
TRIM43	0	0	0	0	0	1	0	0	0	0	0	0	0	0	0	0	0	0	0.0555556
TRIM49	0	0	0	0	0	1	0	0	0	0	0	0	0	0	0	0	0	0	0.0555556
TSPY1	0	0	0	1	0	0	0	0	0	0	0	0	0	0	0	0	0	0	0.0555556
TTTY12	0	0	0	0	0	1	0	0	0	0	0	0	0	0	0	0	0	0	0.0555556
TTTY13	0	0	0	0	0	1	0	0	0	0	0	0	0	0	0	0	0	0	0.0555556
TTTY16	0	0	0	0	0	0	0	0	0	0	0	0	0	0	0	0	1	0	0.0555556
UGT1A6	0	0	0	0	0	1	0	0	0	0	0	0	0	0	0	0	0	0	0.0555556
UGT1A8	0	0	0	0	0	1	0	0	0	0	0	0	0	0	0	0	0	0	0.0555556
UGT2A2	0	0	1	0	0	0	0	0	0	0	0	0	0	0	0	0	0	0	0.0555556
UPK3A	0	0	0	1	0	0	0	0	0	0	0	0	0	0	0	0	0	0	0.0555556
USP17L10	0	0	0	0	0	1	0	0	0	0	0	0	0	0	0	0	0	0	0.0555556
USP17L9P	0	0	0	0	0	0	0	0	0	0	0	0	0	0	0	0	1	0	0.0555556
VCX	0	0	0	0	0	0	0	0	0	0	0	0	0	0	1	0	0	0	0.0555556
VWC2L-IT1	0	0	0	1	0	0	0	0	0	0	0	0	0	0	0	0	0	0	0.0555556
XAGE3	0	0	1	0	0	0	0	0	0	0	0	0	0	0	0	0	0	0	0.0555556
XAGE5	0	0	1	0	0	0	0	0	0	0	0	0	0	0	0	0	0	0	0.0555556
XKR3	0	0	0	0	0	0	0	1	0	0	0	0	0	0	0	0	0	0	0.0555556
ZFP91-CNTF	0	1	0	0	0	0	0	0	0	0	0	0	0	0	0	0	0	0	0.0555556
AADAC	0	0	0	0	0	0	0	1	0	0	0	0	1	0	0	0	0	0	0.111111
ACTR3BP2	0	0	0	0	0	2	0	0	0	0	0	0	0	0	0	0	0	0	0.111111
ACTRT1	0	0	1	0	1	0	0	0	0	0	0	0	0	0	0	0	0	0	0.111111
ADIG	0	0	0	1	1	0	0	0	0	0	0	0	0	0	0	0	0	0	0.111111
ALPPL2	0	0	0	1	0	0	0	1	0	0	0	0	0	0	0	0	0	0	0.111111
APOC3	0	0	0	0	0	1	0	0	0	0	0	1	0	0	0	0	0	0	0.111111
APOC4-APOC2	0	0	1	0	0	0	0	1	0	0	0	0	0	0	0	0	0	0	0.111111
AQP12B	0	0	1	0	0	1	0	0	0	0	0	0	0	0	0	0	0	0	0.111111
ATOH1	0	0	0	0	0	0	0	2	0	0	0	0	0	0	0	0	0	0	0.111111
ATXN3L	0	0	0	0	0	2	0	0	0	0	0	0	0	0	0	0	0	0	0.111111
BHLHA9	0	0	0	0	0	0	0	0	0	0	0	0	0	1	0	0	0	1	0.111111
BMP15	0	0	0	1	0	1	0	0	0	0	0	0	0	0	0	0	0	0	0.111111
C10orf99	0	0	1	0	0	1	0	0	0	0	0	0	0	0	0	0	0	0	0.111111
C20orf78	0	0	1	0	0	1	0	0	0	0	0	0	0	0	0	0	0	0	0.111111
C3orf79	0	0	1	0	0	1	0	0	0	0	0	0	0	0	0	0	0	0	0.111111
C5orf46	0	0	0	0	1	1	0	0	0	0	0	0	0	0	0	0	0	0	0.111111
C7orf66	0	0	0	0	2	0	0	0	0	0	0	0	0	0	0	0	0	0	0.111111
CARD17	0	0	0	0	0	2	0	0	0	0	0	0	0	0	0	0	0	0	0.111111
CCDC160	0	0	0	0	0	0	0	1	0	0	1	0	0	0	0	0	0	0	0.111111
CCL3	0	0	0	0	0	0	0	1	0	0	0	0	0	0	1	0	0	0	0.111111
CD300LF	0	0	0	0	0	1	0	1	0	0	0	0	0	0	0	0	0	0	0.111111
CDRT15L2	0	0	0	2	0	0	0	0	0	0	0	0	0	0	0	0	0	0	0.111111
CDX4	0	0	0	0	0	1	0	1	0	0	0	0	0	0	0	0	0	0	0.111111
CEACAM18	0	0	0	0	0	0	0	2	0	0	0	0	0	0	0	0	0	0	0.111111
CHRNA9	0	1	0	0	1	0	0	0	0	0	0	0	0	0	0	0	0	0	0.111111
COX7B2	0	0	0	0	0	2	0	0	0	0	0	0	0	0	0	0	0	0	0.111111
CRABP1	0	0	0	0	0	2	0	0	0	0	0	0	0	0	0	0	0	0	0.111111
CRYGC	0	0	0	0	1	1	0	0	0	0	0	0	0	0	0	0	0	0	0.111111
CSH2	0	0	0	0	0	1	0	0	0	0	0	0	0	0	0	1	0	0	0.111111
CST2	0	0	0	0	0	0	0	1	0	0	0	0	1	0	0	0	0	0	0.111111
CSTA	0	0	0	0	0	0	1	0	0	0	0	0	1	0	0	0	0	0	0.111111
CT49	0	0	0	0	0	0	0	2	0	0	0	0	0	0	0	0	0	0	0.111111
CTSL3P	0	0	0	1	0	1	0	0	0	0	0	0	0	0	0	0	0	0	0.111111
CXADRP3	0	0	0	0	0	2	0	0	0	0	0	0	0	0	0	0	0	0	0.111111
CYLC1	0	0	0	0	1	1	0	0	0	0	0	0	0	0	0	0	0	0	0.111111
CYP4F30P	0	0	0	0	0	0	0	0	0	0	0	0	0	0	0	0	2	0	0.111111
DAPL1	0	0	1	0	0	1	0	0	0	0	0	0	0	0	0	0	0	0	0.111111
DCD	0	0	0	1	0	0	0	1	0	0	0	0	0	0	0	0	0	0	0.111111
DDX11L10	0	0	0	0	0	0	0	1	0	0	0	0	0	0	0	0	0	1	0.111111
DEFA11P	0	0	0	0	0	0	0	2	0	0	0	0	0	0	0	0	0	0	0.111111
DEFB115	0	0	0	0	0	0	0	2	0	0	0	0	0	0	0	0	0	0	0.111111
DEFB119	0	0	0	0	0	2	0	0	0	0	0	0	0	0	0	0	0	0	0.111111
DEFB122	0	0	0	1	1	0	0	0	0	0	0	0	0	0	0	0	0	0	0.111111
DEFB123	0	0	1	0	0	0	0	0	0	0	0	0	0	0	0	0	0	1	0.111111
DEFB125	0	0	0	0	0	2	0	0	0	0	0	0	0	0	0	0	0	0	0.111111
DEFB127	0	0	0	0	0	2	0	0	0	0	0	0	0	0	0	0	0	0	0.111111
DEFB134	0	0	0	0	0	0	0	0	0	0	0	0	0	0	2	0	0	0	0.111111
DSCR8	0	0	0	0	0	2	0	0	0	0	0	0	0	0	0	0	0	0	0.111111
DUSP21	0	0	2	0	0	0	0	0	0	0	0	0	0	0	0	0	0	0	0.111111
DYDC1	0	0	0	0	0	2	0	0	0	0	0	0	0	0	0	0	0	0	0.111111
DYX1C1-CCPG1	0	0	0	0	0	0	0	0	2	0	0	0	0	0	0	0	0	0	0.111111
ECRP	0	0	0	0	0	2	0	0	0	0	0	0	0	0	0	0	0	0	0.111111
FABP9	0	0	1	0	0	1	0	0	0	0	0	0	0	0	0	0	0	0	0.111111
FAM138D	0	0	0	0	1	1	0	0	0	0	0	0	0	0	0	0	0	0	0.111111
FAM170A	0	0	0	0	0	1	0	0	0	0	0	0	0	1	0	0	0	0	0.111111
FAM24A	0	0	0	0	1	1	0	0	0	0	0	0	0	0	0	0	0	0	0.111111
FAM74A1	0	0	0	0	0	1	0	0	0	0	0	0	0	0	0	0	1	0	0.111111
FCGR1C	0	0	0	0	0	2	0	0	0	0	0	0	0	0	0	0	0	0	0.111111
FER1L6-AS1	0	0	0	0	0	2	0	0	0	0	0	0	0	0	0	0	0	0	0.111111
FGF16	0	0	0	0	0	0	0	0	0	0	0	0	2	0	0	0	0	0	0.111111
FLJ20518	0	0	0	0	0	0	1	0	1	0	0	0	0	0	0	0	0	0	0.111111
FLJ22763	0	0	0	0	1	1	0	0	0	0	0	0	0	0	0	0	0	0	0.111111
FLJ25363	0	1	0	0	0	1	0	0	0	0	0	0	0	0	0	0	0	0	0.111111
FLJ25758	0	0	0	0	0	2	0	0	0	0	0	0	0	0	0	0	0	0	0.111111
FLJ45445	0	0	0	1	0	0	0	0	0	0	0	1	0	0	0	0	0	0	0.111111
FLJ46066	0	0	1	0	0	1	0	0	0	0	0	0	0	0	0	0	0	0	0.111111
FOXD4L3	1	0	0	0	0	0	0	0	0	0	0	0	0	0	1	0	0	0	0.111111
FRRS1L	0	0	0	0	0	1	0	1	0	0	0	0	0	0	0	0	0	0	0.111111
GABRR3	0	0	1	0	0	1	0	0	0	0	0	0	0	0	0	0	0	0	0.111111
GDF3	0	0	0	0	1	1	0	0	0	0	0	0	0	0	0	0	0	0	0.111111
GGTLC2	0	0	0	0	0	0	1	1	0	0	0	0	0	0	0	0	0	0	0.111111
GH2	0	0	0	0	0	2	0	0	0	0	0	0	0	0	0	0	0	0	0.111111
GOLGA6D	0	0	1	0	0	1	0	0	0	0	0	0	0	0	0	0	0	0	0.111111
GOLGA8EP	0	0	0	0	0	0	0	0	0	0	0	0	0	0	0	0	0	2	0.111111
GPR139	0	0	0	0	0	1	0	1	0	0	0	0	0	0	0	0	0	0	0.111111
GPR50	0	0	2	0	0	0	0	0	0	0	0	0	0	0	0	0	0	0	0.111111
GSTA3	0	0	0	0	0	2	0	0	0	0	0	0	0	0	0	0	0	0	0.111111
GUCA1C	0	0	0	0	0	2	0	0	0	0	0	0	0	0	0	0	0	0	0.111111
GUCA2A	0	0	0	0	0	0	0	1	0	0	1	0	0	0	0	0	0	0	0.111111
GUSBP10	0	0	0	0	0	2	0	0	0	0	0	0	0	0	0	0	0	0	0.111111
HBD	0	0	0	0	2	0	0	0	0	0	0	0	0	0	0	0	0	0	0.111111
HBG1	0	0	0	0	0	2	0	0	0	0	0	0	0	0	0	0	0	0	0.111111
HLTF-AS1	0	0	0	0	0	1	0	0	0	0	0	1	0	0	0	0	0	0	0.111111
HMSD	0	0	0	0	0	2	0	0	0	0	0	0	0	0	0	0	0	0	0.111111
HOXB-AS3	0	0	0	0	0	1	0	0	0	0	0	0	0	0	0	0	1	0	0.111111
HOXB1	0	0	0	0	0	2	0	0	0	0	0	0	0	0	0	0	0	0	0.111111
HS3ST6	0	0	0	0	0	1	0	1	0	0	0	0	0	0	0	0	0	0	0.111111
HSPB2-C11orf52	0	0	0	1	0	1	0	0	0	0	0	0	0	0	0	0	0	0	0.111111
HSPE1-MOB4	0	0	0	0	0	0	0	0	0	2	0	0	0	0	0	0	0	0	0.111111
IFNA4	0	0	0	0	0	0	2	0	0	0	0	0	0	0	0	0	0	0	0.111111
IFNA6	0	0	0	0	0	0	0	0	1	0	0	0	0	0	0	0	1	0	0.111111
IFNA7	0	0	0	0	1	1	0	0	0	0	0	0	0	0	0	0	0	0	0.111111
IFNL1	0	0	0	0	0	1	0	1	0	0	0	0	0	0	0	0	0	0	0.111111
IFNW1	0	0	0	0	1	0	0	0	0	0	0	0	0	0	0	0	0	1	0.111111
IGFBP1	0	0	0	0	0	0	0	1	1	0	0	0	0	0	0	0	0	0	0.111111
IL37	0	0	0	1	0	1	0	0	0	0	0	0	0	0	0	0	0	0	0.111111
IL9	0	0	0	0	0	2	0	0	0	0	0	0	0	0	0	0	0	0	0.111111
JMJD7-PLA2G4B	0	0	0	0	0	0	0	0	0	0	0	0	0	1	0	1	0	0	0.111111
KCNJ18	0	2	0	0	0	0	0	0	0	0	0	0	0	0	0	0	0	0	0.111111
KCNK18	0	0	0	0	1	1	0	0	0	0	0	0	0	0	0	0	0	0	0.111111
KIAA1024L	0	0	0	0	0	2	0	0	0	0	0	0	0	0	0	0	0	0	0.111111
KLRC4	0	0	0	0	0	0	2	0	0	0	0	0	0	0	0	0	0	0	0.111111
KRTAP1-1	0	0	0	0	0	2	0	0	0	0	0	0	0	0	0	0	0	0	0.111111
KRTAP10-12	0	0	0	0	0	0	1	1	0	0	0	0	0	0	0	0	0	0	0.111111
KRTAP13-3	0	0	0	0	0	2	0	0	0	0	0	0	0	0	0	0	0	0	0.111111
KRTAP15-1	0	0	0	0	0	2	0	0	0	0	0	0	0	0	0	0	0	0	0.111111
KRTAP26-1	0	0	1	0	0	1	0	0	0	0	0	0	0	0	0	0	0	0	0.111111
KRTAP4-2	0	0	1	0	0	1	0	0	0	0	0	0	0	0	0	0	0	0	0.111111
KRTAP4-3	1	0	0	0	0	1	0	0	0	0	0	0	0	0	0	0	0	0	0.111111
KRTAP4-9	0	0	0	0	0	1	0	1	0	0	0	0	0	0	0	0	0	0	0.111111
KRTAP5-3	0	0	0	0	1	1	0	0	0	0	0	0	0	0	0	0	0	0	0.111111
KRTAP5-4	0	0	1	0	0	0	1	0	0	0	0	0	0	0	0	0	0	0	0.111111
KRTAP5-6	0	0	0	0	0	0	0	2	0	0	0	0	0	0	0	0	0	0	0.111111
LCE2A	0	0	1	1	0	0	0	0	0	0	0	0	0	0	0	0	0	0	0.111111
LCN8	0	0	0	0	1	1	0	0	0	0	0	0	0	0	0	0	0	0	0.111111
LGALS14	0	0	0	0	1	1	0	0	0	0	0	0	0	0	0	0	0	0	0.111111
LGALS9B	0	0	0	0	0	1	0	1	0	0	0	0	0	0	0	0	0	0	0.111111
LILRA3	0	0	1	0	0	0	0	1	0	0	0	0	0	0	0	0	0	0	0.111111
LINC00029	0	0	0	0	0	2	0	0	0	0	0	0	0	0	0	0	0	0	0.111111
LINC00226	0	0	0	0	0	1	0	1	0	0	0	0	0	0	0	0	0	0	0.111111
LINC00277	0	0	1	0	0	1	0	0	0	0	0	0	0	0	0	0	0	0	0.111111
LINC00305	0	0	0	0	1	0	1	0	0	0	0	0	0	0	0	0	0	0	0.111111
LINC00317	0	0	0	0	0	2	0	0	0	0	0	0	0	0	0	0	0	0	0.111111
LINC00359	0	0	0	0	0	1	0	1	0	0	0	0	0	0	0	0	0	0	0.111111
LINC00366	0	0	1	0	1	0	0	0	0	0	0	0	0	0	0	0	0	0	0.111111
LINC00439	0	0	1	0	0	1	0	0	0	0	0	0	0	0	0	0	0	0	0.111111
LINC00460	0	0	0	0	0	2	0	0	0	0	0	0	0	0	0	0	0	0	0.111111
LINC00577	0	0	0	0	0	1	0	0	0	0	0	0	0	0	0	1	0	0	0.111111
LINC00623	0	0	0	1	0	0	1	0	0	0	0	0	0	0	0	0	0	0	0.111111
LINC00705	0	0	0	0	0	2	0	0	0	0	0	0	0	0	0	0	0	0	0.111111
LOC100128264	0	0	0	0	0	0	0	2	0	0	0	0	0	0	0	0	0	0	0.111111
LOC100131047	0	0	1	0	0	1	0	0	0	0	0	0	0	0	0	0	0	0	0.111111
LOC100132735	0	0	0	0	0	2	0	0	0	0	0	0	0	0	0	0	0	0	0.111111
LOC100133461	0	0	1	0	0	1	0	0	0	0	0	0	0	0	0	0	0	0	0.111111
LOC100505718	0	0	0	0	0	2	0	0	0	0	0	0	0	0	0	0	0	0	0.111111
LOC100507387	0	0	1	0	0	1	0	0	0	0	0	0	0	0	0	0	0	0	0.111111
LOC100507472	0	0	0	0	0	0	0	1	0	0	0	0	0	1	0	0	0	0	0.111111
LOC146481	0	0	0	0	0	0	0	2	0	0	0	0	0	0	0	0	0	0	0.111111
LOC283587	0	0	0	0	1	1	0	0	0	0	0	0	0	0	0	0	0	0	0.111111
LOC340094	0	0	0	0	0	2	0	0	0	0	0	0	0	0	0	0	0	0	0.111111
LOC387895	0	0	0	0	0	0	0	0	0	0	0	0	1	0	0	0	1	0	0.111111
LOC389043	0	0	0	0	1	1	0	0	0	0	0	0	0	0	0	0	0	0	0.111111
LOC440910	0	0	0	0	0	0	0	2	0	0	0	0	0	0	0	0	0	0	0.111111
LOC642426	0	0	0	0	0	2	0	0	0	0	0	0	0	0	0	0	0	0	0.111111
LOC643923	0	0	0	0	0	0	0	0	0	0	0	0	2	0	0	0	0	0	0.111111
LOC728040	0	0	2	0	0	0	0	0	0	0	0	0	0	0	0	0	0	0	0.111111
LOC728716	0	0	0	2	0	0	0	0	0	0	0	0	0	0	0	0	0	0	0.111111
LOC728724	0	0	0	1	0	0	0	1	0	0	0	0	0	0	0	0	0	0	0.111111
LRRC24	0	0	0	0	0	0	0	0	0	0	0	0	0	0	0	0	2	0	0.111111
LRRC72	0	0	0	0	0	0	0	2	0	0	0	0	0	0	0	0	0	0	0.111111
LY6H	0	0	1	0	0	1	0	0	0	0	0	0	0	0	0	0	0	0	0.111111
LYPD8	0	0	0	0	0	0	2	0	0	0	0	0	0	0	0	0	0	0	0.111111
MACC1-AS1	0	0	0	0	1	0	0	0	1	0	0	0	0	0	0	0	0	0	0.111111
MAGEB4	0	0	0	0	0	2	0	0	0	0	0	0	0	0	0	0	0	0	0.111111
MAGEB5	0	0	0	1	0	1	0	0	0	0	0	0	0	0	0	0	0	0	0.111111
MAGEC2	0	0	2	0	0	0	0	0	0	0	0	0	0	0	0	0	0	0	0.111111
MIR1203	0	0	0	0	0	0	0	0	0	0	0	0	0	0	2	0	0	0	0.111111
MIR1250	0	0	0	0	0	0	0	0	0	0	2	0	0	0	0	0	0	0	0.111111
MIR1253	0	0	2	0	0	0	0	0	0	0	0	0	0	0	0	0	0	0	0.111111
MIR126	0	0	0	0	0	0	0	0	0	0	0	0	0	0	0	0	0	2	0.111111
MIR128-1	0	0	0	0	0	0	0	0	0	0	0	0	0	1	1	0	0	0	0.111111
MIR1283-2	0	0	0	0	0	2	0	0	0	0	0	0	0	0	0	0	0	0	0.111111
MIR1292	0	0	0	0	0	0	0	0	0	0	0	0	0	0	0	2	0	0	0.111111
MIR130B	0	0	0	0	0	1	0	0	1	0	0	0	0	0	0	0	0	0	0.111111
MIR149	0	0	0	0	0	0	0	0	0	0	0	0	0	1	0	0	0	1	0.111111
MIR153-1	0	0	0	0	1	1	0	0	0	0	0	0	0	0	0	0	0	0	0.111111
MIR16-1	0	0	0	0	0	0	0	0	0	2	0	0	0	0	0	0	0	0	0.111111
MIR181B2	0	0	0	0	0	0	0	0	0	0	0	1	0	1	0	0	0	0	0.111111
MIR181C	0	0	0	2	0	0	0	0	0	0	0	0	0	0	0	0	0	0	0.111111
MIR185	0	0	0	2	0	0	0	0	0	0	0	0	0	0	0	0	0	0	0.111111
MIR200B	0	0	0	0	0	0	0	2	0	0	0	0	0	0	0	0	0	0	0.111111
MIR2861	0	0	0	0	0	0	0	0	0	0	0	0	0	1	1	0	0	0	0.111111
MIR299	0	0	0	0	0	0	0	0	0	0	0	0	0	2	0	0	0	0	0.111111
MIR301B	0	0	0	0	1	0	0	1	0	0	0	0	0	0	0	0	0	0	0.111111
MIR3131	0	0	0	0	0	1	1	0	0	0	0	0	0	0	0	0	0	0	0.111111
MIR3160-1	0	0	0	0	0	0	0	0	0	0	0	0	0	0	0	1	0	1	0.111111
MIR3180-5	0	0	0	2	0	0	0	0	0	0	0	0	0	0	0	0	0	0	0.111111
MIR3200	0	0	0	0	1	0	0	0	0	0	0	0	0	1	0	0	0	0	0.111111
MIR330	0	0	0	1	0	0	0	0	0	0	0	0	0	0	1	0	0	0	0.111111
MIR34C	0	0	0	0	0	0	0	0	0	0	0	0	0	0	0	2	0	0	0.111111
MIR3656	0	0	0	0	0	1	0	0	0	0	0	0	0	0	0	0	1	0	0.111111
MIR3660	0	0	0	0	0	0	2	0	0	0	0	0	0	0	0	0	0	0	0.111111
MIR3664	0	0	0	0	0	2	0	0	0	0	0	0	0	0	0	0	0	0	0.111111
MIR3689A	0	0	0	0	1	0	0	0	0	0	0	1	0	0	0	0	0	0	0.111111
MIR3689E	0	0	0	0	0	0	2	0	0	0	0	0	0	0	0	0	0	0	0.111111
MIR3919	0	0	0	0	0	0	0	1	0	0	0	0	1	0	0	0	0	0	0.111111
MIR3921	0	0	0	0	0	0	0	0	0	1	0	0	0	1	0	0	0	0	0.111111
MIR3940	0	0	0	0	0	0	0	0	0	0	0	0	0	2	0	0	0	0	0.111111
MIR3944	0	0	0	0	0	0	0	0	0	0	0	0	1	1	0	0	0	0	0.111111
MIR3978	0	0	0	0	0	0	0	0	0	0	0	0	0	0	0	0	2	0	0.111111
MIR4318	0	0	0	0	0	2	0	0	0	0	0	0	0	0	0	0	0	0	0.111111
MIR4330	0	0	0	2	0	0	0	0	0	0	0	0	0	0	0	0	0	0	0.111111
MIR4417	0	0	2	0	0	0	0	0	0	0	0	0	0	0	0	0	0	0	0.111111
MIR4422	0	0	0	0	0	0	0	0	0	0	0	0	0	2	0	0	0	0	0.111111
MIR4424	0	0	0	0	0	0	0	0	0	0	0	0	0	0	0	0	2	0	0.111111
MIR4446	0	0	0	0	0	2	0	0	0	0	0	0	0	0	0	0	0	0	0.111111
MIR4479	0	0	0	0	0	0	0	0	1	0	0	0	0	0	1	0	0	0	0.111111
MIR449C	0	0	1	0	0	0	1	0	0	0	0	0	0	0	0	0	0	0	0.111111
MIR4646	0	0	0	0	0	1	0	0	0	0	0	0	0	1	0	0	0	0	0.111111
MIR4672	0	0	0	0	0	0	0	0	0	0	0	0	1	0	0	0	0	1	0.111111
MIR4693	0	0	0	0	0	0	0	0	0	1	0	0	0	0	1	0	0	0	0.111111
MIR4696	0	0	0	0	0	0	0	0	0	1	0	0	0	0	0	0	1	0	0.111111
MIR4699	0	0	0	0	0	0	0	0	0	1	0	0	0	0	0	0	0	1	0.111111
MIR4701	0	0	0	0	1	0	1	0	0	0	0	0	0	0	0	0	0	0	0.111111
MIR4708	0	0	0	0	0	2	0	0	0	0	0	0	0	0	0	0	0	0	0.111111
MIR4722	0	0	0	0	0	0	0	0	0	0	0	0	0	0	0	1	1	0	0.111111
MIR4734	0	0	0	0	0	0	0	1	0	0	0	0	0	0	1	0	0	0	0.111111
MIR4736	0	0	0	0	0	0	0	0	2	0	0	0	0	0	0	0	0	0	0.111111
MIR4743	0	0	0	0	0	0	0	0	0	0	0	0	0	0	0	0	2	0	0.111111
MIR4750	0	0	0	0	0	0	0	0	0	0	0	0	0	0	0	0	0	2	0.111111
MIR4760	0	0	0	0	0	2	0	0	0	0	0	0	0	0	0	0	0	0	0.111111
MIR4769	0	0	0	0	0	0	0	0	1	0	0	0	0	1	0	0	0	0	0.111111
MIR4779	0	0	0	0	0	0	0	0	0	0	0	0	0	2	0	0	0	0	0.111111
MIR4793	0	0	0	0	0	0	0	2	0	0	0	0	0	0	0	0	0	0	0.111111
MIR4795	0	0	1	0	0	0	0	0	0	0	0	0	0	0	1	0	0	0	0.111111
MIR5000	0	0	0	0	0	0	0	0	0	0	0	0	0	0	0	0	2	0	0.111111
MIR506	0	0	0	0	0	2	0	0	0	0	0	0	0	0	0	0	0	0	0.111111
MIR539	0	0	0	0	0	0	0	0	0	0	0	0	0	1	0	1	0	0	0.111111
MIR542	0	0	1	0	1	0	0	0	0	0	0	0	0	0	0	0	0	0	0.111111
MIR548AR	0	0	0	0	0	1	0	0	0	0	0	0	0	1	0	0	0	0	0.111111
MIR548B	0	0	0	0	0	0	0	0	0	2	0	0	0	0	0	0	0	0	0.111111
MIR548I1	0	0	0	0	0	0	2	0	0	0	0	0	0	0	0	0	0	0	0.111111
MIR548M	0	2	0	0	0	0	0	0	0	0	0	0	0	0	0	0	0	0	0.111111
MIR556	0	0	0	0	0	0	0	0	1	1	0	0	0	0	0	0	0	0	0.111111
MIR5584	0	0	0	0	0	0	0	0	0	2	0	0	0	0	0	0	0	0	0.111111
MIR5703	0	0	0	0	0	0	0	0	0	0	0	0	0	0	0	0	0	2	0.111111
MIR580	0	0	0	0	0	0	0	0	0	0	0	0	0	1	0	1	0	0	0.111111
MIR589	0	0	2	0	0	0	0	0	0	0	0	0	0	0	0	0	0	0	0.111111
MIR618	1	0	0	0	0	1	0	0	0	0	0	0	0	0	0	0	0	0	0.111111
MIR622	0	0	0	0	0	0	0	0	0	0	0	0	0	2	0	0	0	0	0.111111
MIR662	0	0	0	0	0	0	2	0	0	0	0	0	0	0	0	0	0	0	0.111111
MIR676	0	0	0	0	0	0	0	0	0	0	0	0	0	1	0	0	1	0	0.111111
MIR885	0	0	0	0	0	2	0	0	0	0	0	0	0	0	0	0	0	0	0.111111
MIR892B	0	0	0	0	0	2	0	0	0	0	0	0	0	0	0	0	0	0	0.111111
MOS	0	0	0	0	1	1	0	0	0	0	0	0	0	0	0	0	0	0	0.111111
MS4A13	0	0	0	0	0	0	0	2	0	0	0	0	0	0	0	0	0	0	0.111111
MSGN1	0	0	0	0	0	2	0	0	0	0	0	0	0	0	0	0	0	0	0.111111
NDFIP2-AS1	0	0	1	0	0	0	0	0	0	0	1	0	0	0	0	0	0	0	0.111111
NKX2-8	0	0	0	1	0	0	0	1	0	0	0	0	0	0	0	0	0	0	0.111111
NKX6-3	0	0	0	0	0	2	0	0	0	0	0	0	0	0	0	0	0	0	0.111111
NMU	0	0	0	1	1	0	0	0	0	0	0	0	0	0	0	0	0	0	0.111111
NR0B2	0	0	0	0	0	2	0	0	0	0	0	0	0	0	0	0	0	0	0.111111
NRG1-IT3	0	0	0	0	0	2	0	0	0	0	0	0	0	0	0	0	0	0	0.111111
OPRD1	0	0	0	0	0	0	0	2	0	0	0	0	0	0	0	0	0	0	0.111111
OR10H1	0	0	0	0	0	2	0	0	0	0	0	0	0	0	0	0	0	0	0.111111
OR11H12	1	0	1	0	0	0	0	0	0	0	0	0	0	0	0	0	0	0	0.111111
OR11L1	0	0	1	0	0	1	0	0	0	0	0	0	0	0	0	0	0	0	0.111111
OR13C4	0	0	0	0	0	1	0	0	0	0	0	1	0	0	0	0	0	0	0.111111
OR13F1	0	0	0	1	0	1	0	0	0	0	0	0	0	0	0	0	0	0	0.111111
OR1N1	0	0	1	0	0	1	0	0	0	0	0	0	0	0	0	0	0	0	0.111111
OR1S2	0	0	0	0	0	2	0	0	0	0	0	0	0	0	0	0	0	0	0.111111
OR2L8	0	0	1	0	0	1	0	0	0	0	0	0	0	0	0	0	0	0	0.111111
OR2M2	0	0	0	0	0	0	0	2	0	0	0	0	0	0	0	0	0	0	0.111111
OR2M5	1	0	0	1	0	0	0	0	0	0	0	0	0	0	0	0	0	0	0.111111
OR2T33	0	0	0	0	0	1	1	0	0	0	0	0	0	0	0	0	0	0	0.111111
OR2T8	0	0	0	0	0	1	0	1	0	0	0	0	0	0	0	0	0	0	0.111111
OR2V2	0	0	0	0	0	2	0	0	0	0	0	0	0	0	0	0	0	0	0.111111
OR2W1	0	0	0	0	1	1	0	0	0	0	0	0	0	0	0	0	0	0	0.111111
OR4A16	0	0	0	0	0	1	0	1	0	0	0	0	0	0	0	0	0	0	0.111111
OR4A5	0	0	0	0	1	1	0	0	0	0	0	0	0	0	0	0	0	0	0.111111
OR4C13	0	0	1	0	0	1	0	0	0	0	0	0	0	0	0	0	0	0	0.111111
OR4K14	0	0	0	2	0	0	0	0	0	0	0	0	0	0	0	0	0	0	0.111111
OR4K2	0	0	0	0	1	1	0	0	0	0	0	0	0	0	0	0	0	0	0.111111
OR4L1	0	0	0	0	1	1	0	0	0	0	0	0	0	0	0	0	0	0	0.111111
OR4M1	0	0	1	0	0	1	0	0	0	0	0	0	0	0	0	0	0	0	0.111111
OR4N3P	0	0	0	0	0	2	0	0	0	0	0	0	0	0	0	0	0	0	0.111111
OR51F2	0	0	0	0	2	0	0	0	0	0	0	0	0	0	0	0	0	0	0.111111
OR52I2	0	0	0	0	0	1	0	0	0	0	0	0	0	0	0	0	0	1	0.111111
OR52L1	0	0	0	1	0	0	0	0	0	0	0	0	0	1	0	0	0	0	0.111111
OR56A3	0	0	0	0	0	1	0	0	1	0	0	0	0	0	0	0	0	0	0.111111
OR5AC2	0	0	0	0	0	2	0	0	0	0	0	0	0	0	0	0	0	0	0.111111
OR5AK4P	0	0	0	0	0	2	0	0	0	0	0	0	0	0	0	0	0	0	0.111111
OR5D13	0	0	0	0	2	0	0	0	0	0	0	0	0	0	0	0	0	0	0.111111
OR5D18	1	0	0	0	0	1	0	0	0	0	0	0	0	0	0	0	0	0	0.111111
OR5E1P	0	0	1	0	0	1	0	0	0	0	0	0	0	0	0	0	0	0	0.111111
OR5H14	0	0	2	0	0	0	0	0	0	0	0	0	0	0	0	0	0	0	0.111111
OR5K3	0	0	2	0	0	0	0	0	0	0	0	0	0	0	0	0	0	0	0.111111
OR5M10	0	0	2	0	0	0	0	0	0	0	0	0	0	0	0	0	0	0	0.111111
OR5P3	0	0	0	0	2	0	0	0	0	0	0	0	0	0	0	0	0	0	0.111111
OR5T3	0	0	0	0	1	1	0	0	0	0	0	0	0	0	0	0	0	0	0.111111
OR6C6	0	0	0	0	0	2	0	0	0	0	0	0	0	0	0	0	0	0	0.111111
OR6F1	0	0	0	0	0	0	0	0	0	0	0	0	0	2	0	0	0	0	0.111111
OR6K6	0	0	2	0	0	0	0	0	0	0	0	0	0	0	0	0	0	0	0.111111
OR8H2	0	0	0	0	1	1	0	0	0	0	0	0	0	0	0	0	0	0	0.111111
OR9I1	0	0	0	0	0	2	0	0	0	0	0	0	0	0	0	0	0	0	0.111111
OTUD6A	0	0	0	0	0	0	0	2	0	0	0	0	0	0	0	0	0	0	0.111111
PAGE3	0	0	0	0	0	0	1	1	0	0	0	0	0	0	0	0	0	0	0.111111
PGK2	0	0	0	0	0	2	0	0	0	0	0	0	0	0	0	0	0	0	0.111111
PHGR1	0	0	2	0	0	0	0	0	0	0	0	0	0	0	0	0	0	0	0.111111
PMS2L2	0	0	0	0	0	0	0	0	0	0	0	0	0	0	0	0	2	0	0.111111
PRAMEF11	0	0	1	0	0	1	0	0	0	0	0	0	0	0	0	0	0	0	0.111111
PRAMEF17	0	0	0	0	1	0	0	1	0	0	0	0	0	0	0	0	0	0	0.111111
PRHOXNB	0	0	0	0	0	0	0	2	0	0	0	0	0	0	0	0	0	0	0.111111
PRLHR	0	0	0	0	1	0	0	1	0	0	0	0	0	0	0	0	0	0	0.111111
PRM1	0	0	0	0	1	0	1	0	0	0	0	0	0	0	0	0	0	0	0.111111
PROP1	2	0	0	0	0	0	0	0	0	0	0	0	0	0	0	0	0	0	0.111111
PSG9	0	0	0	0	0	1	0	0	0	0	0	1	0	0	0	0	0	0	0.111111
PYDC1	0	0	0	0	0	1	0	0	0	0	0	0	0	0	1	0	0	0	0.111111
RBM14-RBM4	0	0	0	0	0	0	0	0	0	0	0	0	0	0	2	0	0	0	0.111111
RBMY2FP	0	0	0	0	0	1	0	0	0	0	0	0	0	1	0	0	0	0	0.111111
RFPL4A	0	0	0	0	1	1	0	0	0	0	0	0	0	0	0	0	0	0	0.111111
RNF186	0	0	0	0	0	2	0	0	0	0	0	0	0	0	0	0	0	0	0.111111
RNU6-69	0	0	2	0	0	0	0	0	0	0	0	0	0	0	0	0	0	0	0.111111
RPL29P2	0	0	0	0	0	0	0	0	2	0	0	0	0	0	0	0	0	0	0.111111
RXFP3	0	0	0	0	0	2	0	0	0	0	0	0	0	0	0	0	0	0	0.111111
SERPINB10	0	0	0	0	0	2	0	0	0	0	0	0	0	0	0	0	0	0	0.111111
SGOL1-AS1	0	0	0	0	0	2	0	0	0	0	0	0	0	0	0	0	0	0	0.111111
SLC35G3	0	0	0	0	0	1	0	0	0	0	1	0	0	0	0	0	0	0	0.111111
SLC6A1-AS1	0	0	0	0	0	0	1	0	0	0	0	0	0	0	0	1	0	0	0.111111
SLC7A13	0	0	0	0	0	2	0	0	0	0	0	0	0	0	0	0	0	0	0.111111
SNORA11B	0	0	0	0	0	0	0	0	0	0	0	1	0	0	0	1	0	0	0.111111
SNORA36C	0	0	0	0	0	0	0	0	0	0	0	1	0	0	0	1	0	0	0.111111
SNORD115-10	0	0	0	2	0	0	0	0	0	0	0	0	0	0	0	0	0	0	0.111111
SNORD115-20	0	0	0	0	0	0	0	0	0	0	0	0	0	0	0	0	0	2	0.111111
SNORD115-24	0	0	0	0	0	0	0	2	0	0	0	0	0	0	0	0	0	0	0.111111
SNORD115-26	0	0	0	0	0	0	0	0	0	0	0	2	0	0	0	0	0	0	0.111111
SNORD115-32	0	0	0	0	0	2	0	0	0	0	0	0	0	0	0	0	0	0	0.111111
SNORD115-8	0	0	0	0	0	2	0	0	0	0	0	0	0	0	0	0	0	0	0.111111
SNORD92	0	0	0	0	0	0	1	0	0	0	0	0	0	0	0	0	0	1	0.111111
SP9	0	0	0	0	0	1	0	1	0	0	0	0	0	0	0	0	0	0	0.111111
SPACA5	0	0	0	0	0	0	0	1	0	0	0	0	0	0	0	0	0	1	0.111111
SPAG11B	0	0	0	0	0	2	0	0	0	0	0	0	0	0	0	0	0	0	0.111111
SPANXN5	0	0	0	0	0	2	0	0	0	0	0	0	0	0	0	0	0	0	0.111111
SPATA8	0	0	0	0	0	2	0	0	0	0	0	0	0	0	0	0	0	0	0.111111
SPIC	0	0	1	0	0	1	0	0	0	0	0	0	0	0	0	0	0	0	0.111111
SPINK14	0	0	0	0	1	1	0	0	0	0	0	0	0	0	0	0	0	0	0.111111
SPRR2D	0	0	0	0	1	1	0	0	0	0	0	0	0	0	0	0	0	0	0.111111
SPRR3	0	0	0	0	0	2	0	0	0	0	0	0	0	0	0	0	0	0	0.111111
SST	0	0	0	0	0	2	0	0	0	0	0	0	0	0	0	0	0	0	0.111111
SSX6	0	0	0	0	1	0	0	1	0	0	0	0	0	0	0	0	0	0	0.111111
ST8SIA6-AS1	0	0	1	1	0	0	0	0	0	0	0	0	0	0	0	0	0	0	0.111111
STH	0	0	1	0	0	0	0	0	0	0	0	0	0	0	0	0	1	0	0.111111
SULT2A1	0	0	1	0	0	1	0	0	0	0	0	0	0	0	0	0	0	0	0.111111
TAAR8	0	0	0	0	1	1	0	0	0	0	0	0	0	0	0	0	0	0	0.111111
TARP	0	0	0	0	1	0	1	0	0	0	0	0	0	0	0	0	0	0	0.111111
TBC1D3H	0	0	0	0	0	1	0	1	0	0	0	0	0	0	0	0	0	0	0.111111
TEX33	0	0	1	0	0	0	0	1	0	0	0	0	0	0	0	0	0	0	0.111111
THEG	0	0	1	0	0	0	0	1	0	0	0	0	0	0	0	0	0	0	0.111111
TM4SF5	0	0	0	0	0	0	0	2	0	0	0	0	0	0	0	0	0	0	0.111111
TMCO5B	0	0	0	0	0	2	0	0	0	0	0	0	0	0	0	0	0	0	0.111111
TMPRSS4-AS1	0	0	0	0	0	0	0	0	1	0	0	0	0	0	1	0	0	0	0.111111
TNFSF18	0	0	0	0	0	1	0	0	0	1	0	0	0	0	0	0	0	0	0.111111
TPSD1	0	0	0	0	0	0	0	2	0	0	0	0	0	0	0	0	0	0	0.111111
TRIM43B	0	0	0	0	1	1	0	0	0	0	0	0	0	0	0	0	0	0	0.111111
TRIM64B	0	0	0	0	0	0	0	2	0	0	0	0	0	0	0	0	0	0	0.111111
TRIM64C	0	0	0	0	0	2	0	0	0	0	0	0	0	0	0	0	0	0	0.111111
TSPY2	0	0	0	0	0	0	0	0	0	0	0	0	0	0	0	0	0	2	0.111111
TTTY11	0	0	0	0	0	2	0	0	0	0	0	0	0	0	0	0	0	0	0.111111
TUBB8	0	0	0	0	0	2	0	0	0	0	0	0	0	0	0	0	0	0	0.111111
UBE2DNL	0	0	0	0	0	2	0	0	0	0	0	0	0	0	0	0	0	0	0.111111
UGT1A7	0	0	0	0	0	2	0	0	0	0	0	0	0	0	0	0	0	0	0.111111
UGT1A9	0	0	0	0	1	0	1	0	0	0	0	0	0	0	0	0	0	0	0.111111
UGT2B11	0	0	1	0	0	1	0	0	0	0	0	0	0	0	0	0	0	0	0.111111
UGT2B17	0	0	0	0	0	2	0	0	0	0	0	0	0	0	0	0	0	0	0.111111
ULK4P3	0	0	0	0	0	0	0	1	0	0	0	0	0	1	0	0	0	0	0.111111
VCX3A	0	0	2	0	0	0	0	0	0	0	0	0	0	0	0	0	0	0	0.111111
VGLL1	0	0	0	1	0	0	0	0	0	0	0	0	0	0	0	0	1	0	0.111111
WASH5P	0	0	0	1	0	0	0	0	1	0	0	0	0	0	0	0	0	0	0.111111
ZIC3	0	1	1	0	0	0	0	0	0	0	0	0	0	0	0	0	0	0	0.111111
ZNF670-ZNF695	0	0	0	1	0	0	1	0	0	0	0	0	0	0	0	0	0	0	0.111111
ZNF735	0	0	0	2	0	0	0	0	0	0	0	0	0	0	0	0	0	0	0.111111
ACTBL2	0	0	0	1	0	2	0	0	0	0	0	0	0	0	0	0	0	0	0.166667
ACTR3BP5	0	0	0	0	1	2	0	0	0	0	0	0	0	0	0	0	0	0	0.166667
ADAM5	0	0	0	0	0	3	0	0	0	0	0	0	0	0	0	0	0	0	0.166667
AGR3	0	0	1	0	0	2	0	0	0	0	0	0	0	0	0	0	0	0	0.166667
AHSP	0	0	1	1	0	0	1	0	0	0	0	0	0	0	0	0	0	0	0.166667
ALOX15P1	0	0	3	0	0	0	0	0	0	0	0	0	0	0	0	0	0	0	0.166667
AMELY	0	0	0	3	0	0	0	0	0	0	0	0	0	0	0	0	0	0	0.166667
ANKRD63	0	0	0	0	0	1	0	2	0	0	0	0	0	0	0	0	0	0	0.166667
ARHGAP19-SLIT1	0	0	0	0	0	1	0	0	0	0	2	0	0	0	0	0	0	0	0.166667
ASB17	0	0	1	1	0	0	0	0	0	1	0	0	0	0	0	0	0	0	0.166667
BSND	0	0	0	0	0	2	1	0	0	0	0	0	0	0	0	0	0	0	0.166667
BTNL3	1	0	0	0	0	2	0	0	0	0	0	0	0	0	0	0	0	0	0.166667
C10orf40	0	0	0	0	1	2	0	0	0	0	0	0	0	0	0	0	0	0	0.166667
C10orf91	0	0	0	0	0	0	0	3	0	0	0	0	0	0	0	0	0	0	0.166667
C16orf82	0	0	0	0	0	0	0	3	0	0	0	0	0	0	0	0	0	0	0.166667
C16orf92	0	0	0	0	0	1	0	1	0	0	0	0	1	0	0	0	0	0	0.166667
C1orf185	0	0	0	0	0	0	2	0	0	0	0	0	0	0	0	1	0	0	0.166667
C21orf37	0	0	0	0	0	2	0	1	0	0	0	0	0	0	0	0	0	0	0.166667
C22orf42	0	0	0	0	0	2	0	1	0	0	0	0	0	0	0	0	0	0	0.166667
C2orf48	0	0	0	1	0	0	0	0	0	0	0	0	0	1	0	0	1	0	0.166667
C6orf15	0	0	0	0	0	2	0	0	0	0	0	0	0	1	0	0	0	0	0.166667
CALML5	0	0	0	0	0	1	0	2	0	0	0	0	0	0	0	0	0	0	0.166667
CAPZA3	2	0	0	0	0	1	0	0	0	0	0	0	0	0	0	0	0	0	0.166667
CCDC166	1	0	0	0	0	0	0	1	0	0	0	1	0	0	0	0	0	0	0.166667
CCL1	0	0	0	0	0	3	0	0	0	0	0	0	0	0	0	0	0	0	0.166667
CCL11	0	0	0	1	1	1	0	0	0	0	0	0	0	0	0	0	0	0	0.166667
CCL14	0	0	0	0	0	3	0	0	0	0	0	0	0	0	0	0	0	0	0.166667
CCL24	0	0	0	0	1	2	0	0	0	0	0	0	0	0	0	0	0	0	0.166667
CCL7	0	0	0	0	0	2	0	0	1	0	0	0	0	0	0	0	0	0	0.166667
CD69	0	0	1	0	0	0	0	0	0	0	0	0	0	0	1	0	0	1	0.166667
CD70	0	0	1	0	0	0	0	1	1	0	0	0	0	0	0	0	0	0	0.166667
CDRT7	0	0	2	0	0	0	0	1	0	0	0	0	0	0	0	0	0	0	0.166667
CER1	0	0	0	0	0	1	0	0	0	0	0	0	2	0	0	0	0	0	0.166667
CETN1	0	0	0	0	0	3	0	0	0	0	0	0	0	0	0	0	0	0	0.166667
CHRNB3	0	0	1	0	0	2	0	0	0	0	0	0	0	0	0	0	0	0	0.166667
CLC	0	0	0	0	2	1	0	0	0	0	0	0	0	0	0	0	0	0	0.166667
CLPSL2	0	0	0	0	2	0	0	1	0	0	0	0	0	0	0	0	0	0	0.166667
CRYGD	0	0	0	0	0	0	0	3	0	0	0	0	0	0	0	0	0	0	0.166667
CST11	0	0	0	0	0	3	0	0	0	0	0	0	0	0	0	0	0	0	0.166667
CST4	0	0	0	3	0	0	0	0	0	0	0	0	0	0	0	0	0	0	0.166667
CT45A1	0	0	0	2	0	1	0	0	0	0	0	0	0	0	0	0	0	0	0.166667
CYP11B2	0	0	0	1	0	1	0	1	0	0	0	0	0	0	0	0	0	0	0.166667
DEFB103A	0	0	0	0	3	0	0	0	0	0	0	0	0	0	0	0	0	0	0.166667
DEFB110	0	0	0	0	0	3	0	0	0	0	0	0	0	0	0	0	0	0	0.166667
DIAPH3-AS1	0	0	0	0	0	3	0	0	0	0	0	0	0	0	0	0	0	0	0.166667
DRGX	0	0	0	0	0	1	0	2	0	0	0	0	0	0	0	0	0	0	0.166667
DUPD1	0	0	0	0	0	0	0	3	0	0	0	0	0	0	0	0	0	0	0.166667
EBI3	0	0	1	0	0	1	0	1	0	0	0	0	0	0	0	0	0	0	0.166667
EDDM3A	0	0	1	0	1	1	0	0	0	0	0	0	0	0	0	0	0	0	0.166667
ERVV-2	0	0	0	0	0	1	0	1	0	0	0	0	0	0	0	1	0	0	0.166667
FAM187B	0	0	3	0	0	0	0	0	0	0	0	0	0	0	0	0	0	0	0.166667
FAM26D	0	0	1	0	0	2	0	0	0	0	0	0	0	0	0	0	0	0	0.166667
FGF19	0	0	1	0	1	1	0	0	0	0	0	0	0	0	0	0	0	0	0.166667
FGF6	1	0	0	0	0	0	0	1	0	0	0	0	0	0	0	1	0	0	0.166667
FOLR3	0	0	0	0	0	3	0	0	0	0	0	0	0	0	0	0	0	0	0.166667
FTHL17	0	0	0	0	0	0	0	3	0	0	0	0	0	0	0	0	0	0	0.166667
GABRQ	0	0	0	0	0	3	0	0	0	0	0	0	0	0	0	0	0	0	0.166667
GAST	0	0	0	0	0	3	0	0	0	0	0	0	0	0	0	0	0	0	0.166667
GBX2	0	0	0	1	0	0	0	2	0	0	0	0	0	0	0	0	0	0	0.166667
GFRA4	1	0	0	0	1	1	0	0	0	0	0	0	0	0	0	0	0	0	0.166667
GGTLC1	0	0	0	1	0	2	0	0	0	0	0	0	0	0	0	0	0	0	0.166667
GMNC	0	0	0	0	0	1	0	0	0	0	0	0	0	1	1	0	0	0	0.166667
GOLGA8DP	0	0	0	0	0	0	0	3	0	0	0	0	0	0	0	0	0	0	0.166667
GP9	0	0	1	0	0	0	0	1	0	0	0	0	0	0	1	0	0	0	0.166667
GPR101	0	0	0	1	0	1	0	1	0	0	0	0	0	0	0	0	0	0	0.166667
GPR174	0	0	0	0	1	1	0	0	0	0	0	0	0	0	0	0	1	0	0.166667
GPR33	0	0	0	0	1	2	0	0	0	0	0	0	0	0	0	0	0	0	0.166667
GPR6	1	0	0	0	0	1	0	1	0	0	0	0	0	0	0	0	0	0	0.166667
GPRC6A	0	0	0	0	0	3	0	0	0	0	0	0	0	0	0	0	0	0	0.166667
GRXCR1	0	0	0	1	0	2	0	0	0	0	0	0	0	0	0	0	0	0	0.166667
GSTTP1	1	0	0	0	1	1	0	0	0	0	0	0	0	0	0	0	0	0	0.166667
HIST1H2AA	0	0	1	0	0	2	0	0	0	0	0	0	0	0	0	0	0	0	0.166667
HOXC-AS5	1	0	0	0	0	2	0	0	0	0	0	0	0	0	0	0	0	0	0.166667
HSFY1P1	0	0	0	0	0	3	0	0	0	0	0	0	0	0	0	0	0	0	0.166667
IFNA14	0	0	0	0	0	3	0	0	0	0	0	0	0	0	0	0	0	0	0.166667
IGFL3	0	0	1	0	0	1	0	0	0	0	0	0	0	1	0	0	0	0	0.166667
IL1RAPL2	0	0	0	0	0	0	0	2	0	0	0	0	0	0	0	0	1	0	0.166667
INO80B-WBP1	0	0	2	0	1	0	0	0	0	0	0	0	0	0	0	0	0	0	0.166667
IQCF5	0	0	0	0	0	1	0	0	0	0	0	2	0	0	0	0	0	0	0.166667
IZUMO3	0	0	1	0	0	1	0	0	0	0	0	0	0	0	0	0	0	1	0.166667
KLK5	0	0	0	0	0	2	0	1	0	0	0	0	0	0	0	0	0	0	0.166667
KLK8	0	0	0	0	0	0	0	3	0	0	0	0	0	0	0	0	0	0	0.166667
KLRF2	0	0	0	0	1	2	0	0	0	0	0	0	0	0	0	0	0	0	0.166667
KRT16P2	0	0	0	1	0	0	0	0	0	0	0	0	0	0	2	0	0	0	0.166667
KRT19P2	0	0	0	0	0	3	0	0	0	0	0	0	0	0	0	0	0	0	0.166667
KRT33A	0	0	0	1	0	2	0	0	0	0	0	0	0	0	0	0	0	0	0.166667
KRT35	0	0	0	0	0	1	0	2	0	0	0	0	0	0	0	0	0	0	0.166667
KRT5	3	0	0	0	0	0	0	0	0	0	0	0	0	0	0	0	0	0	0.166667
KRT78	0	0	0	0	0	0	0	3	0	0	0	0	0	0	0	0	0	0	0.166667
KRTAP10-10	0	0	0	0	0	0	0	3	0	0	0	0	0	0	0	0	0	0	0.166667
KRTAP10-2	0	0	0	0	0	3	0	0	0	0	0	0	0	0	0	0	0	0	0.166667
KRTAP12-2	0	0	1	1	0	0	0	1	0	0	0	0	0	0	0	0	0	0	0.166667
KRTAP12-4	0	0	1	0	0	1	0	1	0	0	0	0	0	0	0	0	0	0	0.166667
KRTAP13-1	0	0	1	0	0	2	0	0	0	0	0	0	0	0	0	0	0	0	0.166667
KRTAP2-2	0	0	0	0	0	2	0	1	0	0	0	0	0	0	0	0	0	0	0.166667
KRTAP27-1	0	0	0	3	0	0	0	0	0	0	0	0	0	0	0	0	0	0	0.166667
KRTAP4-1	0	0	1	0	0	2	0	0	0	0	0	0	0	0	0	0	0	0	0.166667
KRTAP4-4	0	0	0	0	0	2	0	1	0	0	0	0	0	0	0	0	0	0	0.166667
KRTAP5-1	3	0	0	0	0	0	0	0	0	0	0	0	0	0	0	0	0	0	0.166667
KRTAP6-3	2	0	0	0	0	1	0	0	0	0	0	0	0	0	0	0	0	0	0.166667
KRTAP9-1	0	0	0	0	0	3	0	0	0	0	0	0	0	0	0	0	0	0	0.166667
KRTAP9-9	0	1	0	0	0	2	0	0	0	0	0	0	0	0	0	0	0	0	0.166667
LAIR2	0	0	2	0	0	1	0	0	0	0	0	0	0	0	0	0	0	0	0.166667
LCE1A	0	0	1	0	0	0	0	2	0	0	0	0	0	0	0	0	0	0	0.166667
LCE1C	0	0	0	0	0	2	0	1	0	0	0	0	0	0	0	0	0	0	0.166667
LCE1F	0	0	0	0	0	2	0	1	0	0	0	0	0	0	0	0	0	0	0.166667
LCE3A	1	0	0	0	0	0	0	2	0	0	0	0	0	0	0	0	0	0	0.166667
LCE3D	0	0	0	0	0	2	0	1	0	0	0	0	0	0	0	0	0	0	0.166667
LEUTX	0	0	0	1	0	2	0	0	0	0	0	0	0	0	0	0	0	0	0.166667
LGALS13	0	0	0	0	0	1	0	2	0	0	0	0	0	0	0	0	0	0	0.166667
LGALS9C	0	0	0	0	0	0	0	3	0	0	0	0	0	0	0	0	0	0	0.166667
LILRP2	1	0	0	0	0	1	0	1	0	0	0	0	0	0	0	0	0	0	0.166667
LINC00112	0	0	1	2	0	0	0	0	0	0	0	0	0	0	0	0	0	0	0.166667
LINC00424	0	0	1	0	0	2	0	0	0	0	0	0	0	0	0	0	0	0	0.166667
LINC00433	0	0	0	0	1	2	0	0	0	0	0	0	0	0	0	0	0	0	0.166667
LINC00457	0	0	0	0	3	0	0	0	0	0	0	0	0	0	0	0	0	0	0.166667
LINC00489	0	0	0	1	0	2	0	0	0	0	0	0	0	0	0	0	0	0	0.166667
LINC00507	0	0	1	0	1	1	0	0	0	0	0	0	0	0	0	0	0	0	0.166667
LINC00583	0	0	3	0	0	0	0	0	0	0	0	0	0	0	0	0	0	0	0.166667
LINC00592	0	0	0	1	0	0	0	0	0	0	0	0	0	0	0	2	0	0	0.166667
LINC00606	0	0	1	0	2	0	0	0	0	0	0	0	0	0	0	0	0	0	0.166667
LIPM	0	0	0	0	0	1	0	2	0	0	0	0	0	0	0	0	0	0	0.166667
LNX1-AS2	0	0	0	0	1	1	0	0	0	0	0	0	0	0	0	0	0	1	0.166667
LOC100129175	0	0	0	3	0	0	0	0	0	0	0	0	0	0	0	0	0	0	0.166667
LOC100131138	0	1	0	0	0	2	0	0	0	0	0	0	0	0	0	0	0	0	0.166667
LOC100144602	0	0	3	0	0	0	0	0	0	0	0	0	0	0	0	0	0	0	0.166667
LOC100169752	0	0	1	0	0	2	0	0	0	0	0	0	0	0	0	0	0	0	0.166667
LOC100270679	0	0	0	0	0	0	0	3	0	0	0	0	0	0	0	0	0	0	0.166667
LOC100287534	0	0	0	0	0	3	0	0	0	0	0	0	0	0	0	0	0	0	0.166667
LOC100507377	0	0	0	0	0	3	0	0	0	0	0	0	0	0	0	0	0	0	0.166667
LOC147093	0	0	2	0	0	1	0	0	0	0	0	0	0	0	0	0	0	0	0.166667
LOC154872	0	0	0	0	0	1	0	2	0	0	0	0	0	0	0	0	0	0	0.166667
LOC254099	0	0	0	0	0	1	0	1	0	0	0	1	0	0	0	0	0	0	0.166667
LOC255025	0	0	0	0	2	1	0	0	0	0	0	0	0	0	0	0	0	0	0.166667
LOC285501	0	0	0	0	0	3	0	0	0	0	0	0	0	0	0	0	0	0	0.166667
LOC285878	0	0	0	1	1	1	0	0	0	0	0	0	0	0	0	0	0	0	0.166667
LOC286094	0	0	0	0	0	1	0	0	0	0	0	0	0	2	0	0	0	0	0.166667
LOC286238	0	0	0	0	0	1	0	0	0	0	0	1	1	0	0	0	0	0	0.166667
LOC389023	0	0	2	0	0	0	0	1	0	0	0	0	0	0	0	0	0	0	0.166667
LOC400456	0	0	0	0	0	2	0	1	0	0	0	0	0	0	0	0	0	0	0.166667
LOC401164	0	0	0	0	0	1	0	0	0	1	0	0	0	0	0	0	1	0	0.166667
LOC440040	0	0	0	0	0	2	0	1	0	0	0	0	0	0	0	0	0	0	0.166667
LOC503519	0	0	0	0	0	3	0	0	0	0	0	0	0	0	0	0	0	0	0.166667
LOC550113	0	0	0	0	0	0	0	0	0	0	1	0	0	0	0	2	0	0	0.166667
LOC613037	0	0	0	0	0	0	0	0	1	0	0	1	0	0	0	0	0	1	0.166667
LOC643714	0	0	0	1	1	1	0	0	0	0	0	0	0	0	0	0	0	0	0.166667
LOC645355	0	0	0	0	2	1	0	0	0	0	0	0	0	0	0	0	0	0	0.166667
LOC729080	0	0	0	0	0	2	0	0	0	0	0	0	0	1	0	0	0	0	0.166667
LOC729121	0	0	1	1	0	1	0	0	0	0	0	0	0	0	0	0	0	0	0.166667
LOC729911	0	0	1	0	0	0	2	0	0	0	0	0	0	0	0	0	0	0	0.166667
LOC84931	0	0	1	0	2	0	0	0	0	0	0	0	0	0	0	0	0	0	0.166667
LRRC3-AS1	2	0	0	0	0	1	0	0	0	0	0	0	0	0	0	0	0	0	0.166667
LRRC30	0	0	0	0	0	2	0	1	0	0	0	0	0	0	0	0	0	0	0.166667
LY75-CD302	0	0	0	0	0	0	0	0	0	0	0	0	0	3	0	0	0	0	0.166667
MAGEA3	0	0	0	1	2	0	0	0	0	0	0	0	0	0	0	0	0	0	0.166667
MC3R	0	0	0	1	0	2	0	0	0	0	0	0	0	0	0	0	0	0	0.166667
MIR103A1	0	0	0	0	0	0	0	0	0	0	2	1	0	0	0	0	0	0	0.166667
MIR1238	0	0	0	0	0	0	0	0	0	0	0	3	0	0	0	0	0	0	0.166667
MIR1262	0	0	0	0	0	0	0	0	0	0	0	0	0	3	0	0	0	0	0.166667
MIR1293	0	0	0	0	0	0	0	0	0	0	0	1	0	0	0	0	2	0	0.166667
MIR1305	0	0	0	0	0	0	2	0	0	0	1	0	0	0	0	0	0	0	0.166667
MIR135B	0	0	0	1	0	0	0	0	0	0	0	0	2	0	0	0	0	0	0.166667
MIR146A	0	0	0	0	0	3	0	0	0	0	0	0	0	0	0	0	0	0	0.166667
MIR1827	0	0	0	0	0	0	0	0	0	0	0	0	0	1	1	0	0	1	0.166667
MIR1913	0	0	0	0	0	0	0	1	0	0	0	0	0	2	0	0	0	0	0.166667
MIR1915	0	0	0	2	0	0	0	0	0	0	0	0	0	1	0	0	0	0	0.166667
MIR2052	0	0	0	0	0	0	2	0	0	0	1	0	0	0	0	0	0	0	0.166667
MIR2114	0	0	1	0	0	2	0	0	0	0	0	0	0	0	0	0	0	0	0.166667
MIR302B	0	0	0	0	0	1	0	0	0	1	0	0	0	0	1	0	0	0	0.166667
MIR302C	0	0	0	0	0	0	0	0	0	0	0	2	0	1	0	0	0	0	0.166667
MIR302D	0	0	0	0	0	0	0	0	0	0	0	1	0	1	1	0	0	0	0.166667
MIR30C1	0	1	0	0	0	0	0	0	0	0	0	0	0	1	0	1	0	0	0.166667
MIR30E	0	0	0	0	1	0	0	0	0	0	0	1	0	0	0	0	0	1	0.166667
MIR31	0	0	0	0	0	0	0	0	0	0	0	0	0	2	0	0	1	0	0.166667
MIR3188	0	0	0	0	0	0	0	0	0	2	0	0	0	1	0	0	0	0	0.166667
MIR3202-1	0	0	0	0	0	0	0	0	0	0	0	0	3	0	0	0	0	0	0.166667
MIR323A	0	0	0	0	0	0	0	0	0	0	0	0	2	1	0	0	0	0	0.166667
MIR326	0	0	0	0	0	0	0	0	0	2	0	0	0	0	1	0	0	0	0.166667
MIR337	0	0	0	0	0	0	0	0	0	0	0	2	0	0	0	0	0	1	0.166667
MIR33A	0	0	0	0	0	1	0	0	2	0	0	0	0	0	0	0	0	0	0.166667
MIR3666	0	0	1	0	0	0	0	0	1	0	0	0	0	0	0	0	1	0	0.166667
MIR367	0	0	0	0	0	0	0	0	0	0	0	3	0	0	0	0	0	0	0.166667
MIR3689D2	0	0	0	3	0	0	0	0	0	0	0	0	0	0	0	0	0	0	0.166667
MIR376A2	0	0	0	0	0	0	0	0	0	0	1	0	1	0	0	0	1	0	0.166667
MIR381	0	0	0	0	0	0	0	0	0	0	0	0	0	0	1	2	0	0	0.166667
MIR3912	0	0	0	0	0	0	0	0	0	0	1	1	0	0	1	0	0	0	0.166667
MIR4260	0	0	0	0	2	0	0	0	0	1	0	0	0	0	0	0	0	0	0.166667
MIR4271	0	0	0	0	0	1	0	1	1	0	0	0	0	0	0	0	0	0	0.166667
MIR4298	0	0	0	2	0	0	0	0	0	0	1	0	0	0	0	0	0	0	0.166667
MIR4299	0	0	0	0	0	2	1	0	0	0	0	0	0	0	0	0	0	0	0.166667
MIR4304	0	0	0	1	0	0	0	0	0	0	0	1	0	0	1	0	0	0	0.166667
MIR4306	0	1	0	0	0	0	0	2	0	0	0	0	0	0	0	0	0	0	0.166667
MIR4420	0	0	0	0	0	0	0	0	0	0	0	0	0	0	2	1	0	0	0.166667
MIR4465	0	0	0	0	0	0	2	0	0	0	0	0	0	0	0	0	0	1	0.166667
MIR4519	0	0	0	0	0	0	3	0	0	0	0	0	0	0	0	0	0	0	0.166667
MIR4534	0	0	0	0	0	0	0	0	0	0	0	0	0	2	0	0	0	1	0.166667
MIR4536-1	0	0	0	0	0	0	0	3	0	0	0	0	0	0	0	0	0	0	0.166667
MIR4633	0	0	0	0	0	1	0	0	0	0	0	0	0	2	0	0	0	0	0.166667
MIR4635	0	0	0	0	0	0	0	0	3	0	0	0	0	0	0	0	0	0	0.166667
MIR4658	0	0	0	0	0	0	0	1	0	0	0	2	0	0	0	0	0	0	0.166667
MIR4688	0	0	0	0	0	0	0	0	0	2	0	0	0	0	0	0	0	1	0.166667
MIR4713	0	0	0	0	0	3	0	0	0	0	0	0	0	0	0	0	0	0	0.166667
MIR4721	0	0	0	0	0	0	0	0	0	0	0	0	1	0	2	0	0	0	0.166667
MIR4767	0	0	0	0	0	0	0	0	0	0	0	0	3	0	0	0	0	0	0.166667
MIR4780	0	0	0	0	0	3	0	0	0	0	0	0	0	0	0	0	0	0	0.166667
MIR4791	0	0	1	0	0	2	0	0	0	0	0	0	0	0	0	0	0	0	0.166667
MIR487B	0	0	0	1	0	0	0	0	0	0	0	0	0	0	0	0	0	2	0.166667
MIR495	0	0	0	0	0	0	0	0	0	0	1	1	0	1	0	0	0	0	0.166667
MIR516A1	0	0	0	0	0	3	0	0	0	0	0	0	0	0	0	0	0	0	0.166667
MIR518A1	0	0	0	0	0	3	0	0	0	0	0	0	0	0	0	0	0	0	0.166667
MIR5197	0	0	0	0	0	2	0	0	0	0	0	0	0	0	0	0	1	0	0.166667
MIR522	0	0	0	1	0	2	0	0	0	0	0	0	0	0	0	0	0	0	0.166667
MIR526B	0	0	0	0	0	3	0	0	0	0	0	0	0	0	0	0	0	0	0.166667
MIR543	0	0	0	0	0	0	0	0	0	0	0	0	1	0	2	0	0	0	0.166667
MIR548F5	0	0	0	0	0	0	0	0	0	0	0	0	0	1	0	0	2	0	0.166667
MIR5587	0	0	0	0	0	0	0	0	1	1	0	0	0	0	0	0	1	0	0.166667
MIR5691	0	0	0	0	0	0	0	0	0	0	0	0	0	0	1	0	2	0	0.166667
MIR5692C2	0	0	0	0	0	0	0	0	0	0	0	0	0	0	0	3	0	0	0.166667
MIR5702	0	0	0	0	0	3	0	0	0	0	0	0	0	0	0	0	0	0	0.166667
MIR595	0	0	0	0	0	0	0	3	0	0	0	0	0	0	0	0	0	0	0.166667
MIR598	0	0	0	0	0	0	0	0	0	0	0	0	0	0	0	0	0	3	0.166667
MIR609	0	0	0	2	0	0	0	0	0	0	0	0	0	0	0	0	0	1	0.166667
MIR7-3	0	0	2	0	0	0	0	1	0	0	0	0	0	0	0	0	0	0	0.166667
MIR889	0	0	0	0	0	0	0	0	0	0	0	2	0	0	1	0	0	0	0.166667
MIR93	0	0	0	0	0	0	0	1	0	0	0	1	0	0	0	0	0	1	0.166667
MIXL1	0	0	0	0	1	0	0	2	0	0	0	0	0	0	0	0	0	0	0.166667
MMP23A	0	0	0	0	0	0	0	0	0	0	1	2	0	0	0	0	0	0	0.166667
MOGAT3	0	0	0	0	0	0	0	3	0	0	0	0	0	0	0	0	0	0	0.166667
MT1B	0	0	0	0	0	0	0	1	0	0	0	0	0	0	2	0	0	0	0.166667
MTRNR2L10	0	0	0	1	2	0	0	0	0	0	0	0	0	0	0	0	0	0	0.166667
MTRNR2L5	0	0	0	0	1	2	0	0	0	0	0	0	0	0	0	0	0	0	0.166667
MYF5	0	0	0	1	0	1	0	1	0	0	0	0	0	0	0	0	0	0	0.166667
MYO16-AS1	0	0	1	0	0	2	0	0	0	0	0	0	0	0	0	0	0	0	0.166667
NBPF24	0	0	0	0	0	0	0	0	0	0	0	0	0	0	0	0	0	3	0.166667
NKAIN4	0	0	2	1	0	0	0	0	0	0	0	0	0	0	0	0	0	0	0.166667
NKX1-2	1	0	0	1	0	0	0	1	0	0	0	0	0	0	0	0	0	0	0.166667
NLRP10	0	0	0	0	0	3	0	0	0	0	0	0	0	0	0	0	0	0	0.166667
NPSR1	0	0	0	0	1	2	0	0	0	0	0	0	0	0	0	0	0	0	0.166667
NPVF	0	0	0	0	1	1	0	1	0	0	0	0	0	0	0	0	0	0	0.166667
NT5C1A	0	0	0	0	0	0	0	3	0	0	0	0	0	0	0	0	0	0	0.166667
OBP2B	0	0	0	0	2	0	0	1	0	0	0	0	0	0	0	0	0	0	0.166667
OPN1LW	0	2	0	1	0	0	0	0	0	0	0	0	0	0	0	0	0	0	0.166667
OR10W1	0	0	0	0	0	3	0	0	0	0	0	0	0	0	0	0	0	0	0.166667
OR13C3	0	0	0	0	0	3	0	0	0	0	0	0	0	0	0	0	0	0	0.166667
OR2K2	0	0	0	0	0	0	0	0	0	0	0	0	0	0	0	1	2	0	0.166667
OR2L1P	0	0	1	0	0	2	0	0	0	0	0	0	0	0	0	0	0	0	0.166667
OR2L2	0	0	0	0	1	1	0	0	0	0	0	0	0	0	0	0	0	1	0.166667
OR2M3	0	0	0	0	0	3	0	0	0	0	0	0	0	0	0	0	0	0	0.166667
OR2T12	0	0	0	0	1	2	0	0	0	0	0	0	0	0	0	0	0	0	0.166667
OR2T5	0	0	0	0	0	3	0	0	0	0	0	0	0	0	0	0	0	0	0.166667
OR2T6	0	0	1	0	0	1	0	1	0	0	0	0	0	0	0	0	0	0	0.166667
OR2Z1	0	0	0	0	0	2	0	1	0	0	0	0	0	0	0	0	0	0	0.166667
OR3A1	0	0	1	0	1	1	0	0	0	0	0	0	0	0	0	0	0	0	0.166667
OR4C15	0	0	0	0	0	3	0	0	0	0	0	0	0	0	0	0	0	0	0.166667
OR4C45	3	0	0	0	0	0	0	0	0	0	0	0	0	0	0	0	0	0	0.166667
OR4C46	0	0	0	0	0	1	0	2	0	0	0	0	0	0	0	0	0	0	0.166667
OR4D5	0	0	1	0	0	2	0	0	0	0	0	0	0	0	0	0	0	0	0.166667
OR51A4	0	0	0	0	0	3	0	0	0	0	0	0	0	0	0	0	0	0	0.166667
OR51F1	0	1	0	0	0	2	0	0	0	0	0	0	0	0	0	0	0	0	0.166667
OR52J3	0	0	0	0	0	3	0	0	0	0	0	0	0	0	0	0	0	0	0.166667
OR52M1	0	0	0	0	0	3	0	0	0	0	0	0	0	0	0	0	0	0	0.166667
OR52N2	0	0	0	0	0	2	0	0	0	0	0	0	0	1	0	0	0	0	0.166667
OR52N5	0	0	0	0	0	3	0	0	0	0	0	0	0	0	0	0	0	0	0.166667
OR5A2	0	0	0	0	0	3	0	0	0	0	0	0	0	0	0	0	0	0	0.166667
OR5AR1	0	0	0	1	0	2	0	0	0	0	0	0	0	0	0	0	0	0	0.166667
OR5D16	0	0	0	0	0	3	0	0	0	0	0	0	0	0	0	0	0	0	0.166667
OR5H2	0	0	0	0	0	1	0	0	0	0	0	0	0	0	0	0	0	2	0.166667
OR5J2	0	0	0	0	0	2	0	0	0	0	0	0	0	0	0	0	0	1	0.166667
OR5V1	0	0	0	0	0	1	0	2	0	0	0	0	0	0	0	0	0	0	0.166667
OR6N1	0	0	0	0	0	3	0	0	0	0	0	0	0	0	0	0	0	0	0.166667
OR6N2	0	1	0	0	0	2	0	0	0	0	0	0	0	0	0	0	0	0	0.166667
OR7A10	0	0	0	0	0	3	0	0	0	0	0	0	0	0	0	0	0	0	0.166667
OR7A17	0	0	0	0	1	0	0	2	0	0	0	0	0	0	0	0	0	0	0.166667
OR7A5	0	0	0	1	0	2	0	0	0	0	0	0	0	0	0	0	0	0	0.166667
OR7C1	0	0	0	0	0	2	0	1	0	0	0	0	0	0	0	0	0	0	0.166667
OR7G3	0	0	0	0	2	0	0	0	0	0	0	0	0	0	1	0	0	0	0.166667
OR8B2	0	0	0	0	1	1	0	0	0	0	0	0	0	1	0	0	0	0	0.166667
OR8G5	0	0	0	0	0	2	0	0	0	0	0	0	0	1	0	0	0	0	0.166667
OR9Q2	0	0	1	0	1	1	0	0	0	0	0	0	0	0	0	0	0	0	0.166667
PER4	0	0	0	0	0	3	0	0	0	0	0	0	0	0	0	0	0	0	0.166667
PLCZ1	1	0	0	1	0	1	0	0	0	0	0	0	0	0	0	0	0	0	0.166667
PMCHL2	0	0	0	0	0	0	0	0	0	0	0	0	0	0	2	0	0	1	0.166667
PNLIPRP2	0	0	0	0	0	2	0	1	0	0	0	0	0	0	0	0	0	0	0.166667
POM121L8P	0	0	0	0	0	1	0	0	0	0	1	1	0	0	0	0	0	0	0.166667
POTEG	0	0	0	0	1	1	0	1	0	0	0	0	0	0	0	0	0	0	0.166667
POTEH	0	0	0	0	0	2	0	1	0	0	0	0	0	0	0	0	0	0	0.166667
POTEM	0	0	0	0	0	2	0	1	0	0	0	0	0	0	0	0	0	0	0.166667
PPY2	0	0	1	0	0	1	0	1	0	0	0	0	0	0	0	0	0	0	0.166667
PRAMEF4	0	0	0	0	0	1	0	2	0	0	0	0	0	0	0	0	0	0	0.166667
PRM2	0	0	0	1	0	1	0	1	0	0	0	0	0	0	0	0	0	0	0.166667
PRM3	3	0	0	0	0	0	0	0	0	0	0	0	0	0	0	0	0	0	0.166667
PRR21	0	0	0	0	0	0	0	3	0	0	0	0	0	0	0	0	0	0	0.166667
PRSS1	0	0	0	0	1	2	0	0	0	0	0	0	0	0	0	0	0	0	0.166667
PSMA8	0	0	0	0	0	3	0	0	0	0	0	0	0	0	0	0	0	0	0.166667
PVALB	0	0	0	0	0	1	0	0	0	0	0	0	1	0	0	0	1	0	0.166667
RAD51L3-RFFL	0	0	0	0	0	0	0	0	0	0	0	1	0	0	0	0	0	2	0.166667
REG3G	0	0	0	0	0	1	2	0	0	0	0	0	0	0	0	0	0	0	0.166667
RETN	0	0	0	0	0	0	0	1	0	0	0	0	0	0	2	0	0	0	0.166667
RFPL1	0	0	0	0	0	3	0	0	0	0	0	0	0	0	0	0	0	0	0.166667
RGS21	0	0	1	0	0	1	0	0	0	0	0	0	0	0	0	0	0	1	0.166667
RIIAD1	0	0	0	1	0	2	0	0	0	0	0	0	0	0	0	0	0	0	0.166667
RIT2	0	0	0	0	1	2	0	0	0	0	0	0	0	0	0	0	0	0	0.166667
RNU6-6	0	0	1	0	0	2	0	0	0	0	0	0	0	0	0	0	0	0	0.166667
RNU6-66	0	0	0	0	0	0	0	1	0	0	0	0	0	2	0	0	0	0	0.166667
RNU6-83	0	0	0	0	0	2	0	1	0	0	0	0	0	0	0	0	0	0	0.166667
SCGB2A2	0	0	2	0	0	1	0	0	0	0	0	0	0	0	0	0	0	0	0.166667
SCP2D1	0	0	0	0	0	3	0	0	0	0	0	0	0	0	0	0	0	0	0.166667
SEMG1	0	0	0	0	0	3	0	0	0	0	0	0	0	0	0	0	0	0	0.166667
SERF1A	0	0	0	1	2	0	0	0	0	0	0	0	0	0	0	0	0	0	0.166667
SERPINA7	0	0	0	0	0	3	0	0	0	0	0	0	0	0	0	0	0	0	0.166667
SLC7A3	0	0	0	0	1	1	0	0	0	0	0	0	0	0	0	0	0	1	0.166667
SLCO1B7	0	0	0	0	0	2	1	0	0	0	0	0	0	0	0	0	0	0	0.166667
SLCO6A1	2	0	0	0	0	1	0	0	0	0	0	0	0	0	0	0	0	0	0.166667
SLURP1	0	0	0	0	0	2	0	0	1	0	0	0	0	0	0	0	0	0	0.166667
SMA5	0	1	0	0	0	0	0	0	0	0	0	0	0	0	0	0	2	0	0.166667
SMR3A	0	0	0	0	0	3	0	0	0	0	0	0	0	0	0	0	0	0	0.166667
SNORD116-25	0	0	0	0	0	0	0	0	0	0	0	0	1	0	2	0	0	0	0.166667
SNORD4B	2	1	0	0	0	0	0	0	0	0	0	0	0	0	0	0	0	0	0.166667
SPATA3	0	0	0	0	3	0	0	0	0	0	0	0	0	0	0	0	0	0	0.166667
SPC25	0	0	1	0	2	0	0	0	0	0	0	0	0	0	0	0	0	0	0.166667
SPINK1	0	0	0	0	0	3	0	0	0	0	0	0	0	0	0	0	0	0	0.166667
SPRR2E	0	0	0	0	0	2	0	1	0	0	0	0	0	0	0	0	0	0	0.166667
SSX3	0	0	1	1	0	1	0	0	0	0	0	0	0	0	0	0	0	0	0.166667
SSX9	0	0	2	0	0	0	0	1	0	0	0	0	0	0	0	0	0	0	0.166667
STATH	1	0	0	0	0	2	0	0	0	0	0	0	0	0	0	0	0	0	0.166667
SUCNR1	2	0	0	0	0	0	0	0	0	0	0	0	0	1	0	0	0	0	0.166667
TAAR1	0	0	0	0	1	2	0	0	0	0	0	0	0	0	0	0	0	0	0.166667
TBC1D28	0	1	0	0	0	0	0	2	0	0	0	0	0	0	0	0	0	0	0.166667
TDRG1	1	0	0	0	1	1	0	0	0	0	0	0	0	0	0	0	0	0	0.166667
TEX28	3	0	0	0	0	0	0	0	0	0	0	0	0	0	0	0	0	0	0.166667
TEX36	0	0	0	0	1	2	0	0	0	0	0	0	0	0	0	0	0	0	0.166667
TGIF2-C20orf24	0	0	0	0	2	0	0	0	0	0	0	0	0	0	0	1	0	0	0.166667
THEG5	0	0	0	0	0	3	0	0	0	0	0	0	0	0	0	0	0	0	0.166667
TMEM239	0	0	0	0	0	1	0	2	0	0	0	0	0	0	0	0	0	0	0.166667
TMEM257	0	0	1	1	1	0	0	0	0	0	0	0	0	0	0	0	0	0	0.166667
TMSB15A	0	0	1	0	0	0	0	0	0	0	0	2	0	0	0	0	0	0	0.166667
TNNI3	0	0	0	0	0	2	0	0	1	0	0	0	0	0	0	0	0	0	0.166667
TRIM49B	1	0	0	0	0	2	0	0	0	0	0	0	0	0	0	0	0	0	0.166667
TSGA10IP	0	0	0	1	0	1	0	0	0	0	0	1	0	0	0	0	0	0	0.166667
TUBA3C	0	0	1	0	0	0	0	2	0	0	0	0	0	0	0	0	0	0	0.166667
UBD	0	0	0	0	1	2	0	0	0	0	0	0	0	0	0	0	0	0	0.166667
UBE2U	0	0	1	0	1	1	0	0	0	0	0	0	0	0	0	0	0	0	0.166667
UGT1A1	0	0	0	0	0	1	0	2	0	0	0	0	0	0	0	0	0	0	0.166667
UGT1A4	0	0	0	0	3	0	0	0	0	0	0	0	0	0	0	0	0	0	0.166667
UGT2B15	0	1	0	0	1	1	0	0	0	0	0	0	0	0	0	0	0	0	0.166667
UNCX	0	0	0	0	0	0	0	3	0	0	0	0	0	0	0	0	0	0	0.166667
URGCP-MRPS24	0	0	0	0	0	0	0	0	0	0	0	0	0	1	2	0	0	0	0.166667
VCX2	0	0	0	0	0	3	0	0	0	0	0	0	0	0	0	0	0	0	0.166667
VIP	0	0	0	0	0	1	0	0	0	0	0	0	0	0	0	0	2	0	0.166667
WFDC12	0	0	0	0	1	0	0	2	0	0	0	0	0	0	0	0	0	0	0.166667
WFDC8	0	0	1	0	0	2	0	0	0	0	0	0	0	0	0	0	0	0	0.166667
ZG16B	0	0	0	0	0	1	0	0	0	0	0	0	0	0	0	2	0	0	0.166667
ZNF20	1	0	1	0	0	0	0	0	0	0	0	0	0	0	0	0	0	1	0.166667
ZNF705G	0	0	0	0	1	2	0	0	0	0	0	0	0	0	0	0	0	0	0.166667
ZNF733P	0	0	0	0	0	3	0	0	0	0	0	0	0	0	0	0	0	0	0.166667
ABCC5-AS1	0	0	0	1	0	0	0	0	1	0	0	0	0	0	0	2	0	0	0.222222
ADAM2	0	0	0	1	0	3	0	0	0	0	0	0	0	0	0	0	0	0	0.222222
AKR1D1	0	0	0	2	0	1	0	0	0	0	0	0	0	1	0	0	0	0	0.222222
ALLC	0	0	0	0	0	4	0	0	0	0	0	0	0	0	0	0	0	0	0.222222
ANKRD66	0	0	0	0	1	2	0	1	0	0	0	0	0	0	0	0	0	0	0.222222
APCS	0	0	0	0	0	3	1	0	0	0	0	0	0	0	0	0	0	0	0.222222
ARX	1	0	0	0	1	0	0	1	0	0	0	0	0	0	0	1	0	0	0.222222
BRS3	0	0	0	0	0	0	2	0	0	0	0	2	0	0	0	0	0	0	0.222222
C11orf40	0	0	0	0	0	3	0	1	0	0	0	0	0	0	0	0	0	0	0.222222
C15orf32	0	0	1	0	3	0	0	0	0	0	0	0	0	0	0	0	0	0	0.222222
C17orf98	0	0	1	2	0	1	0	0	0	0	0	0	0	0	0	0	0	0	0.222222
C19orf81	1	0	0	0	0	2	0	1	0	0	0	0	0	0	0	0	0	0	0.222222
C4orf22	0	0	0	0	0	1	0	3	0	0	0	0	0	0	0	0	0	0	0.222222
CA5A	0	0	1	1	0	0	0	0	0	0	0	0	0	0	0	2	0	0	0.222222
CADM2-AS2	0	0	0	0	0	2	0	2	0	0	0	0	0	0	0	0	0	0	0.222222
CARTPT	0	0	1	1	1	0	0	1	0	0	0	0	0	0	0	0	0	0	0.222222
CCL17	0	0	0	0	0	2	0	2	0	0	0	0	0	0	0	0	0	0	0.222222
CCL18	0	0	0	0	0	1	3	0	0	0	0	0	0	0	0	0	0	0	0.222222
CD1A	0	0	0	0	0	3	0	0	0	1	0	0	0	0	0	0	0	0	0.222222
CDRT15P2	0	0	0	0	0	0	0	4	0	0	0	0	0	0	0	0	0	0	0.222222
CELA3A	2	0	2	0	0	0	0	0	0	0	0	0	0	0	0	0	0	0	0.222222
CELP	0	0	1	0	2	0	0	0	0	0	0	0	0	0	0	1	0	0	0.222222
CES1P2	0	0	1	0	0	3	0	0	0	0	0	0	0	0	0	0	0	0	0.222222
CLDN10-AS1	0	0	0	0	0	3	0	0	1	0	0	0	0	0	0	0	0	0	0.222222
CLEC6A	0	0	0	0	0	1	0	0	0	1	0	0	2	0	0	0	0	0	0.222222
CLPSL1	2	0	0	0	0	2	0	0	0	0	0	0	0	0	0	0	0	0	0.222222
CRISP2	0	0	1	0	0	3	0	0	0	0	0	0	0	0	0	0	0	0	0.222222
CRYBA2	0	0	1	0	0	0	0	3	0	0	0	0	0	0	0	0	0	0	0.222222
CSF2	0	0	0	1	0	2	0	0	0	0	0	0	0	0	0	0	0	1	0.222222
CSHL1	0	0	0	0	0	3	0	1	0	0	0	0	0	0	0	0	0	0	0.222222
CSN1S1	0	0	0	0	0	2	0	0	0	0	0	0	0	0	0	2	0	0	0.222222
CSN2	3	0	0	0	0	1	0	0	0	0	0	0	0	0	0	0	0	0	0.222222
CST5	0	0	1	0	0	0	0	3	0	0	0	0	0	0	0	0	0	0	0.222222
CST8	0	0	1	0	2	0	0	1	0	0	0	0	0	0	0	0	0	0	0.222222
CST9L	0	0	0	0	3	0	0	1	0	0	0	0	0	0	0	0	0	0	0.222222
CT60	0	0	0	0	2	2	0	0	0	0	0	0	0	0	0	0	0	0	0.222222
CTSL1P8	3	0	0	0	1	0	0	0	0	0	0	0	0	0	0	0	0	0	0.222222
CXCL10	0	1	0	0	0	0	0	2	1	0	0	0	0	0	0	0	0	0	0.222222
CXorf21	0	0	3	0	0	1	0	0	0	0	0	0	0	0	0	0	0	0	0.222222
CXorf48	0	0	0	0	0	2	0	0	0	0	0	0	0	0	1	0	0	1	0.222222
CXorf64	0	0	1	0	0	1	0	2	0	0	0	0	0	0	0	0	0	0	0.222222
DCDC2	0	0	1	0	1	0	0	2	0	0	0	0	0	0	0	0	0	0	0.222222
DEFA5	0	0	0	0	0	1	0	3	0	0	0	0	0	0	0	0	0	0	0.222222
DEFB129	0	0	0	0	0	4	0	0	0	0	0	0	0	0	0	0	0	0	0.222222
DEFB135	0	0	0	0	0	0	0	0	0	3	0	0	0	0	0	0	1	0	0.222222
DEFB136	0	0	1	0	0	3	0	0	0	0	0	0	0	0	0	0	0	0	0.222222
DIAPH3-AS2	2	0	0	0	0	2	0	0	0	0	0	0	0	0	0	0	0	0	0.222222
DIRAS2	0	0	0	0	0	1	1	2	0	0	0	0	0	0	0	0	0	0	0.222222
DKFZp686D0853	0	0	0	0	0	1	1	0	0	1	1	0	0	0	0	0	0	0	0.222222
DMRT3	0	0	0	0	1	1	0	2	0	0	0	0	0	0	0	0	0	0	0.222222
DNAJA1P5	0	0	0	0	0	4	0	0	0	0	0	0	0	0	0	0	0	0	0.222222
DNAJB3	0	0	1	1	2	0	0	0	0	0	0	0	0	0	0	0	0	0	0.222222
DPPA3	0	0	0	0	0	4	0	0	0	0	0	0	0	0	0	0	0	0	0.222222
DYDC2	0	0	1	1	0	2	0	0	0	0	0	0	0	0	0	0	0	0	0.222222
EDDM3B	0	0	0	0	1	3	0	0	0	0	0	0	0	0	0	0	0	0	0.222222
ELK2AP	0	0	0	0	0	0	0	4	0	0	0	0	0	0	0	0	0	0	0.222222
ELSPBP1	0	0	1	0	2	1	0	0	0	0	0	0	0	0	0	0	0	0	0.222222
FABP12	0	0	0	0	0	4	0	0	0	0	0	0	0	0	0	0	0	0	0.222222
FAM22F	0	0	0	0	0	0	3	1	0	0	0	0	0	0	0	0	0	0	0.222222
FAM46D	0	0	0	0	0	4	0	0	0	0	0	0	0	0	0	0	0	0	0.222222
FAM72A	3	0	0	0	0	0	0	0	1	0	0	0	0	0	0	0	0	0	0.222222
FAM99A	0	0	0	0	0	0	0	2	0	0	0	0	0	0	0	0	0	2	0.222222
FAM9C	0	0	0	0	0	1	2	0	0	0	0	0	0	0	0	0	1	0	0.222222
FCGR1A	0	0	0	1	0	0	0	0	0	0	0	0	0	0	0	0	0	3	0.222222
FDCSP	1	1	1	1	0	0	0	0	0	0	0	0	0	0	0	0	0	0	0.222222
FGF3	0	0	0	0	0	1	1	2	0	0	0	0	0	0	0	0	0	0	0.222222
FGF8	0	0	0	0	0	0	0	1	0	0	0	3	0	0	0	0	0	0	0.222222
FLJ25328	0	0	1	2	0	1	0	0	0	0	0	0	0	0	0	0	0	0	0.222222
FLJ26245	1	0	0	0	0	2	0	1	0	0	0	0	0	0	0	0	0	0	0.222222
FLJ39739	0	0	0	4	0	0	0	0	0	0	0	0	0	0	0	0	0	0	0.222222
FOLR4	0	0	0	0	0	1	0	2	0	0	0	0	0	0	0	0	1	0	0.222222
GATSL2	0	0	0	4	0	0	0	0	0	0	0	0	0	0	0	0	0	0	0.222222
GDEP	0	0	0	0	1	1	1	1	0	0	0	0	0	0	0	0	0	0	0.222222
GFRA3	0	0	2	1	0	1	0	0	0	0	0	0	0	0	0	0	0	0	0.222222
GJA8	0	0	0	0	1	3	0	0	0	0	0	0	0	0	0	0	0	0	0.222222
GLRA3	0	0	1	0	0	2	0	0	1	0	0	0	0	0	0	0	0	0	0.222222
GM140	0	0	0	0	0	2	0	0	0	0	0	0	0	0	0	0	2	0	0.222222
GPHB5	0	0	0	0	1	3	0	0	0	0	0	0	0	0	0	0	0	0	0.222222
GPX6	0	0	2	0	0	1	0	0	0	0	0	0	0	0	0	0	0	1	0.222222
GSC2	3	0	0	0	0	0	0	0	0	0	0	0	1	0	0	0	0	0	0.222222
GYG2P1	0	0	0	2	0	0	0	2	0	0	0	0	0	0	0	0	0	0	0.222222
HBA1	1	0	0	0	0	0	0	0	0	0	0	1	0	2	0	0	0	0	0.222222
HBM	0	0	0	0	0	1	1	0	0	0	0	2	0	0	0	0	0	0	0.222222
HDGFL1	0	0	0	0	0	1	0	3	0	0	0	0	0	0	0	0	0	0	0.222222
HERC2P4	0	0	0	0	1	1	0	0	0	0	2	0	0	0	0	0	0	0	0.222222
HHLA2	0	0	0	0	0	3	0	0	0	0	0	0	0	0	0	0	1	0	0.222222
HIST1H2AJ	0	0	0	0	0	0	0	0	0	2	0	0	0	0	0	0	0	2	0.222222
HIST1H4G	0	0	0	0	0	2	0	2	0	0	0	0	0	0	0	0	0	0	0.222222
HOXD12	2	0	0	0	0	0	0	2	0	0	0	0	0	0	0	0	0	0	0.222222
HTR1B	0	0	0	0	0	4	0	0	0	0	0	0	0	0	0	0	0	0	0.222222
HTR2C	0	0	3	0	0	1	0	0	0	0	0	0	0	0	0	0	0	0	0.222222
IFNA8	0	0	0	0	1	2	0	0	0	1	0	0	0	0	0	0	0	0	0.222222
IL2	3	0	0	0	0	1	0	0	0	0	0	0	0	0	0	0	0	0	0.222222
IL36A	0	0	0	0	0	4	0	0	0	0	0	0	0	0	0	0	0	0	0.222222
IL36G	0	0	0	1	0	3	0	0	0	0	0	0	0	0	0	0	0	0	0.222222
IQCF2	0	0	0	0	0	2	0	2	0	0	0	0	0	0	0	0	0	0	0.222222
IQCF6	0	0	0	0	0	0	0	2	0	0	0	0	0	0	0	0	2	0	0.222222
IZUMO2	0	0	0	0	1	3	0	0	0	0	0	0	0	0	0	0	0	0	0.222222
KCNAB1-AS2	0	0	0	0	0	4	0	0	0	0	0	0	0	0	0	0	0	0	0.222222
KISS1	0	0	0	0	0	3	0	1	0	0	0	0	0	0	0	0	0	0	0.222222
KISS1R	0	0	0	0	0	0	0	2	1	0	0	0	0	0	0	1	0	0	0.222222
KLK1	0	0	0	0	1	1	0	1	0	0	0	0	0	0	0	0	0	1	0.222222
KLRC2	0	0	0	1	0	1	0	0	0	0	0	0	0	2	0	0	0	0	0.222222
KLRC4-KLRK1	0	0	0	0	0	3	0	0	0	0	0	0	0	1	0	0	0	0	0.222222
KRT16P3	0	0	0	4	0	0	0	0	0	0	0	0	0	0	0	0	0	0	0.222222
KRT28	0	0	0	0	2	2	0	0	0	0	0	0	0	0	0	0	0	0	0.222222
KRTAP10-1	0	0	1	0	0	1	0	2	0	0	0	0	0	0	0	0	0	0	0.222222
KRTAP10-11	0	0	0	0	0	2	0	2	0	0	0	0	0	0	0	0	0	0	0.222222
KRTAP22-1	0	0	4	0	0	0	0	0	0	0	0	0	0	0	0	0	0	0	0.222222
KRTAP4-5	0	0	1	0	0	1	0	2	0	0	0	0	0	0	0	0	0	0	0.222222
KRTAP5-11	0	0	0	0	0	0	0	4	0	0	0	0	0	0	0	0	0	0	0.222222
KRTAP8-1	0	0	0	0	1	2	0	1	0	0	0	0	0	0	0	0	0	0	0.222222
LCE3E	0	0	0	0	0	4	0	0	0	0	0	0	0	0	0	0	0	0	0.222222
LCE6A	2	0	0	0	0	0	0	2	0	0	0	0	0	0	0	0	0	0	0.222222
LCN6	0	0	0	0	0	1	1	0	0	0	0	0	0	0	0	0	2	0	0.222222
LILRA2	1	0	0	0	0	2	0	0	1	0	0	0	0	0	0	0	0	0	0.222222
LIMS3-LOC440895	0	0	0	0	0	0	0	3	0	0	0	0	0	0	0	0	1	0	0.222222
LINC00251	0	0	0	0	0	4	0	0	0	0	0	0	0	0	0	0	0	0	0.222222
LINC00297	0	0	0	0	0	4	0	0	0	0	0	0	0	0	0	0	0	0	0.222222
LINC00308	0	0	0	0	4	0	0	0	0	0	0	0	0	0	0	0	0	0	0.222222
LINC00326	0	0	0	2	0	1	0	1	0	0	0	0	0	0	0	0	0	0	0.222222
LINC00348	0	0	0	3	0	1	0	0	0	0	0	0	0	0	0	0	0	0	0.222222
LINC00462	2	0	0	0	0	2	0	0	0	0	0	0	0	0	0	0	0	0	0.222222
LINC00499	0	0	1	0	0	1	0	0	1	0	0	0	0	0	0	1	0	0	0.222222
LINC00534	0	0	0	1	0	2	0	0	0	0	0	0	0	0	0	1	0	0	0.222222
LINC00619	0	0	0	0	1	2	0	0	0	0	0	0	0	1	0	0	0	0	0.222222
LINC00626	0	0	0	0	0	4	0	0	0	0	0	0	0	0	0	0	0	0	0.222222
LINC00656	0	0	1	0	0	3	0	0	0	0	0	0	0	0	0	0	0	0	0.222222
LINC00669	0	0	0	0	2	2	0	0	0	0	0	0	0	0	0	0	0	0	0.222222
LINC00851	0	0	1	0	0	0	0	0	0	0	0	2	0	0	0	1	0	0	0.222222
LOC100144597	0	0	0	0	0	2	0	2	0	0	0	0	0	0	0	0	0	0	0.222222
LOC100287792	0	0	1	1	0	1	0	1	0	0	0	0	0	0	0	0	0	0	0.222222
LOC100505540	0	0	0	0	0	4	0	0	0	0	0	0	0	0	0	0	0	0	0.222222
LOC100505659	0	0	0	1	0	2	0	0	0	0	0	0	0	0	0	0	0	1	0.222222
LOC100506241	0	0	1	0	0	2	0	0	0	0	0	0	0	0	0	0	1	0	0.222222
LOC100506403	0	0	0	0	0	0	0	0	0	3	0	0	0	0	1	0	0	0	0.222222
LOC100507600	0	0	0	0	0	1	0	3	0	0	0	0	0	0	0	0	0	0	0.222222
LOC101059948	0	0	0	0	0	2	0	0	0	0	0	0	0	0	0	0	2	0	0.222222
LOC146513	0	0	0	1	0	2	0	1	0	0	0	0	0	0	0	0	0	0	0.222222
LOC150185	2	0	0	0	0	0	0	2	0	0	0	0	0	0	0	0	0	0	0.222222
LOC154449	0	0	3	0	0	1	0	0	0	0	0	0	0	0	0	0	0	0	0.222222
LOC255654	1	0	0	0	0	0	0	3	0	0	0	0	0	0	0	0	0	0	0.222222
LOC286177	0	0	2	0	0	2	0	0	0	0	0	0	0	0	0	0	0	0	0.222222
LOC286370	0	0	0	0	2	1	0	1	0	0	0	0	0	0	0	0	0	0	0.222222
LOC340074	0	0	1	0	2	1	0	0	0	0	0	0	0	0	0	0	0	0	0.222222
LOC389033	0	0	1	0	0	2	0	1	0	0	0	0	0	0	0	0	0	0	0.222222
LOC643441	0	0	0	3	0	1	0	0	0	0	0	0	0	0	0	0	0	0	0.222222
LOC643486	0	0	0	0	4	0	0	0	0	0	0	0	0	0	0	0	0	0	0.222222
LOC646938	0	0	0	0	0	2	0	0	0	0	0	0	0	0	0	1	0	1	0.222222
LOC650293	0	0	0	0	0	4	0	0	0	0	0	0	0	0	0	0	0	0	0.222222
LOC727982	0	0	0	0	0	4	0	0	0	0	0	0	0	0	0	0	0	0	0.222222
LOC728012	0	0	0	0	0	2	0	0	0	0	0	0	0	0	1	1	0	0	0.222222
LYPD2	0	0	1	0	0	0	0	3	0	0	0	0	0	0	0	0	0	0	0.222222
MAGEB1	0	0	1	0	0	1	0	2	0	0	0	0	0	0	0	0	0	0	0.222222
MAGEB18	0	0	0	0	0	4	0	0	0	0	0	0	0	0	0	0	0	0	0.222222
MAGEB6	2	0	0	0	2	0	0	0	0	0	0	0	0	0	0	0	0	0	0.222222
MAS1	0	0	1	1	0	2	0	0	0	0	0	0	0	0	0	0	0	0	0.222222
MC5R	0	0	0	0	0	4	0	0	0	0	0	0	0	0	0	0	0	0	0.222222
METTL7B	0	0	0	0	0	2	0	2	0	0	0	0	0	0	0	0	0	0	0.222222
MIR1185-1	0	0	0	0	0	1	0	0	0	1	0	1	0	0	1	0	0	0	0.222222
MIR1193	0	0	0	0	1	0	0	0	0	0	1	2	0	0	0	0	0	0	0.222222
MIR124-1	0	0	0	0	0	4	0	0	0	0	0	0	0	0	0	0	0	0	0.222222
MIR1301	1	0	0	0	0	0	0	0	1	2	0	0	0	0	0	0	0	0	0.222222
MIR138-2	0	0	0	0	0	0	0	4	0	0	0	0	0	0	0	0	0	0	0.222222
MIR141	0	0	0	0	0	1	0	1	0	0	0	0	0	0	0	1	1	0	0.222222
MIR154	0	0	0	0	0	0	0	0	0	0	0	1	2	0	1	0	0	0	0.222222
MIR192	0	0	0	3	0	0	0	0	0	0	0	1	0	0	0	0	0	0	0.222222
MIR2054	0	0	0	0	0	4	0	0	0	0	0	0	0	0	0	0	0	0	0.222222
MIR218-1	0	0	2	0	0	0	0	0	0	0	0	0	0	0	2	0	0	0	0.222222
MIR23C	0	0	2	0	0	0	0	0	0	0	0	0	0	0	0	0	0	2	0.222222
MIR296	2	0	0	0	0	0	0	0	0	0	0	0	0	0	2	0	0	0	0.222222
MIR298	0	0	0	1	0	2	0	0	0	0	0	0	0	0	0	0	1	0	0.222222
MIR3125	0	0	0	3	0	0	0	0	0	0	0	0	0	0	0	1	0	0	0.222222
MIR3157	0	0	1	0	0	0	0	0	0	1	0	0	0	0	0	2	0	0	0.222222
MIR3173	0	0	0	0	0	0	0	0	0	0	0	2	2	0	0	0	0	0	0.222222
MIR3183	0	0	0	0	0	0	0	2	0	0	0	0	1	0	0	1	0	0	0.222222
MIR369	0	0	1	0	0	0	0	0	0	0	0	2	0	0	1	0	0	0	0.222222
MIR380	0	0	0	0	0	0	0	0	0	0	1	1	0	0	1	0	0	1	0.222222
MIR409	0	0	0	1	0	0	0	1	0	0	0	0	0	0	1	1	0	0	0.222222
MIR4272	0	0	0	2	0	1	0	0	0	0	0	0	0	0	0	0	1	0	0.222222
MIR4470	0	0	1	1	1	1	0	0	0	0	0	0	0	0	0	0	0	0	0.222222
MIR4489	0	0	0	0	0	0	0	0	0	0	0	0	0	1	3	0	0	0	0.222222
MIR4514	0	0	0	0	0	0	0	0	0	0	1	2	0	0	0	1	0	0	0.222222
MIR454	0	0	0	0	0	0	0	0	0	0	1	1	0	0	0	0	0	2	0.222222
MIR4654	0	2	0	0	0	0	0	1	0	0	0	0	0	0	0	0	1	0	0.222222
MIR4667	0	0	0	0	2	0	0	0	0	0	0	1	0	0	0	0	1	0	0.222222
MIR4691	0	0	0	0	0	0	0	0	0	0	2	0	0	0	2	0	0	0	0.222222
MIR4692	0	0	0	0	0	0	0	0	0	0	0	0	0	0	1	3	0	0	0.222222
MIR4694	0	0	0	0	0	0	0	0	0	1	0	0	0	2	1	0	0	0	0.222222
MIR4716	0	0	0	0	0	0	0	0	0	0	0	0	0	0	3	1	0	0	0.222222
MIR4726	0	0	0	0	0	0	0	3	0	0	0	0	0	0	1	0	0	0	0.222222
MIR4728	0	0	0	1	0	0	0	1	0	0	0	0	0	0	0	2	0	0	0.222222
MIR4732	0	0	0	0	0	2	0	0	0	0	0	0	0	0	0	0	0	2	0.222222
MIR4757	0	0	0	0	2	0	0	0	0	0	0	0	0	1	0	1	0	0	0.222222
MIR4764	0	0	0	0	0	0	0	0	0	0	0	3	0	0	1	0	0	0	0.222222
MIR4786	0	0	1	0	0	0	0	0	0	0	0	1	0	0	0	0	0	2	0.222222
MIR487A	0	0	0	0	0	0	0	0	2	1	0	1	0	0	0	0	0	0	0.222222
MIR5006	0	0	0	0	0	0	0	0	0	0	0	2	0	0	0	1	1	0	0.222222
MIR5011	0	0	0	0	0	1	3	0	0	0	0	0	0	0	0	0	0	0	0.222222
MIR5091	0	0	0	0	0	0	0	1	0	0	0	1	0	0	0	2	0	0	0.222222
MIR548H2	0	0	0	0	0	1	0	2	0	0	0	0	0	0	0	0	1	0	0.222222
MIR548J	0	0	0	0	0	0	4	0	0	0	0	0	0	0	0	0	0	0	0.222222
MIR555	0	0	0	0	0	0	0	0	0	0	0	1	0	0	1	0	1	1	0.222222
MIR5689	0	0	1	0	0	3	0	0	0	0	0	0	0	0	0	0	0	0	0.222222
MIR626	0	0	0	0	0	0	0	1	0	1	0	0	0	0	0	0	2	0	0.222222
MIR658	0	0	0	0	0	0	0	0	0	1	0	0	1	0	0	2	0	0	0.222222
MIR7-2	0	0	0	2	0	0	0	2	0	0	0	0	0	0	0	0	0	0	0.222222
MIR874	0	0	0	0	0	2	0	0	0	0	0	0	0	1	0	0	1	0	0.222222
MIR944	0	0	0	0	0	0	0	0	0	0	0	0	0	0	0	0	0	4	0.222222
MPC1L	0	0	2	2	0	0	0	0	0	0	0	0	0	0	0	0	0	0	0.222222
MS4A12	0	0	0	0	1	3	0	0	0	0	0	0	0	0	0	0	0	0	0.222222
MTRNR2L6	0	0	0	0	3	1	0	0	0	0	0	0	0	0	0	0	0	0	0.222222
MUCL1	0	0	0	0	0	2	1	0	0	0	0	0	0	1	0	0	0	0	0.222222
NCRUPAR	0	0	0	0	3	0	0	0	0	0	0	1	0	0	0	0	0	0	0.222222
NEUROG1	0	0	1	0	0	0	0	3	0	0	0	0	0	0	0	0	0	0	0.222222
NOTO	0	0	1	0	0	0	0	2	0	0	0	0	0	1	0	0	0	0	0.222222
NXPH2	0	0	0	0	0	3	0	0	0	0	0	0	0	0	0	1	0	0	0.222222
OR10A3	0	0	0	0	0	4	0	0	0	0	0	0	0	0	0	0	0	0	0.222222
OR10G4	0	0	0	0	0	1	0	3	0	0	0	0	0	0	0	0	0	0	0.222222
OR10G8	0	0	2	1	0	1	0	0	0	0	0	0	0	0	0	0	0	0	0.222222
OR10K2	0	0	0	0	0	4	0	0	0	0	0	0	0	0	0	0	0	0	0.222222
OR10R2	0	0	2	0	0	2	0	0	0	0	0	0	0	0	0	0	0	0	0.222222
OR11H1	0	0	0	0	0	4	0	0	0	0	0	0	0	0	0	0	0	0	0.222222
OR13C8	0	0	0	0	0	2	0	0	0	0	0	2	0	0	0	0	0	0	0.222222
OR1A1	0	0	0	1	0	2	0	0	0	0	0	1	0	0	0	0	0	0	0.222222
OR2G2	0	0	0	1	0	3	0	0	0	0	0	0	0	0	0	0	0	0	0.222222
OR2M1P	1	0	0	0	1	2	0	0	0	0	0	0	0	0	0	0	0	0	0.222222
OR2T1	0	0	4	0	0	0	0	0	0	0	0	0	0	0	0	0	0	0	0.222222
OR2T10	0	0	1	0	0	3	0	0	0	0	0	0	0	0	0	0	0	0	0.222222
OR2T4	0	0	0	0	0	4	0	0	0	0	0	0	0	0	0	0	0	0	0.222222
OR4A47	0	0	0	0	1	0	0	3	0	0	0	0	0	0	0	0	0	0	0.222222
OR4C6	0	0	0	0	0	3	1	0	0	0	0	0	0	0	0	0	0	0	0.222222
OR4D1	0	0	0	1	0	0	0	0	0	0	0	0	0	0	0	3	0	0	0.222222
OR4D6	0	0	1	0	0	3	0	0	0	0	0	0	0	0	0	0	0	0	0.222222
OR4D9	0	0	0	0	0	3	0	1	0	0	0	0	0	0	0	0	0	0	0.222222
OR4K1	0	0	1	0	2	1	0	0	0	0	0	0	0	0	0	0	0	0	0.222222
OR4K15	0	1	0	0	0	3	0	0	0	0	0	0	0	0	0	0	0	0	0.222222
OR4N5	0	0	0	0	0	4	0	0	0	0	0	0	0	0	0	0	0	0	0.222222
OR51A7	0	0	0	0	0	4	0	0	0	0	0	0	0	0	0	0	0	0	0.222222
OR51L1	0	0	2	0	0	2	0	0	0	0	0	0	0	0	0	0	0	0	0.222222
OR51S1	0	0	0	0	0	4	0	0	0	0	0	0	0	0	0	0	0	0	0.222222
OR5A1	1	0	0	1	0	2	0	0	0	0	0	0	0	0	0	0	0	0	0.222222
OR5AP2	0	0	0	0	2	2	0	0	0	0	0	0	0	0	0	0	0	0	0.222222
OR5AU1	0	0	3	0	0	1	0	0	0	0	0	0	0	0	0	0	0	0	0.222222
OR5H1	0	0	0	0	0	4	0	0	0	0	0	0	0	0	0	0	0	0	0.222222
OR5H15	1	0	2	0	0	1	0	0	0	0	0	0	0	0	0	0	0	0	0.222222
OR5I1	0	0	0	0	1	3	0	0	0	0	0	0	0	0	0	0	0	0	0.222222
OR5L1	0	0	0	0	0	1	0	3	0	0	0	0	0	0	0	0	0	0	0.222222
OR5L2	0	0	0	0	0	4	0	0	0	0	0	0	0	0	0	0	0	0	0.222222
OR5M1	0	0	1	2	0	0	1	0	0	0	0	0	0	0	0	0	0	0	0.222222
OR5T2	0	0	0	0	1	3	0	0	0	0	0	0	0	0	0	0	0	0	0.222222
OR5W2	0	0	0	0	1	1	0	2	0	0	0	0	0	0	0	0	0	0	0.222222
OR6C1	0	0	0	0	3	0	0	1	0	0	0	0	0	0	0	0	0	0	0.222222
OR6C2	0	0	0	0	0	4	0	0	0	0	0	0	0	0	0	0	0	0	0.222222
OR6C4	0	0	0	0	0	4	0	0	0	0	0	0	0	0	0	0	0	0	0.222222
OR6C75	0	0	0	0	1	2	0	0	1	0	0	0	0	0	0	0	0	0	0.222222
OR6K2	0	0	0	0	0	1	0	3	0	0	0	0	0	0	0	0	0	0	0.222222
OR6K3	0	0	0	2	0	0	0	2	0	0	0	0	0	0	0	0	0	0	0.222222
OR6M1	0	0	0	0	0	4	0	0	0	0	0	0	0	0	0	0	0	0	0.222222
OR6T1	0	0	0	0	0	4	0	0	0	0	0	0	0	0	0	0	0	0	0.222222
OR8B3	0	0	0	0	0	0	0	0	0	0	0	0	4	0	0	0	0	0	0.222222
OR8B4	0	0	0	0	0	2	0	2	0	0	0	0	0	0	0	0	0	0	0.222222
OR8B8	0	0	0	0	0	1	0	0	0	0	0	0	0	3	0	0	0	0	0.222222
OR8D1	0	0	0	0	1	1	0	0	0	2	0	0	0	0	0	0	0	0	0.222222
OR8D4	0	0	0	0	0	2	0	2	0	0	0	0	0	0	0	0	0	0	0.222222
OR8G1	0	0	0	0	1	3	0	0	0	0	0	0	0	0	0	0	0	0	0.222222
OR9G4	0	0	1	0	1	2	0	0	0	0	0	0	0	0	0	0	0	0	0.222222
OTOL1	0	0	1	0	0	3	0	0	0	0	0	0	0	0	0	0	0	0	0.222222
OTOR	0	0	0	0	0	2	0	0	0	0	0	0	0	2	0	0	0	0	0.222222
P2RY10	0	0	2	0	0	2	0	0	0	0	0	0	0	0	0	0	0	0	0.222222
PCP4	0	0	0	0	0	4	0	0	0	0	0	0	0	0	0	0	0	0	0.222222
PF4	0	0	0	0	1	1	0	2	0	0	0	0	0	0	0	0	0	0	0.222222
PGLYRP3	0	0	0	0	0	0	1	3	0	0	0	0	0	0	0	0	0	0	0.222222
PLAC1	0	0	0	0	0	2	0	2	0	0	0	0	0	0	0	0	0	0	0.222222
PLSCR5	1	0	0	0	1	0	0	2	0	0	0	0	0	0	0	0	0	0	0.222222
PPBPP2	0	0	2	0	0	2	0	0	0	0	0	0	0	0	0	0	0	0	0.222222
PPIAL4G	0	0	0	0	2	2	0	0	0	0	0	0	0	0	0	0	0	0	0.222222
PRAMEF10	0	0	1	0	2	1	0	0	0	0	0	0	0	0	0	0	0	0	0.222222
PRAMEF2	0	0	3	0	0	1	0	0	0	0	0	0	0	0	0	0	0	0	0.222222
PRLH	0	0	0	0	1	3	0	0	0	0	0	0	0	0	0	0	0	0	0.222222
PROKR2	0	0	0	0	0	0	0	0	0	1	0	0	0	2	1	0	0	0	0.222222
PRR9	0	0	0	0	1	3	0	0	0	0	0	0	0	0	0	0	0	0	0.222222
PRSS3P2	0	0	0	0	0	4	0	0	0	0	0	0	0	0	0	0	0	0	0.222222
PSG6	0	0	1	0	0	2	0	1	0	0	0	0	0	0	0	0	0	0	0.222222
PSG8	0	0	0	2	0	1	0	1	0	0	0	0	0	0	0	0	0	0	0.222222
PTGER4P2-CDK2AP2P2	0	0	2	0	0	0	1	1	0	0	0	0	0	0	0	0	0	0	0.222222
PTH	0	0	0	1	0	3	0	0	0	0	0	0	0	0	0	0	0	0	0.222222
PTH2	0	0	0	0	0	0	0	4	0	0	0	0	0	0	0	0	0	0	0.222222
REG1A	0	0	0	0	0	2	0	2	0	0	0	0	0	0	0	0	0	0	0.222222
REG1B	0	0	0	0	0	4	0	0	0	0	0	0	0	0	0	0	0	0	0.222222
RHAG	0	0	2	0	0	2	0	0	0	0	0	0	0	0	0	0	0	0	0.222222
RLN3	0	0	0	0	0	0	0	0	0	0	0	0	0	0	0	4	0	0	0.222222
RNU6-16	0	0	0	0	0	0	0	0	1	0	0	0	0	0	0	0	3	0	0.222222
RPS10-NUDT3	0	0	0	0	0	0	2	0	0	0	0	0	1	0	0	0	0	1	0.222222
S100A12	0	0	0	0	0	4	0	0	0	0	0	0	0	0	0	0	0	0	0.222222
SCGB1D4	0	0	1	2	0	0	0	1	0	0	0	0	0	0	0	0	0	0	0.222222
SFTA1P	0	0	2	0	0	2	0	0	0	0	0	0	0	0	0	0	0	0	0.222222
SHANK2-AS3	0	0	0	0	0	3	0	0	0	0	0	0	0	1	0	0	0	0	0.222222
SLC25A51P1	0	0	3	1	0	0	0	0	0	0	0	0	0	0	0	0	0	0	0.222222
SLC6A10P	0	0	0	0	0	0	0	3	0	0	1	0	0	0	0	0	0	0	0.222222
SMCP	0	0	0	0	3	1	0	0	0	0	0	0	0	0	0	0	0	0	0.222222
SNAR-E	0	0	0	0	0	2	0	0	0	0	0	0	1	0	0	0	1	0	0.222222
SNORD113-7	0	0	0	0	0	0	0	0	1	0	0	1	0	0	1	0	0	1	0.222222
SNORD115-13	0	0	0	0	0	2	0	0	0	0	0	2	0	0	0	0	0	0	0.222222
SNORD116-10	0	0	0	2	0	0	0	0	0	0	0	0	0	0	0	0	0	2	0.222222
SNORD116-11	0	0	0	0	0	0	0	0	2	0	0	1	0	0	0	0	0	1	0.222222
SNORD41	0	0	0	0	0	2	0	2	0	0	0	0	0	0	0	0	0	0	0.222222
SPACA1	0	0	0	0	0	3	0	1	0	0	0	0	0	0	0	0	0	0	0.222222
SPATA31A3	0	0	0	0	0	4	0	0	0	0	0	0	0	0	0	0	0	0	0.222222
SPRR2B	0	0	0	2	0	2	0	0	0	0	0	0	0	0	0	0	0	0	0.222222
SPRR4	0	0	1	0	0	2	0	1	0	0	0	0	0	0	0	0	0	0	0.222222
SSX1	0	0	0	0	0	2	0	2	0	0	0	0	0	0	0	0	0	0	0.222222
SSX5	0	0	0	0	1	2	0	0	1	0	0	0	0	0	0	0	0	0	0.222222
SUN5	0	0	0	0	0	2	0	2	0	0	0	0	0	0	0	0	0	0	0.222222
TAAR5	0	0	0	0	0	4	0	0	0	0	0	0	0	0	0	0	0	0	0.222222
TCF23	0	0	0	0	0	3	0	1	0	0	0	0	0	0	0	0	0	0	0.222222
TCP10	0	0	0	0	0	2	0	2	0	0	0	0	0	0	0	0	0	0	0.222222
TMEM114	3	0	0	0	0	1	0	0	0	0	0	0	0	0	0	0	0	0	0.222222
TRIM49C	0	0	0	0	0	4	0	0	0	0	0	0	0	0	0	0	0	0	0.222222
TRIM51	2	0	0	0	0	2	0	0	0	0	0	0	0	0	0	0	0	0	0.222222
UGT2A1	0	0	1	1	2	0	0	0	0	0	0	0	0	0	0	0	0	0	0.222222
UGT2B4	0	0	1	0	0	3	0	0	0	0	0	0	0	0	0	0	0	0	0.222222
VRTN	0	0	0	1	0	1	2	0	0	0	0	0	0	0	0	0	0	0	0.222222
WBSCR28	0	0	1	0	0	3	0	0	0	0	0	0	0	0	0	0	0	0	0.222222
WFDC6	2	0	0	0	0	1	0	1	0	0	0	0	0	0	0	0	0	0	0.222222
WFDC9	0	0	0	0	0	3	0	1	0	0	0	0	0	0	0	0	0	0	0.222222
WNT2	0	0	0	0	0	4	0	0	0	0	0	0	0	0	0	0	0	0	0.222222
ZFP42	1	0	0	0	0	3	0	0	0	0	0	0	0	0	0	0	0	0	0.222222
ZFP57	0	0	1	0	1	1	0	0	0	0	0	0	0	0	1	0	0	0	0.222222
ZNF645	0	0	0	0	0	0	0	1	0	0	1	1	0	0	0	0	0	1	0.222222
ZNF816-ZNF321P	0	1	0	0	1	0	0	2	0	0	0	0	0	0	0	0	0	0	0.222222
ACY3	2	0	0	0	0	1	0	2	0	0	0	0	0	0	0	0	0	0	0.277778
ADARB2-AS1	0	0	0	0	0	0	0	3	0	0	0	0	0	2	0	0	0	0	0.277778
ANXA13	0	0	1	0	0	3	0	1	0	0	0	0	0	0	0	0	0	0	0.277778
APOA4	0	0	1	0	0	1	2	1	0	0	0	0	0	0	0	0	0	0	0.277778
APOBEC3B	0	0	0	2	0	0	2	0	0	0	0	0	0	0	0	1	0	0	0.277778
ARSH	4	0	0	1	0	0	0	0	0	0	0	0	0	0	0	0	0	0	0.277778
ASIC5	0	0	0	0	0	5	0	0	0	0	0	0	0	0	0	0	0	0	0.277778
ATOH7	0	0	0	1	0	0	0	2	0	0	0	0	2	0	0	0	0	0	0.277778
AVP	0	0	0	0	0	0	0	4	1	0	0	0	0	0	0	0	0	0	0.277778
BCYRN1	0	0	0	0	0	1	0	0	0	0	0	1	0	0	3	0	0	0	0.277778
BHLHE23	3	0	0	0	0	0	0	2	0	0	0	0	0	0	0	0	0	0	0.277778
BIRC8	0	0	0	0	0	3	0	2	0	0	0	0	0	0	0	0	0	0	0.277778
BPESC1	0	0	0	0	1	4	0	0	0	0	0	0	0	0	0	0	0	0	0.277778
BPIFA3	1	0	0	0	0	3	0	1	0	0	0	0	0	0	0	0	0	0	0.277778
BPIFA4P	0	0	0	0	0	5	0	0	0	0	0	0	0	0	0	0	0	0	0.277778
BSX	1	0	0	0	0	4	0	0	0	0	0	0	0	0	0	0	0	0	0.277778
BTNL8	1	0	0	0	0	4	0	0	0	0	0	0	0	0	0	0	0	0	0.277778
C10orf120	0	0	3	2	0	0	0	0	0	0	0	0	0	0	0	0	0	0	0.277778
C12orf77	0	0	0	0	0	1	0	1	2	0	0	1	0	0	0	0	0	0	0.277778
C17orf99	0	0	0	0	0	3	0	2	0	0	0	0	0	0	0	0	0	0	0.277778
C18orf42	0	0	0	0	0	4	0	1	0	0	0	0	0	0	0	0	0	0	0.277778
C1orf186	0	0	0	0	0	5	0	0	0	0	0	0	0	0	0	0	0	0	0.277778
C4orf40	1	0	1	0	0	3	0	0	0	0	0	0	0	0	0	0	0	0	0.277778
C7orf62	0	0	0	0	0	5	0	0	0	0	0	0	0	0	0	0	0	0	0.277778
C7orf72	0	0	0	1	1	3	0	0	0	0	0	0	0	0	0	0	0	0	0.277778
C8orf74	0	0	0	0	0	4	0	0	0	0	0	0	0	0	1	0	0	0	0.277778
C8orf87	0	0	0	0	0	2	0	3	0	0	0	0	0	0	0	0	0	0	0.277778
CA4	0	0	0	0	0	1	0	2	0	0	0	0	0	0	0	0	2	0	0.277778
CA6	0	0	0	1	0	0	0	4	0	0	0	0	0	0	0	0	0	0	0.277778
CAMP	0	1	0	0	2	2	0	0	0	0	0	0	0	0	0	0	0	0	0.277778
CCDC70	0	0	0	2	0	1	0	1	0	0	0	0	0	0	0	0	0	1	0.277778
CCDC74B-AS1	0	0	0	0	0	2	0	3	0	0	0	0	0	0	0	0	0	0	0.277778
CEACAM21	0	0	0	0	0	3	2	0	0	0	0	0	0	0	0	0	0	0	0.277778
CEACAM7	0	0	0	2	0	3	0	0	0	0	0	0	0	0	0	0	0	0	0.277778
CELA3B	1	0	0	1	0	3	0	0	0	0	0	0	0	0	0	0	0	0	0.277778
CES1P1	1	0	0	0	0	0	0	2	0	0	0	0	0	2	0	0	0	0	0.277778
CLEC12B	0	0	0	0	0	5	0	0	0	0	0	0	0	0	0	0	0	0	0.277778
CLEC2L	0	0	1	0	2	1	0	0	0	0	0	0	0	0	1	0	0	0	0.277778
CLNK	0	0	0	0	0	1	0	1	0	0	0	0	0	0	0	1	2	0	0.277778
COMMD3-BMI1	0	0	0	3	2	0	0	0	0	0	0	0	0	0	0	0	0	0	0.277778
CPB1	0	0	1	1	2	1	0	0	0	0	0	0	0	0	0	0	0	0	0.277778
CRCT1	0	0	0	0	0	0	0	5	0	0	0	0	0	0	0	0	0	0	0.277778
CRISP1	0	0	0	0	0	5	0	0	0	0	0	0	0	0	0	0	0	0	0.277778
CRYBA4	0	0	3	0	0	2	0	0	0	0	0	0	0	0	0	0	0	0	0.277778
CST13P	0	0	0	0	0	1	0	3	0	0	0	0	0	0	0	0	0	1	0.277778
CST9	0	0	2	0	0	2	0	1	0	0	0	0	0	0	0	0	0	0	0.277778
CT47B1	0	0	1	2	0	2	0	0	0	0	0	0	0	0	0	0	0	0	0.277778
CXCL1	0	0	0	1	0	2	0	0	0	0	0	0	0	0	0	0	0	2	0.277778
CXCL6	0	0	2	2	0	1	0	0	0	0	0	0	0	0	0	0	0	0	0.277778
CYP2B6	0	0	0	0	1	3	0	1	0	0	0	0	0	0	0	0	0	0	0.277778
DEFB118	0	0	0	0	0	5	0	0	0	0	0	0	0	0	0	0	0	0	0.277778
DEFB132	0	0	0	0	1	2	0	2	0	0	0	0	0	0	0	0	0	0	0.277778
DKFZP434L187	0	0	1	0	0	1	0	1	0	0	0	0	0	0	0	0	2	0	0.277778
DNMT3L	0	0	3	0	0	2	0	0	0	0	0	0	0	0	0	0	0	0	0.277778
DPPA2	0	0	1	0	1	2	0	1	0	0	0	0	0	0	0	0	0	0	0.277778
DSCR10	0	0	0	0	1	0	1	3	0	0	0	0	0	0	0	0	0	0	0.277778
DSCR4	1	0	0	0	0	3	0	1	0	0	0	0	0	0	0	0	0	0	0.277778
ECEL1P2	0	0	0	0	0	2	0	2	0	0	1	0	0	0	0	0	0	0	0.277778
FAM101A	0	0	1	0	0	0	0	3	1	0	0	0	0	0	0	0	0	0	0.277778
FAM157B	0	0	0	0	1	0	0	1	0	1	0	0	2	0	0	0	0	0	0.277778
FAM19A4	0	0	0	0	1	2	0	1	0	0	0	0	0	0	0	1	0	0	0.277778
FAM201A	5	0	0	0	0	0	0	0	0	0	0	0	0	0	0	0	0	0	0.277778
FAM71E2	0	0	1	0	0	3	0	1	0	0	0	0	0	0	0	0	0	0	0.277778
FEV	1	0	0	0	1	0	0	2	0	0	0	0	0	0	0	1	0	0	0.277778
FFAR1	0	0	0	0	0	2	0	2	0	0	0	0	0	0	0	1	0	0	0.277778
FLJ34503	1	0	0	0	0	3	0	0	0	0	0	0	0	0	0	0	0	1	0.277778
FLJ41350	1	0	0	0	1	1	0	0	0	0	0	0	0	0	0	0	2	0	0.277778
FMO9P	0	0	0	0	0	3	0	2	0	0	0	0	0	0	0	0	0	0	0.277778
FOXI3	0	0	0	0	0	5	0	0	0	0	0	0	0	0	0	0	0	0	0.277778
GIP	0	0	2	0	0	1	0	2	0	0	0	0	0	0	0	0	0	0	0.277778
GJB5	1	0	0	0	0	3	0	0	0	1	0	0	0	0	0	0	0	0	0.277778
GLUD1P7	0	0	0	1	0	0	0	1	2	1	0	0	0	0	0	0	0	0	0.277778
GLYAT	0	0	1	2	1	1	0	0	0	0	0	0	0	0	0	0	0	0	0.277778
GNGT1	0	0	0	0	0	5	0	0	0	0	0	0	0	0	0	0	0	0	0.277778
GPR119	0	0	1	0	0	0	2	0	0	0	0	1	0	0	0	1	0	0	0.277778
GTF2H2D	0	0	0	0	0	0	0	0	0	0	0	0	0	2	0	1	0	2	0.277778
GUSBP3	0	0	0	0	0	0	0	4	0	0	0	0	0	0	0	1	0	0	0.277778
GZMH	0	0	0	1	0	0	1	3	0	0	0	0	0	0	0	0	0	0	0.277778
HBBP1	0	0	0	0	0	3	0	0	0	0	0	0	0	0	0	0	0	2	0.277778
HBG2	0	0	0	0	1	3	0	0	0	0	0	0	0	0	1	0	0	0	0.277778
HEPACAM2	0	0	0	0	0	4	0	1	0	0	0	0	0	0	0	0	0	0	0.277778
HGC6.3	0	0	0	0	0	0	0	2	0	0	1	0	0	1	0	0	1	0	0.277778
HIST1H2BH	0	0	0	0	0	0	1	3	0	0	0	0	1	0	0	0	0	0	0.277778
HMX3	0	0	0	0	1	0	0	1	0	0	0	0	0	0	1	0	0	2	0.277778
HOXB8	0	0	0	0	1	0	0	2	0	0	0	2	0	0	0	0	0	0	0.277778
HOXC12	0	0	0	0	0	1	0	4	0	0	0	0	0	0	0	0	0	0	0.277778
HTR1E	0	0	0	0	1	4	0	0	0	0	0	0	0	0	0	0	0	0	0.277778
HTR3D	0	0	0	0	1	3	0	1	0	0	0	0	0	0	0	0	0	0	0.277778
IAPP	0	0	0	0	1	4	0	0	0	0	0	0	0	0	0	0	0	0	0.277778
IDO1	0	0	1	0	0	4	0	0	0	0	0	0	0	0	0	0	0	0	0.277778
IGSF11-AS1	1	0	0	1	1	0	1	1	0	0	0	0	0	0	0	0	0	0	0.277778
IGSF23	0	0	0	0	0	0	1	1	0	0	2	0	0	0	0	1	0	0	0.277778
INMT-FAM188B	0	0	0	0	2	0	0	3	0	0	0	0	0	0	0	0	0	0	0.277778
INS	0	1	0	0	0	1	0	3	0	0	0	0	0	0	0	0	0	0	0.277778
IQCF1	0	0	0	0	0	2	0	0	0	0	0	0	0	2	0	0	0	1	0.277778
KCNA10	0	0	0	0	1	4	0	0	0	0	0	0	0	0	0	0	0	0	0.277778
KCNK9	0	0	1	0	1	1	0	2	0	0	0	0	0	0	0	0	0	0	0.277778
KIF2B	0	0	0	0	0	4	0	1	0	0	0	0	0	0	0	0	0	0	0.277778
KIR2DL1	2	0	0	0	0	0	0	3	0	0	0	0	0	0	0	0	0	0	0.277778
KLK15	0	0	0	0	0	4	0	1	0	0	0	0	0	0	0	0	0	0	0.277778
KLK3	0	0	0	0	1	3	0	1	0	0	0	0	0	0	0	0	0	0	0.277778
KNCN	0	0	0	0	0	2	0	3	0	0	0	0	0	0	0	0	0	0	0.277778
KRT16P1	0	0	0	0	0	0	0	4	0	0	0	0	0	1	0	0	0	0	0.277778
KRT26	0	0	0	0	1	4	0	0	0	0	0	0	0	0	0	0	0	0	0.277778
KRT34	0	0	0	0	0	2	3	0	0	0	0	0	0	0	0	0	0	0	0.277778
KRT75	0	0	1	2	1	0	0	1	0	0	0	0	0	0	0	0	0	0	0.277778
KRTAP10-6	0	0	0	1	0	0	0	4	0	0	0	0	0	0	0	0	0	0	0.277778
KRTAP10-8	0	0	2	0	0	1	0	2	0	0	0	0	0	0	0	0	0	0	0.277778
KRTAP13-2	0	0	3	0	0	2	0	0	0	0	0	0	0	0	0	0	0	0	0.277778
KRTAP19-8	0	0	0	0	0	5	0	0	0	0	0	0	0	0	0	0	0	0	0.277778
KRTAP9-3	2	0	2	0	1	0	0	0	0	0	0	0	0	0	0	0	0	0	0.277778
LBX1	2	0	0	0	0	1	0	1	0	0	0	0	0	1	0	0	0	0	0.277778
LEF1-AS1	5	0	0	0	0	0	0	0	0	0	0	0	0	0	0	0	0	0	0.277778
LGI1	0	0	1	0	0	2	0	1	0	0	0	0	0	0	0	1	0	0	0.277778
LHX3	1	0	0	1	0	0	0	2	0	0	0	0	0	0	0	0	0	1	0.277778
LINC00189	0	0	0	0	0	2	0	0	1	0	0	0	0	0	0	0	2	0	0.277778
LINC00244	0	0	0	0	0	0	0	0	1	0	0	0	0	0	0	2	0	2	0.277778
LINC00254	0	1	0	0	0	4	0	0	0	0	0	0	0	0	0	0	0	0	0.277778
LINC00290	0	0	0	0	0	3	0	0	0	0	0	0	0	0	0	0	2	0	0.277778
LINC00301	0	0	0	1	0	3	0	1	0	0	0	0	0	0	0	0	0	0	0.277778
LINC00320	0	0	0	0	1	2	0	2	0	0	0	0	0	0	0	0	0	0	0.277778
LINC00333	2	0	0	0	0	3	0	0	0	0	0	0	0	0	0	0	0	0	0.277778
LINC00351	0	0	0	1	0	4	0	0	0	0	0	0	0	0	0	0	0	0	0.277778
LINC00353	0	0	0	3	0	2	0	0	0	0	0	0	0	0	0	0	0	0	0.277778
LINC00593	0	0	0	0	2	2	0	0	0	0	1	0	0	0	0	0	0	0	0.277778
LINC00615	0	0	0	3	0	2	0	0	0	0	0	0	0	0	0	0	0	0	0.277778
LIPF	1	0	0	0	2	0	0	1	1	0	0	0	0	0	0	0	0	0	0.277778
LOC100129620	0	0	1	0	0	4	0	0	0	0	0	0	0	0	0	0	0	0	0.277778
LOC100286922	0	0	0	1	0	3	0	1	0	0	0	0	0	0	0	0	0	0	0.277778
LOC100288814	0	0	0	1	0	0	3	0	0	0	0	0	0	0	0	0	1	0	0.277778
LOC100505619	0	0	0	0	0	5	0	0	0	0	0	0	0	0	0	0	0	0	0.277778
LOC100505633	0	0	0	0	0	2	0	3	0	0	0	0	0	0	0	0	0	0	0.277778
LOC100505817	0	0	0	0	0	5	0	0	0	0	0	0	0	0	0	0	0	0	0.277778
LOC100505978	1	0	1	0	0	3	0	0	0	0	0	0	0	0	0	0	0	0	0.277778
LOC100506013	0	0	0	0	0	5	0	0	0	0	0	0	0	0	0	0	0	0	0.277778
LOC100506229	0	0	0	0	1	4	0	0	0	0	0	0	0	0	0	0	0	0	0.277778
LOC101054525	0	0	0	0	0	1	0	0	2	0	0	0	0	1	0	0	0	1	0.277778
LOC150935	1	0	0	0	0	2	0	1	0	0	0	0	0	0	0	1	0	0	0.277778
LOC221122	0	0	1	0	4	0	0	0	0	0	0	0	0	0	0	0	0	0	0.277778
LOC286114	0	0	0	0	0	4	0	0	0	0	0	0	0	0	0	0	1	0	0.277778
LOC339240	0	0	0	1	0	3	0	1	0	0	0	0	0	0	0	0	0	0	0.277778
LOC339593	0	0	2	0	0	2	0	0	0	0	1	0	0	0	0	0	0	0	0.277778
LOC389458	0	0	0	0	0	0	0	0	2	1	0	0	0	0	0	0	0	2	0.277778
LOC400084	0	0	1	1	1	2	0	0	0	0	0	0	0	0	0	0	0	0	0.277778
LOC400654	0	0	2	0	0	3	0	0	0	0	0	0	0	0	0	0	0	0	0.277778
LOC440896	0	0	0	0	0	4	0	0	0	0	0	0	1	0	0	0	0	0	0.277778
LOC644248	0	0	0	0	1	1	0	0	2	0	1	0	0	0	0	0	0	0	0.277778
LOC646813	0	0	1	0	0	4	0	0	0	0	0	0	0	0	0	0	0	0	0.277778
LOC727677	0	0	1	0	0	2	0	0	0	0	0	0	0	2	0	0	0	0	0.277778
LOC727849	4	0	0	0	0	0	0	0	0	0	0	0	0	0	0	1	0	0	0.277778
LOC729444	0	0	0	1	0	3	0	1	0	0	0	0	0	0	0	0	0	0	0.277778
LRRC10	0	0	0	0	0	1	0	1	0	1	0	0	0	0	0	2	0	0	0.277778
LRRC26	1	0	0	0	0	0	0	4	0	0	0	0	0	0	0	0	0	0	0.277778
LYZL1	0	0	0	0	0	3	0	2	0	0	0	0	0	0	0	0	0	0	0.277778
MAGEA10	0	0	4	0	1	0	0	0	0	0	0	0	0	0	0	0	0	0	0.277778
MAGEB10	0	0	3	0	0	2	0	0	0	0	0	0	0	0	0	0	0	0	0.277778
MAGEB16	0	0	0	3	0	2	0	0	0	0	0	0	0	0	0	0	0	0	0.277778
MATK	0	0	2	0	0	1	0	2	0	0	0	0	0	0	0	0	0	0	0.277778
MC4R	0	0	2	0	1	2	0	0	0	0	0	0	0	0	0	0	0	0	0.277778
MEF2B	0	0	0	1	0	0	0	0	0	1	0	2	0	0	0	0	0	1	0.277778
MGAT4C	1	0	1	0	0	3	0	0	0	0	0	0	0	0	0	0	0	0	0.277778
MIR1179	0	0	0	2	0	2	0	0	1	0	0	0	0	0	0	0	0	0	0.277778
MIR1185-2	0	0	0	0	0	1	0	0	0	1	0	1	0	0	1	1	0	0	0.277778
MIR1258	0	0	0	3	0	0	0	0	0	0	0	1	0	0	0	0	1	0	0.277778
MIR125A	0	0	0	0	0	0	0	0	0	0	0	1	0	0	3	1	0	0	0.277778
MIR1276	0	0	0	0	0	0	0	3	0	1	0	1	0	0	0	0	0	0	0.277778
MIR1287	0	0	0	0	0	0	0	0	0	0	0	5	0	0	0	0	0	0	0.277778
MIR150	0	0	0	0	0	0	0	0	0	0	5	0	0	0	0	0	0	0	0.277778
MIR1539	0	0	0	0	1	0	0	0	1	0	0	0	0	2	1	0	0	0	0.277778
MIR196A2	0	0	0	1	0	0	0	0	3	0	0	0	0	0	0	0	0	1	0.277778
MIR2117	0	0	0	0	0	0	0	0	0	0	0	0	5	0	0	0	0	0	0.277778
MIR3186	0	0	0	0	0	0	0	0	0	0	0	4	0	0	0	0	1	0	0.277778
MIR320D1	0	0	0	0	0	0	0	0	0	0	0	0	0	0	0	2	1	2	0.277778
MIR3689F	0	0	0	0	0	0	0	0	0	0	0	0	2	2	0	1	0	0	0.277778
MIR3692	0	0	0	0	0	0	0	0	0	0	0	2	0	0	0	3	0	0	0.277778
MIR376C	0	0	0	0	0	0	0	0	0	0	0	1	0	0	0	4	0	0	0.277778
MIR3925	0	0	0	0	0	2	0	0	0	1	0	0	0	0	0	2	0	0	0.277778
MIR3926-1	0	0	0	0	0	2	0	0	0	0	0	0	3	0	0	0	0	0	0.277778
MIR412	0	0	0	0	0	1	0	0	0	0	0	2	0	0	0	0	0	2	0.277778
MIR4285	0	0	0	0	0	0	0	2	0	0	0	0	0	1	1	0	1	0	0.277778
MIR4440	0	0	0	0	0	0	0	0	1	1	0	0	0	3	0	0	0	0	0.277778
MIR4535	0	0	0	0	0	1	0	0	0	0	1	0	0	0	0	0	0	3	0.277778
MIR4645	0	0	0	0	0	0	0	3	0	0	1	0	0	0	0	1	0	0	0.277778
MIR4675	0	0	0	0	0	0	0	0	0	0	0	0	0	0	0	2	0	3	0.277778
MIR4682	0	0	0	0	0	0	0	0	0	0	1	0	0	0	2	2	0	0	0.277778
MIR4718	0	0	0	0	0	0	0	0	0	0	4	0	0	1	0	0	0	0	0.277778
MIR496	0	0	0	0	0	1	0	0	0	0	0	3	0	0	1	0	0	0	0.277778
MIR5089	0	0	0	1	0	1	1	0	0	0	0	1	0	0	1	0	0	0	0.277778
MIR5193	0	0	0	0	0	0	0	0	0	0	0	1	0	0	0	1	2	1	0.277778
MIR548AI	0	0	0	0	0	0	0	0	2	3	0	0	0	0	0	0	0	0	0.277778
MIR548AU	0	0	0	0	0	0	0	0	0	0	0	0	1	0	4	0	0	0	0.277778
MIR548H4	1	0	0	1	0	0	0	0	0	0	0	1	0	2	0	0	0	0	0.277778
MIR5582	0	0	0	0	0	0	0	0	1	0	3	0	0	0	0	0	1	0	0.277778
MIR601	0	0	0	0	0	0	0	0	0	1	0	0	0	1	0	1	0	2	0.277778
MIR615	0	0	0	0	0	0	0	0	0	0	1	0	3	1	0	0	0	0	0.277778
MIR668	0	0	0	0	0	1	0	0	0	0	4	0	0	0	0	0	0	0	0.277778
MIR7-3HG	0	0	1	0	0	1	0	3	0	0	0	0	0	0	0	0	0	0	0.277778
MIR941-1	0	0	0	0	0	0	0	0	1	1	0	1	0	1	0	1	0	0	0.277778
MS4A6E	0	0	0	0	0	5	0	0	0	0	0	0	0	0	0	0	0	0	0.277778
MSANTD3-TMEFF1	0	0	0	0	0	0	0	0	1	0	0	1	0	1	0	0	0	2	0.277778
MTRNR2L7	0	0	2	1	1	0	0	1	0	0	0	0	0	0	0	0	0	0	0.277778
MYCNOS	0	0	0	0	1	1	0	3	0	0	0	0	0	0	0	0	0	0	0.277778
NEGR1-IT1	0	0	0	0	0	0	0	0	1	0	0	1	1	1	0	0	0	1	0.277778
NEUROD1	1	0	0	0	0	3	1	0	0	0	0	0	0	0	0	0	0	0	0.277778
NGB	3	0	0	0	0	1	0	1	0	0	0	0	0	0	0	0	0	0	0.277778
NKAIN3	0	0	3	0	1	1	0	0	0	0	0	0	0	0	0	0	0	0	0.277778
NTSR2	0	0	0	0	0	4	1	0	0	0	0	0	0	0	0	0	0	0	0.277778
OBP2A	0	0	1	0	0	0	0	4	0	0	0	0	0	0	0	0	0	0	0.277778
ODF4	0	0	0	0	1	3	0	0	0	0	0	1	0	0	0	0	0	0	0.277778
OR10G3	0	0	0	0	0	5	0	0	0	0	0	0	0	0	0	0	0	0	0.277778
OR10G9	0	0	0	0	0	1	0	4	0	0	0	0	0	0	0	0	0	0	0.277778
OR10H3	0	0	0	0	0	1	0	4	0	0	0	0	0	0	0	0	0	0	0.277778
OR10V1	0	0	0	0	0	4	0	0	0	0	0	0	0	0	0	0	0	1	0.277778
OR10X1	1	0	0	0	0	4	0	0	0	0	0	0	0	0	0	0	0	0	0.277778
OR11H6	0	0	0	1	1	3	0	0	0	0	0	0	0	0	0	0	0	0	0.277778
OR13A1	0	0	0	0	0	5	0	0	0	0	0	0	0	0	0	0	0	0	0.277778
OR13C5	0	0	0	0	0	0	0	0	2	0	0	0	0	2	0	1	0	0	0.277778
OR1E2	0	0	1	1	0	2	0	1	0	0	0	0	0	0	0	0	0	0	0.277778
OR2B11	2	0	0	0	0	3	0	0	0	0	0	0	0	0	0	0	0	0	0.277778
OR2W3	0	0	0	0	1	0	3	1	0	0	0	0	0	0	0	0	0	0	0.277778
OR3A2	0	0	1	0	0	0	0	0	2	0	2	0	0	0	0	0	0	0	0.277778
OR4C12	0	0	0	0	0	5	0	0	0	0	0	0	0	0	0	0	0	0	0.277778
OR4K17	0	0	0	2	0	3	0	0	0	0	0	0	0	0	0	0	0	0	0.277778
OR4M2	0	0	0	0	0	4	1	0	0	0	0	0	0	0	0	0	0	0	0.277778
OR4Q3	0	0	0	0	1	4	0	0	0	0	0	0	0	0	0	0	0	0	0.277778
OR51V1	0	0	2	0	0	3	0	0	0	0	0	0	0	0	0	0	0	0	0.277778
OR52A1	0	0	1	0	0	4	0	0	0	0	0	0	0	0	0	0	0	0	0.277778
OR52B4	0	0	0	0	0	0	0	0	0	1	2	0	0	1	1	0	0	0	0.277778
OR52E8	0	0	0	0	0	1	1	0	0	0	0	0	2	1	0	0	0	0	0.277778
OR56B4	0	0	0	0	0	2	0	1	0	0	1	0	0	0	0	0	0	1	0.277778
OR5R1	0	0	0	0	0	4	0	1	0	0	0	0	0	0	0	0	0	0	0.277778
OR6X1	0	0	0	0	1	3	0	0	0	0	0	0	1	0	0	0	0	0	0.277778
OR7G2	0	0	3	1	0	1	0	0	0	0	0	0	0	0	0	0	0	0	0.277778
OR8K1	0	0	0	0	0	5	0	0	0	0	0	0	0	0	0	0	0	0	0.277778
OTOP1	0	0	1	0	2	1	0	1	0	0	0	0	0	0	0	0	0	0	0.277778
PADI4	1	0	3	1	0	0	0	0	0	0	0	0	0	0	0	0	0	0	0.277778
PAGE2	0	0	0	0	0	4	0	0	0	0	0	1	0	0	0	0	0	0	0.277778
PAGE2B	0	0	2	2	0	0	0	0	0	0	0	0	0	0	0	0	1	0	0.277778
PATE1	0	0	0	0	0	1	0	2	0	0	0	0	0	0	0	0	2	0	0.277778
PDZK1P1	0	0	0	2	0	0	3	0	0	0	0	0	0	0	0	0	0	0	0.277778
PGM5-AS1	1	0	2	1	0	0	0	0	0	0	0	0	0	0	0	0	1	0	0.277778
PIN1P1	0	0	0	0	1	1	0	3	0	0	0	0	0	0	0	0	0	0	0.277778
PIP	0	2	0	0	0	1	0	1	0	0	0	0	0	0	0	0	0	1	0.277778
PLA2G2D	0	0	1	0	0	4	0	0	0	0	0	0	0	0	0	0	0	0	0.277778
PLA2G2E	0	0	0	0	0	0	0	3	0	0	0	0	0	0	0	0	0	2	0.277778
PMCHL1	0	0	2	0	0	3	0	0	0	0	0	0	0	0	0	0	0	0	0.277778
POU1F1	0	0	0	0	0	1	0	2	0	0	1	0	0	0	0	1	0	0	0.277778
PPP2R2B-IT1	0	0	0	0	0	2	0	0	0	0	0	0	0	0	0	3	0	0	0.277778
PPY	0	0	0	2	0	0	0	3	0	0	0	0	0	0	0	0	0	0	0.277778
PRAME	0	0	1	0	0	4	0	0	0	0	0	0	0	0	0	0	0	0	0.277778
PRAMEF12	0	0	1	0	2	1	0	0	0	0	0	0	0	0	0	0	0	1	0.277778
PROKR1	0	0	2	0	0	2	0	0	0	0	0	0	1	0	0	0	0	0	0.277778
PRSS21	0	0	0	0	2	2	0	1	0	0	0	0	0	0	0	0	0	0	0.277778
PRSS55	2	0	0	0	1	0	0	0	2	0	0	0	0	0	0	0	0	0	0.277778
PSG5	0	0	0	0	0	5	0	0	0	0	0	0	0	0	0	0	0	0	0.277778
PSMB11	0	0	0	0	0	2	0	3	0	0	0	0	0	0	0	0	0	0	0.277778
PYY2	0	0	1	0	0	0	1	3	0	0	0	0	0	0	0	0	0	0	0.277778
RAB39A	0	0	0	0	0	4	0	1	0	0	0	0	0	0	0	0	0	0	0.277778
RESP18	0	0	0	0	0	5	0	0	0	0	0	0	0	0	0	0	0	0	0.277778
RFPL3	0	0	0	0	0	4	0	0	1	0	0	0	0	0	0	0	0	0	0.277778
RHOH	1	0	0	0	0	1	1	0	0	0	0	0	0	0	1	0	0	1	0.277778
RNU6-71	0	0	0	0	0	0	0	1	1	0	0	0	2	0	0	1	0	0	0.277778
SAGE1	0	0	4	0	1	0	0	0	0	0	0	0	0	0	0	0	0	0	0.277778
SATL1	0	0	0	0	0	0	1	0	0	0	0	0	0	1	0	3	0	0	0.277778
SCGB2A1	0	0	1	0	0	2	0	2	0	0	0	0	0	0	0	0	0	0	0.277778
SERHL	0	0	2	0	0	0	0	0	0	0	0	2	0	0	0	0	0	1	0.277778
SERPINB5	0	0	0	0	0	2	2	1	0	0	0	0	0	0	0	0	0	0	0.277778
SFTA2	0	0	0	3	0	0	0	0	0	0	0	0	0	0	0	2	0	0	0.277778
SIGLECL1	0	0	0	0	0	3	0	2	0	0	0	0	0	0	0	0	0	0	0.277778
SLC35D3	0	0	3	0	0	1	0	0	0	0	0	1	0	0	0	0	0	0	0.277778
SLC35G5	0	0	1	0	0	0	2	1	0	0	0	0	0	0	0	0	0	1	0.277778
SLC39A12	0	0	0	0	0	0	0	5	0	0	0	0	0	0	0	0	0	0	0.277778
SLC5A8	0	0	1	0	2	2	0	0	0	0	0	0	0	0	0	0	0	0	0.277778
SLFN12L	0	0	0	1	1	3	0	0	0	0	0	0	0	0	0	0	0	0	0.277778
SMCR9	2	0	0	1	0	1	0	0	0	0	1	0	0	0	0	0	0	0	0.277778
SNORA35	0	0	0	0	0	5	0	0	0	0	0	0	0	0	0	0	0	0	0.277778
SNORD116-2	0	0	0	0	1	0	0	1	0	0	2	1	0	0	0	0	0	0	0.277778
SNORD116-8	2	0	0	0	0	0	1	0	0	0	0	0	0	1	0	1	0	0	0.277778
SPACA3	0	0	0	1	0	0	3	0	0	0	0	0	0	1	0	0	0	0	0.277778
SPATA31C1	0	0	0	0	0	5	0	0	0	0	0	0	0	0	0	0	0	0	0.277778
SPATA31D4	0	0	0	0	0	1	0	4	0	0	0	0	0	0	0	0	0	0	0.277778
SPDYE8P	0	0	0	1	1	0	1	2	0	0	0	0	0	0	0	0	0	0	0.277778
SSX8	0	0	1	0	0	3	1	0	0	0	0	0	0	0	0	0	0	0	0.277778
SULT6B1	0	0	0	0	0	0	0	3	0	0	1	1	0	0	0	0	0	0	0.277778
SYCE3	0	0	2	0	0	1	0	2	0	0	0	0	0	0	0	0	0	0	0.277778
SYNPR-AS1	0	0	3	0	0	2	0	0	0	0	0	0	0	0	0	0	0	0	0.277778
TARM1	0	0	0	0	1	0	2	2	0	0	0	0	0	0	0	0	0	0	0.277778
TBC1D21	0	0	1	0	1	2	0	1	0	0	0	0	0	0	0	0	0	0	0.277778
TCHHL1	0	0	0	0	1	4	0	0	0	0	0	0	0	0	0	0	0	0	0.277778
TCL1A	0	0	2	0	0	2	0	1	0	0	0	0	0	0	0	0	0	0	0.277778
TEX101	0	1	0	0	1	1	0	2	0	0	0	0	0	0	0	0	0	0	0.277778
TH	0	0	1	1	0	0	0	2	0	0	1	0	0	0	0	0	0	0	0.277778
TLR8-AS1	0	0	0	0	0	4	0	0	0	0	0	1	0	0	0	0	0	0	0.277778
TMEM150B	0	0	0	0	0	0	0	5	0	0	0	0	0	0	0	0	0	0	0.277778
TMEM200C	0	0	0	0	0	1	0	4	0	0	0	0	0	0	0	0	0	0	0.277778
TMEM202	5	0	0	0	0	0	0	0	0	0	0	0	0	0	0	0	0	0	0.277778
TMPRSS11E	3	0	0	0	0	2	0	0	0	0	0	0	0	0	0	0	0	0	0.277778
TNNT2	0	0	2	1	0	1	0	1	0	0	0	0	0	0	0	0	0	0	0.277778
TOX3	0	0	0	0	1	4	0	0	0	0	0	0	0	0	0	0	0	0	0.277778
TRIML1	0	0	1	0	0	3	0	1	0	0	0	0	0	0	0	0	0	0	0.277778
TRIML2	0	0	0	0	1	4	0	0	0	0	0	0	0	0	0	0	0	0	0.277778
TXNDC8	0	0	0	0	0	3	0	0	0	2	0	0	0	0	0	0	0	0	0.277778
UBL4B	0	0	0	1	0	2	1	0	0	0	0	1	0	0	0	0	0	0	0.277778
UGT1A3	1	0	0	2	2	0	0	0	0	0	0	0	0	0	0	0	0	0	0.277778
UGT2B28	0	0	1	0	0	2	0	2	0	0	0	0	0	0	0	0	0	0	0.277778
UTF1	0	0	0	0	0	0	0	4	0	0	0	0	0	0	0	0	1	0	0.277778
VENTX	0	0	0	0	0	0	0	2	2	0	0	0	0	0	0	0	1	0	0.277778
VENTXP1	0	0	0	0	0	4	0	1	0	0	0	0	0	0	0	0	0	0	0.277778
VN1R10P	0	1	0	0	0	3	1	0	0	0	0	0	0	0	0	0	0	0	0.277778
VN1R2	0	0	1	0	0	4	0	0	0	0	0	0	0	0	0	0	0	0	0.277778
WFDC10A	0	0	0	0	1	4	0	0	0	0	0	0	0	0	0	0	0	0	0.277778
XCL2	0	0	0	0	0	0	3	0	0	0	0	0	0	0	2	0	0	0	0.277778
ZBED2	0	0	0	0	1	0	0	4	0	0	0	0	0	0	0	0	0	0	0.277778
ZIM3	0	0	0	0	1	3	0	1	0	0	0	0	0	0	0	0	0	0	0.277778
ZNF705A	0	0	0	0	1	2	0	0	0	0	0	0	0	0	0	0	0	2	0.277778
ABCC13	2	0	0	0	0	1	0	3	0	0	0	0	0	0	0	0	0	0	0.333333
ACR	0	0	0	2	0	1	3	0	0	0	0	0	0	0	0	0	0	0	0.333333
ADAM6	0	0	0	2	0	4	0	0	0	0	0	0	0	0	0	0	0	0	0.333333
ADH7	0	0	0	0	1	3	0	2	0	0	0	0	0	0	0	0	0	0	0.333333
ADRA1A	2	0	0	1	2	1	0	0	0	0	0	0	0	0	0	0	0	0	0.333333
AHSG	1	0	0	0	1	4	0	0	0	0	0	0	0	0	0	0	0	0	0.333333
ALX1	0	0	1	1	0	3	0	0	0	0	0	0	0	1	0	0	0	0	0.333333
ANXA10	0	0	0	0	0	0	0	0	1	0	0	0	0	0	0	0	1	4	0.333333
AOAH-IT1	0	0	1	0	0	3	0	0	0	0	0	0	0	0	1	0	0	1	0.333333
AQP12A	2	0	0	0	0	0	0	4	0	0	0	0	0	0	0	0	0	0	0.333333
AREG	0	0	0	0	0	5	0	1	0	0	0	0	0	0	0	0	0	0	0.333333
ARRDC5	0	0	2	0	1	3	0	0	0	0	0	0	0	0	0	0	0	0	0.333333
ASAH2	2	0	1	1	0	1	0	0	0	0	0	0	0	0	1	0	0	0	0.333333
ASCL4	0	0	0	1	1	2	0	2	0	0	0	0	0	0	0	0	0	0	0.333333
ASZ1	0	0	0	0	1	3	0	1	0	0	0	0	0	0	1	0	0	0	0.333333
BANF2	0	0	1	1	0	4	0	0	0	0	0	0	0	0	0	0	0	0	0.333333
BPIFA1	0	0	0	0	0	5	0	0	0	0	0	0	0	0	0	0	1	0	0.333333
BPIFA2	0	0	0	0	0	6	0	0	0	0	0	0	0	0	0	0	0	0	0.333333
BPIFB1	2	0	0	0	0	3	0	1	0	0	0	0	0	0	0	0	0	0	0.333333
BPIFB2	0	0	4	0	0	1	0	1	0	0	0	0	0	0	0	0	0	0	0.333333
BPIFB3	1	0	0	2	1	2	0	0	0	0	0	0	0	0	0	0	0	0	0.333333
BTG4	0	0	0	0	1	0	0	0	3	0	0	0	1	0	0	0	1	0	0.333333
C11orf53	1	0	1	0	0	1	0	0	0	0	0	0	0	0	2	0	0	1	0.333333
C12orf50	0	0	0	0	0	2	0	4	0	0	0	0	0	0	0	0	0	0	0.333333
C12orf70	3	1	0	0	0	0	1	0	0	0	0	0	0	0	0	1	0	0	0.333333
C13orf45	0	0	1	0	0	2	0	0	2	0	0	0	1	0	0	0	0	0	0.333333
C15orf38-AP3S2	0	0	0	4	0	0	0	0	1	0	0	0	0	1	0	0	0	0	0.333333
C16orf11	0	0	0	0	1	0	1	3	0	0	0	0	0	0	0	0	0	1	0.333333
C16orf54	0	0	0	0	2	1	0	2	0	0	0	0	0	0	0	0	1	0	0.333333
C16orf78	0	0	0	0	0	4	0	2	0	0	0	0	0	0	0	0	0	0	0.333333
C1orf100	0	0	0	1	0	0	0	0	2	0	0	0	1	1	0	0	0	1	0.333333
C20orf197	0	0	4	1	0	0	0	0	0	0	0	1	0	0	0	0	0	0	0.333333
C21orf54	0	0	2	1	0	0	0	3	0	0	0	0	0	0	0	0	0	0	0.333333
C21orf91-OT1	0	1	0	0	0	3	0	1	0	0	0	0	1	0	0	0	0	0	0.333333
C5orf20	0	0	4	1	0	0	0	0	0	0	1	0	0	0	0	0	0	0	0.333333
C7orf45	0	0	0	2	0	1	0	0	1	0	2	0	0	0	0	0	0	0	0.333333
CACNG5	0	0	1	0	0	5	0	0	0	0	0	0	0	0	0	0	0	0	0.333333
CALCB	0	0	0	0	1	2	0	0	1	0	0	0	0	1	1	0	0	0	0.333333
CALML3	0	0	1	0	0	1	0	0	0	3	0	0	1	0	0	0	0	0	0.333333
CBLC	3	0	0	0	0	1	0	1	0	0	0	0	0	0	0	0	0	1	0.333333
CCDC169	0	0	0	0	0	6	0	0	0	0	0	0	0	0	0	0	0	0	0.333333
CCDC60	2	0	0	0	1	2	0	0	0	0	0	0	0	0	1	0	0	0	0.333333
CCR3	1	0	1	0	0	0	0	4	0	0	0	0	0	0	0	0	0	0	0.333333
CD1C	0	0	0	0	1	3	0	2	0	0	0	0	0	0	0	0	0	0	0.333333
CD48	0	0	1	0	0	4	1	0	0	0	0	0	0	0	0	0	0	0	0.333333
CELA1	0	0	0	0	0	6	0	0	0	0	0	0	0	0	0	0	0	0	0.333333
CHDC2	0	1	1	3	0	1	0	0	0	0	0	0	0	0	0	0	0	0	0.333333
CIB3	0	0	0	0	4	2	0	0	0	0	0	0	0	0	0	0	0	0	0.333333
CKMT1A	0	1	0	2	0	0	0	0	0	0	0	0	1	1	0	1	0	0	0.333333
CLDN9	0	0	0	0	0	3	0	3	0	0	0	0	0	0	0	0	0	0	0.333333
CLEC19A	0	0	0	0	1	2	0	2	0	0	0	0	0	0	0	0	1	0	0.333333
CLEC2A	0	0	0	0	0	6	0	0	0	0	0	0	0	0	0	0	0	0	0.333333
CLRN3	0	0	0	4	1	1	0	0	0	0	0	0	0	0	0	0	0	0	0.333333
CNBD1	5	0	0	1	0	0	0	0	0	0	0	0	0	0	0	0	0	0	0.333333
CNGA2	0	0	2	0	0	3	0	0	0	0	0	0	1	0	0	0	0	0	0.333333
CSN1S2AP	0	0	0	0	0	6	0	0	0	0	0	0	0	0	0	0	0	0	0.333333
CSN3	1	0	0	0	0	1	0	4	0	0	0	0	0	0	0	0	0	0	0.333333
CTAG2	0	5	0	0	0	0	0	1	0	0	0	0	0	0	0	0	0	0	0.333333
CYP4F8	0	0	1	0	1	1	2	1	0	0	0	0	0	0	0	0	0	0	0.333333
D21S2088E	0	0	0	0	1	5	0	0	0	0	0	0	0	0	0	0	0	0	0.333333
DAOA-AS1	0	0	0	0	0	2	0	4	0	0	0	0	0	0	0	0	0	0	0.333333
DBX1	0	0	0	0	0	1	0	4	0	1	0	0	0	0	0	0	0	0	0.333333
DCAF12L1	0	0	0	0	1	3	0	2	0	0	0	0	0	0	0	0	0	0	0.333333
DDX11L5	0	0	0	0	0	2	0	0	1	0	0	0	0	1	0	0	0	2	0.333333
DKFZp434L192	0	0	0	1	0	2	0	3	0	0	0	0	0	0	0	0	0	0	0.333333
DNTT	2	0	0	2	0	2	0	0	0	0	0	0	0	0	0	0	0	0	0.333333
DRD3	0	0	0	1	0	5	0	0	0	0	0	0	0	0	0	0	0	0	0.333333
EGR4	0	0	0	1	0	2	0	1	0	0	1	0	0	1	0	0	0	0	0.333333
EPPIN-WFDC6	0	0	0	1	3	2	0	0	0	0	0	0	0	0	0	0	0	0	0.333333
F9	0	0	0	0	2	0	1	3	0	0	0	0	0	0	0	0	0	0	0.333333
FABP1	0	0	0	0	5	0	0	0	0	0	0	0	0	0	0	0	0	1	0.333333
FAM153C	0	0	0	0	0	0	0	2	0	0	0	0	0	0	2	0	0	2	0.333333
FAM172BP	0	0	0	0	0	2	0	0	0	0	0	4	0	0	0	0	0	0	0.333333
FAM203A	0	0	0	0	0	0	0	1	0	1	0	0	0	0	2	0	1	1	0.333333
FAM45A	1	0	0	1	0	0	0	2	0	0	0	0	0	2	0	0	0	0	0.333333
FAM47B	0	0	1	0	0	3	2	0	0	0	0	0	0	0	0	0	0	0	0.333333
FAM5C	0	0	0	0	2	0	0	2	0	1	0	0	0	0	1	0	0	0	0.333333
FCAMR	0	1	0	0	0	3	0	2	0	0	0	0	0	0	0	0	0	0	0.333333
FFAR2	0	0	1	0	0	1	0	3	0	0	0	0	0	0	1	0	0	0	0.333333
FFAR3	0	0	0	0	0	0	0	5	1	0	0	0	0	0	0	0	0	0	0.333333
FGF21	0	0	0	1	1	1	0	3	0	0	0	0	0	0	0	0	0	0	0.333333
FLJ37505	0	0	1	0	0	5	0	0	0	0	0	0	0	0	0	0	0	0	0.333333
FOXB2	0	0	0	0	0	1	0	5	0	0	0	0	0	0	0	0	0	0	0.333333
FOXD4L1	0	0	0	0	0	2	0	2	0	0	0	1	0	0	0	1	0	0	0.333333
FOXR1	0	0	0	0	1	0	0	0	0	0	0	0	0	0	0	2	0	3	0.333333
FPR2	0	0	2	0	0	2	0	0	0	0	0	0	2	0	0	0	0	0	0.333333
FXYD4	3	0	0	0	0	0	0	3	0	0	0	0	0	0	0	0	0	0	0.333333
G6PC2	0	0	0	0	1	3	0	1	0	1	0	0	0	0	0	0	0	0	0.333333
GCSAML-AS1	0	0	0	1	0	1	4	0	0	0	0	0	0	0	0	0	0	0	0.333333
GLYATL3	0	0	1	0	2	2	0	0	0	0	0	0	0	1	0	0	0	0	0.333333
GOLGA6L6	2	0	1	0	0	0	0	3	0	0	0	0	0	0	0	0	0	0	0.333333
GOT1L1	0	0	3	0	2	0	0	1	0	0	0	0	0	0	0	0	0	0	0.333333
GPR31	0	0	0	0	0	3	0	3	0	0	0	0	0	0	0	0	0	0	0.333333
GSX2	0	0	0	0	0	1	2	1	0	0	0	1	1	0	0	0	0	0	0.333333
GTSF1L	0	0	0	0	5	1	0	0	0	0	0	0	0	0	0	0	0	0	0.333333
GZMA	0	0	0	0	1	4	0	1	0	0	0	0	0	0	0	0	0	0	0.333333
HCN2	0	0	1	1	0	0	0	1	0	0	0	0	0	2	0	0	1	0	0.333333
HELT	0	0	0	1	0	4	1	0	0	0	0	0	0	0	0	0	0	0	0.333333
HES3	0	0	0	0	0	0	0	1	2	0	3	0	0	0	0	0	0	0	0.333333
HLA-DPB2	0	0	0	0	2	3	0	0	0	0	0	1	0	0	0	0	0	0	0.333333
HOXB5	0	0	0	0	0	3	0	2	0	0	0	0	0	0	0	1	0	0	0.333333
HSD17B2	0	0	0	0	0	5	0	0	0	0	0	0	0	1	0	0	0	0	0.333333
IFNA10	0	0	0	0	0	6	0	0	0	0	0	0	0	0	0	0	0	0	0.333333
IFNL3	0	0	0	0	0	1	0	5	0	0	0	0	0	0	0	0	0	0	0.333333
IGLL1	0	0	0	1	0	3	0	1	0	0	0	0	0	0	0	0	0	1	0.333333
IL22RA2	0	0	0	0	3	3	0	0	0	0	0	0	0	0	0	0	0	0	0.333333
IQCF3	0	0	3	0	0	2	0	1	0	0	0	0	0	0	0	0	0	0	0.333333
ITLN1	0	0	1	0	0	3	0	2	0	0	0	0	0	0	0	0	0	0	0.333333
KCNJ4	0	2	2	1	1	0	0	0	0	0	0	0	0	0	0	0	0	0	0.333333
KCNMB2-IT1	2	0	0	0	0	4	0	0	0	0	0	0	0	0	0	0	0	0	0.333333
KCNV1	0	1	0	1	0	3	0	1	0	0	0	0	0	0	0	0	0	0	0.333333
KIRREL3-AS2	0	0	0	0	1	0	2	2	0	0	0	0	0	0	0	1	0	0	0.333333
KLK9	0	0	0	0	0	1	0	5	0	0	0	0	0	0	0	0	0	0	0.333333
KLKP1	0	0	2	1	0	2	0	0	0	0	0	0	0	0	0	1	0	0	0.333333
KRT36	0	0	0	0	0	3	0	3	0	0	0	0	0	0	0	0	0	0	0.333333
KRT4	2	0	1	0	0	3	0	0	0	0	0	0	0	0	0	0	0	0	0.333333
KRT76	1	0	1	0	1	2	0	1	0	0	0	0	0	0	0	0	0	0	0.333333
KRT83	0	0	1	1	0	2	0	2	0	0	0	0	0	0	0	0	0	0	0.333333
KRT85	0	0	1	3	0	2	0	0	0	0	0	0	0	0	0	0	0	0	0.333333
KRTAP10-3	0	0	0	0	1	0	0	5	0	0	0	0	0	0	0	0	0	0	0.333333
KRTAP9-4	0	0	1	1	0	3	1	0	0	0	0	0	0	0	0	0	0	0	0.333333
LECT2	0	0	0	0	0	6	0	0	0	0	0	0	0	0	0	0	0	0	0.333333
LINC00264	0	0	0	0	0	1	0	0	0	0	0	0	0	0	2	0	3	0	0.333333
LINC00314	0	0	0	3	0	3	0	0	0	0	0	0	0	0	0	0	0	0	0.333333
LINC00331	0	0	0	0	0	2	0	4	0	0	0	0	0	0	0	0	0	0	0.333333
LINC00410	0	0	0	0	3	1	0	2	0	0	0	0	0	0	0	0	0	0	0.333333
LINC00421	0	0	1	0	0	5	0	0	0	0	0	0	0	0	0	0	0	0	0.333333
LINC00474	0	0	0	0	3	3	0	0	0	0	0	0	0	0	0	0	0	0	0.333333
LINC00538	3	0	0	0	0	3	0	0	0	0	0	0	0	0	0	0	0	0	0.333333
LINC00544	0	0	2	0	0	3	0	1	0	0	0	0	0	0	0	0	0	0	0.333333
LINC00558	0	0	0	1	1	4	0	0	0	0	0	0	0	0	0	0	0	0	0.333333
LINC00588	0	0	2	0	0	0	1	0	0	0	0	0	0	0	0	2	1	0	0.333333
LINC00616	3	0	0	0	1	2	0	0	0	0	0	0	0	0	0	0	0	0	0.333333
LINC00651	0	0	0	0	0	4	0	0	0	0	0	1	0	1	0	0	0	0	0.333333
LOC100093698	0	0	2	0	0	4	0	0	0	0	0	0	0	0	0	0	0	0	0.333333
LOC100128714	0	0	0	0	1	2	1	0	0	0	0	1	0	0	1	0	0	0	0.333333
LOC100129636	0	0	0	0	2	0	0	0	0	0	0	4	0	0	0	0	0	0	0.333333
LOC100130264	0	0	0	1	0	3	0	0	0	0	0	0	1	0	0	0	0	1	0.333333
LOC100130673	1	0	0	0	0	3	0	0	1	0	0	0	0	0	0	1	0	0	0.333333
LOC100130849	0	0	0	1	0	4	1	0	0	0	0	0	0	0	0	0	0	0	0.333333
LOC100130964	5	0	0	0	0	1	0	0	0	0	0	0	0	0	0	0	0	0	0.333333
LOC100132831	1	0	2	0	0	0	0	0	0	0	0	0	0	2	0	0	1	0	0.333333
LOC100505478	0	0	3	0	0	0	0	0	0	0	0	1	0	0	0	0	1	1	0.333333
LOC154092	0	0	0	0	1	1	0	3	1	0	0	0	0	0	0	0	0	0	0.333333
LOC255411	0	1	0	0	0	3	0	0	2	0	0	0	0	0	0	0	0	0	0.333333
LOC283688	0	0	0	0	0	6	0	0	0	0	0	0	0	0	0	0	0	0	0.333333
LOC283761	0	0	0	0	0	6	0	0	0	0	0	0	0	0	0	0	0	0	0.333333
LOC283914	0	0	0	0	2	4	0	0	0	0	0	0	0	0	0	0	0	0	0.333333
LOC339568	0	1	0	0	0	0	0	4	0	0	0	0	0	0	0	0	1	0	0.333333
LOC340017	0	0	0	0	0	6	0	0	0	0	0	0	0	0	0	0	0	0	0.333333
LOC340107	0	0	0	0	1	4	0	1	0	0	0	0	0	0	0	0	0	0	0.333333
LOC349160	0	0	1	0	0	4	0	0	0	0	0	1	0	0	0	0	0	0	0.333333
LOC400620	0	0	0	1	1	4	0	0	0	0	0	0	0	0	0	0	0	0	0.333333
LOC440297	0	0	0	0	0	0	0	0	0	0	0	2	0	1	0	0	0	3	0.333333
LOC494558	0	0	1	1	0	3	0	1	0	0	0	0	0	0	0	0	0	0	0.333333
LY6G6E	0	0	1	0	0	0	0	1	0	0	0	2	0	0	1	0	0	1	0.333333
LY6G6F	0	0	0	0	0	1	0	2	0	0	1	0	0	1	0	1	0	0	0.333333
LYZL4	0	0	0	3	0	0	0	3	0	0	0	0	0	0	0	0	0	0	0.333333
MAGEA1	0	0	0	4	0	0	0	2	0	0	0	0	0	0	0	0	0	0	0.333333
MAGEA4	0	0	1	1	0	0	0	4	0	0	0	0	0	0	0	0	0	0	0.333333
MAL	0	0	0	1	0	4	1	0	0	0	0	0	0	0	0	0	0	0	0.333333
2021-03-11	0	0	0	1	0	2	0	3	0	0	0	0	0	0	0	0	0	0	0.333333
MIR100	0	0	0	0	0	0	0	0	1	0	2	1	0	1	0	1	0	0	0.333333
MIR1200	0	0	0	0	0	0	0	0	1	0	0	0	0	2	2	0	1	0	0.333333
MIR1205	0	0	0	0	0	0	0	0	0	0	0	2	0	1	1	0	1	1	0.333333
MIR1256	0	0	0	0	0	1	0	0	0	1	0	1	0	1	2	0	0	0	0.333333
MIR1277	0	0	0	0	0	0	0	0	0	1	0	1	0	0	2	2	0	0	0.333333
MIR1324	0	0	1	0	1	3	0	0	0	0	0	0	1	0	0	0	0	0	0.333333
MIR1343	0	0	0	0	0	0	0	2	2	0	0	1	0	0	0	1	0	0	0.333333
MIR1537	0	0	0	0	0	0	0	0	2	0	2	0	1	0	0	0	1	0	0.333333
MIR26A1	0	0	0	0	0	1	0	0	0	1	0	0	2	2	0	0	0	0	0.333333
MIR302A	0	0	0	0	0	0	0	0	0	0	0	0	2	3	0	0	0	1	0.333333
MIR3124	0	0	0	0	0	1	0	0	0	1	0	1	0	0	1	0	0	2	0.333333
MIR3176	0	0	0	0	0	0	0	1	1	0	0	0	0	0	3	0	1	0	0.333333
MIR3177	1	0	0	0	0	0	0	0	1	0	0	0	0	2	0	0	0	2	0.333333
MIR320C1	0	0	0	0	1	0	1	0	1	0	0	0	0	1	1	0	0	1	0.333333
MIR329-2	0	0	0	0	0	0	0	0	0	0	0	0	0	0	4	0	1	1	0.333333
MIR340	0	0	0	0	0	0	0	0	0	2	0	1	1	0	1	0	1	0	0.333333
MIR365B	0	0	1	4	0	1	0	0	0	0	0	0	0	0	0	0	0	0	0.333333
MIR3677	0	1	0	0	0	4	0	0	0	0	0	0	0	1	0	0	0	0	0.333333
MIR3684	0	0	0	0	0	0	0	0	0	0	2	0	3	0	0	0	0	1	0.333333
MIR3691	0	0	0	0	2	0	0	0	0	0	0	0	0	0	1	1	0	2	0.333333
MIR382	0	0	0	0	0	0	0	0	0	1	0	0	0	0	2	3	0	0	0.333333
MIR410	0	0	0	0	0	2	0	0	0	0	0	0	2	0	2	0	0	0	0.333333
MIR4289	0	0	0	0	0	6	0	0	0	0	0	0	0	0	0	0	0	0	0.333333
MIR4297	0	0	0	0	1	0	0	0	0	0	0	0	1	2	0	0	2	0	0.333333
MIR4472-1	0	0	0	0	0	0	0	4	1	0	0	0	0	1	0	0	0	0	0.333333
MIR4484	0	0	1	0	0	1	1	0	0	1	0	1	0	1	0	0	0	0	0.333333
MIR4498	0	0	0	0	0	0	0	0	0	0	0	0	5	0	0	1	0	0	0.333333
MIR4669	0	0	1	0	0	0	0	2	0	0	0	0	0	1	0	0	2	0	0.333333
MIR4674	0	1	0	2	1	0	0	2	0	0	0	0	0	0	0	0	0	0	0.333333
MIR4689	0	0	0	0	0	0	0	0	1	3	0	0	2	0	0	0	0	0	0.333333
MIR4738	0	0	3	0	0	1	0	0	0	0	0	2	0	0	0	0	0	0	0.333333
MIR4740	0	0	0	4	0	0	0	0	0	0	0	0	0	1	0	0	1	0	0.333333
MIR4746	0	0	1	0	0	0	0	0	0	0	3	2	0	0	0	0	0	0	0.333333
MIR4749	0	0	0	0	0	0	3	0	0	0	0	0	1	0	0	0	0	2	0.333333
MIR4766	0	0	0	0	0	0	0	0	0	1	0	0	0	0	0	0	0	5	0.333333
MIR4792	0	0	1	0	0	2	0	0	0	1	0	0	2	0	0	0	0	0	0.333333
MIR494	0	0	0	0	0	0	0	0	0	0	0	0	2	0	2	0	0	2	0.333333
MIR5194	0	0	3	0	0	0	0	0	1	1	0	0	0	0	0	0	1	0	0.333333
MIR548AD	0	0	0	0	0	0	0	0	1	1	0	0	2	0	0	0	2	0	0.333333
MIR567	0	0	0	0	0	0	0	0	0	0	0	0	5	0	1	0	0	0	0.333333
MIR608	0	0	0	0	0	0	1	1	1	2	0	0	0	0	0	0	1	0	0.333333
MIR611	0	1	0	0	0	0	0	2	0	0	1	1	0	0	1	0	0	0	0.333333
MIR637	0	0	0	0	1	0	0	0	0	0	0	0	2	0	1	0	1	1	0.333333
MIR656	0	0	0	0	0	0	0	0	1	1	0	0	0	0	3	0	0	1	0.333333
MIR657	0	0	0	0	2	0	0	1	0	0	0	0	0	2	0	0	1	0	0.333333
MIR769	1	0	0	0	1	0	0	0	0	0	1	1	0	0	0	0	0	2	0.333333
MMP8	2	0	0	1	0	1	0	0	1	0	0	0	0	0	1	0	0	0	0.333333
MORC1	0	0	2	0	1	3	0	0	0	0	0	0	0	0	0	0	0	0	0.333333
MS4A3	0	2	1	0	2	1	0	0	0	0	0	0	0	0	0	0	0	0	0.333333
MSMB	1	0	2	0	0	3	0	0	0	0	0	0	0	0	0	0	0	0	0.333333
MUC7	0	0	1	0	0	5	0	0	0	0	0	0	0	0	0	0	0	0	0.333333
MYB	0	0	0	0	0	5	0	0	1	0	0	0	0	0	0	0	0	0	0.333333
NEUROD6	0	0	0	0	0	3	0	3	0	0	0	0	0	0	0	0	0	0	0.333333
NPPB	0	0	0	0	0	1	2	1	0	0	0	0	2	0	0	0	0	0	0.333333
OR10G2	0	0	2	3	0	1	0	0	0	0	0	0	0	0	0	0	0	0	0.333333
OR14A16	0	0	0	1	0	1	0	0	0	0	0	0	0	1	0	0	2	1	0.333333
OR1E1	0	0	0	0	0	2	0	4	0	0	0	0	0	0	0	0	0	0	0.333333
OR1F1	0	0	0	0	0	6	0	0	0	0	0	0	0	0	0	0	0	0	0.333333
OR1I1	0	0	0	0	0	1	0	2	0	2	0	1	0	0	0	0	0	0	0.333333
OR2AK2	0	0	1	1	1	3	0	0	0	0	0	0	0	0	0	0	0	0	0.333333
OR2J3	0	0	2	0	1	3	0	0	0	0	0	0	0	0	0	0	0	0	0.333333
OR2M4	0	0	1	1	0	3	0	1	0	0	0	0	0	0	0	0	0	0	0.333333
OR2T2	0	0	1	0	0	5	0	0	0	0	0	0	0	0	0	0	0	0	0.333333
OR2W5	0	0	0	2	2	2	0	0	0	0	0	0	0	0	0	0	0	0	0.333333
OR4F6	0	0	1	0	1	1	0	0	1	0	0	1	0	0	0	0	1	0	0.333333
OR4X1	0	0	0	0	2	4	0	0	0	0	0	0	0	0	0	0	0	0	0.333333
OR52K1	0	0	0	0	0	3	0	3	0	0	0	0	0	0	0	0	0	0	0.333333
OR52R1	0	0	0	0	4	2	0	0	0	0	0	0	0	0	0	0	0	0	0.333333
OR56A5	0	0	0	2	0	1	3	0	0	0	0	0	0	0	0	0	0	0	0.333333
OR5K1	0	0	0	0	0	1	0	0	0	0	0	0	0	0	0	2	0	3	0.333333
OR6B3	0	0	1	4	0	1	0	0	0	0	0	0	0	0	0	0	0	0	0.333333
OR7E5P	0	0	0	0	0	3	0	1	0	0	0	1	0	0	0	0	0	1	0.333333
OR7E91P	0	0	0	0	0	3	1	2	0	0	0	0	0	0	0	0	0	0	0.333333
OR8A1	0	0	0	0	1	0	0	1	2	0	0	0	0	2	0	0	0	0	0.333333
P2RX6P	0	0	0	0	0	0	0	0	3	0	0	3	0	0	0	0	0	0	0.333333
PAEP	0	0	0	0	0	1	0	5	0	0	0	0	0	0	0	0	0	0	0.333333
PAR4	0	0	0	0	0	3	0	0	1	0	0	0	0	0	0	2	0	0	0.333333
PCDH11Y	1	0	0	0	0	0	0	0	2	0	0	0	0	0	2	0	1	0	0.333333
PDE6G	0	0	0	0	1	3	0	0	1	0	0	1	0	0	0	0	0	0	0.333333
PI3	0	0	0	1	1	2	0	2	0	0	0	0	0	0	0	0	0	0	0.333333
PISRT1	1	0	0	0	2	2	0	1	0	0	0	0	0	0	0	0	0	0	0.333333
PLA2G2C	0	0	0	0	0	6	0	0	0	0	0	0	0	0	0	0	0	0	0.333333
PLA2G5	0	0	0	0	0	4	1	1	0	0	0	0	0	0	0	0	0	0	0.333333
PNPLA5	0	0	1	0	0	5	0	0	0	0	0	0	0	0	0	0	0	0	0.333333
POM121L12	0	0	0	1	0	3	0	2	0	0	0	0	0	0	0	0	0	0	0.333333
POM121L4P	0	0	1	0	0	2	0	1	0	0	0	0	0	0	0	2	0	0	0.333333
POU6F2-AS1	1	0	0	0	0	0	0	0	0	1	0	1	0	0	0	0	0	3	0.333333
PPAP2C	0	0	0	5	0	0	0	0	0	0	0	0	0	0	0	0	1	0	0.333333
PPAPDC1A	0	0	1	0	0	4	0	0	1	0	0	0	0	0	0	0	0	0	0.333333
PPBP	0	0	0	0	0	6	0	0	0	0	0	0	0	0	0	0	0	0	0.333333
PRAMEF1	0	0	2	0	0	3	0	1	0	0	0	0	0	0	0	0	0	0	0.333333
PRDM14	0	1	0	0	0	1	0	4	0	0	0	0	0	0	0	0	0	0	0.333333
PRR18	0	0	0	0	2	1	0	2	0	0	0	0	0	0	0	0	0	1	0.333333
PSG4	0	0	0	0	1	1	0	4	0	0	0	0	0	0	0	0	0	0	0.333333
PTF1A	0	0	0	1	0	1	0	0	1	0	0	0	0	0	2	0	0	1	0.333333
RAB19	0	0	2	0	0	4	0	0	0	0	0	0	0	0	0	0	0	0	0.333333
RAC2	0	0	1	0	0	0	1	2	1	0	0	0	0	0	0	0	1	0	0.333333
RLN1	0	0	2	0	0	0	0	0	0	0	1	0	0	1	0	0	2	0	0.333333
RPL17-C18orf32	0	0	1	1	0	0	0	0	0	0	0	1	0	1	0	0	1	1	0.333333
RPS7P5	0	0	0	0	1	3	0	2	0	0	0	0	0	0	0	0	0	0	0.333333
SCARNA23	0	0	0	0	0	1	0	0	0	0	1	0	0	1	0	0	1	2	0.333333
SCGB3A1	1	1	0	0	1	1	0	2	0	0	0	0	0	0	0	0	0	0	0.333333
SCGB3A2	1	0	0	0	0	2	0	0	0	0	0	0	0	1	0	0	0	2	0.333333
SERPINB13	0	0	2	0	0	4	0	0	0	0	0	0	0	0	0	0	0	0	0.333333
SERPINB3	0	0	0	0	3	3	0	0	0	0	0	0	0	0	0	0	0	0	0.333333
SHANK2-AS1	0	0	2	2	0	0	0	1	0	0	0	0	0	0	0	0	1	0	0.333333
SIGLEC6	0	0	0	0	0	2	0	3	0	0	0	0	0	0	1	0	0	0	0.333333
SIRPG	0	0	0	0	0	1	0	5	0	0	0	0	0	0	0	0	0	0	0.333333
SLC18A3	0	0	0	0	0	2	0	4	0	0	0	0	0	0	0	0	0	0	0.333333
SLC22A6	0	0	2	0	0	1	0	3	0	0	0	0	0	0	0	0	0	0	0.333333
SLC24A5	0	0	2	1	0	3	0	0	0	0	0	0	0	0	0	0	0	0	0.333333
SLIT2-IT1	0	0	0	0	0	0	0	0	0	0	0	0	0	0	1	0	2	3	0.333333
SMR3B	0	0	0	0	0	0	0	6	0	0	0	0	0	0	0	0	0	0	0.333333
SNORD111B	0	0	0	0	0	2	0	0	1	1	0	0	0	1	0	0	1	0	0.333333
SNORD116-15	0	0	0	0	0	0	0	0	0	1	0	0	0	2	1	1	1	0	0.333333
SNORD116-23	0	0	0	0	0	0	0	0	0	2	0	1	0	2	0	1	0	0	0.333333
SNORD116-24	0	0	1	0	1	0	0	0	0	1	0	1	0	1	0	0	0	1	0.333333
SNORD32B	0	0	0	0	0	0	0	0	0	0	6	0	0	0	0	0	0	0	0.333333
[truncated: 2,298 more rows]

## Sheet: 1<x<=10
Supplemental Table 3. RNA-seq counts for nonRBPs in healthy cartilage (n=18) from Fisch et al. (2018).
NonRBPs	Normal_Cart_10_8	Normal_Cart_2_2	Normal_Cart_3_3	Normal_Cart_4_4	Normal_Cart_5_5	Normal_Cart_6_6	Normal_Cart_7_3	Normal_Cart_9_7	normal_01	normal_02	normal_03	normal_04	normal_05	normal_06	normal_07	normal_08	normal_09	normal_10	Average		19.8017	%
AMER3	1	0	1	0	4	4	0	9	0	0	0	0	0	0	0	0	0	0	1.05556
ANKRD18B	0	0	3	1	2	6	0	2	0	0	0	0	0	0	2	0	3	0	1.05556
ANXA3	0	0	0	0	1	9	4	0	0	0	0	0	0	1	0	3	1	0	1.05556
ATP1B4	0	0	2	2	1	5	1	0	1	5	1	0	0	0	0	1	0	0	1.05556
BIRC7	1	0	0	4	1	6	0	2	0	1	1	0	1	0	0	0	0	2	1.05556
C11orf44	0	0	3	0	1	12	0	1	0	0	0	0	0	0	2	0	0	0	1.05556
C12orf36	0	0	1	1	2	5	0	3	0	4	0	0	0	0	0	0	0	3	1.05556
C16orf74	0	0	1	5	4	4	1	1	0	0	0	0	0	0	1	0	1	1	1.05556
C3orf80	0	0	0	4	0	4	0	0	0	0	0	0	0	6	2	1	2	0	1.05556
C4orf17	0	0	1	0	2	2	0	2	2	4	0	0	2	1	0	0	0	3	1.05556
C9orf92	0	0	0	1	0	7	0	5	0	3	0	0	0	0	0	1	0	2	1.05556
CASP14	5	0	1	0	2	7	0	4	0	0	0	0	0	0	0	0	0	0	1.05556
CCL13	2	0	0	0	2	0	12	0	0	2	0	1	0	0	0	0	0	0	1.05556
CD79A	0	0	0	2	5	2	0	2	1	0	0	2	0	0	1	0	4	0	1.05556
CD86	5	0	0	2	0	2	4	4	1	0	0	0	0	0	1	0	0	0	1.05556
CDH10	0	0	0	1	4	5	0	3	0	0	1	0	0	0	2	3	0	0	1.05556
CDRT1	0	1	0	1	2	1	1	5	0	0	0	2	2	2	0	2	0	0	1.05556
CEACAM8	1	0	2	1	0	4	0	0	0	0	2	7	0	0	1	0	0	1	1.05556
CPNE7	2	1	0	3	1	3	0	7	0	0	0	2	0	0	0	0	0	0	1.05556
CYP2F1	2	0	1	3	4	2	3	1	0	0	2	0	0	0	0	0	0	1	1.05556
DAPP1	0	0	1	1	2	1	0	1	0	3	0	3	0	0	3	2	2	0	1.05556
DKFZp434J0226	4	2	2	0	0	4	1	0	1	0	3	0	0	2	0	0	0	0	1.05556
DMRTC2	6	0	2	0	0	5	0	5	0	0	0	1	0	0	0	0	0	0	1.05556
DNASE2B	0	0	0	0	2	6	1	0	2	0	0	1	0	3	0	2	0	2	1.05556
DPP10	0	0	4	7	0	7	0	1	0	0	0	0	0	0	0	0	0	0	1.05556
DUSP26	0	1	8	0	1	3	0	3	0	0	0	0	0	0	3	0	0	0	1.05556
DUX2	2	0	0	0	0	2	0	15	0	0	0	0	0	0	0	0	0	0	1.05556
DUXA	0	0	0	1	3	5	0	4	0	1	0	0	0	0	1	0	4	0	1.05556
EGFLAM-AS4	0	0	0	0	0	7	0	5	2	0	0	0	1	0	0	0	4	0	1.05556
FAM35BP	0	0	1	0	2	1	0	0	0	0	6	2	1	2	0	0	4	0	1.05556
FAM72D	0	0	0	1	0	0	4	0	2	0	0	3	0	1	0	2	6	0	1.05556
FAM83F	4	1	2	0	0	2	0	1	1	0	0	2	0	1	4	1	0	0	1.05556
FLJ46906	1	1	0	7	3	3	1	0	0	0	0	0	0	1	0	0	0	2	1.05556
FUT6	2	0	1	1	0	5	1	1	0	0	2	0	2	2	0	0	0	2	1.05556
GABRG3	0	0	2	0	2	5	0	3	0	0	0	0	0	1	0	4	2	0	1.05556
GOLGA6L1	0	0	4	0	6	1	0	8	0	0	0	0	0	0	0	0	0	0	1.05556
GOLGA8T	0	2	2	1	0	1	0	0	0	2	2	1	0	0	3	0	3	2	1.05556
GPR114	0	0	2	2	4	9	0	0	0	0	0	1	0	0	1	0	0	0	1.05556
GPR97	0	0	1	2	0	6	0	5	0	0	0	0	0	0	4	0	1	0	1.05556
GSDMA	4	0	1	0	1	2	3	3	2	0	0	1	0	0	0	1	1	0	1.05556
GSG2	0	0	0	0	2	5	0	1	1	2	0	4	0	0	0	1	3	0	1.05556
HAP1	4	0	5	2	0	2	0	2	0	0	0	0	1	0	0	0	0	3	1.05556
HIST1H2AI	0	0	0	0	0	0	0	0	2	0	4	0	0	5	1	5	0	2	1.05556
HK3	0	0	0	1	4	8	1	3	0	0	0	0	0	0	1	0	0	1	1.05556
HMX1	0	0	2	0	0	0	3	0	0	0	0	0	0	0	1	10	3	0	1.05556
HOXB7	0	0	0	1	0	5	3	2	0	0	0	0	0	0	1	0	7	0	1.05556
HP	2	0	1	4	0	2	0	1	0	1	1	1	0	2	4	0	0	0	1.05556
IL17B	6	1	1	0	0	2	3	0	0	0	0	1	0	0	0	0	5	0	1.05556
IRS4	1	0	1	0	0	0	0	0	1	0	2	0	0	11	1	2	0	0	1.05556
KCND2	0	0	0	2	0	4	0	6	0	0	0	0	0	0	0	0	7	0	1.05556
KIF18B	0	0	3	1	1	5	0	8	0	0	0	1	0	0	0	0	0	0	1.05556
KMO	0	0	0	3	0	5	0	10	0	0	0	0	0	0	0	0	1	0	1.05556
KRT73	3	0	0	5	2	5	2	1	0	0	0	0	0	1	0	0	0	0	1.05556
LCE5A	2	0	0	1	5	6	0	3	0	0	0	0	0	2	0	0	0	0	1.05556
LHX2	0	0	1	0	0	6	0	12	0	0	0	0	0	0	0	0	0	0	1.05556
LINC00570	0	0	4	0	1	1	1	2	0	0	1	2	4	1	2	0	0	0	1.05556
LINC00624	0	0	2	0	2	7	0	5	0	0	0	2	0	1	0	0	0	0	1.05556
LINC00635	4	0	0	1	2	11	0	0	0	0	0	0	0	0	0	1	0	0	1.05556
LIPG	0	0	1	3	0	7	0	4	0	2	0	0	0	0	1	0	1	0	1.05556
LOC100129427	0	0	1	5	0	6	0	7	0	0	0	0	0	0	0	0	0	0	1.05556
LOC100130451	7	1	0	0	3	1	1	0	1	1	0	0	0	1	1	2	0	0	1.05556
LOC100132077	0	0	0	0	0	1	5	3	1	0	0	3	0	3	0	0	3	0	1.05556
LOC100289650	0	0	2	0	0	9	0	8	0	0	0	0	0	0	0	0	0	0	1.05556
LOC100506035	0	0	0	2	0	3	4	3	0	1	0	0	0	0	1	0	3	2	1.05556
LOC100506585	2	0	3	0	0	7	0	7	0	0	0	0	0	0	0	0	0	0	1.05556
LOC100996455	0	1	1	3	1	2	0	8	1	0	0	0	0	1	0	0	1	0	1.05556
LOC148145	0	0	0	1	0	13	2	2	0	0	0	0	1	0	0	0	0	0	1.05556
LOC494141	0	0	4	1	0	4	0	1	0	6	1	1	0	0	1	0	0	0	1.05556
LOC730441	0	0	1	0	2	10	0	6	0	0	0	0	0	0	0	0	0	0	1.05556
LRRC31	0	0	2	0	1	7	1	4	0	0	0	0	2	0	0	0	2	0	1.05556
LUZP2	0	0	2	0	1	9	0	5	0	0	0	0	0	0	2	0	0	0	1.05556
MADCAM1	0	1	0	2	0	0	2	0	0	1	0	1	0	5	2	0	3	2	1.05556
MFNG	0	1	0	0	0	3	2	9	0	0	0	0	0	0	0	0	4	0	1.05556
MIA2	0	0	0	3	1	7	0	0	2	0	0	0	3	1	0	0	2	0	1.05556
MIR106B	0	0	0	0	0	1	0	1	3	0	7	2	0	1	2	1	0	1	1.05556
MIR134	0	0	3	0	0	1	0	0	0	0	7	1	1	0	2	0	0	4	1.05556
MIR1908	1	0	1	0	0	0	0	0	3	1	0	2	3	2	0	4	0	2	1.05556
MIR3676	0	0	1	2	3	2	7	3	0	0	0	0	0	0	0	0	1	0	1.05556
MIR425	0	0	0	0	0	0	0	0	0	0	0	1	0	2	2	2	9	3	1.05556
MIR5008	0	2	0	0	1	1	0	0	3	0	1	0	6	1	0	1	0	3	1.05556
MIR548AO	0	0	1	0	2	0	0	0	0	1	0	3	1	2	6	3	0	0	1.05556
MIR583	0	2	1	0	0	0	0	0	2	2	0	2	0	3	0	2	3	2	1.05556
MRC1	4	0	0	0	0	1	7	0	5	1	0	0	0	0	0	0	0	1	1.05556
MROH2B	0	1	1	1	0	11	0	4	0	0	0	0	0	0	0	0	1	0	1.05556
MROH9	0	1	3	0	0	4	4	2	0	2	0	0	0	0	2	0	0	1	1.05556
MTUS2-AS1	0	0	0	0	3	3	0	1	1	0	0	0	4	3	1	3	0	0	1.05556
NLGN4Y-AS1	2	0	0	3	1	2	3	3	0	0	0	0	1	0	0	3	1	0	1.05556
OR2F1	0	1	2	0	1	2	0	0	3	0	0	4	3	0	2	0	0	1	1.05556
PCDHA10	0	0	0	1	1	6	0	3	0	2	0	1	1	2	0	0	1	1	1.05556
PHOSPHO2-KLHL23	0	0	4	2	0	0	0	0	0	0	0	0	4	4	0	3	0	2	1.05556
PHYHIPL	0	0	0	0	3	4	1	1	0	0	0	0	1	0	0	2	4	3	1.05556
PIGR	1	0	4	0	3	7	0	4	0	0	0	0	0	0	0	0	0	0	1.05556
PIK3CG	0	0	1	0	2	5	3	0	1	1	0	0	0	0	2	0	4	0	1.05556
PITX3	2	0	0	0	3	1	0	3	3	0	3	0	0	2	0	0	1	1	1.05556
PLA2G4F	0	0	1	2	1	6	0	6	0	0	0	1	0	0	0	1	0	1	1.05556
PLEKHD1	0	0	2	5	2	0	0	7	0	0	0	0	1	1	0	0	1	0	1.05556
PLEKHS1	1	0	3	0	1	6	2	5	0	0	0	0	0	0	0	0	0	1	1.05556
PRDM9	4	0	2	3	1	4	1	4	0	0	0	0	0	0	0	0	0	0	1.05556
PTCHD4	0	0	0	0	3	11	1	0	1	0	0	0	1	0	0	0	2	0	1.05556
RNF151	2	0	0	1	1	2	0	0	3	0	2	7	1	0	0	0	0	0	1.05556
SBSN	1	0	0	3	1	0	1	7	1	0	5	0	0	0	0	0	0	0	1.05556
SCGB1C1	0	0	1	0	0	0	0	7	2	0	0	2	0	1	1	0	0	5	1.05556
SLC6A14	0	0	4	2	0	11	0	0	0	0	0	0	0	2	0	0	0	0	1.05556
SLC9A4	0	0	6	5	0	7	1	0	0	0	0	0	0	0	0	0	0	0	1.05556
SNORD52	0	0	0	1	0	0	1	0	3	2	1	0	3	2	3	0	2	1	1.05556
SPDEF	0	0	2	1	3	2	0	3	0	0	1	1	0	3	3	0	0	0	1.05556
SYNGR4	4	0	1	1	0	4	3	4	0	0	0	0	0	0	1	1	0	0	1.05556
TBC1D3P5	0	0	2	1	4	2	2	7	0	0	0	0	0	0	0	0	0	1	1.05556
TDH	0	0	0	0	1	3	0	0	0	0	4	1	0	1	0	1	3	5	1.05556
TM4SF19	0	2	0	7	4	2	0	0	0	0	0	0	0	1	0	3	0	0	1.05556
TMEM51-AS1	0	0	2	0	1	4	1	1	2	0	0	2	0	0	3	1	2	0	1.05556
TXNRD3NB	0	0	1	0	0	2	7	0	1	0	0	1	0	1	0	3	1	2	1.05556
VPS13A-AS1	1	1	1	0	0	0	0	0	2	0	2	0	0	2	3	5	2	0	1.05556
WDR64	0	0	2	1	1	9	0	1	0	0	0	2	0	0	3	0	0	0	1.05556
WNT10A	2	1	2	0	1	2	3	6	0	1	0	0	0	0	1	0	0	0	1.05556
XPNPEP2	2	1	3	4	2	2	1	3	1	0	0	0	0	0	0	0	0	0	1.05556
ACSM5	0	1	1	0	3	3	0	2	1	3	0	0	0	1	2	2	0	1	1.11111
ADAMTS20	0	0	3	0	2	9	0	4	0	2	0	0	0	0	0	0	0	0	1.11111
ADAMTSL5	5	0	1	0	1	3	0	4	0	0	0	0	0	1	0	0	4	1	1.11111
ADD2	2	0	2	3	3	6	0	3	0	0	0	0	0	0	0	0	1	0	1.11111
ANKRD36BP2	0	0	0	1	1	9	0	4	0	0	0	0	0	2	0	0	2	1	1.11111
AQP2	3	1	0	2	1	0	0	7	0	0	0	1	0	0	0	2	1	2	1.11111
ASB5	3	0	0	0	3	1	1	0	1	0	1	0	2	0	1	5	1	1	1.11111
BCL11B	3	0	4	0	3	3	0	6	0	0	0	0	1	0	0	0	0	0	1.11111
BNC1	2	0	1	1	0	6	0	0	0	0	0	2	0	3	0	0	5	0	1.11111
BOK-AS1	0	0	0	4	0	0	1	0	1	1	1	0	0	3	5	1	3	0	1.11111
BTLA	1	0	1	0	0	3	0	4	2	0	1	1	0	1	0	1	1	4	1.11111
C1orf127	0	0	0	1	0	9	0	10	0	0	0	0	0	0	0	0	0	0	1.11111
C3orf27	1	0	2	1	0	7	0	1	0	1	0	0	4	0	0	2	1	0	1.11111
C9orf57	0	0	3	1	2	6	2	1	1	0	1	2	0	0	0	0	1	0	1.11111
CAMKV	0	0	0	2	0	5	0	1	0	1	2	1	2	0	0	6	0	0	1.11111
CBLN4	0	0	0	4	4	1	0	8	0	0	2	0	0	1	0	0	0	0	1.11111
CCL22	2	1	1	0	2	4	0	9	0	0	0	0	0	0	0	1	0	0	1.11111
CEACAM22P	0	0	1	5	2	5	1	6	0	0	0	0	0	0	0	0	0	0	1.11111
CHRNA3	0	1	0	1	0	7	0	2	0	0	0	0	3	4	2	0	0	0	1.11111
CLEC4F	0	0	0	1	0	3	4	10	0	0	0	0	0	2	0	0	0	0	1.11111
CR1L	0	0	5	2	1	4	1	0	0	0	1	1	0	0	3	0	0	2	1.11111
CSTF3-AS1	1	0	1	1	1	5	1	1	0	0	3	0	0	0	0	0	2	4	1.11111
CTAGE15P	1	0	0	0	0	1	2	2	1	1	7	3	0	0	0	1	1	0	1.11111
DCLK3	0	0	3	2	0	10	1	0	0	0	0	0	0	2	0	0	2	0	1.11111
2021-12-01	0	0	0	5	0	4	1	2	0	3	0	0	2	0	0	2	1	0	1.11111
DKK4	2	0	0	0	0	5	2	0	1	0	3	2	1	0	0	2	0	2	1.11111
DPYSL5	0	0	1	1	0	9	0	9	0	0	0	0	0	0	0	0	0	0	1.11111
DSG3	0	0	4	0	2	7	0	5	1	0	0	1	0	0	0	0	0	0	1.11111
ELFN2	0	0	0	1	1	8	0	10	0	0	0	0	0	0	0	0	0	0	1.11111
ENAM	1	0	6	0	1	5	2	1	0	0	0	0	0	1	0	0	3	0	1.11111
ESPN	0	0	2	3	2	1	0	7	1	0	0	0	0	1	1	1	0	1	1.11111
FAM3D	2	0	3	0	0	4	3	1	0	0	1	0	0	3	2	0	0	1	1.11111
FAM47A	0	0	0	0	2	0	0	1	1	0	2	5	0	1	2	1	1	4	1.11111
FANCD2OS	0	0	0	3	0	0	0	3	0	0	3	0	2	2	1	2	2	2	1.11111
FCGR2C	0	0	0	0	0	5	8	0	0	1	0	1	0	0	5	0	0	0	1.11111
FOXE3	7	0	1	3	0	0	0	2	0	0	0	0	0	2	0	0	0	5	1.11111
GPR111	0	0	0	1	1	15	0	2	0	0	0	0	0	0	0	1	0	0	1.11111
GPR12	3	1	2	3	1	8	0	2	0	0	0	0	0	0	0	0	0	0	1.11111
GPR144	0	0	2	0	1	3	0	10	0	0	0	0	0	0	1	2	0	1	1.11111
GPR45	0	0	0	2	2	4	0	11	0	1	0	0	0	0	0	0	0	0	1.11111
GPR87	0	0	0	2	3	4	1	7	0	0	0	0	2	0	0	0	1	0	1.11111
GSTA7P	2	0	2	3	1	10	0	2	0	0	0	0	0	0	0	0	0	0	1.11111
GTF2H2C	0	0	1	4	1	1	5	4	0	0	0	0	1	0	0	3	0	0	1.11111
HAND1	0	0	2	0	1	6	3	3	1	0	1	0	0	1	1	1	0	0	1.11111
HNRNPA3P1	0	0	1	5	4	3	0	3	1	0	1	0	0	0	0	2	0	0	1.11111
IL3	4	1	0	5	0	4	0	2	0	0	0	1	0	0	1	0	0	2	1.11111
KCNJ3	2	0	0	0	2	5	1	8	0	0	0	0	1	0	0	0	1	0	1.11111
KCNJ6	4	0	0	0	0	9	0	5	0	0	0	0	0	0	0	0	0	2	1.11111
KIAA0101	0	0	1	0	0	2	0	0	4	0	0	5	0	2	0	4	1	1	1.11111
KLK10	0	0	2	2	0	7	0	6	0	0	0	0	0	0	0	3	0	0	1.11111
KLK14	5	0	1	0	0	5	0	9	0	0	0	0	0	0	0	0	0	0	1.11111
LCN12	0	0	0	1	4	8	3	0	0	0	0	0	0	0	0	0	3	1	1.11111
LCP2	0	0	2	0	0	5	4	4	1	0	0	0	1	0	1	0	2	0	1.11111
LINC00487	2	0	0	5	1	10	0	2	0	0	0	0	0	0	0	0	0	0	1.11111
LOC100128573	1	0	1	0	0	1	0	7	1	3	3	1	0	1	0	0	0	1	1.11111
LOC100132146	1	0	1	3	0	5	2	0	2	3	0	0	0	0	3	0	0	0	1.11111
LOC100133612	0	0	1	3	1	0	0	2	0	1	5	1	1	3	2	0	0	0	1.11111
LOC283177	0	0	0	1	0	10	0	9	0	0	0	0	0	0	0	0	0	0	1.11111
LOC339622	2	0	0	5	0	13	0	0	0	0	0	0	0	0	0	0	0	0	1.11111
LOC339807	0	0	0	0	1	4	0	1	3	2	4	0	0	0	4	0	0	1	1.11111
LOC440356	0	0	2	0	4	3	0	1	3	2	0	2	0	2	0	1	0	0	1.11111
LOC440894	0	0	0	4	3	3	1	1	0	1	2	1	0	2	1	0	0	1	1.11111
LOC644936	1	0	1	1	0	2	0	1	0	0	3	4	0	2	1	3	0	1	1.11111
LOC645434	0	2	0	0	1	1	1	0	0	2	0	4	0	3	2	2	0	2	1.11111
LOC731424	0	0	4	0	3	7	0	5	0	0	0	0	0	0	0	0	0	1	1.11111
LRTM2	0	0	0	0	1	3	0	16	0	0	0	0	0	0	0	0	0	0	1.11111
MAGEE2	0	0	4	1	1	2	0	0	3	1	0	1	1	2	1	0	1	2	1.11111
2021-03-10	3	0	1	0	1	10	0	3	0	0	0	1	0	1	0	0	0	0	1.11111
MELK	0	0	2	2	1	5	1	5	0	2	0	0	0	1	0	0	1	0	1.11111
MIR3939	0	3	1	0	0	0	0	0	2	0	0	2	0	1	5	0	3	3	1.11111
MIR4263	0	0	0	0	0	1	0	1	1	2	6	2	1	0	3	1	1	1	1.11111
MIR4720	0	0	2	0	0	0	2	0	1	0	1	1	0	2	2	4	1	4	1.11111
MIR4762	0	0	0	1	2	0	5	2	0	0	4	0	2	1	0	3	0	0	1.11111
MIR4999	0	0	1	0	1	0	0	0	0	0	1	5	3	0	5	1	1	2	1.11111
MIR581	0	0	0	1	1	1	3	1	1	1	4	0	0	2	0	0	3	2	1.11111
MIR627	1	0	0	0	2	0	0	0	0	1	0	7	3	4	2	0	0	0	1.11111
MRVI1-AS1	1	1	2	0	0	1	2	1	0	0	0	2	0	3	1	3	1	2	1.11111
MYCL1	2	0	3	0	4	6	0	2	0	1	0	0	0	0	0	0	0	2	1.11111
NCF1C	0	0	0	1	0	1	1	4	0	0	0	0	2	0	3	0	4	4	1.11111
NLRP13	1	0	0	1	0	18	0	0	0	0	0	0	0	0	0	0	0	0	1.11111
NPY2R	0	0	2	0	4	7	0	3	1	0	0	0	0	2	1	0	0	0	1.11111
NXPH1	0	0	2	0	2	3	4	9	0	0	0	0	0	0	0	0	0	0	1.11111
OPALIN	4	0	7	0	3	6	0	0	0	0	0	0	0	0	0	0	0	0	1.11111
OR52W1	0	0	0	0	0	1	0	0	0	2	1	5	0	2	3	3	0	3	1.11111
OR6B1	0	0	0	0	0	0	1	1	1	1	0	3	4	0	1	5	3	0	1.11111
OR7E37P	4	0	4	0	0	1	0	2	0	2	0	0	0	3	2	0	0	2	1.11111
OTP	3	0	1	1	0	4	0	11	0	0	0	0	0	0	0	0	0	0	1.11111
PATE2	0	0	1	1	0	8	0	1	0	0	0	1	0	0	4	1	1	2	1.11111
PCDHA13	4	0	0	3	0	8	0	2	0	1	0	1	0	0	0	0	0	1	1.11111
PSAPL1	0	0	2	2	1	6	0	6	0	0	0	0	0	0	2	0	0	1	1.11111
PSCA	0	2	0	5	0	0	3	3	0	0	1	4	0	0	0	0	0	2	1.11111
RASEF	0	0	0	3	2	9	0	3	0	0	0	0	0	0	0	0	3	0	1.11111
RBPJL	1	1	0	1	5	4	1	4	1	0	1	1	0	0	0	0	0	0	1.11111
RGPD1	0	0	0	0	2	1	1	0	4	0	0	1	1	2	0	3	1	4	1.11111
RNF182	0	0	0	1	1	5	0	0	3	0	2	2	1	1	1	0	2	1	1.11111
RUFY4	1	0	1	1	3	3	1	5	0	0	1	2	0	2	0	0	0	0	1.11111
SEBOX	1	0	1	1	0	2	0	3	0	0	0	0	0	2	5	5	0	0	1.11111
SIGLEC9	0	0	2	0	0	0	8	4	1	0	0	0	0	0	1	1	2	1	1.11111
SLC17A7	0	0	2	1	1	5	5	6	0	0	0	0	0	0	0	0	0	0	1.11111
SLC25A41	0	0	1	0	2	4	0	2	0	1	0	2	0	0	5	1	1	1	1.11111
SLC36A2	2	0	4	0	0	6	0	2	2	0	0	1	0	1	1	1	0	0	1.11111
SMTNL2	5	0	0	1	3	2	1	2	1	2	0	0	0	0	0	3	0	0	1.11111
SNORD113-5	0	1	0	0	1	0	2	0	0	2	0	1	0	1	1	6	0	5	1.11111
SNORD24	0	0	0	0	4	0	2	1	2	2	0	1	2	3	0	0	3	0	1.11111
SNORD91B	0	0	0	0	0	0	2	2	0	0	0	8	2	1	3	0	2	0	1.11111
SOWAHB	0	0	5	0	2	7	0	3	0	0	1	0	0	0	0	1	1	0	1.11111
SUN3	2	1	0	8	0	1	1	2	1	0	0	0	0	0	0	2	0	2	1.11111
SVOP	0	0	0	5	1	3	0	11	0	0	0	0	0	0	0	0	0	0	1.11111
TBX22	0	0	0	3	0	2	3	7	0	0	0	0	1	4	0	0	0	0	1.11111
TEX38	5	0	4	0	2	0	2	0	0	0	0	1	0	2	0	1	3	0	1.11111
TM4SF19-TCTEX1D2	0	0	0	1	3	4	1	0	0	0	0	1	0	2	6	0	0	2	1.11111
TMEM63C	4	0	4	4	0	1	1	5	0	0	0	0	1	0	0	0	0	0	1.11111
TNNI3K	0	0	3	2	0	0	0	0	0	0	0	5	4	0	0	1	3	2	1.11111
TUBA3E	0	0	0	0	0	1	0	1	0	0	0	3	1	1	5	5	2	1	1.11111
USH1G	0	0	0	6	1	4	0	9	0	0	0	0	0	0	0	0	0	0	1.11111
VAX1	0	0	0	0	1	5	1	13	0	0	0	0	0	0	0	0	0	0	1.11111
WDR86-AS1	0	0	1	1	0	3	0	0	0	2	6	6	0	0	0	0	0	1	1.11111
AGXT	1	0	3	1	1	3	0	12	0	0	0	0	0	0	0	0	0	0	1.16667
ANKRD18DP	0	0	1	1	1	9	1	2	0	0	3	0	0	1	0	0	2	0	1.16667
ANKRD20A19P	0	0	3	2	0	6	0	6	1	0	0	1	0	0	2	0	0	0	1.16667
ANKRD30A	1	0	2	2	2	10	0	3	0	0	0	0	0	0	0	0	1	0	1.16667
ATP10B	0	0	0	1	2	15	1	2	0	0	0	0	0	0	0	0	0	0	1.16667
ATP12A	4	1	1	0	2	3	0	8	0	0	0	2	0	0	0	0	0	0	1.16667
AWAT2	1	1	1	4	1	1	1	0	0	0	0	0	0	5	0	4	0	2	1.16667
BARHL1	0	1	5	0	1	0	1	3	0	0	0	1	0	1	0	0	3	5	1.16667
BIN2	0	0	2	0	0	11	2	0	0	1	0	0	0	2	1	0	0	2	1.16667
C11orf87	3	0	0	0	1	5	0	11	0	0	0	0	0	0	0	1	0	0	1.16667
C13orf35	1	0	0	0	2	7	3	1	0	0	3	4	0	0	0	0	0	0	1.16667
C1orf227	3	0	0	4	0	3	0	0	0	0	0	0	0	2	0	6	0	3	1.16667
C1orf94	3	0	2	2	1	3	0	0	3	0	0	1	3	0	1	0	2	0	1.16667
C21orf15	0	0	1	0	0	6	0	2	0	1	0	0	0	0	10	0	1	0	1.16667
C2orf54	0	1	3	3	1	2	0	6	0	4	0	1	0	0	0	0	0	0	1.16667
C3P1	1	1	1	0	3	6	0	2	0	0	5	1	1	0	0	0	0	0	1.16667
CCDC64B	1	0	2	0	0	3	0	6	0	1	0	0	3	0	3	0	0	2	1.16667
CCL19	5	0	2	0	1	5	1	1	2	0	0	1	0	0	1	1	0	1	1.16667
CCL25	5	0	0	5	3	2	1	0	0	0	0	1	0	0	0	0	2	2	1.16667
CD96	1	0	3	0	6	10	0	1	0	0	0	0	0	0	0	0	0	0	1.16667
CDC20B	0	0	1	3	3	10	0	0	0	2	0	0	0	0	0	0	0	2	1.16667
CENPM	1	0	3	2	1	2	0	0	2	0	0	2	2	4	1	1	0	0	1.16667
CHIT1	1	1	0	1	1	5	0	2	0	3	2	1	1	2	0	0	0	1	1.16667
CHRNA7	2	0	1	0	2	0	1	0	0	0	0	4	0	1	0	3	4	3	1.16667
CLDN16	0	0	0	0	0	5	0	0	0	5	5	3	1	0	2	0	0	0	1.16667
CLEC7A	0	0	1	0	2	1	5	3	1	0	0	0	0	0	0	0	8	0	1.16667
COX8C	3	0	1	5	0	2	0	1	0	2	0	4	0	1	0	1	0	1	1.16667
DIRC1	2	0	1	1	0	3	0	1	0	11	0	1	0	0	0	0	0	1	1.16667
EPGN	0	1	0	3	1	4	0	5	0	1	0	0	1	2	0	3	0	0	1.16667
EPO	0	1	2	3	0	5	0	1	3	0	2	0	0	3	0	0	0	1	1.16667
FABP7	0	0	1	3	0	1	0	3	0	1	5	1	0	2	1	3	0	0	1.16667
FAM124B	0	0	0	0	0	10	0	0	0	2	0	2	0	2	0	2	2	1	1.16667
FAM225A	0	0	0	0	1	1	0	6	2	1	0	0	3	1	0	1	2	3	1.16667
FAM90A2P	0	1	2	3	0	0	2	4	4	0	0	0	0	2	1	0	1	1	1.16667
FLJ41649	4	0	0	0	0	5	0	12	0	0	0	0	0	0	0	0	0	0	1.16667
FLJ43879	1	0	0	0	1	3	0	7	3	0	1	0	3	0	0	2	0	0	1.16667
FOLH1	0	0	0	0	0	1	0	3	0	0	0	0	0	0	0	2	0	15	1.16667
GATA1	0	0	0	0	0	4	0	3	2	0	0	2	0	4	0	2	0	4	1.16667
GJD4	0	1	0	1	5	2	0	8	0	0	0	0	1	0	0	2	1	0	1.16667
GOLGA6A	0	0	0	2	0	2	6	1	0	0	1	4	0	2	0	2	0	1	1.16667
GPR115	2	0	0	3	0	11	3	0	2	0	0	0	0	0	0	0	0	0	1.16667
GRHL2	0	1	1	2	0	10	2	1	0	0	0	0	4	0	0	0	0	0	1.16667
GUCY2D	0	0	2	2	2	0	0	12	0	1	1	0	0	0	0	0	1	0	1.16667
HIGD2B	0	0	2	0	1	2	0	0	2	3	5	2	0	0	2	1	0	1	1.16667
HRH2	1	0	1	8	1	4	2	3	0	1	0	0	0	0	0	0	0	0	1.16667
IL2RB	0	0	2	0	3	7	0	7	0	0	1	0	0	0	1	0	0	0	1.16667
KCNC2	3	0	2	1	0	10	1	3	0	0	0	0	0	0	0	0	0	1	1.16667
KCNH4	0	0	3	3	5	4	0	2	0	0	2	0	1	0	1	0	0	0	1.16667
KCNJ5	0	0	0	3	0	2	2	7	1	0	0	2	1	0	1	0	2	0	1.16667
KLHL14	0	0	1	0	1	12	0	4	0	0	0	0	0	1	0	1	0	1	1.16667
KLRG2	4	0	0	0	0	1	0	9	0	0	0	1	1	0	0	0	0	5	1.16667
KRT80	4	0	3	1	0	2	0	9	0	0	0	1	0	1	0	0	0	0	1.16667
KYNU	0	1	0	0	0	4	0	3	0	0	0	0	0	0	0	0	9	4	1.16667
LINC00578	0	1	1	2	0	9	0	0	0	0	0	1	4	1	0	0	2	0	1.16667
LINC00670	1	0	2	1	1	9	3	3	0	0	0	0	0	0	0	0	0	1	1.16667
LIPJ	2	0	0	0	0	6	0	0	0	0	0	2	6	2	0	1	0	2	1.16667
LOC100289092	3	0	0	3	0	3	1	4	0	1	0	1	2	1	0	2	0	0	1.16667
LOC100507537	0	0	0	1	0	3	0	5	0	0	0	0	0	0	0	12	0	0	1.16667
LOC100652791	0	0	1	7	0	2	3	3	0	0	0	0	0	1	2	0	1	1	1.16667
LOC285000	0	0	1	4	0	6	0	0	0	0	0	0	5	0	2	0	1	2	1.16667
LOC441204	0	1	3	5	0	5	1	2	0	1	0	0	0	0	0	0	3	0	1.16667
LOC648691	0	0	1	4	5	6	0	5	0	0	0	0	0	0	0	0	0	0	1.16667
LOC728606	3	0	0	1	2	2	0	7	0	1	0	0	0	0	0	0	1	4	1.16667
LPA	1	0	1	1	2	6	0	0	4	0	0	3	0	0	0	2	1	0	1.16667
LY6K	0	1	2	2	3	1	0	1	0	0	0	0	0	0	0	5	0	6	1.16667
MIR1245B	0	0	1	2	0	0	0	1	2	1	0	2	2	1	1	6	2	0	1.16667
MIR3192	0	1	1	7	2	0	1	4	0	0	0	3	0	0	1	1	0	0	1.16667
MIR3916	1	1	2	0	1	0	1	0	0	0	2	0	2	5	0	1	0	5	1.16667
MIR4442	1	0	2	0	1	1	4	5	1	1	0	1	0	0	0	3	0	1	1.16667
MIR4449	0	0	1	3	1	0	5	0	1	0	0	3	1	0	1	2	2	1	1.16667
MIR4753	0	0	0	0	0	0	0	0	2	4	4	2	2	1	1	3	2	0	1.16667
MIR597	2	0	2	0	0	0	0	0	1	2	1	1	1	0	3	4	2	2	1.16667
MIR641	0	0	0	0	0	0	0	0	1	1	4	5	2	0	1	0	1	6	1.16667
MIR99B	0	1	0	0	6	0	1	0	1	1	10	0	0	1	0	0	0	0	1.16667
MOBP	0	0	2	1	1	7	0	6	0	0	0	0	0	0	0	3	0	1	1.16667
MORN5	0	0	1	5	4	2	1	0	1	0	1	0	0	1	1	0	3	1	1.16667
MUC21	0	0	3	0	0	17	0	1	0	0	0	0	0	0	0	0	0	0	1.16667
MYL10	0	0	0	3	3	1	2	9	0	0	0	0	0	0	0	0	3	0	1.16667
NPFFR1	2	0	1	0	0	1	1	0	0	1	2	4	0	8	0	0	1	0	1.16667
PALM2-AKAP2	0	0	0	0	0	0	0	1	2	3	3	0	2	0	5	1	3	1	1.16667
PDE9A	0	0	0	5	1	3	3	5	0	0	0	0	0	1	0	0	3	0	1.16667
PIP5K1B	0	0	0	3	2	5	2	3	1	0	0	0	1	0	0	2	2	0	1.16667
PNMA3	2	0	0	4	0	3	1	7	1	0	0	0	1	0	1	0	0	1	1.16667
PRSS56	2	0	2	5	0	2	0	10	0	0	0	0	0	0	0	0	0	0	1.16667
PTGES3L	0	0	1	3	0	2	4	2	1	1	0	0	0	2	0	0	4	1	1.16667
PTTG2	0	0	2	2	0	3	1	0	0	0	1	1	0	4	1	2	3	1	1.16667
RAB25	0	0	0	2	2	7	1	1	0	0	0	3	2	1	1	0	1	0	1.16667
RAPSN	0	0	0	8	0	3	0	3	1	0	0	4	0	0	0	1	0	1	1.16667
RCAN3AS	0	1	0	1	3	2	0	0	2	0	2	1	2	1	2	4	0	0	1.16667
RGS8	0	0	0	0	2	1	0	4	0	2	5	2	2	0	2	1	0	0	1.16667
RNU6-28	0	0	1	0	0	2	3	1	2	3	5	2	1	0	0	0	0	1	1.16667
RNU6-79	0	1	0	0	1	0	0	0	0	1	1	0	3	3	2	5	4	0	1.16667
SCEL	0	1	0	4	3	6	0	4	0	0	2	0	0	0	0	1	0	0	1.16667
SCG3	0	0	1	4	2	6	0	1	0	2	0	0	0	2	0	0	0	3	1.16667
SH3GL2	0	0	1	3	0	12	0	1	1	0	0	2	1	0	0	0	0	0	1.16667
SIRPB2	3	0	0	2	0	6	3	5	0	0	0	0	0	0	2	0	0	0	1.16667
SNORD121A	0	0	0	0	0	0	0	0	3	0	0	3	6	0	2	0	1	6	1.16667
SNORD48	0	0	0	0	0	0	0	0	2	2	6	0	1	2	2	0	5	1	1.16667
SNORD85	3	1	0	0	0	0	0	0	0	0	8	2	3	3	0	0	0	1	1.16667
SOX1	1	0	0	0	1	8	1	8	1	0	0	0	1	0	0	0	0	0	1.16667
SSUH2	0	0	3	1	1	5	1	8	0	0	0	0	1	0	0	0	0	1	1.16667
ST8SIA5	3	1	2	0	0	1	1	8	1	0	0	0	0	2	0	2	0	0	1.16667
SUPT20HL2	0	0	0	0	1	2	3	4	0	1	2	0	0	4	0	0	4	0	1.16667
TBR1	0	0	0	3	1	3	0	5	1	0	0	4	0	0	0	2	2	0	1.16667
TEX15	1	0	0	2	1	12	1	4	0	0	0	0	0	0	0	0	0	0	1.16667
TGM3	0	0	1	1	1	3	3	2	0	0	2	0	0	1	0	0	7	0	1.16667
TMEM74	0	3	1	2	0	3	1	4	0	0	1	0	0	2	0	0	3	1	1.16667
TPTE2P6	0	0	0	5	1	0	1	1	2	0	0	3	0	2	0	4	2	0	1.16667
TRIM54	2	1	2	1	0	1	0	5	0	1	0	2	0	1	2	2	0	1	1.16667
TRPV6	0	0	0	0	0	8	1	9	0	0	0	1	0	0	0	0	0	2	1.16667
TYRP1	2	0	0	0	2	10	0	0	0	0	0	1	0	2	0	0	3	1	1.16667
UBE2C	0	0	0	0	0	2	3	0	2	0	3	2	7	0	1	1	0	0	1.16667
WNT10B	0	0	1	6	2	0	2	6	1	0	1	0	1	0	1	0	0	0	1.16667
XKR6	1	0	6	2	0	3	0	3	0	0	5	0	0	1	0	0	0	0	1.16667
ZBTB8B	1	0	3	1	1	4	0	3	0	0	0	2	2	0	0	0	1	3	1.16667
ZNF80	1	1	0	3	0	6	0	1	0	1	3	1	1	1	1	0	1	0	1.16667
AACSP1	0	0	0	2	1	11	0	5	0	0	0	2	0	1	0	0	0	0	1.22222
ACER1	0	1	0	1	0	0	0	3	2	1	0	1	4	0	5	0	1	3	1.22222
ADRA1D	0	0	0	1	0	2	0	11	0	0	5	0	1	1	0	1	0	0	1.22222
AMICA1	0	0	1	7	0	13	0	0	0	0	0	0	0	0	0	0	1	0	1.22222
ANO9	2	0	2	0	1	3	0	9	0	1	0	0	1	1	0	0	1	1	1.22222
ATCAY	0	0	0	0	5	2	0	12	0	0	0	1	0	1	0	0	0	1	1.22222
ATP4A	0	0	0	0	5	9	0	8	0	0	0	0	0	0	0	0	0	0	1.22222
AVPR2	0	0	1	0	1	1	5	2	1	3	1	2	0	2	0	0	3	0	1.22222
BFSP2	0	1	3	0	0	5	4	5	0	0	2	0	0	1	0	1	0	0	1.22222
BTNL9	1	0	0	2	1	2	4	4	0	0	0	0	0	0	2	2	4	0	1.22222
C16orf59	0	2	0	4	0	2	2	4	1	0	1	0	0	3	0	0	3	0	1.22222
C16orf93	0	0	0	1	0	1	0	0	2	1	2	7	1	2	0	1	0	4	1.22222
CABP5	1	0	1	0	2	12	0	4	0	0	0	0	0	0	0	2	0	0	1.22222
CAMK1G	2	0	0	0	1	7	0	6	0	1	0	0	0	1	4	0	0	0	1.22222
CDH16	2	0	0	3	1	0	2	1	0	1	2	3	0	1	3	2	0	1	1.22222
CFTR	0	0	2	1	2	14	0	3	0	0	0	0	0	0	0	0	0	0	1.22222
CLEC4C	2	0	0	3	4	7	0	6	0	0	0	0	0	0	0	0	0	0	1.22222
CNTNAP4	0	0	1	1	3	9	2	6	0	0	0	0	0	0	0	0	0	0	1.22222
CNTNAP5	0	0	3	1	2	8	0	8	0	0	0	0	0	0	0	0	0	0	1.22222
DMRTA2	0	0	1	3	0	1	0	9	0	0	3	0	0	0	0	0	0	5	1.22222
DNAJB8	0	0	4	1	0	4	4	7	0	0	0	0	1	0	0	0	1	0	1.22222
DOC2GP	0	0	3	4	0	0	0	0	1	2	3	1	0	2	2	1	2	1	1.22222
DPRX	2	1	7	1	0	2	1	6	1	0	0	0	0	0	0	0	1	0	1.22222
EDN2	0	0	1	0	0	2	0	0	0	9	0	0	1	6	0	0	1	2	1.22222
FCRLA	2	2	0	2	1	5	0	1	0	2	0	1	0	1	0	3	2	0	1.22222
FENDRR	0	0	3	0	3	7	1	4	1	1	1	0	0	0	0	1	0	0	1.22222
FSCB	0	0	0	0	0	10	0	5	0	0	0	0	0	0	2	2	2	1	1.22222
GPR20	0	0	5	0	0	4	0	11	0	0	2	0	0	0	0	0	0	0	1.22222
HCN1	0	0	0	1	1	18	1	0	0	0	0	0	0	0	0	1	0	0	1.22222
HES2	1	0	3	0	3	3	1	7	3	0	0	0	0	0	0	0	1	0	1.22222
HES4	0	0	0	0	0	0	12	4	1	0	2	0	0	0	0	0	3	0	1.22222
HIST1H1T	0	0	1	0	0	0	0	0	2	2	1	1	3	4	4	3	0	1	1.22222
HKDC1	1	0	1	4	3	4	0	6	0	0	2	0	0	1	0	0	0	0	1.22222
HTA	0	0	0	0	1	3	2	1	3	1	3	0	4	1	0	1	1	1	1.22222
IRG1	0	0	2	0	0	8	0	6	1	0	3	0	0	1	0	0	0	1	1.22222
LINC00114	0	0	0	1	2	4	4	6	0	1	0	2	0	0	0	0	1	1	1.22222
LINC00601	0	0	0	2	1	3	0	0	0	0	3	4	6	1	1	0	0	1	1.22222
LOC100190940	0	0	1	0	2	1	0	6	1	1	4	2	0	1	0	3	0	0	1.22222
LOC100286793	0	0	0	1	0	0	0	1	5	2	0	2	1	1	2	3	3	1	1.22222
LOC145845	4	0	0	0	0	7	0	4	2	1	2	0	1	0	1	0	0	0	1.22222
LRFN2	8	1	1	2	0	4	0	4	0	0	0	0	0	0	1	0	1	0	1.22222
LY86-AS1	0	1	1	0	1	13	0	0	2	0	0	0	0	1	0	0	1	2	1.22222
LYPD6	0	0	3	0	0	14	0	0	0	0	0	0	0	4	0	0	1	0	1.22222
MC2R	0	0	1	5	1	14	0	1	0	0	0	0	0	0	0	0	0	0	1.22222
MIR3121	0	0	0	0	0	0	0	0	3	3	0	3	4	0	5	3	0	1	1.22222
MIR3911	0	1	0	0	0	0	5	0	0	0	2	2	0	0	5	0	3	4	1.22222
MIR548F1	0	0	0	1	0	0	0	0	4	1	4	2	5	0	0	1	1	3	1.22222
MIR5693	0	0	1	0	0	0	0	0	0	1	0	5	2	0	4	2	1	6	1.22222
MIR635	0	0	0	1	0	0	0	0	1	3	1	2	1	2	1	5	2	3	1.22222
NR2F1	1	1	1	0	1	3	0	3	0	7	0	2	3	0	0	0	0	0	1.22222
OOEP	0	0	2	1	1	1	3	0	0	0	0	1	3	1	0	0	1	8	1.22222
OR2AG2	0	1	2	0	0	2	0	0	1	0	2	3	2	2	2	3	0	2	1.22222
OR7D2	0	0	1	0	0	5	0	2	4	3	0	2	0	0	3	1	1	0	1.22222
OVOL2	1	0	0	0	1	1	2	7	0	0	1	2	0	1	3	1	0	2	1.22222
OXGR1	0	0	2	0	0	4	6	1	0	0	0	0	0	1	4	0	4	0	1.22222
PCNAP1	0	0	1	0	0	5	0	0	3	3	0	0	0	4	0	0	0	6	1.22222
PIK3R6	0	0	0	0	2	3	2	11	0	0	0	0	0	0	1	0	3	0	1.22222
PLA2G4D	3	1	2	0	1	5	0	7	0	0	0	0	0	0	1	0	0	2	1.22222
PNMA5	1	1	2	1	2	0	0	8	0	0	0	5	0	0	2	0	0	0	1.22222
PPP1R16B	0	0	3	2	0	5	2	6	0	0	0	0	0	0	1	0	3	0	1.22222
PPP3R2	0	0	1	0	2	10	0	2	1	0	0	2	2	0	0	1	1	0	1.22222
PRSS33	1	0	0	1	1	3	0	6	4	0	0	1	0	0	1	0	4	0	1.22222
RD3L	0	1	0	1	1	3	0	1	1	3	2	0	1	3	4	0	1	0	1.22222
RNF222	0	0	1	0	0	6	2	3	1	0	0	2	0	3	1	0	0	3	1.22222
RTBDN	0	0	0	3	0	8	0	3	0	0	0	2	0	0	2	2	0	2	1.22222
SCRT2	0	0	1	1	3	3	2	12	0	0	0	0	0	0	0	0	0	0	1.22222
SIGLEC10	0	0	4	0	3	4	0	8	0	0	0	0	0	0	0	1	0	2	1.22222
SLC15A1	0	0	5	2	0	11	0	2	0	0	0	0	0	0	0	0	2	0	1.22222
SLC34A1	0	0	1	0	4	5	0	12	0	0	0	0	0	0	0	0	0	0	1.22222
SLC36A3	1	0	2	1	0	14	0	1	0	0	0	0	0	0	0	0	3	0	1.22222
SLITRK3	0	0	1	2	1	12	0	6	0	0	0	0	0	0	0	0	0	0	1.22222
SMPX	0	0	0	3	0	2	1	1	0	0	0	0	0	0	0	15	0	0	1.22222
SNORA19	0	0	0	4	0	0	1	0	2	0	2	3	3	1	2	1	2	1	1.22222
SNRPD2P2	0	0	2	3	0	0	0	5	1	0	3	2	0	1	3	0	0	2	1.22222
SORCS3	0	0	1	0	1	14	0	6	0	0	0	0	0	0	0	0	0	0	1.22222
SPATA31D1	0	0	4	0	3	14	0	1	0	0	0	0	0	0	0	0	0	0	1.22222
STARD6	1	1	1	4	0	6	0	0	2	0	0	0	0	3	0	4	0	0	1.22222
STX16-NPEPL1	0	2	1	0	0	0	0	3	0	6	1	2	1	1	4	0	1	0	1.22222
STXBP5L	0	0	1	0	2	15	0	4	0	0	0	0	0	0	0	0	0	0	1.22222
SYT7	0	0	2	1	2	4	1	7	0	0	0	0	2	0	2	0	1	0	1.22222
TAF7L	3	1	0	0	0	2	1	2	1	0	0	0	2	0	4	3	1	2	1.22222
TLX1	0	0	0	0	4	1	0	14	1	0	0	0	1	1	0	0	0	0	1.22222
TMEM229B	0	0	0	0	3	4	0	5	0	1	1	0	1	1	2	2	0	2	1.22222
TMEM88B	0	0	0	0	2	0	3	7	4	0	0	2	2	0	1	0	0	1	1.22222
TMPRSS11F	0	2	2	0	0	3	1	2	3	2	0	2	0	4	0	1	0	0	1.22222
TTR	0	0	1	4	13	1	0	0	0	0	2	0	0	0	0	0	1	0	1.22222
UGT3A1	0	0	1	1	5	11	0	3	0	0	0	0	0	0	0	1	0	0	1.22222
VNN2	0	0	0	0	1	8	0	2	3	0	5	2	0	0	0	1	0	0	1.22222
ZFHX4-AS1	1	0	3	2	1	8	0	3	0	0	1	0	0	2	0	1	0	0	1.22222
ZSCAN1	2	2	0	0	0	1	2	3	4	0	6	1	0	1	0	0	0	0	1.22222
ACTG2	0	0	1	0	5	1	14	0	0	0	0	0	0	0	0	0	2	0	1.27778
AGXT2L1	0	0	0	2	1	10	1	0	0	0	0	0	5	3	0	0	1	0	1.27778
ALPP	6	0	4	2	0	0	0	11	0	0	0	0	0	0	0	0	0	0	1.27778
ANKRD20A12P	0	0	0	5	1	6	0	0	0	2	2	2	1	3	0	0	0	1	1.27778
ANO3	0	0	5	2	3	5	0	4	0	0	0	0	0	0	0	2	0	2	1.27778
ARGFX	0	0	0	0	3	8	0	8	0	0	0	0	0	0	1	2	0	1	1.27778
ARID3C	0	0	2	0	0	2	0	8	4	0	1	0	0	0	3	0	1	2	1.27778
ARTN	0	0	1	0	3	0	1	4	1	1	0	1	0	2	0	0	7	2	1.27778
ASTN1	0	0	1	1	0	17	0	4	0	0	0	0	0	0	0	0	0	0	1.27778
BIRC5	0	0	0	1	0	5	1	2	1	3	8	1	1	0	0	0	0	0	1.27778
BTK	0	0	3	0	0	6	2	6	1	2	0	0	0	0	0	0	3	0	1.27778
C11orf16	3	0	0	3	2	3	0	0	0	2	1	2	0	3	0	1	2	1	1.27778
C2orf91	2	0	2	2	2	6	0	0	4	0	1	0	1	1	0	0	2	0	1.27778
C9orf171	3	0	5	0	0	7	0	3	0	0	0	0	0	2	3	0	0	0	1.27778
CACNG4	3	0	2	2	1	4	0	10	1	0	0	0	0	0	0	0	0	0	1.27778
CAMK4	1	1	0	2	2	2	1	0	0	1	1	2	0	3	1	0	6	0	1.27778
CD40LG	1	0	4	0	0	1	0	3	1	0	1	6	0	1	2	1	2	0	1.27778
CECR2	0	0	3	1	0	6	0	11	0	0	0	1	0	0	0	1	0	0	1.27778
CKAP2L	0	0	0	4	0	6	0	0	0	2	0	0	1	2	1	1	2	4	1.27778
CLCN1	1	0	1	0	4	6	0	7	0	0	0	0	0	0	3	1	0	0	1.27778
CNTN3	0	0	0	4	0	10	2	0	0	0	3	0	0	1	0	0	3	0	1.27778
CORT	0	0	0	2	6	0	1	2	4	0	1	3	0	2	0	0	1	1	1.27778
CXorf65	0	0	8	1	0	2	1	3	1	0	2	0	0	3	1	0	0	1	1.27778
CYP24A1	3	0	1	2	3	10	0	4	0	0	0	0	0	0	0	0	0	0	1.27778
ERAS	1	0	1	3	3	3	1	2	0	0	2	0	0	0	2	5	0	0	1.27778
EXOC3L2	0	0	0	4	0	1	2	3	5	1	0	0	0	0	2	1	0	4	1.27778
FAM159A	2	1	1	8	2	6	0	1	0	0	0	1	0	0	1	0	0	0	1.27778
FAM83A	7	0	2	0	2	6	0	1	0	0	0	4	0	0	1	0	0	0	1.27778
FCRLB	0	0	3	0	0	5	0	3	0	2	0	1	0	2	4	2	1	0	1.27778
FMO3	0	0	4	0	0	4	0	3	5	1	0	0	0	0	0	0	3	3	1.27778
FRMPD1	3	0	3	6	0	5	0	1	1	0	0	2	1	0	0	1	0	0	1.27778
GFI1	0	1	0	0	4	6	0	5	1	0	0	0	3	0	0	3	0	0	1.27778
GPR182	0	0	2	1	1	3	3	2	0	2	0	2	0	1	1	2	0	3	1.27778
GRM7	1	0	1	1	4	11	0	0	0	2	0	0	0	0	1	1	1	0	1.27778
HAO1	0	0	0	3	9	3	0	0	0	2	2	0	4	0	0	0	0	0	1.27778
HAPLN2	1	0	0	2	2	1	2	5	0	0	1	0	4	1	1	2	1	0	1.27778
HIST1H3B	0	0	0	0	0	3	0	1	2	6	0	1	1	2	0	3	4	0	1.27778
HIST1H4I	0	0	3	0	0	0	0	0	0	4	3	0	1	1	3	0	7	1	1.27778
IFNA22P	0	0	0	1	0	0	0	4	5	1	2	1	3	0	0	1	2	3	1.27778
IL11	0	0	4	2	1	0	1	3	0	0	0	1	6	0	0	4	1	0	1.27778
INSL3	4	1	0	12	2	2	0	0	0	0	0	0	2	0	0	0	0	0	1.27778
ITGB6	0	0	0	0	0	14	0	3	0	1	0	0	0	0	0	3	2	0	1.27778
KIAA1210	3	0	3	2	2	6	2	1	0	0	0	1	0	1	0	0	1	1	1.27778
KRT3	0	0	3	4	2	6	0	8	0	0	0	0	0	0	0	0	0	0	1.27778
LILRA1	1	0	4	1	2	14	0	1	0	0	0	0	0	0	0	0	0	0	1.27778
LINC00327	0	2	2	4	2	3	2	0	1	2	1	0	0	0	0	0	4	0	1.27778
LINC00639	5	0	0	2	3	7	1	3	0	0	0	0	0	0	1	0	1	0	1.27778
LINC00856	0	0	2	0	0	6	0	0	1	0	1	1	0	0	6	1	0	5	1.27778
LMAN1L	0	0	0	0	0	4	0	6	0	0	1	0	1	0	3	2	4	2	1.27778
LOC100132354	0	0	3	1	5	2	0	4	0	0	3	1	0	0	1	0	3	0	1.27778
LOC100287944	0	0	0	0	2	0	0	0	10	1	1	3	0	6	0	0	0	0	1.27778
LOC389705	0	0	1	0	0	1	1	5	5	0	0	0	1	1	0	6	0	2	1.27778
LOC399829	0	0	4	7	1	4	0	7	0	0	0	0	0	0	0	0	0	0	1.27778
LOC642366	0	0	5	2	0	9	0	6	0	0	0	1	0	0	0	0	0	0	1.27778
LST1	1	1	3	0	2	4	6	4	0	0	0	0	0	0	0	0	2	0	1.27778
LY6D	5	0	0	4	1	1	2	7	1	0	0	0	0	0	0	1	0	1	1.27778
MIR193A	0	0	0	0	0	0	0	0	5	1	3	0	1	1	4	4	1	3	1.27778
MIR26B	0	1	1	4	2	2	0	0	0	3	1	1	1	2	1	0	1	3	1.27778
MIR4516	0	0	0	0	0	0	0	1	0	0	1	3	0	6	2	1	4	5	1.27778
MIR4782	0	0	0	0	0	0	0	0	3	2	1	6	0	0	1	3	5	2	1.27778
MIR5002	0	1	1	0	0	0	0	0	2	2	4	0	8	0	4	1	0	0	1.27778
MIR98	0	0	2	3	4	0	2	0	1	1	1	2	2	1	0	3	1	0	1.27778
NPHP3-AS1	1	0	0	0	2	4	0	1	3	2	0	0	4	1	0	0	1	4	1.27778
NPW	3	2	2	5	0	1	2	5	0	0	0	0	0	1	0	0	0	2	1.27778
NR2E1	0	1	1	0	1	7	0	6	0	0	0	0	2	0	3	0	1	1	1.27778
P2RY12	0	0	1	1	0	3	1	0	1	2	2	0	5	3	1	0	0	3	1.27778
PAK7	0	1	1	1	2	8	4	6	0	0	0	0	0	0	0	0	0	0	1.27778
PDX1	4	0	3	0	1	2	0	13	0	0	0	0	0	0	0	0	0	0	1.27778
PLA2G4E	0	0	1	0	1	14	0	5	0	1	0	0	0	1	0	0	0	0	1.27778
PNPLA1	0	0	0	3	0	9	0	3	0	0	0	1	3	0	3	1	0	0	1.27778
PRRG2	4	0	1	4	0	2	1	3	2	0	0	0	1	0	2	0	1	2	1.27778
PTPRR	2	1	3	0	3	8	0	0	2	0	0	1	0	0	1	2	0	0	1.27778
REREP3	1	0	0	3	3	1	0	10	0	0	0	0	0	0	0	0	0	5	1.27778
RHO	0	0	2	0	0	7	0	2	2	0	7	1	0	0	1	0	0	1	1.27778
RNF103-CHMP3	0	0	1	0	0	4	0	0	1	3	0	1	0	1	5	0	3	4	1.27778
SALL3	1	0	1	0	0	10	0	7	0	0	0	0	0	1	2	0	0	1	1.27778
SLC1A7	2	0	1	0	0	8	3	6	0	0	0	0	0	0	3	0	0	0	1.27778
SLC25A52	4	0	1	0	1	2	0	1	3	4	0	1	3	0	1	0	0	2	1.27778
SLCO4C1	0	0	2	0	0	13	0	6	0	0	0	0	0	1	1	0	0	0	1.27778
SNORA58	3	0	0	0	0	0	0	0	5	1	2	1	0	3	0	4	2	2	1.27778
SNORA5B	0	0	1	0	0	4	0	0	1	1	0	5	0	2	6	2	1	0	1.27778
SNORD116-26	0	3	3	2	1	0	1	0	0	0	0	3	1	5	0	1	1	2	1.27778
SNORD42A	0	0	0	0	0	0	0	2	0	1	4	3	0	1	5	2	2	3	1.27778
SNORD8	1	0	0	0	0	0	3	5	0	0	0	3	0	0	0	7	2	2	1.27778
SPANXA2-OT1	0	2	0	1	0	4	0	0	2	0	0	8	0	0	0	0	4	2	1.27778
SPINK2	3	0	0	4	1	1	2	0	0	0	0	0	0	5	0	0	2	5	1.27778
SRMS	0	0	0	0	0	1	0	2	3	0	4	1	1	2	1	5	1	2	1.27778
TBX21	4	0	0	0	0	3	0	1	1	0	6	2	2	0	1	2	1	0	1.27778
TFF3	0	1	2	3	0	3	7	3	2	0	0	0	0	1	0	0	1	0	1.27778
THSD7B	0	0	2	1	2	16	0	1	0	1	0	0	0	0	0	0	0	0	1.27778
TMEM59L	2	1	0	1	0	2	4	7	0	0	0	2	0	0	0	0	3	1	1.27778
TNIP3	0	0	3	3	0	9	0	0	0	0	3	0	0	0	4	0	1	0	1.27778
TNRC18P1	0	1	2	1	5	0	2	2	0	5	1	0	0	0	0	0	4	0	1.27778
TRHDE-AS1	0	0	4	2	3	7	0	2	0	0	0	0	0	0	2	3	0	0	1.27778
TRPA1	0	0	1	6	2	6	0	4	0	0	0	0	0	0	0	4	0	0	1.27778
TSPEAR	0	0	1	0	1	8	0	4	0	0	0	0	0	0	1	0	4	4	1.27778
TSSK1B	0	0	1	0	1	2	2	6	0	0	6	0	0	0	0	0	3	2	1.27778
VNN1	0	0	3	0	3	6	3	4	0	0	0	0	0	0	0	0	4	0	1.27778
VWA8-AS1	0	0	0	1	1	5	1	1	0	2	0	0	4	1	2	1	4	0	1.27778
ZC2HC1B	0	0	0	0	1	1	4	2	4	1	2	1	0	2	0	3	1	1	1.27778
ZNF467	2	0	0	0	1	4	2	4	0	0	0	3	2	0	1	1	2	1	1.27778
ADH1C	0	0	0	0	4	7	0	7	0	0	0	0	0	0	0	2	0	4	1.33333
AGRP	0	0	0	0	4	5	2	1	2	3	0	4	0	0	0	0	3	0	1.33333
AIRE	2	0	2	3	4	3	0	5	1	0	0	1	0	0	3	0	0	0	1.33333
AP3B2	1	1	1	2	1	1	1	7	0	0	1	1	0	2	0	0	2	3	1.33333
AQP4	0	0	1	1	3	4	0	0	1	0	2	0	0	2	1	8	1	0	1.33333
AS3MT	5	2	0	5	2	0	1	0	2	1	1	0	0	1	3	0	1	0	1.33333
C5orf64	3	0	0	0	0	7	0	7	0	0	0	0	0	0	2	3	0	2	1.33333
C9orf139	3	0	0	1	0	3	2	5	0	0	0	3	0	0	2	2	3	0	1.33333
CACNA1C-IT3	0	0	0	6	1	2	0	1	5	4	1	0	1	1	1	0	1	0	1.33333
CCR2	0	0	0	2	1	15	0	0	0	0	0	0	0	0	2	3	0	1	1.33333
CHGA	2	0	3	0	2	6	0	1	0	0	1	3	2	3	0	1	0	0	1.33333
CHGB	1	0	2	2	0	4	4	1	0	0	0	1	0	0	5	2	0	2	1.33333
CHRND	0	0	1	5	1	1	0	4	0	3	0	5	0	2	1	0	1	0	1.33333
CHST13	0	0	1	9	1	1	0	7	0	0	3	0	0	0	0	1	1	0	1.33333
CIB4	0	0	0	3	4	0	0	3	1	0	2	6	0	3	0	0	2	0	1.33333
DDN	0	1	5	6	0	0	0	2	2	0	3	1	1	0	2	1	0	0	1.33333
EGFL8	0	0	0	1	0	0	0	0	3	0	2	3	4	4	1	3	1	2	1.33333
EN2	6	0	1	0	1	3	2	5	2	0	1	0	0	0	0	1	1	1	1.33333
FER1L6	3	0	3	6	4	7	0	0	0	0	0	0	0	1	0	0	0	0	1.33333
FRMD8P1	0	0	0	0	0	0	3	0	5	1	2	3	1	4	0	2	1	2	1.33333
GGNBP1	0	1	3	0	0	3	1	7	0	0	1	0	0	5	1	0	0	2	1.33333
GJB3	3	0	2	2	1	2	0	1	1	0	1	2	1	1	4	0	0	3	1.33333
GLYATL1	0	1	0	2	0	6	0	0	4	0	4	0	1	0	0	4	1	1	1.33333
GOLT1A	3	0	4	0	0	0	0	8	0	0	0	0	0	0	1	0	0	8	1.33333
GRIA1	0	1	3	5	2	8	0	3	0	0	0	0	1	0	0	0	0	1	1.33333
GYPB	0	0	0	3	0	2	0	0	2	1	1	0	1	0	1	0	9	4	1.33333
HEMGN	0	0	2	0	1	6	1	3	0	5	0	1	0	1	0	0	2	2	1.33333
HPCAL4	5	0	0	2	1	7	0	4	0	0	4	0	0	0	0	0	0	1	1.33333
HTR1F	5	0	2	0	0	2	2	0	0	1	0	0	0	0	0	0	10	2	1.33333
IL7R	0	0	2	3	2	10	0	2	1	1	0	0	0	0	3	0	0	0	1.33333
KCNK12	0	2	0	2	2	2	0	3	2	1	0	2	1	3	0	0	1	3	1.33333
KRT9	3	0	4	0	1	7	3	6	0	0	0	0	0	0	0	0	0	0	1.33333
LGSN	0	0	1	2	0	13	0	8	0	0	0	0	0	0	0	0	0	0	1.33333
LINC00473	0	0	1	0	0	5	6	0	0	2	2	0	0	0	4	1	2	1	1.33333
LNX1-AS1	0	0	0	0	0	0	0	0	4	2	6	0	8	2	1	0	1	0	1.33333
LOC100130231	2	0	3	0	4	8	0	6	1	0	0	0	0	0	0	0	0	0	1.33333
LOC100133050	0	1	2	0	0	5	0	0	2	0	1	2	3	3	0	1	1	3	1.33333
LOC100288524	0	0	0	3	1	0	3	1	1	0	0	0	2	9	3	0	0	1	1.33333
LOC100499484-C9ORF174	1	0	0	3	0	0	1	5	1	0	0	1	3	0	0	2	4	3	1.33333
LOC157273	0	0	1	7	0	2	3	8	2	0	0	0	0	0	0	1	0	0	1.33333
LOC157381	0	0	2	0	1	11	0	7	0	0	0	1	0	1	0	0	0	1	1.33333
LOC286184	7	0	1	0	2	11	0	3	0	0	0	0	0	0	0	0	0	0	1.33333
LOC440905	0	0	2	0	2	8	0	3	2	2	0	1	0	4	0	0	0	0	1.33333
LOC494127	0	0	0	1	1	3	0	1	4	5	0	3	1	1	3	1	0	0	1.33333
LOC643401	0	1	0	0	0	1	0	1	1	0	1	9	2	1	0	2	1	4	1.33333
LTA	0	1	1	7	0	4	1	0	0	0	3	0	0	0	0	1	0	6	1.33333
LTK	1	0	3	0	2	5	0	7	1	0	0	0	0	1	1	0	1	2	1.33333
MAG	0	0	2	0	1	0	0	6	0	0	0	8	0	0	0	7	0	0	1.33333
MIR199B	5	0	1	0	1	1	0	3	3	0	0	1	0	1	0	1	4	3	1.33333
MIR4282	0	0	0	4	0	0	1	2	1	0	0	0	4	3	0	2	7	0	1.33333
MIR4324	1	1	0	5	0	0	0	0	0	0	1	4	0	0	4	0	0	8	1.33333
MIR548AP	0	0	1	0	0	5	0	0	2	0	4	4	0	0	0	0	3	5	1.33333
MND1	1	0	1	3	3	6	0	0	2	1	0	1	1	3	2	0	0	0	1.33333
MRGPRD	6	1	3	0	0	0	1	1	2	0	0	1	0	0	4	0	2	3	1.33333
MRGPRE	0	1	1	0	0	0	1	7	0	0	0	3	0	1	2	0	2	6	1.33333
NBPF7	0	0	1	0	2	4	0	1	3	4	0	0	2	2	2	0	1	2	1.33333
NCCRP1	5	1	1	2	3	3	0	7	0	1	0	1	0	0	0	0	0	0	1.33333
NEUROG2	2	0	4	0	4	5	0	5	0	0	0	1	0	0	3	0	0	0	1.33333
OGDHL	0	0	0	5	0	5	0	14	0	0	0	0	0	0	0	0	0	0	1.33333
ONECUT1	2	0	0	4	6	1	1	2	2	0	0	1	0	0	4	0	1	0	1.33333
OR5B12	3	0	2	0	0	7	0	0	1	3	3	1	0	0	2	1	0	1	1.33333
OR5K2	0	0	0	3	2	0	0	0	0	2	0	0	3	3	0	1	0	10	1.33333
P2RX5	4	2	0	0	1	5	6	0	0	0	0	2	0	0	4	0	0	0	1.33333
PAPL	0	0	1	0	0	13	2	3	0	0	2	0	0	0	1	0	1	1	1.33333
PCDHA11	0	0	0	0	1	9	0	3	0	0	0	1	0	1	0	4	5	0	1.33333
PKP2	3	0	1	2	1	9	0	3	0	0	0	0	0	4	0	1	0	0	1.33333
PRSS38	0	0	0	0	0	0	2	8	0	0	0	1	9	0	0	4	0	0	1.33333
RAG2	2	0	1	6	0	5	0	0	1	3	0	0	0	1	2	0	0	3	1.33333
RASSF6	0	0	1	0	0	3	2	4	0	0	0	12	0	0	0	2	0	0	1.33333
RBP7	0	0	1	7	4	1	3	2	1	1	0	1	0	1	0	1	1	0	1.33333
RENBP	1	0	2	0	0	0	5	3	2	0	2	4	0	1	0	0	3	1	1.33333
RPH3A	0	0	2	0	4	11	0	7	0	0	0	0	0	0	0	0	0	0	1.33333
SH2D4B	2	1	0	1	0	13	0	0	2	0	0	1	0	0	4	0	0	0	1.33333
SKA1	2	0	3	4	2	7	0	0	1	1	0	1	0	0	1	0	0	2	1.33333
SLC10A4	3	1	1	1	0	0	3	5	2	0	0	0	0	0	2	0	2	4	1.33333
SLC35F1	0	0	3	1	3	8	1	2	0	0	0	0	0	0	2	2	2	0	1.33333
SLC9A2	1	0	0	5	0	10	0	3	0	0	2	1	0	0	0	2	0	0	1.33333
SNORA60	0	0	0	0	0	0	0	1	0	1	2	0	4	2	3	8	2	1	1.33333
SULT4A1	0	0	3	2	3	5	0	1	2	1	0	2	1	1	1	0	2	0	1.33333
TMEM72	0	0	0	0	1	2	0	0	1	0	5	3	0	1	8	2	0	1	1.33333
TNFRSF6B	3	1	1	1	2	0	3	5	0	1	0	1	0	1	2	0	0	3	1.33333
TRIM50	0	0	0	1	0	5	0	4	3	0	0	3	1	6	0	0	1	0	1.33333
TRPC7	0	2	1	0	2	5	3	6	0	0	5	0	0	0	0	0	0	0	1.33333
UNC5A	0	0	4	0	0	7	0	13	0	0	0	0	0	0	0	0	0	0	1.33333
ZG16	0	0	1	0	1	5	0	6	0	0	3	4	0	0	0	0	0	4	1.33333
ADGB	0	0	2	3	4	14	0	0	0	0	0	1	0	0	0	0	1	0	1.38889
AQP8	3	0	0	7	4	0	0	6	0	0	0	0	1	1	2	0	1	0	1.38889
ATP6V0CP3	0	2	0	12	3	2	0	4	0	0	1	0	0	1	0	0	0	0	1.38889
BREA2	0	1	4	1	1	1	0	2	0	1	0	7	0	1	0	2	1	3	1.38889
C7orf65	2	0	7	0	1	2	2	1	0	0	1	5	1	2	1	0	0	0	1.38889
C9orf106	6	1	0	0	1	0	3	0	0	4	0	2	0	4	3	1	0	0	1.38889
CASR	0	0	1	4	2	7	0	5	0	0	0	0	0	0	3	0	0	3	1.38889
CATSPERB	4	1	4	0	1	7	0	0	1	0	2	3	2	0	0	0	0	0	1.38889
CDH4	0	0	4	1	1	9	1	9	0	0	0	0	0	0	0	0	0	0	1.38889
CMA1	0	0	0	2	1	4	0	0	0	4	6	2	1	0	0	0	2	3	1.38889
CYP3A7	5	0	0	0	2	0	0	0	1	1	0	2	0	2	7	0	2	3	1.38889
CYP3A7-CYP3AP1	0	0	0	0	0	0	1	5	0	1	0	1	3	3	2	1	0	8	1.38889
DBX2	0	0	4	0	2	6	0	2	1	0	1	2	0	2	3	0	0	2	1.38889
DRP2	2	0	3	0	0	13	2	0	0	0	0	2	0	1	0	0	2	0	1.38889
ELMOD1	0	0	3	0	0	5	0	7	0	0	2	1	0	2	0	1	4	0	1.38889
EMX1	3	0	1	1	0	2	0	2	1	0	1	1	0	3	0	3	5	2	1.38889
EVA1A	0	0	0	2	4	3	0	1	4	0	2	0	0	2	0	7	0	0	1.38889
FAM83H	0	0	0	2	0	9	2	12	0	0	0	0	0	0	0	0	0	0	1.38889
FAM90A25P	0	1	0	2	2	4	0	0	5	3	0	4	0	0	0	0	3	1	1.38889
FGF12	3	1	1	4	4	7	0	0	0	0	0	0	1	1	0	1	2	0	1.38889
GABRA1	5	0	3	0	3	10	0	4	0	0	0	0	0	0	0	0	0	0	1.38889
GPR149	1	0	1	0	2	9	0	6	0	0	0	1	0	2	1	1	0	1	1.38889
GPR78	0	0	1	0	5	7	0	10	0	0	0	0	0	0	2	0	0	0	1.38889
GRIN1	0	0	4	1	1	8	0	9	0	0	0	0	0	0	1	0	0	1	1.38889
HIST3H3	0	0	0	0	0	1	0	2	4	0	0	2	1	4	2	0	3	6	1.38889
HORMAD2	1	1	2	0	0	6	1	7	0	0	0	0	2	0	0	0	2	3	1.38889
IL24	0	0	2	0	0	8	0	1	1	0	5	3	0	1	4	0	0	0	1.38889
KCNIP4-IT1	0	0	3	0	4	12	0	5	1	0	0	0	0	0	0	0	0	0	1.38889
KHDC3L	1	0	0	9	1	4	0	4	0	0	0	2	0	0	2	0	1	1	1.38889
KIAA1751	0	0	1	6	1	6	0	11	0	0	0	0	0	0	0	0	0	0	1.38889
KIF25	1	1	5	0	0	13	1	2	0	0	0	1	0	0	0	0	0	1	1.38889
LAMB4	6	0	2	0	1	11	0	5	0	0	0	0	0	0	0	0	0	0	1.38889
LHX6	1	0	1	0	1	5	1	12	0	2	0	0	0	0	0	0	2	0	1.38889
LINC00628	0	0	0	0	0	6	0	4	0	0	6	1	3	0	5	0	0	0	1.38889
LOC100130331	2	0	2	0	0	6	0	1	0	0	0	0	0	1	3	0	10	0	1.38889
LOC100240735	0	1	0	5	1	2	4	1	2	0	3	1	1	0	0	4	0	0	1.38889
LOC100287632	5	0	1	4	0	0	0	0	4	2	0	1	3	1	0	1	0	3	1.38889
LOC100499227	0	0	4	1	3	4	1	8	1	1	0	1	0	0	0	1	0	0	1.38889
LOC100506274	0	0	1	8	0	2	4	0	0	3	0	2	0	2	3	0	0	0	1.38889
LOC284412	1	2	0	5	1	4	1	0	0	1	0	2	0	1	0	0	5	2	1.38889
LOC284798	0	0	0	1	3	10	2	2	0	0	2	1	0	3	1	0	0	0	1.38889
LOC285889	2	2	1	1	0	10	0	0	0	0	0	2	3	0	1	0	2	1	1.38889
LOC645949	0	0	1	3	1	1	1	10	2	0	1	1	0	1	3	0	0	0	1.38889
LOXHD1	0	2	5	0	1	9	0	8	0	0	0	0	0	0	0	0	0	0	1.38889
MACROD2-AS1	0	0	0	0	1	2	0	0	0	2	2	0	2	0	1	3	7	5	1.38889
MAPK15	0	0	1	3	0	3	6	8	1	0	0	0	0	0	0	1	2	0	1.38889
MIR3155A	0	0	0	0	0	0	0	0	2	6	0	2	0	6	4	2	1	2	1.38889
MIR497	2	1	2	2	2	0	0	0	2	0	3	0	0	0	1	4	2	4	1.38889
NCF4	0	0	0	3	0	4	17	0	0	0	0	0	0	0	0	0	1	0	1.38889
NHLH2	0	0	1	0	1	8	0	0	0	0	7	3	4	0	0	1	0	0	1.38889
OSTCP1	1	0	1	0	0	7	0	1	4	0	0	0	1	1	1	2	4	2	1.38889
PLA2G1B	0	0	0	4	4	1	5	2	0	0	0	4	0	0	0	3	1	1	1.38889
PRSS36	0	2	0	4	5	0	2	3	3	0	0	0	1	1	2	2	0	0	1.38889
RAB27B	0	1	0	1	0	6	0	2	0	0	5	2	2	3	0	1	0	2	1.38889
RACGAP1P	2	0	3	0	1	4	1	3	0	0	0	1	0	0	1	2	4	3	1.38889
RNF223	0	0	1	0	0	0	0	22	0	0	1	0	0	0	1	0	0	0	1.38889
RPRM	0	0	4	0	2	0	5	5	0	0	1	0	0	3	0	0	1	4	1.38889
RXRG	0	1	1	0	0	7	7	2	0	0	0	0	0	0	0	5	2	0	1.38889
S100A14	1	1	1	7	0	1	5	0	0	0	3	0	1	4	1	0	0	0	1.38889
2021-09-03	0	0	0	1	0	8	0	10	0	0	4	0	0	0	1	1	0	0	1.38889
SGCG	2	0	0	0	0	4	0	2	0	0	0	1	1	4	1	2	5	3	1.38889
SLC39A2	0	0	1	0	2	0	0	6	0	0	3	5	0	2	0	5	0	1	1.38889
SLC5A5	3	0	3	4	1	3	0	2	0	0	0	2	0	1	2	0	1	3	1.38889
SLC8A2	4	0	3	1	1	4	3	6	0	0	0	0	0	0	3	0	0	0	1.38889
SULT1B1	0	0	0	0	0	0	1	5	0	12	1	1	0	1	1	0	0	3	1.38889
SYNGR3	5	1	0	4	0	2	0	7	0	1	0	0	0	1	1	2	0	1	1.38889
SYT6	2	0	1	1	6	3	0	8	0	1	0	0	0	1	0	0	2	0	1.38889
TEKT5	0	1	1	2	0	0	0	3	0	0	0	1	0	3	0	6	2	6	1.38889
TMCO2	0	0	1	6	0	4	1	2	0	1	0	2	1	2	1	1	0	3	1.38889
TNR	0	0	1	8	3	9	1	1	1	1	0	0	0	0	0	0	0	0	1.38889
TREML2	0	0	0	3	3	5	0	2	1	0	0	2	1	2	4	1	0	1	1.38889
TTLL6	0	0	1	1	1	8	3	5	0	0	0	1	0	1	0	3	1	0	1.38889
UCHL1	5	1	1	2	3	4	3	2	0	0	1	0	0	0	0	2	1	0	1.38889
VWA3B	1	0	2	2	2	9	1	7	0	0	0	0	0	0	0	0	1	0	1.38889
ZDHHC22	0	0	4	3	0	7	0	5	0	0	0	5	1	0	0	0	0	0	1.38889
ACE2	0	0	1	5	0	3	0	6	0	3	1	1	0	1	0	2	0	3	1.44444
ALG1L	0	0	0	3	0	1	1	1	1	0	0	8	2	3	0	1	2	3	1.44444
ARHGAP26-AS1	0	0	3	2	0	1	0	0	3	0	5	2	0	4	2	0	3	1	1.44444
ARL11	0	0	1	3	2	5	0	2	3	0	0	1	2	6	0	1	0	0	1.44444
ART1	0	0	0	1	5	1	0	5	1	0	4	3	3	0	3	0	0	0	1.44444
BEST3	0	0	1	0	1	13	0	0	0	0	5	0	1	0	0	2	0	3	1.44444
C1orf210	8	0	3	0	0	6	0	4	0	0	0	1	0	1	0	2	1	0	1.44444
CCDC175	1	0	1	1	2	4	2	9	2	0	3	0	1	0	0	0	0	0	1.44444
CCR1	0	0	0	0	1	1	7	0	6	0	0	0	0	0	0	0	11	0	1.44444
CCR6	0	2	4	4	1	6	0	1	1	0	0	0	0	2	1	1	2	1	1.44444
CEACAM4	9	0	4	0	0	1	0	5	0	0	0	0	0	1	0	6	0	0	1.44444
CR2	8	0	0	0	0	11	0	0	0	0	0	2	0	3	0	0	0	2	1.44444
CSNK1G2-AS1	4	0	0	0	1	0	0	1	2	0	5	1	3	6	2	1	0	0	1.44444
CYLC2	1	0	4	0	2	8	3	8	0	0	0	0	0	0	0	0	0	0	1.44444
DGCR10	4	1	0	0	1	7	4	4	0	0	0	1	0	0	3	1	0	0	1.44444
DTX1	6	0	0	0	0	3	6	7	0	0	0	1	2	0	1	0	0	0	1.44444
EMC6	0	0	2	3	0	0	0	0	1	0	6	1	0	5	1	6	0	1	1.44444
EPHX3	4	0	0	0	6	2	0	4	0	3	0	1	1	0	0	1	2	2	1.44444
ESRRB	2	0	2	3	0	5	4	4	0	1	0	1	1	0	2	1	0	0	1.44444
FAM162B	0	0	4	0	3	1	1	3	0	0	3	0	0	4	4	0	3	0	1.44444
FAM71F1	1	0	0	11	0	3	0	3	0	1	3	1	0	1	0	0	2	0	1.44444
FCGR3A	0	0	0	0	2	2	4	6	0	5	0	0	0	0	0	0	6	1	1.44444
FCHO1	0	2	3	8	1	3	1	5	0	0	0	1	0	1	0	1	0	0	1.44444
FLJ43681	2	0	0	6	11	2	0	0	0	0	0	1	1	0	0	0	2	1	1.44444
GALNTL6	1	0	3	2	1	2	2	2	2	0	7	0	0	0	1	1	2	0	1.44444
GPR151	0	0	0	0	0	2	0	0	1	3	6	0	2	2	0	7	3	0	1.44444
GZMM	0	0	0	0	1	0	3	2	2	0	7	3	0	2	2	1	3	0	1.44444
HBE1	0	0	3	3	1	4	2	1	1	0	0	4	0	0	6	0	0	1	1.44444
HCG26	0	0	0	5	0	4	3	6	0	2	0	0	1	0	1	0	2	2	1.44444
IFLTD1	3	0	3	0	1	8	0	0	0	0	0	1	0	9	0	1	0	0	1.44444
IL13	0	0	0	5	0	0	2	1	3	0	0	6	0	4	2	1	1	1	1.44444
IL4I1	1	0	2	2	2	5	0	2	0	0	1	5	0	4	1	0	0	1	1.44444
IMPG1	0	0	0	1	0	1	0	0	5	2	1	0	1	3	0	1	9	2	1.44444
KCTD14	5	0	4	1	1	0	2	3	1	0	1	1	0	0	4	1	1	1	1.44444
LILRB1	0	0	1	0	2	2	7	9	0	0	0	0	0	0	1	0	4	0	1.44444
LOC100133957	2	0	2	1	0	0	0	0	0	1	1	7	1	1	3	2	2	3	1.44444
LOC100507632	0	0	0	1	0	10	1	0	0	0	1	0	0	1	0	0	3	9	1.44444
LOC100652999	0	0	0	2	0	0	0	0	5	2	0	3	0	2	5	2	2	3	1.44444
LOC158434	0	2	3	3	1	5	0	0	0	0	0	3	0	1	0	1	3	4	1.44444
LOC285758	2	0	2	0	2	4	0	0	0	2	0	0	0	0	1	0	0	13	1.44444
LOC440970	4	0	2	0	1	12	0	4	0	0	1	0	0	1	0	0	0	1	1.44444
LOC650368	0	0	1	1	5	10	3	1	0	0	0	2	0	1	0	0	1	1	1.44444
MGC15885	0	1	2	1	0	6	5	0	1	0	3	2	1	1	2	0	0	1	1.44444
MIR1284	0	0	0	5	0	3	1	1	1	1	0	3	0	4	2	2	2	1	1.44444
MIR197	0	0	0	0	0	0	0	0	1	0	10	3	5	1	3	2	0	1	1.44444
MIR3688-1	0	0	0	0	0	0	0	0	6	1	8	1	4	3	2	0	1	0	1.44444
MIR92B	0	0	0	1	1	0	0	0	3	3	3	1	1	1	6	5	0	1	1.44444
MLXIPL	0	0	2	0	1	1	0	13	0	1	0	2	0	0	1	3	0	2	1.44444
MMEL1	0	0	2	1	1	5	0	9	0	1	0	2	4	0	0	0	0	1	1.44444
MMP11	1	0	0	2	1	2	3	3	6	1	0	1	2	2	0	0	1	1	1.44444
MZB1	1	0	1	0	2	0	0	1	2	0	2	5	0	1	1	2	0	8	1.44444
NANOG	1	0	0	2	1	1	1	6	1	2	0	0	1	1	3	2	0	4	1.44444
NRON	0	0	2	0	1	6	1	0	4	0	3	0	4	1	0	2	0	2	1.44444
PAK6	1	1	5	0	1	5	3	10	0	0	0	0	0	0	0	0	0	0	1.44444
PDGFB	0	0	0	1	0	4	2	2	0	1	0	0	0	0	0	0	16	0	1.44444
PGBD5	3	2	0	1	1	7	1	0	1	1	3	0	0	0	0	4	2	0	1.44444
PPP2R2C	0	0	0	0	0	15	0	5	0	0	0	0	0	0	5	0	0	1	1.44444
PTGDR	0	0	0	0	0	3	16	0	0	0	0	0	0	1	0	1	5	0	1.44444
ROPN1L	0	2	0	2	2	4	0	3	0	0	5	2	1	1	0	2	0	2	1.44444
RPL31P11	5	0	2	2	3	7	1	2	0	0	0	0	0	0	1	1	1	1	1.44444
SCGB2B2	2	0	1	3	1	0	1	6	0	0	0	4	0	0	0	3	3	2	1.44444
SCT	2	1	0	1	3	0	0	2	0	2	2	4	0	0	5	1	2	1	1.44444
SEC14L5	9	0	3	1	1	4	0	4	0	1	1	0	0	0	0	1	0	1	1.44444
SIX3	2	0	2	1	0	5	4	10	0	0	1	0	0	0	1	0	0	0	1.44444
SLC1A6	1	0	0	3	1	10	0	11	0	0	0	0	0	0	0	0	0	0	1.44444
SNORA51	0	1	1	0	8	5	2	0	0	4	0	0	2	1	0	1	0	1	1.44444
SNORD114-6	0	0	0	0	0	0	0	0	1	2	1	2	2	1	2	8	0	7	1.44444
SNORD116-14	1	0	0	0	0	0	0	1	2	2	1	3	1	9	0	3	1	2	1.44444
SNORD121B	1	0	0	2	1	1	0	0	2	0	5	3	3	1	4	0	1	2	1.44444
SNORD1A	0	0	0	0	0	0	1	2	2	3	3	6	0	0	2	4	1	2	1.44444
SNORD93	0	0	0	2	1	2	1	1	2	1	0	1	3	1	1	3	4	3	1.44444
SPDYE6	0	0	0	2	0	0	2	0	1	6	0	5	1	3	2	2	1	1	1.44444
SRCRB4D	5	0	3	1	1	6	1	3	0	0	0	0	2	1	0	0	3	0	1.44444
ST8SIA3	1	0	4	0	0	17	0	4	0	0	0	0	0	0	0	0	0	0	1.44444
T	2	0	2	1	4	4	0	5	1	0	2	0	4	0	1	0	0	0	1.44444
TMEM89	12	1	1	5	0	1	0	6	0	0	0	0	0	0	0	0	0	0	1.44444
TPBGL	2	3	0	5	6	0	0	7	0	0	0	0	0	3	0	0	0	0	1.44444
TRIM72	5	0	2	0	0	1	0	3	2	0	6	0	0	1	5	0	1	0	1.44444
TRPV5	0	1	1	1	2	14	2	4	0	0	0	1	0	0	0	0	0	0	1.44444
UGT8	0	1	0	0	0	5	0	4	0	1	0	2	2	6	4	0	1	0	1.44444
ZBED3-AS1	0	0	0	4	1	4	0	4	2	0	0	0	1	3	0	2	2	3	1.44444
A4GNT	1	0	0	7	0	3	0	3	1	3	2	1	0	0	1	0	3	2	1.5
ABCC11	1	0	5	0	0	12	1	2	0	0	2	0	0	0	0	0	0	4	1.5
ADAM33	3	0	4	0	2	5	5	3	3	0	0	0	0	0	0	0	2	0	1.5
ASB11	5	0	0	0	1	4	2	0	0	1	0	4	0	0	0	9	1	0	1.5
BCAR4	0	0	0	1	3	9	0	0	2	0	4	0	0	2	0	0	0	6	1.5
C16orf89	0	5	2	2	1	1	1	5	3	2	0	2	0	0	2	0	1	0	1.5
C8orf44-SGK3	5	1	2	3	3	2	3	1	0	1	0	0	1	2	1	0	0	2	1.5
CACNA2D3-AS1	0	0	2	0	0	9	0	0	8	2	1	3	0	1	0	0	1	0	1.5
CACNG2	3	0	3	0	0	12	0	9	0	0	0	0	0	0	0	0	0	0	1.5
CADM2	1	2	0	0	0	8	2	10	0	0	3	1	0	0	0	0	0	0	1.5
CCDC162P	6	0	3	1	0	10	0	1	0	0	1	0	1	3	0	1	0	0	1.5
CCNB3	1	1	0	4	2	4	4	3	0	0	0	1	0	4	0	2	0	1	1.5
CD28	0	0	2	1	1	7	1	2	3	1	0	0	0	2	2	0	5	0	1.5
CLCA1	1	0	2	1	1	12	0	6	0	0	0	0	0	1	0	0	3	0	1.5
CLECL1	4	1	1	5	1	6	1	2	0	0	0	0	2	3	0	1	0	0	1.5
CPLX4	0	0	2	1	5	8	0	2	1	0	0	4	3	0	0	0	0	1	1.5
CPNE9	4	2	1	2	2	6	1	0	1	0	0	1	1	0	2	2	1	1	1.5
FAM131B	0	1	3	1	0	7	0	0	2	0	1	2	8	0	0	0	2	0	1.5
FCRL6	4	0	1	3	5	7	0	2	1	0	1	1	0	1	1	0	0	0	1.5
GABARAPL3	3	1	5	2	1	3	0	3	1	0	1	2	0	1	1	0	0	3	1.5
GAGE10	0	0	5	0	3	4	2	2	2	0	0	0	2	0	0	5	0	2	1.5
GCGR	2	0	5	0	3	4	1	6	0	0	1	0	0	0	1	4	0	0	1.5
GPR83	0	0	3	0	0	8	1	1	3	0	0	0	2	1	1	1	2	4	1.5
HCK	0	0	0	0	1	6	9	4	6	0	0	0	0	0	0	0	1	0	1.5
HNF4G	0	0	1	1	0	12	0	0	1	0	2	0	2	4	1	1	0	2	1.5
HRC	0	0	0	0	3	8	8	3	0	0	0	0	0	0	2	2	0	1	1.5
HSD3B2	0	0	0	3	3	5	0	2	0	1	0	2	2	0	2	0	4	3	1.5
HYAL4	5	0	0	1	2	9	0	0	1	0	0	1	0	0	0	7	0	1	1.5
IGLON5	2	1	2	0	0	3	2	7	2	0	0	0	0	1	2	3	2	0	1.5
IL25	0	3	2	3	2	2	0	1	2	0	4	0	0	2	1	1	4	0	1.5
KLC3	0	0	1	7	1	1	2	2	0	1	2	1	1	3	0	0	2	3	1.5
KLHL33	0	0	0	0	0	6	1	7	0	1	1	0	0	1	0	2	6	2	1.5
LOC283710	2	2	4	3	2	1	0	1	6	0	0	0	0	1	2	3	0	0	1.5
MIR1245A	0	0	0	2	1	0	0	0	4	1	0	2	3	0	2	9	2	1	1.5
MIR3128	0	0	0	0	0	1	0	0	1	1	3	1	2	6	0	4	1	7	1.5
MIR3606	0	0	1	3	2	0	2	4	1	0	0	0	0	0	2	3	9	0	1.5
MIR5094	0	0	0	0	0	2	0	1	0	6	0	4	1	4	1	2	2	4	1.5
MMP28	0	0	1	1	1	5	4	12	1	0	0	0	0	1	0	0	1	0	1.5
MYEOV	0	0	0	0	4	4	0	7	1	1	1	1	2	0	4	1	0	1	1.5
MYH8	1	0	2	0	1	15	0	5	0	0	0	1	0	0	0	2	0	0	1.5
NCAN	1	0	3	7	0	11	0	5	0	0	0	0	0	0	0	0	0	0	1.5
NCR2	1	1	2	2	1	3	0	3	2	0	2	3	2	2	1	1	1	0	1.5
NYAP2	0	0	3	2	0	4	3	2	2	0	2	0	4	0	3	2	0	0	1.5
OR7E12P	0	1	1	4	2	7	1	0	0	0	3	3	3	0	0	1	0	1	1.5
OTC	0	0	1	1	17	2	0	4	1	0	0	0	0	1	0	0	0	0	1.5
PARP15	0	0	0	2	1	10	4	0	0	0	0	0	1	3	0	2	2	2	1.5
PATE4	2	1	5	2	0	2	0	0	0	1	0	2	1	4	0	0	3	4	1.5
PAX2	3	1	1	2	2	4	0	12	0	0	0	0	0	1	0	0	0	1	1.5
PCDHA4	0	0	0	0	1	3	0	0	6	1	0	3	2	3	1	2	0	5	1.5
PCDHA7	0	1	0	3	0	4	0	7	2	3	0	1	0	1	1	2	2	0	1.5
PPP1R17	1	1	1	2	0	9	0	4	0	0	4	0	0	0	0	3	2	0	1.5
PRB1	0	0	0	5	0	0	0	2	5	1	0	1	5	3	1	3	0	1	1.5
PRR4	11	0	0	1	1	2	8	0	0	3	0	0	0	1	0	0	0	0	1.5
PYY	0	0	2	4	2	1	0	9	2	0	0	3	0	1	1	0	0	2	1.5
RASAL1	4	1	1	1	0	5	0	15	0	0	0	0	0	0	0	0	0	0	1.5
RTP3	0	0	1	0	3	2	0	0	0	0	0	1	0	1	9	3	0	7	1.5
SAMD13	0	2	0	3	0	5	2	0	1	0	0	3	1	1	1	4	4	0	1.5
SEMA6B	1	0	1	0	0	0	6	7	1	1	0	1	0	0	5	0	3	1	1.5
SHBG	8	0	1	3	2	0	2	3	1	1	0	0	0	2	2	1	0	1	1.5
SLC29A4	1	0	0	2	3	4	0	5	0	0	1	3	0	1	0	4	0	3	1.5
SNORA38B	0	0	0	0	0	0	0	0	2	4	2	2	3	7	2	1	2	2	1.5
SNORA71C	0	0	0	0	0	0	0	0	0	7	0	1	5	3	5	3	0	3	1.5
SNORD110	0	0	2	0	0	0	0	0	5	0	4	5	0	2	2	2	2	3	1.5
SNORD114-11	4	0	0	0	0	0	0	0	3	2	1	1	3	1	0	3	0	9	1.5
SNORD116-18	0	0	0	0	0	0	1	0	1	2	2	3	2	6	0	8	0	2	1.5
SNORD1B	3	0	3	0	1	1	4	7	0	0	0	3	0	2	1	1	1	0	1.5
SNORD66	0	0	1	0	0	0	0	0	5	2	5	1	2	1	3	1	4	2	1.5
ST3GAL6-AS1	0	0	0	3	1	0	2	6	0	3	1	4	1	4	0	0	1	1	1.5
TBX1	1	0	0	2	2	4	8	5	0	0	0	0	2	0	2	1	0	0	1.5
TMEM51	0	0	0	2	2	0	2	4	2	2	1	2	1	2	1	3	3	0	1.5
TNFRSF17	2	1	0	1	2	2	2	0	0	4	0	0	3	6	0	2	0	2	1.5
UNC5D	6	0	1	0	3	13	0	4	0	0	0	0	0	0	0	0	0	0	1.5
USHBP1	0	0	0	0	1	5	0	7	0	0	0	1	1	0	1	2	7	2	1.5
VGF	1	0	1	0	1	0	0	14	0	1	3	1	0	0	0	0	3	2	1.5
WNT8A	0	1	2	2	2	6	2	0	1	0	0	3	0	3	0	0	3	2	1.5
ZSCAN10	5	0	0	1	0	4	0	12	0	1	0	1	0	1	0	0	1	1	1.5
ATP13A5	4	3	1	2	2	6	1	5	0	0	2	0	0	0	0	0	0	2	1.55556
C17orf105	2	0	0	2	0	2	0	0	0	1	6	3	2	0	5	3	2	0	1.55556
C4orf51	0	1	1	0	0	3	0	1	1	1	6	1	1	0	0	7	3	2	1.55556
C9	1	0	5	4	1	4	0	0	1	1	0	2	3	0	0	1	1	4	1.55556
CA7	0	1	0	0	0	11	0	6	0	0	0	0	0	6	0	0	1	3	1.55556
CDH15	3	0	5	0	0	2	0	10	0	0	1	0	0	3	2	0	0	2	1.55556
CHRM4	0	2	0	3	0	1	3	0	0	1	2	1	4	0	2	5	4	0	1.55556
CLGN	0	0	3	0	1	1	0	1	2	0	1	1	3	8	1	6	0	0	1.55556
DUSP27	0	0	1	0	0	8	0	10	0	0	0	0	0	0	0	7	2	0	1.55556
ELOVL3	1	0	1	2	0	0	0	0	4	1	2	2	0	5	1	6	0	3	1.55556
EPHA10	1	0	2	1	2	14	2	6	0	0	0	0	0	0	0	0	0	0	1.55556
EPHA8	0	0	1	0	3	5	0	10	0	1	0	5	0	1	2	0	0	0	1.55556
ERP27	0	0	1	0	3	12	0	6	0	0	0	2	0	1	2	0	1	0	1.55556
F12	4	0	1	9	2	2	1	1	0	4	0	0	0	1	0	0	1	2	1.55556
FAM169B	2	0	8	0	0	5	0	10	0	1	0	0	0	1	0	0	0	1	1.55556
FAM188B	1	1	0	2	5	0	1	2	3	4	3	1	0	1	0	1	2	1	1.55556
FAM92A1P2	2	0	0	3	1	1	4	3	1	0	1	0	1	3	0	1	3	4	1.55556
FLJ36000	3	0	1	8	2	5	0	8	0	0	1	0	0	0	0	0	0	0	1.55556
FLJ39051	0	0	1	0	2	0	6	7	1	0	1	4	0	3	0	0	3	0	1.55556
FSHR	0	0	5	2	0	7	0	1	0	9	2	0	0	0	2	0	0	0	1.55556
FTH1P3	2	0	1	3	2	2	1	1	1	4	1	0	0	0	7	0	2	1	1.55556
GABRR1	0	1	2	2	1	14	0	1	0	2	0	1	0	0	1	0	0	3	1.55556
GIPC3	5	0	0	2	3	0	1	0	2	1	1	0	3	3	0	1	4	2	1.55556
HRASLS	1	0	0	2	1	0	0	2	2	1	0	3	3	2	4	7	0	0	1.55556
HSPA7	3	0	0	0	1	9	3	0	1	1	0	0	0	4	2	2	0	2	1.55556
INSRR	0	0	1	2	0	11	1	12	0	0	0	0	0	1	0	0	0	0	1.55556
KCTD8	0	0	0	2	3	2	0	3	3	1	8	4	0	2	0	0	0	0	1.55556
KIAA0408	0	2	1	1	0	1	2	2	2	1	0	0	0	6	5	2	2	1	1.55556
KRTDAP	0	3	0	9	4	5	0	0	0	1	0	0	0	2	0	1	1	2	1.55556
LINC00200	0	0	0	3	0	6	0	0	0	0	1	11	0	1	0	0	6	0	1.55556
LINC00853	0	1	0	7	1	3	0	7	1	0	0	0	0	0	0	4	2	2	1.55556
LOC100128787	0	0	1	1	0	3	0	1	3	1	5	0	5	3	1	3	0	1	1.55556
LOC100287879	0	0	1	2	2	4	2	0	2	0	0	2	0	1	5	2	4	1	1.55556
LOC151475	2	1	3	0	0	4	0	3	0	1	1	4	3	1	0	1	3	1	1.55556
MEIG1	1	6	0	1	4	0	5	2	1	1	0	0	0	2	1	0	4	0	1.55556
MIR15B	0	0	0	0	0	0	0	0	4	1	1	5	0	0	12	3	0	2	1.55556
MIR221	2	0	0	2	6	1	2	3	3	2	3	1	2	0	0	1	0	0	1.55556
MIR29B1	4	0	1	4	1	9	0	0	0	1	2	0	0	0	6	0	0	0	1.55556
MIR3607	0	0	0	0	0	4	0	0	0	3	5	1	2	4	1	2	2	4	1.55556
MIR365A	0	0	0	0	1	0	1	0	2	0	6	2	2	5	4	1	4	0	1.55556
MIR4305	0	0	0	0	0	0	0	0	5	1	0	7	3	5	0	3	0	4	1.55556
MIR5010	0	1	0	0	0	0	0	0	4	2	2	0	0	0	9	1	7	2	1.55556
MIR548AE2	0	0	0	0	0	0	0	0	2	10	1	3	0	3	0	2	3	4	1.55556
MUC22	0	0	4	2	3	15	0	1	0	0	0	0	0	2	0	0	1	0	1.55556
MYH4	0	0	2	0	5	12	0	2	0	3	0	0	0	0	2	0	1	1	1.55556
NAP1L6	0	0	1	0	0	2	2	0	4	2	1	1	0	12	0	2	0	1	1.55556
NAPSB	4	1	3	7	0	0	2	7	0	1	0	0	0	2	0	0	1	0	1.55556
NOX5	3	0	0	2	0	8	2	6	0	1	0	0	3	1	0	0	2	0	1.55556
NPTX1	0	0	2	7	1	5	0	5	1	2	0	0	0	1	1	1	0	2	1.55556
OR1B1	0	0	0	0	1	3	0	1	1	1	3	4	0	3	5	0	3	3	1.55556
PCSK9	0	0	2	1	0	5	0	15	0	0	0	1	1	1	0	1	1	0	1.55556
PLG	3	0	0	3	0	10	0	5	2	0	0	4	1	0	0	0	0	0	1.55556
SIM1	1	0	6	0	1	11	0	4	0	0	0	0	0	3	0	2	0	0	1.55556
SLC38A11	0	1	0	4	3	2	0	0	0	1	0	2	1	3	1	5	5	0	1.55556
SLC6A13	0	0	1	5	2	3	2	4	0	1	0	6	1	0	0	3	0	0	1.55556
SLCO1A2	2	0	2	0	2	11	2	9	0	0	0	0	0	0	0	0	0	0	1.55556
SMKR1	0	0	0	5	4	0	0	2	1	0	2	0	3	3	0	3	4	1	1.55556
SNORD113-9	0	0	0	0	0	0	0	0	1	2	0	4	0	1	3	8	4	5	1.55556
SNORD56B	0	0	0	0	0	0	0	0	3	2	2	3	3	6	1	0	4	4	1.55556
SNORD57	3	1	5	1	3	0	0	2	4	1	1	0	0	0	6	0	0	1	1.55556
TCTEX1D1	0	1	0	0	1	4	0	0	2	4	6	2	2	0	2	0	4	0	1.55556
TFAMP1	1	2	3	1	3	5	2	0	1	0	3	3	0	0	0	3	1	0	1.55556
TMEM174	0	0	1	1	0	3	1	3	1	2	0	1	3	2	2	1	5	2	1.55556
ANKRD22	0	0	0	0	7	9	0	0	0	0	2	0	0	3	1	1	1	5	1.61111
ANKRD30BP3	0	1	0	2	0	5	1	2	2	3	2	1	5	0	2	0	2	1	1.61111
AQP9	0	0	2	0	0	10	1	0	0	11	1	0	2	1	0	0	0	1	1.61111
ATP6V1B1	0	0	0	11	0	4	3	0	2	1	0	5	0	0	0	0	0	3	1.61111
BIK	3	0	4	3	1	0	1	0	3	2	4	2	0	0	0	2	1	3	1.61111
C17orf61-PLSCR3	0	0	0	0	0	2	0	0	1	2	1	4	0	7	3	2	0	7	1.61111
C3orf72	2	1	0	1	2	5	0	12	2	0	1	0	1	2	0	0	0	0	1.61111
C7orf57	0	0	0	7	0	4	3	3	0	0	1	1	2	2	2	2	2	0	1.61111
CASQ2	0	0	2	2	1	3	2	0	0	0	0	0	0	0	0	8	11	0	1.61111
CCIN	1	0	3	1	1	0	1	0	0	1	1	1	0	7	7	1	1	3	1.61111
CD8A	0	1	0	0	1	9	5	3	5	3	0	0	1	0	0	1	0	0	1.61111
CDC14C	0	0	1	0	0	9	0	7	0	0	2	1	0	4	0	0	3	2	1.61111
CELA2A	3	0	0	0	3	1	2	5	2	0	4	0	0	1	4	1	0	3	1.61111
CLCA2	0	0	1	0	3	2	0	0	1	0	11	4	0	1	3	3	0	0	1.61111
COX6B2	0	0	1	0	2	2	1	0	10	0	0	3	0	2	4	1	2	1	1.61111
CTRC	5	0	0	4	0	3	1	0	0	0	8	1	3	0	4	0	0	0	1.61111
CXCL13	6	2	4	2	0	5	1	2	0	0	0	0	0	3	2	1	1	0	1.61111
CYP21A1P	0	0	3	0	1	0	1	0	0	0	0	1	1	3	6	0	5	8	1.61111
CYP4A11	3	0	1	0	0	4	8	3	0	0	0	3	0	0	2	1	0	4	1.61111
DEPDC1	0	0	3	0	1	3	1	2	1	0	0	7	0	0	0	1	0	10	1.61111
DGKB	0	3	0	0	3	7	0	8	2	0	2	0	0	0	0	3	1	0	1.61111
EYA2	5	1	1	2	1	2	4	7	0	1	0	0	0	1	0	0	3	1	1.61111
FABP5P3	2	0	2	9	0	4	0	1	1	1	1	3	0	2	0	0	2	1	1.61111
FCGR2B	0	0	6	0	3	5	10	0	0	0	0	0	0	0	1	0	3	1	1.61111
FGD3	0	0	1	5	1	7	1	6	1	0	1	1	0	4	0	0	0	1	1.61111
FGF23	0	1	0	1	1	6	0	0	1	0	1	4	4	0	6	1	0	3	1.61111
FLJ11235	7	0	0	2	4	3	2	1	2	1	1	1	2	0	0	1	2	0	1.61111
FLJ21408	2	2	1	5	2	4	0	4	0	1	0	2	0	0	1	2	2	1	1.61111
FOLR1	7	4	3	4	1	3	0	2	0	0	2	0	0	0	2	0	1	0	1.61111
FOXG1	0	4	0	3	3	3	2	4	1	0	2	0	3	0	1	2	0	1	1.61111
FUT1	0	1	2	4	1	7	5	6	0	0	0	1	0	0	0	1	1	0	1.61111
GAL3ST3	4	0	1	0	1	1	0	4	2	1	0	0	0	6	0	2	1	6	1.61111
GLRA2	0	0	0	0	2	1	4	8	0	0	5	1	0	0	0	3	2	3	1.61111
GPR110	0	0	0	7	5	14	0	0	1	0	0	0	1	1	0	0	0	0	1.61111
GRB7	2	0	1	3	8	3	2	5	0	0	0	0	0	0	2	3	0	0	1.61111
ILDR1	1	0	2	0	1	10	0	6	4	0	4	0	1	0	0	0	0	0	1.61111
ITGAD	0	1	4	2	1	4	0	10	0	0	0	4	0	1	0	2	0	0	1.61111
LINC00278	0	0	0	0	0	0	5	2	2	2	0	0	0	0	5	1	7	5	1.61111
LOC100132891	0	0	1	0	1	2	0	0	6	5	4	0	0	2	1	4	3	0	1.61111
LOC255167	0	1	4	5	4	7	0	4	0	0	1	0	0	0	0	2	0	1	1.61111
LOC338963	2	1	2	0	0	1	3	11	0	0	2	2	1	0	0	2	0	2	1.61111
LOC401463	0	0	2	1	2	6	1	0	2	2	6	0	0	1	0	0	1	5	1.61111
LOC401980	0	0	4	6	3	3	1	4	0	1	1	0	2	2	0	0	1	1	1.61111
LRRC36	1	0	3	4	1	10	0	3	0	0	0	3	0	0	0	4	0	0	1.61111
MIR4312	0	0	0	0	0	4	1	0	4	2	6	3	0	0	3	0	4	2	1.61111
MIR4427	9	0	2	3	0	0	0	1	0	5	2	0	2	0	4	1	0	0	1.61111
MIR4441	0	0	0	0	0	0	5	6	0	5	2	0	1	2	7	0	0	1	1.61111
MIR4526	0	0	1	0	0	0	0	1	2	1	3	2	5	0	0	5	8	1	1.61111
MIR4755	0	0	0	0	0	0	0	0	1	1	21	2	2	1	0	0	0	1	1.61111
MIR505	0	0	0	0	2	1	0	0	4	3	6	2	2	2	2	0	0	5	1.61111
NFE2	7	0	0	3	3	3	0	3	0	0	0	2	0	1	1	5	0	1	1.61111
NUGGC	0	0	1	1	2	9	0	13	1	0	0	0	0	1	0	0	1	0	1.61111
PCDHA5	4	0	3	0	1	8	4	2	4	1	0	0	0	0	0	0	0	2	1.61111
PLP1	0	1	1	5	3	1	3	0	3	2	0	0	0	2	3	1	3	1	1.61111
RASGRF1	3	0	3	1	1	10	0	8	0	0	0	0	0	1	0	2	0	0	1.61111
RDH16	0	0	0	2	6	6	5	1	0	1	1	1	1	3	0	0	1	1	1.61111
S100A7	8	0	2	0	5	1	1	9	0	0	0	1	0	0	1	0	0	1	1.61111
SAMD10	3	1	3	0	0	3	3	10	0	0	0	0	3	0	1	0	2	0	1.61111
SBK1	0	0	2	4	5	5	0	3	1	0	1	0	0	0	0	0	7	1	1.61111
SCTR	2	2	2	4	0	8	0	4	1	0	1	3	0	1	0	1	0	0	1.61111
SECTM1	3	0	1	6	1	3	1	8	2	0	0	0	0	1	2	0	1	0	1.61111
SELV	2	0	2	4	2	3	3	2	5	0	1	0	0	0	3	2	0	0	1.61111
SIGLEC16	0	1	1	0	0	2	0	4	0	1	0	6	0	3	2	4	0	5	1.61111
SIRPB1	11	2	2	6	0	0	3	0	0	0	0	0	0	4	0	1	0	0	1.61111
SIT1	0	1	0	4	5	1	1	6	0	0	2	1	0	1	2	2	0	3	1.61111
SLC5A1	0	0	6	0	1	15	3	3	0	0	1	0	0	0	0	0	0	0	1.61111
SLCO5A1	0	0	3	1	0	6	0	5	1	2	2	0	0	2	1	0	3	3	1.61111
SMYD1	0	0	1	0	1	14	0	1	0	0	0	0	0	0	0	12	0	0	1.61111
SNORA47	0	0	0	0	1	0	2	1	4	1	1	1	1	3	0	5	2	7	1.61111
SNORD28	0	0	0	0	1	0	0	0	2	5	1	3	1	3	7	6	0	0	1.61111
TAS2R40	0	0	1	1	1	3	0	3	0	2	4	5	0	0	0	4	2	3	1.61111
TEKT4	2	1	6	1	10	4	1	1	0	0	0	0	0	0	1	0	0	2	1.61111
TFAP2B	0	1	4	1	1	8	4	3	1	2	1	1	0	0	0	2	0	0	1.61111
TNFSF8	0	0	7	1	0	14	0	0	2	0	0	0	0	0	2	0	1	2	1.61111
TRHDE	0	0	0	1	4	12	0	7	0	0	1	0	0	0	1	2	1	0	1.61111
TUBA3D	3	1	0	2	0	3	1	1	1	0	1	5	3	4	0	0	0	4	1.61111
TUBA4B	1	0	1	2	0	0	0	7	0	0	3	0	0	4	4	5	0	2	1.61111
ZNF295-AS1	1	0	0	4	4	1	1	0	1	8	2	0	0	2	2	0	2	1	1.61111
ZNF556	0	0	2	6	0	9	0	0	0	1	0	1	0	7	1	1	1	0	1.61111
A1BG-AS1	1	3	0	1	0	2	2	0	0	3	1	8	2	3	2	0	1	1	1.66667
ACOXL	0	0	0	4	1	8	4	3	3	0	0	0	0	4	0	1	0	2	1.66667
ACY1	1	0	4	7	0	0	1	5	0	0	2	2	1	0	1	0	4	2	1.66667
ADAM28	0	0	0	1	0	8	0	0	0	1	0	3	3	1	0	4	1	8	1.66667
C15orf59	0	2	1	1	0	2	1	1	7	0	0	2	4	0	0	6	3	0	1.66667
C9orf163	0	0	0	1	2	5	2	1	0	0	3	2	0	6	7	1	0	0	1.66667
CACNA1G-AS1	0	0	0	6	1	2	0	4	2	0	4	1	0	6	2	1	1	0	1.66667
CCDC135	0	2	3	0	2	7	0	11	1	0	3	1	0	0	0	0	0	0	1.66667
CD300C	0	0	4	1	0	5	2	4	3	3	2	0	2	0	1	3	0	0	1.66667
CERKL	0	0	0	6	4	3	0	1	1	0	2	2	0	3	1	3	2	2	1.66667
CHRNA2	0	0	0	1	2	9	0	7	0	2	0	2	0	0	4	2	0	1	1.66667
CLEC1A	0	0	0	0	1	5	3	4	5	3	0	0	0	0	1	0	8	0	1.66667
CLRN1	0	0	0	5	3	5	0	2	0	0	0	6	1	1	2	0	4	1	1.66667
COL4A2-AS1	2	0	2	1	2	0	2	0	5	3	5	1	1	1	2	2	0	1	1.66667
CYP2C9	0	0	0	0	23	6	0	0	0	0	0	0	0	0	0	0	1	0	1.66667
DACT3-AS1	0	1	0	0	2	4	3	5	0	2	2	2	1	3	1	1	3	0	1.66667
DKFZp451B082	0	0	1	2	2	9	6	7	0	0	0	0	1	0	0	1	0	1	1.66667
DOK2	2	0	2	0	1	1	16	2	3	0	0	0	1	0	0	0	2	0	1.66667
EN1	2	1	3	3	1	1	3	8	0	0	0	0	1	0	0	0	7	0	1.66667
FAM183B	0	1	0	6	1	9	0	5	1	1	0	1	0	0	0	2	2	1	1.66667
FAM209A	0	1	0	8	0	3	0	0	0	1	0	5	7	0	1	2	0	2	1.66667
FAM26E	1	0	0	0	1	3	4	0	0	1	0	1	0	6	1	1	6	5	1.66667
FGF10	0	0	0	2	0	1	0	0	2	1	1	1	2	3	1	0	10	6	1.66667
FLJ16341	1	0	4	0	2	4	0	10	3	0	0	0	0	0	1	2	0	3	1.66667
FLJ35946	0	0	3	0	0	5	0	6	1	2	1	4	0	4	0	1	1	2	1.66667
FLT3	6	1	0	1	3	14	1	2	0	0	0	0	0	0	1	1	0	0	1.66667
FMN2	2	0	1	5	1	11	0	5	0	1	1	0	0	0	0	0	3	0	1.66667
G6PC	3	0	1	3	0	14	0	7	0	0	0	0	0	1	0	0	1	0	1.66667
GADL1	0	2	1	0	0	16	0	0	0	1	3	0	0	0	2	3	2	0	1.66667
GCM1	7	0	0	4	2	6	1	4	0	2	0	0	3	0	0	0	1	0	1.66667
GDPD2	2	0	2	1	1	4	0	0	7	0	2	5	1	3	2	0	0	0	1.66667
GNG4	0	0	0	5	0	14	0	4	0	0	2	2	2	0	0	0	0	1	1.66667
GRM5	0	0	7	0	0	15	0	1	1	0	0	3	0	0	0	2	1	0	1.66667
IDH1-AS1	0	0	0	10	1	1	1	5	1	2	0	0	0	1	2	2	2	2	1.66667
IL1RL1	0	0	4	0	1	12	0	0	0	2	0	0	4	0	7	0	0	0	1.66667
IL21R-AS1	7	0	3	3	0	7	0	0	0	0	1	0	0	2	3	0	3	1	1.66667
INHBC	0	0	5	4	1	4	0	4	0	1	7	1	1	0	0	1	1	0	1.66667
IYD	0	0	1	1	1	15	0	5	0	1	2	1	2	0	1	0	0	0	1.66667
KCNH2	0	0	1	1	6	8	0	9	2	0	1	0	0	0	0	0	0	2	1.66667
KCNJ16	0	0	1	0	1	17	0	3	0	3	1	1	0	1	1	0	0	1	1.66667
KLHL6	1	2	2	0	2	14	1	3	1	1	0	0	0	1	0	0	2	0	1.66667
LGALS12	1	0	2	2	0	6	0	2	1	2	0	1	1	1	6	0	0	5	1.66667
LOC100128770	1	0	2	1	2	9	0	5	2	0	3	2	1	0	2	0	0	0	1.66667
LOC100128946	2	0	1	1	4	8	0	13	0	0	0	0	0	0	0	0	0	1	1.66667
LOC389791	0	1	0	0	0	9	1	8	1	0	2	1	0	3	4	0	0	0	1.66667
LOC644189	2	1	1	5	1	6	0	6	2	0	0	1	1	0	2	1	1	0	1.66667
LOC653712	0	1	1	1	0	1	0	1	2	1	2	2	0	6	3	4	0	5	1.66667
LRRC25	3	2	6	0	0	9	0	6	0	0	0	0	0	0	0	0	3	1	1.66667
LRRC33	1	0	2	1	1	3	4	7	1	0	0	1	0	0	0	2	7	0	1.66667
LRRC4C	0	0	3	2	4	4	10	1	0	0	0	0	0	2	0	0	4	0	1.66667
MIR194-1	0	0	3	0	0	0	0	0	0	5	0	5	5	1	3	4	2	2	1.66667
MIR199A1	0	2	0	4	1	0	3	9	0	0	1	2	0	2	2	2	0	2	1.66667
MIR4473	0	0	0	0	0	0	2	0	4	4	3	4	0	4	2	0	1	6	1.66667
MS4A4A	0	0	2	1	1	5	17	0	0	3	0	0	0	0	0	0	1	0	1.66667
MYADML2	1	0	0	1	3	0	0	3	2	1	2	4	0	5	3	4	0	1	1.66667
MYT1L	2	0	3	2	2	11	4	4	0	0	1	0	0	0	0	0	0	1	1.66667
NKAIN1	4	0	0	1	2	4	4	4	1	0	0	0	0	3	3	0	4	0	1.66667
OPRM1	3	1	2	0	2	18	0	4	0	0	0	0	0	0	0	0	0	0	1.66667
OR2A25	2	0	2	2	1	5	1	3	4	0	0	1	2	0	0	3	3	1	1.66667
OR2A5	0	3	0	1	3	1	0	5	1	0	0	0	3	0	2	3	2	6	1.66667
OR51B4	0	0	1	1	0	3	0	1	0	2	0	7	0	0	4	1	4	6	1.66667
PAX7	7	0	0	1	2	6	1	10	0	0	0	0	0	0	0	3	0	0	1.66667
PSORS1C2	1	0	1	2	0	2	0	1	2	0	1	2	1	3	3	0	2	9	1.66667
PTTG3P	0	0	0	0	0	2	0	0	4	2	3	3	1	5	1	1	7	1	1.66667
RNU5F-1	0	0	2	0	0	1	1	1	0	2	0	3	1	5	5	4	2	3	1.66667
RS1	0	0	2	4	2	3	0	5	1	0	0	1	3	3	0	4	1	1	1.66667
SCGB2B3P	1	2	2	0	0	0	0	3	1	2	3	3	0	0	5	1	1	6	1.66667
SNORD114-29	0	0	1	0	0	0	1	0	0	0	0	5	3	4	2	5	1	8	1.66667
SNORD116-22	0	0	2	0	2	0	0	0	2	4	1	1	1	2	4	2	5	4	1.66667
SNORD51	0	0	0	0	0	0	0	0	0	4	1	0	5	1	10	3	3	3	1.66667
SOX10	0	0	0	3	0	2	3	11	0	1	3	0	0	0	3	0	3	1	1.66667
SPIN2A	5	1	0	2	0	0	3	4	1	1	0	0	0	1	0	6	6	0	1.66667
SPINT4	0	0	0	8	0	6	0	0	1	1	1	2	3	0	0	3	5	0	1.66667
SPTA1	1	0	4	2	2	19	0	1	0	0	1	0	0	0	0	0	0	0	1.66667
TEX29	0	0	6	3	3	0	2	0	1	2	0	3	0	2	5	0	1	2	1.66667
TIGD3	3	0	1	4	2	1	3	9	0	0	0	1	0	2	0	1	2	1	1.66667
TMC8	2	2	1	2	3	4	0	8	1	0	0	1	0	1	0	1	1	3	1.66667
TMEM132D	0	0	4	2	3	8	2	8	0	0	0	3	0	0	0	0	0	0	1.66667
TSPAN16	0	0	1	4	0	2	0	3	1	1	1	4	0	3	5	0	1	4	1.66667
UNC45B	0	0	1	2	2	11	0	9	0	0	0	0	0	0	0	4	0	1	1.66667
AMHR2	1	1	1	4	3	3	0	5	0	0	0	2	1	0	3	1	3	3	1.72222
ANKRD1	3	1	2	0	0	4	1	4	0	0	0	2	0	1	0	12	1	0	1.72222
ATP1A4	2	0	5	2	1	11	1	2	0	0	0	2	0	0	3	2	0	0	1.72222
BBOX1	4	0	0	4	3	1	1	0	1	4	0	3	5	0	2	3	0	0	1.72222
C19orf73	1	0	0	11	0	1	2	1	3	2	0	1	1	2	1	3	1	1	1.72222
C8orf22	1	3	2	4	0	6	0	0	1	0	1	0	0	4	1	1	3	4	1.72222
CEBPE	7	0	0	3	3	5	0	4	1	0	0	1	0	0	2	1	0	4	1.72222
CTAGE4	6	0	0	0	0	0	0	5	1	1	4	5	2	4	0	2	1	0	1.72222
CTNND2	0	0	0	3	0	17	0	5	0	0	2	0	0	0	0	0	4	0	1.72222
DNASE1L2	0	0	1	0	0	0	0	1	7	0	3	7	0	3	0	5	2	2	1.72222
EREG	0	0	0	4	1	3	0	0	0	10	2	0	0	3	6	2	0	0	1.72222
ERMN	0	0	1	4	0	5	0	3	3	1	0	3	0	3	0	4	2	2	1.72222
FAM221B	1	2	1	0	2	2	1	3	3	0	2	2	0	2	4	1	0	5	1.72222
FEZF1	0	0	1	4	1	4	1	5	1	4	1	4	0	3	0	2	0	0	1.72222
FLJ30838	0	0	2	3	0	8	1	2	0	0	3	0	1	3	2	4	2	0	1.72222
GATM-AS1	0	1	1	4	0	3	4	0	0	0	0	5	0	4	1	0	1	7	1.72222
GLRA4	1	2	3	5	5	2	0	0	4	0	1	2	4	0	2	0	0	0	1.72222
HS3ST2	0	1	2	2	2	4	1	0	0	0	2	0	1	0	0	0	13	3	1.72222
IFNE	0	0	0	6	4	6	0	0	2	0	0	2	5	2	0	2	2	0	1.72222
IGDCC3	0	0	3	4	2	4	0	5	0	1	8	1	1	0	2	0	0	0	1.72222
IKZF1	1	0	0	3	1	9	1	3	0	1	1	0	0	2	3	0	6	0	1.72222
KCNK10	5	0	3	1	2	11	1	7	0	0	0	0	1	0	0	0	0	0	1.72222
KIAA0125	3	0	1	1	1	11	0	14	0	0	0	0	0	0	0	0	0	0	1.72222
KIRREL2	0	0	2	3	0	7	0	7	0	0	0	1	1	2	0	5	2	1	1.72222
KLF17	0	1	2	1	3	8	0	1	1	3	0	3	4	0	0	3	0	1	1.72222
KRT23	0	0	4	1	0	11	2	6	0	0	0	1	0	2	0	0	4	0	1.72222
LINC00184	0	1	0	6	3	8	0	1	1	1	2	0	0	1	3	1	3	0	1.72222
LINC00299	0	1	1	4	0	8	0	7	1	0	4	0	0	0	2	0	3	0	1.72222
LOC285696	1	1	2	2	5	10	0	4	2	0	0	0	0	0	0	0	1	3	1.72222
LOC643733	0	0	2	1	1	5	10	0	0	1	0	0	1	0	0	0	10	0	1.72222
LPHN3	2	0	3	2	5	2	5	1	0	1	0	0	0	0	0	0	10	0	1.72222
LRRC2-AS1	0	0	0	0	0	5	0	0	2	0	0	0	1	3	11	0	2	7	1.72222
MIR10B	0	0	0	7	1	0	0	0	1	2	2	4	2	4	2	3	1	2	1.72222
MIR193B	0	1	0	1	0	0	3	3	3	0	2	1	2	6	1	0	6	2	1.72222
MIR4742	5	1	0	4	0	0	0	3	2	3	1	2	0	1	2	2	4	1	1.72222
MIR593	0	1	1	0	0	4	0	0	2	2	2	0	1	4	2	2	1	9	1.72222
MIR648	0	2	0	1	0	0	2	2	5	1	2	1	7	1	1	0	4	2	1.72222
MYH6	3	0	5	4	0	10	1	7	0	0	0	1	0	0	0	0	0	0	1.72222
NELL1	0	0	1	0	2	8	0	7	9	0	0	1	0	0	1	2	0	0	1.72222
NETO1	6	0	0	0	1	22	0	2	0	0	0	0	0	0	0	0	0	0	1.72222
NEUROD2	0	0	6	0	3	4	1	3	0	0	1	6	0	2	2	0	0	3	1.72222
NPEPL1	6	1	1	3	1	0	1	4	2	0	2	0	7	1	0	2	0	0	1.72222
OR1K1	0	1	0	0	0	0	0	2	0	2	0	5	0	3	2	4	6	6	1.72222
PADI2	0	0	5	1	0	11	0	4	0	0	0	0	0	0	0	10	0	0	1.72222
PPP1R42	0	0	1	5	0	2	3	1	2	0	0	2	0	2	0	6	1	6	1.72222
PRB3	1	0	2	2	3	0	0	1	1	1	1	3	4	2	1	5	4	0	1.72222
RNF165	0	0	1	1	1	8	0	15	0	0	0	0	3	0	0	0	2	0	1.72222
SCN1A	7	0	0	0	2	7	1	2	0	0	2	0	1	2	5	0	0	2	1.72222
SLC26A3	0	0	6	0	1	3	4	1	1	0	3	3	4	2	0	0	1	2	1.72222
SLC6A2	0	0	3	1	0	13	0	14	0	0	0	0	0	0	0	0	0	0	1.72222
SNORD126	0	0	0	2	4	0	0	0	2	4	0	3	1	1	1	2	11	0	1.72222
SPATS1	0	0	2	0	0	4	2	0	1	4	2	7	2	0	0	4	0	3	1.72222
SPC24	0	1	3	2	0	4	4	5	1	4	0	1	0	0	0	3	3	0	1.72222
SPHKAP	3	0	0	0	2	17	0	9	0	0	0	0	0	0	0	0	0	0	1.72222
ST14	1	0	1	0	1	6	5	14	2	0	0	0	0	0	0	0	1	0	1.72222
THRSP	0	1	0	1	1	2	0	0	3	1	5	2	6	2	2	3	1	1	1.72222
TMEM132E	0	0	1	2	0	5	2	7	1	1	4	1	4	0	0	0	3	0	1.72222
TNFRSF11A	0	0	3	8	2	8	2	3	0	2	0	0	0	0	0	0	3	0	1.72222
TNP1	0	0	4	3	2	2	0	2	0	2	2	2	0	4	2	0	5	1	1.72222
TTK	5	0	1	1	1	1	0	2	3	1	1	0	9	3	0	0	1	2	1.72222
VTRNA1-3	4	0	0	4	19	1	1	0	0	0	0	0	1	0	0	1	0	0	1.72222
ZAP70	0	2	0	0	0	2	1	8	4	0	2	1	1	2	3	4	0	1	1.72222
ASPHD1	5	0	0	6	1	1	0	6	0	0	2	1	3	4	0	0	2	1	1.77778
ASXL3	0	0	2	3	1	13	8	3	0	0	0	0	0	0	0	0	2	0	1.77778
ATP8A2	0	0	2	3	6	8	1	1	2	3	2	1	1	0	2	0	0	0	1.77778
AUNIP	0	0	4	1	3	1	0	0	1	1	4	5	0	2	1	7	0	2	1.77778
AURKB	3	0	1	2	1	5	3	0	4	0	6	1	1	0	2	2	0	1	1.77778
C17orf66	0	1	5	3	1	3	1	0	1	1	0	1	0	1	1	3	0	10	1.77778
CACNA1B	2	1	1	3	7	6	1	5	0	0	0	4	0	0	0	0	2	0	1.77778
CCDC144NL	5	0	2	0	2	6	0	5	3	1	0	0	0	0	0	5	0	3	1.77778
CD6	3	0	3	0	3	2	3	12	0	0	0	0	0	0	0	0	2	4	1.77778
CDH2	0	0	0	1	8	15	0	5	3	0	0	0	0	0	0	0	0	0	1.77778
CDH22	5	0	3	0	1	4	2	6	0	0	0	0	1	0	5	0	0	5	1.77778
CPT1B	0	0	2	2	0	0	6	3	0	1	0	2	0	3	4	2	4	3	1.77778
CRX	1	0	2	2	1	3	3	19	0	0	0	0	0	0	0	1	0	0	1.77778
CYP4Z2P	0	0	3	0	0	5	3	0	0	0	0	9	0	3	0	1	2	6	1.77778
DPP6	2	0	4	1	5	10	2	3	0	0	2	1	0	2	0	0	0	0	1.77778
DSPP	0	0	5	4	7	8	0	0	0	3	0	0	2	0	1	2	0	0	1.77778
E2F7	3	0	0	1	0	14	1	3	2	0	0	2	0	3	1	1	1	0	1.77778
EPX	0	0	1	0	0	3	0	7	3	0	4	2	1	0	4	0	1	6	1.77778
F7	6	1	0	9	2	5	0	2	0	1	0	0	0	2	0	4	0	0	1.77778
FAM86B2	0	1	0	2	0	0	1	0	6	2	2	2	3	1	0	2	2	8	1.77778
FGA	0	0	1	0	15	12	0	4	0	0	0	0	0	0	0	0	0	0	1.77778
FLJ46361	7	1	1	7	0	9	0	5	0	0	0	2	0	0	0	0	0	0	1.77778
FLT4	1	1	1	1	2	7	3	10	1	1	0	0	0	0	2	0	2	0	1.77778
HCG23	3	0	2	13	3	1	1	0	1	0	0	0	0	1	5	0	2	0	1.77778
HFE2	0	0	0	1	2	2	0	1	0	1	0	1	2	7	6	3	0	6	1.77778
HPSE	8	0	2	1	1	4	0	6	0	0	2	7	0	0	0	1	0	0	1.77778
IHH	0	0	1	6	0	1	1	4	5	0	3	1	0	5	1	2	1	1	1.77778
INSM2	2	0	2	0	0	0	0	3	3	0	7	3	1	2	2	4	3	0	1.77778
LOC283731	6	0	0	2	0	2	3	8	0	0	0	2	1	1	2	0	5	0	1.77778
LOC284757	0	0	0	1	0	13	0	4	3	0	3	1	0	1	0	5	1	0	1.77778
MCCD1	0	0	1	0	0	1	1	0	5	5	4	1	3	0	7	2	1	1	1.77778
MEFV	2	0	3	0	2	10	1	5	1	2	2	0	0	0	3	0	0	1	1.77778
MIR4269	1	0	0	0	0	0	0	0	5	6	5	4	1	0	1	1	8	0	1.77778
MIR4444-1	1	0	1	5	9	0	11	5	0	0	0	0	0	0	0	0	0	0	1.77778
MIR5188	0	0	0	2	0	0	0	1	0	3	7	1	1	1	4	4	4	4	1.77778
MORN3	0	0	2	3	1	1	0	5	0	0	0	6	0	9	1	2	1	1	1.77778
MYH13	0	0	0	7	5	12	0	6	0	0	0	0	0	0	0	1	0	1	1.77778
NEK2	2	0	2	0	1	5	0	0	0	2	3	3	0	5	1	3	1	4	1.77778
NELL2	1	0	3	1	7	7	0	2	2	1	0	0	0	3	1	0	3	1	1.77778
NLRP3	3	1	0	0	3	4	1	4	8	0	1	1	0	0	1	0	2	3	1.77778
OR1L3	0	0	0	3	0	2	0	11	0	1	2	1	2	0	5	0	3	2	1.77778
PGLYRP1	0	0	1	3	2	0	1	4	2	0	2	0	0	7	2	2	2	4	1.77778
PKP3	1	0	0	0	0	3	0	14	1	0	6	1	1	4	0	0	0	1	1.77778
PLA2G10	0	1	5	4	0	0	0	0	1	1	1	4	1	3	5	1	1	4	1.77778
POM121L9P	4	1	1	6	3	4	6	2	0	1	0	0	0	0	2	2	0	0	1.77778
POU3F1	0	2	1	3	6	2	2	2	0	1	2	1	1	2	4	2	0	1	1.77778
PRR25	1	0	1	1	0	2	0	4	0	4	2	4	0	7	0	0	2	4	1.77778
RASGRP2	1	0	1	0	4	2	7	8	0	1	0	0	0	0	4	0	4	0	1.77778
RGSL1	0	0	2	1	1	10	1	0	0	0	2	4	0	5	3	3	0	0	1.77778
RTKN2	0	0	1	2	7	10	1	6	0	0	0	0	1	0	0	1	0	3	1.77778
2021-09-05	5	1	0	6	1	0	6	6	0	1	0	2	0	0	0	1	1	2	1.77778
SLC6A7	2	0	5	8	0	5	1	7	3	0	1	0	0	0	0	0	0	0	1.77778
SNORA77	4	0	0	1	0	0	4	3	0	4	3	0	0	3	5	1	1	3	1.77778
SNORD116-12	0	0	1	0	0	1	0	0	1	2	3	2	3	2	5	8	0	4	1.77778
SNORD95	2	1	0	2	0	2	0	0	3	4	4	0	2	1	5	6	0	0	1.77778
SPATA32	2	0	0	1	2	3	1	7	3	0	1	7	1	2	2	0	0	0	1.77778
SPATA4	4	0	4	7	0	0	3	5	1	1	4	0	0	1	0	1	1	0	1.77778
SPINK13	0	0	1	2	1	1	0	3	4	8	0	5	3	3	0	1	0	0	1.77778
TGM5	0	0	0	8	2	8	1	8	5	0	0	0	0	0	0	0	0	0	1.77778
THEGL	2	0	1	3	2	1	1	8	2	2	1	3	0	6	0	0	0	0	1.77778
TMLHE-AS1	4	0	0	3	4	0	3	3	0	3	2	1	2	1	1	0	5	0	1.77778
TRPM1	0	0	4	4	2	11	1	9	0	0	1	0	0	0	0	0	0	0	1.77778
UNC13C	3	0	5	6	1	10	1	0	0	0	0	0	0	0	0	6	0	0	1.77778
VTRNA1-1	8	0	0	5	6	0	0	2	1	0	2	0	0	0	1	5	1	1	1.77778
ABCB5	0	0	5	2	1	21	0	2	0	0	1	0	0	0	0	0	0	1	1.83333
AMBN	6	0	1	7	1	3	0	4	0	0	4	0	3	0	0	1	0	3	1.83333
ANKRD20A4	0	0	0	0	3	0	0	0	1	0	0	5	6	0	3	3	1	11	1.83333
C2orf61	0	0	2	1	1	4	5	0	0	4	7	2	1	1	4	1	0	0	1.83333
CACNA1C-AS1	0	2	2	0	0	6	2	5	4	1	1	1	1	0	0	2	3	3	1.83333
CD300E	1	0	4	3	1	4	0	2	0	6	0	0	0	0	8	3	1	0	1.83333
CDRT15P1	0	2	2	0	0	0	0	6	5	1	0	4	1	1	5	0	0	6	1.83333
CHL1	0	1	7	1	3	11	0	5	0	1	0	0	1	0	0	0	3	0	1.83333
CHODL	0	0	3	1	3	1	0	3	1	3	1	3	3	1	0	5	4	1	1.83333
CITED1	0	0	0	5	5	5	0	7	0	0	2	0	2	2	0	1	4	0	1.83333
CNBD2	1	1	3	8	2	7	0	0	1	0	0	0	1	0	2	1	6	0	1.83333
CNTNAP3	0	1	1	0	0	3	4	5	2	0	5	1	0	0	1	1	7	2	1.83333
CTAGE10P	2	0	0	0	0	3	2	1	1	1	3	1	1	4	4	4	5	1	1.83333
DAB1	0	1	3	3	0	11	1	4	1	3	0	5	0	0	0	0	1	0	1.83333
DIAPH3	0	0	1	0	2	14	3	8	2	0	0	0	0	0	0	1	2	0	1.83333
E2F2	0	1	0	4	3	2	0	9	1	1	3	4	0	0	4	0	1	0	1.83333
FNDC9	3	0	0	4	0	6	0	2	5	2	0	0	2	2	1	4	0	2	1.83333
FSTL4	3	0	4	1	1	19	0	4	1	0	0	0	0	0	0	0	0	0	1.83333
GOLGA6L9	0	0	4	2	6	0	1	0	5	2	0	0	0	6	1	2	2	2	1.83333
GPR85	0	0	2	2	8	8	0	2	0	0	2	3	1	2	1	0	1	1	1.83333
GRK7	0	0	1	2	4	2	3	2	0	2	3	5	1	2	1	2	0	3	1.83333
GSTTP2	0	0	0	0	1	3	0	3	2	0	7	0	0	7	4	2	1	3	1.83333
HCRTR2	0	0	0	6	1	3	2	0	1	0	0	0	6	1	0	5	7	1	1.83333
HIST1H4L	0	0	0	4	4	0	1	7	1	2	3	1	2	2	0	1	0	5	1.83333
KCNN1	3	0	0	1	3	3	0	4	1	0	10	0	0	2	6	0	0	0	1.83333
KIF17	0	2	1	2	3	3	2	9	1	1	1	0	0	0	0	2	5	1	1.83333
LGR5	0	0	1	0	1	6	0	1	3	0	1	3	2	3	6	5	0	1	1.83333
LINC00842	1	0	6	1	0	10	4	4	1	0	0	0	0	0	0	1	5	0	1.83333
LIX1	4	4	2	6	6	3	1	0	2	1	0	1	1	1	0	1	0	0	1.83333
LOC100616530	4	0	3	3	1	1	0	1	2	6	3	5	1	2	1	0	0	0	1.83333
MAPK4	4	0	0	0	3	6	2	9	1	0	2	0	0	0	0	0	2	4	1.83333
MAT1A	0	0	0	1	16	16	0	0	0	0	0	0	0	0	0	0	0	0	1.83333
MIR548N	0	0	1	1	0	0	1	0	2	0	2	2	2	8	6	7	1	0	1.83333
MIR605	0	1	3	5	3	0	0	0	1	5	1	3	2	2	0	0	7	0	1.83333
MS4A14	3	1	3	0	4	12	9	0	0	0	0	0	0	0	0	0	1	0	1.83333
PI16	1	0	1	0	1	6	1	5	0	2	0	3	3	1	2	0	6	1	1.83333
R3HDML	0	1	0	4	2	3	1	11	1	0	0	0	5	0	0	3	2	0	1.83333
RD3	0	0	0	3	4	7	0	4	0	0	0	1	0	3	2	1	2	6	1.83333
SCML4	3	0	2	0	6	6	0	6	1	1	0	1	6	0	0	1	0	0	1.83333
SERPINA4	1	0	2	1	0	5	0	0	2	2	11	2	1	2	2	1	1	0	1.83333
SNORD4A	1	0	0	3	1	0	5	5	3	3	1	1	1	3	1	3	2	0	1.83333
SOAT2	5	0	2	2	2	5	0	3	0	0	0	3	1	2	1	3	0	4	1.83333
SPDYE7P	1	0	3	2	0	11	3	0	0	0	2	2	0	2	5	0	1	1	1.83333
TMEM8C	4	0	6	2	0	0	0	7	2	0	3	0	2	0	3	4	0	0	1.83333
TPI1P3	0	0	0	1	1	2	0	3	4	0	7	1	3	1	5	2	2	1	1.83333
TRPC3	0	1	0	5	0	7	3	3	0	2	0	5	0	2	0	3	1	1	1.83333
USP30-AS1	0	1	0	0	0	0	1	7	0	4	7	1	1	1	1	4	2	3	1.83333
VAV3-AS1	0	3	2	9	0	0	3	3	0	1	0	0	4	3	0	1	1	3	1.83333
ACHE	3	0	0	1	4	3	3	14	0	0	0	0	1	0	3	0	1	1	1.88889
ACTL6B	0	0	1	3	4	1	0	16	0	1	0	4	2	1	1	0	0	0	1.88889
ADAMTS8	0	2	4	3	0	6	0	2	0	0	1	0	7	6	1	0	1	1	1.88889
AIF1	1	0	0	1	2	2	14	6	2	1	1	1	0	0	1	0	2	0	1.88889
BUB1	3	0	2	4	3	3	0	2	1	2	3	1	1	1	0	0	3	5	1.88889
C15orf48	6	0	0	0	2	0	3	4	0	8	0	0	0	1	3	4	3	0	1.88889
CADPS	1	0	0	4	0	19	5	4	0	0	0	0	0	0	0	0	1	0	1.88889
CNGB1	2	0	6	0	5	4	1	2	2	3	1	2	0	1	0	0	0	5	1.88889
CNGB3	7	1	0	0	0	10	0	0	0	0	2	2	0	1	3	1	0	7	1.88889
CPNE6	0	1	2	10	1	1	2	1	0	4	3	1	0	4	3	1	0	0	1.88889
CYP2A7	0	2	3	1	0	6	5	2	0	1	2	0	4	0	1	5	2	0	1.88889
CYP2G1P	1	1	1	5	0	7	1	2	0	0	2	2	3	1	1	6	0	1	1.88889
CYP4A22	2	0	3	0	2	3	3	7	4	2	0	4	0	1	3	0	0	0	1.88889
FAM22A	1	0	0	6	0	0	0	1	1	0	2	2	6	2	0	4	9	0	1.88889
FBXW12	4	2	2	5	3	0	0	0	1	0	4	4	3	0	0	4	0	2	1.88889
FCN2	0	1	4	4	3	0	0	1	0	1	2	4	0	1	3	5	0	5	1.88889
FLJ45079	0	2	2	7	4	10	0	4	0	0	0	0	0	3	1	1	0	0	1.88889
FREM2	3	0	0	3	4	14	0	8	0	0	0	0	0	0	0	1	0	1	1.88889
HIST1H2AD	0	0	0	2	0	5	0	0	0	4	1	1	0	15	0	3	2	1	1.88889
IGLL5	0	0	0	0	3	7	0	5	4	0	1	0	0	0	6	8	0	0	1.88889
IL32	1	0	1	1	2	0	10	0	0	0	0	0	0	0	6	0	13	0	1.88889
LINC00710	0	0	0	9	0	4	1	3	1	0	4	0	0	0	1	4	5	2	1.88889
LOC100131347	0	1	0	4	2	7	2	2	0	0	2	0	2	3	2	0	1	6	1.88889
LOC400958	4	0	2	5	3	0	0	9	2	0	0	0	2	0	0	3	2	2	1.88889
LOC643406	0	0	3	3	1	7	4	0	0	0	0	3	2	0	4	5	1	1	1.88889
MIMT1	0	1	0	5	11	1	4	0	2	1	3	0	0	1	0	4	1	0	1.88889
MIR1247	1	0	1	0	0	0	0	0	0	12	0	0	0	1	13	0	1	5	1.88889
MIR3115	3	0	0	1	0	0	1	1	1	0	1	8	4	3	3	5	0	3	1.88889
MIR3909	0	0	1	0	0	1	1	3	3	1	1	4	0	6	5	2	2	4	1.88889
MIR5695	0	1	1	5	0	2	2	0	1	0	0	4	2	5	0	2	3	6	1.88889
NLRP12	2	0	1	4	0	19	3	3	2	0	0	0	0	0	0	0	0	0	1.88889
OLFM2	0	0	1	3	2	1	3	8	3	2	0	2	0	0	1	0	5	3	1.88889
OR1L8	2	0	2	1	2	3	1	2	0	0	0	2	0	4	4	4	2	5	1.88889
OR7E2P	2	0	6	4	0	1	1	0	2	1	0	2	0	2	1	2	4	6	1.88889
P2RY1	0	0	0	0	1	2	1	4	0	3	0	2	0	12	2	1	0	6	1.88889
P2RY14	2	0	1	0	1	2	3	0	2	1	1	0	5	4	1	1	5	5	1.88889
PIK3R5	3	0	1	2	1	6	11	1	2	1	0	0	0	0	0	0	5	1	1.88889
PKD2L1	2	0	4	5	4	9	0	3	2	0	0	1	3	1	0	0	0	0	1.88889
SCN10A	5	0	3	1	4	14	0	7	0	0	0	0	0	0	0	0	0	0	1.88889
SHANK1	1	0	2	4	3	3	0	18	0	1	0	0	0	0	0	0	2	0	1.88889
SIRT4	0	2	1	0	1	0	0	4	0	1	1	3	2	14	0	1	2	2	1.88889
SLC12A3	0	0	3	0	4	8	0	18	1	0	0	0	0	0	0	0	0	0	1.88889
SNORA71A	0	0	2	0	0	0	0	0	2	2	2	1	4	3	5	4	3	6	1.88889
SNORD36B	0	0	0	0	1	0	0	0	2	2	0	4	5	0	8	5	4	3	1.88889
SNX31	0	0	2	2	2	0	0	2	1	0	1	0	0	0	6	0	4	14	1.88889
STAC	0	0	3	0	0	5	5	3	0	2	0	0	0	5	0	1	5	5	1.88889
TMCC3	0	0	1	1	2	10	5	3	3	0	0	0	0	2	0	0	7	0	1.88889
TMEM156	2	0	1	4	2	6	0	3	3	0	0	4	3	2	1	0	2	1	1.88889
TMEM211	0	0	7	3	0	0	0	0	3	2	3	4	0	6	1	2	0	3	1.88889
VWA5B2	3	0	0	1	0	3	6	3	3	0	0	2	0	5	2	0	1	5	1.88889
ZNF831	3	2	2	0	0	17	0	10	0	0	0	0	0	0	0	0	0	0	1.88889
ANP32D	2	0	2	2	1	1	0	0	2	2	7	2	1	1	3	4	4	1	1.94444
APOBR	0	0	5	3	1	5	5	13	0	0	0	0	0	0	0	0	2	1	1.94444
ARMC3	0	0	1	6	1	8	0	0	6	0	1	3	4	0	2	0	0	3	1.94444
ART3	0	0	0	3	1	4	1	0	2	0	3	1	4	1	1	4	6	4	1.94444
C11orf45	0	0	0	1	5	6	5	2	4	0	5	0	3	0	3	0	0	1	1.94444
C17orf49	1	3	1	10	8	0	5	2	0	0	2	1	0	0	0	0	0	2	1.94444
C18orf56	0	3	0	4	3	3	3	1	0	0	3	6	1	0	0	4	0	4	1.94444
CALHM1	0	0	2	4	0	9	1	2	2	2	1	3	1	5	0	1	1	1	1.94444
CDK1	0	1	0	0	3	3	1	1	1	6	1	5	0	5	1	1	0	6	1.94444
COLEC10	0	0	1	3	3	2	2	1	1	2	4	0	8	0	0	8	0	0	1.94444
CYCSP52	0	0	0	0	0	0	0	0	3	3	11	3	6	1	6	1	0	1	1.94444
CYP26A1	3	0	2	0	2	7	0	6	0	11	0	1	0	2	1	0	0	0	1.94444
DSCR6	0	0	0	10	4	9	5	4	0	0	1	0	0	0	0	1	1	0	1.94444
ERC2	0	0	4	6	8	14	0	0	0	0	0	0	0	3	0	0	0	0	1.94444
EVPL	6	0	1	2	6	4	1	12	1	0	0	0	1	0	0	0	1	0	1.94444
FOXN4	0	0	0	0	1	6	0	6	6	2	0	1	0	3	5	3	0	2	1.94444
GBP6	0	0	3	1	4	7	0	8	4	1	0	1	3	0	0	0	3	0	1.94444
IL5RA	0	0	0	2	3	16	0	6	0	0	0	0	2	4	0	0	2	0	1.94444
JAKMIP2	2	1	2	1	1	15	5	5	0	0	0	0	1	1	1	0	0	0	1.94444
KCNK16	0	0	0	0	0	3	1	1	1	1	7	1	3	6	3	1	3	4	1.94444
KIF19	0	1	0	1	1	6	1	3	0	0	0	9	2	0	9	0	1	1	1.94444
KLHL30	5	3	0	1	2	2	1	12	1	0	1	1	0	0	0	3	2	1	1.94444
LIN7A	2	0	2	2	3	4	3	1	0	1	2	0	0	3	4	0	8	0	1.94444
LOC100287177	0	1	2	4	2	0	0	1	1	6	1	1	3	6	3	0	3	1	1.94444
LOC100507462	1	5	0	4	0	8	3	0	3	1	3	0	2	2	0	0	3	0	1.94444
LOC100652770	0	0	0	1	3	3	0	4	8	1	0	0	1	2	2	5	4	1	1.94444
LOC254559	4	0	6	4	2	5	0	2	4	1	0	0	3	1	2	1	0	0	1.94444
LOC283856	0	0	2	1	3	5	3	4	2	1	0	0	7	1	2	1	3	0	1.94444
LOC388499	4	1	0	0	1	1	0	3	2	3	0	2	3	4	2	3	3	3	1.94444
LOC440461	1	0	1	0	0	3	1	3	5	0	0	9	0	1	3	1	2	5	1.94444
MIR3193	0	1	0	1	3	0	0	0	3	0	0	4	1	1	1	10	3	7	1.94444
MIR4524B	2	0	0	0	0	0	0	0	4	0	0	3	4	0	2	7	3	10	1.94444
MIR4644	0	0	0	0	0	0	0	0	0	1	3	5	1	2	5	1	1	16	1.94444
MIR4715	0	0	0	0	0	2	1	0	5	1	3	5	3	1	8	1	5	0	1.94444
MRO	1	1	3	4	2	13	1	5	0	0	0	0	0	1	1	0	0	3	1.94444
NBPF16	0	1	4	7	4	0	0	0	3	0	0	0	3	2	3	6	1	1	1.94444
NPY1R	5	0	0	0	1	4	9	0	0	0	1	0	1	3	0	0	6	5	1.94444
P2RX1	0	0	1	1	4	1	4	7	3	0	3	3	2	0	0	2	1	3	1.94444
PITX2	0	0	4	6	4	9	0	2	0	0	2	0	0	4	0	0	4	0	1.94444
PLSCR3	1	1	0	2	0	0	2	3	4	0	3	2	0	5	6	0	5	1	1.94444
PRB2	6	0	0	0	0	2	1	4	1	4	0	1	4	3	5	4	0	0	1.94444
PROM1	2	0	10	0	2	5	0	11	0	0	0	0	0	2	0	0	0	3	1.94444
RHEBL1	3	0	1	0	1	6	1	8	0	2	2	4	3	1	2	0	0	1	1.94444
SLC39A5	4	1	2	0	1	3	0	0	0	2	0	4	4	0	1	5	3	5	1.94444
SLC45A2	0	0	0	0	0	7	0	0	3	1	1	1	3	7	3	5	3	1	1.94444
SNORA69	1	0	0	0	0	0	0	0	3	4	4	1	2	4	10	2	2	2	1.94444
SNORD114-23	0	0	0	0	0	0	0	0	0	0	0	8	1	3	7	7	0	9	1.94444
SNORD114-24	0	0	0	0	0	0	0	0	5	3	1	3	1	8	4	1	1	8	1.94444
SNORD116-13	0	1	1	0	0	0	3	0	2	4	3	0	0	1	1	5	2	12	1.94444
SNORD11B	0	1	3	0	1	0	0	0	2	1	6	2	4	1	9	5	0	0	1.94444
SNORD123	0	0	0	2	1	1	0	1	0	2	0	5	1	3	7	1	3	8	1.94444
SOX2	1	2	0	1	1	5	2	5	1	0	0	1	0	0	0	8	3	5	1.94444
TM4SF20	0	0	2	1	0	9	0	0	0	1	8	0	0	2	5	7	0	0	1.94444
TMEM151A	1	1	0	1	4	1	1	4	5	0	2	2	1	2	1	2	6	1	1.94444
TOX2	2	0	0	9	1	1	7	6	1	0	0	0	0	0	1	0	6	1	1.94444
WNT5A	0	0	4	1	1	12	1	4	2	1	4	3	0	2	0	0	0	0	1.94444
YIPF7	0	0	1	2	0	4	1	0	1	1	4	6	4	5	2	3	0	1	1.94444
ADAP1	3	0	0	4	1	2	6	2	1	2	1	0	0	2	5	2	4	1	2
ATP4B	0	0	0	2	1	7	0	12	0	0	0	5	2	0	0	4	2	1	2
BAAT	1	1	0	1	4	6	2	7	0	1	0	2	0	2	0	8	0	1	2
C20orf118	0	0	0	6	0	4	10	2	1	0	0	0	0	0	3	0	6	4	2
C4orf45	2	0	0	0	1	1	1	0	1	10	4	0	1	1	4	4	5	1	2
CASS4	7	0	2	1	2	9	0	5	1	0	1	4	1	0	0	2	1	0	2
CD180	0	1	1	0	0	10	0	2	2	4	6	3	0	1	4	0	1	1	2
COL20A1	0	0	2	7	1	2	1	4	3	0	6	1	2	0	6	0	0	1	2
DIO2-AS1	0	1	3	7	4	0	0	2	5	3	3	1	2	0	0	3	2	0	2
DNAJC12	1	0	0	6	0	3	2	8	3	0	0	1	2	2	2	0	3	3	2
F10	1	0	0	1	1	3	4	1	1	2	0	4	2	8	2	1	4	1	2
FCN3	4	0	0	5	1	2	0	10	1	1	0	5	0	4	0	3	0	0	2
GCNT2	0	1	0	4	3	9	1	7	0	1	2	0	0	0	0	0	8	0	2
GPR132	1	1	0	2	0	16	4	0	3	0	0	1	2	3	0	0	0	3	2
GPR55	6	0	6	0	2	13	4	5	0	0	0	0	0	0	0	0	0	0	2
GRM3	1	0	2	4	0	6	1	2	2	0	0	4	4	5	0	1	2	2	2
GRM4	4	1	3	2	1	9	0	13	0	1	0	0	0	0	0	0	0	2	2
HABP2	0	1	2	6	2	12	3	4	1	0	2	0	0	0	0	2	1	0	2
HRH3	8	1	3	5	2	1	0	11	0	1	0	2	0	0	1	0	0	1	2
IL12RB1	0	1	3	4	0	4	0	7	4	1	5	1	0	1	3	1	1	0	2
INGX	0	0	1	3	1	0	6	4	3	1	0	5	1	1	3	1	4	2	2
KCNQ1	1	1	4	3	1	5	1	11	2	0	0	0	0	4	1	0	2	0	2
LENEP	0	1	0	0	1	1	6	5	1	0	1	2	2	7	2	1	3	3	2
LINC00261	3	0	4	1	0	5	0	4	0	0	0	4	2	5	0	0	5	3	2
LOC100130894	0	1	1	7	6	0	1	3	0	1	1	2	2	9	0	1	1	0	2
LOC100134259	2	0	2	12	1	4	2	1	4	0	1	2	0	0	1	0	2	2	2
LOC100505918	0	0	0	7	1	4	0	5	0	0	0	3	2	2	7	0	1	4	2
LOC201617	0	0	1	4	2	4	2	2	0	1	1	0	5	9	2	2	0	1	2
LOC339975	17	0	1	1	0	4	1	4	0	0	0	2	1	1	0	3	0	1	2
LOC643542	1	3	0	3	1	4	5	4	3	1	0	0	3	1	1	2	4	0	2
MCIN	0	1	5	4	0	6	0	0	0	0	3	8	1	3	1	2	2	0	2
MGC34796	0	0	2	5	0	1	2	1	1	1	0	5	0	3	2	3	0	10	2
MIR103A2	6	0	0	5	0	0	0	0	4	0	3	0	1	5	9	0	3	0	2
MIR3622B	0	0	3	0	0	0	0	0	7	2	2	10	1	2	1	2	4	2	2
MIR4265	2	1	0	4	1	0	2	6	2	6	1	4	2	0	4	1	0	0	2
MIR499A	0	0	0	0	0	0	0	0	2	2	3	3	7	7	5	1	1	5	2
NPAP1	1	0	2	1	2	13	1	4	0	0	0	6	0	0	0	0	6	0	2
PAH	7	0	3	0	3	8	0	4	0	0	0	1	0	6	0	1	0	3	2
PCDHA6	0	0	2	1	0	8	0	1	1	3	0	2	3	2	0	4	5	4	2
SLC6A3	1	0	6	7	0	11	0	7	0	0	0	2	0	0	0	0	2	0	2
SMPDL3B	2	1	0	6	4	6	0	8	0	0	0	4	0	2	0	0	1	2	2
SNORA16B	0	0	0	4	0	0	0	3	7	1	2	0	5	5	1	0	3	5	2
SNORA79	0	0	0	30	2	2	1	0	0	0	0	0	0	0	0	0	0	1	2
SNORD114-8	0	0	0	0	0	0	3	2	2	0	1	3	0	4	3	5	4	9	2
SNORD65	0	1	0	0	0	0	3	0	1	4	6	4	1	3	7	3	0	3	2
ST18	3	0	4	3	1	17	1	5	0	0	0	1	0	0	0	1	0	0	2
TAS2R39	0	0	2	3	0	4	0	2	2	2	4	8	0	1	1	1	0	6	2
TFPI2	0	0	0	3	0	9	0	2	1	0	5	1	6	2	3	1	1	2	2
TLR10	2	0	1	3	1	13	4	0	0	0	3	3	0	1	0	3	0	2	2
TNFAIP8L2	0	0	0	0	1	1	0	1	2	9	1	2	0	6	5	4	2	2	2
UPB1	0	0	0	2	2	2	0	1	1	0	7	3	8	2	0	5	2	1	2
ZNF474	4	0	1	2	3	5	1	0	4	0	2	2	2	5	0	3	0	2	2
ACOT12	1	0	3	0	2	4	2	0	6	0	0	4	1	8	1	2	1	2	2.05556
ADAMTS18	5	1	4	0	2	12	0	1	0	0	2	5	0	0	0	0	5	0	2.05556
AMBP	0	0	0	0	6	0	1	3	0	2	2	4	0	6	2	4	5	2	2.05556
APOA5	2	0	2	2	1	5	0	5	0	0	7	0	0	0	6	5	2	0	2.05556
C20orf144	8	2	0	1	0	3	1	2	0	1	3	1	0	5	5	1	2	2	2.05556
CCM2L	5	1	0	0	0	1	5	9	1	0	0	0	0	0	0	0	13	2	2.05556
COL6A5	0	1	10	2	0	16	0	3	0	2	0	0	1	0	0	2	0	0	2.05556
DBH	1	2	1	3	2	2	2	3	2	0	2	4	0	0	0	8	1	4	2.05556
DPF3	0	2	0	1	0	5	1	4	0	0	0	4	0	6	9	1	2	2	2.05556
EPHA5	0	0	0	1	4	7	0	0	0	1	0	3	1	1	6	2	4	7	2.05556
FGD5P1	2	0	4	2	0	3	4	9	0	0	4	3	0	2	0	3	0	1	2.05556
FHAD1	1	1	0	5	4	9	2	7	2	0	2	2	0	1	0	1	0	0	2.05556
FOLR2	0	0	0	0	0	7	17	0	6	0	2	1	0	0	0	1	3	0	2.05556
GRAP	1	0	0	13	3	2	3	1	2	1	3	1	2	0	1	0	3	1	2.05556
HS6ST2	0	0	1	0	6	3	4	0	3	0	0	3	13	0	1	0	3	0	2.05556
LINC00336	0	1	1	3	3	3	3	7	1	0	1	0	1	6	0	4	2	1	2.05556
LINC00839	5	2	0	0	4	5	0	1	0	0	1	0	6	1	6	0	1	5	2.05556
LOC646626	0	0	1	4	3	1	0	2	3	3	3	3	6	0	1	4	1	2	2.05556
LOC728228	0	0	0	0	0	1	0	1	1	0	6	13	6	2	2	0	2	3	2.05556
LPAR3	1	3	1	3	0	5	3	5	7	1	0	1	0	4	3	0	0	0	2.05556
MGAT5B	0	0	0	0	4	5	2	12	0	0	1	0	3	0	3	0	1	6	2.05556
MIR222	2	0	0	2	0	1	0	2	4	5	2	3	11	0	1	1	2	1	2.05556
MIR3679	0	0	0	1	0	0	0	2	5	5	7	2	4	0	5	3	3	0	2.05556
MIR631	0	0	0	2	1	0	0	0	3	4	3	4	4	6	0	1	7	2	2.05556
MME	0	0	0	0	1	8	1	2	5	10	0	2	0	0	1	1	6	0	2.05556
MRAP	1	0	0	3	0	0	1	7	4	0	0	3	5	5	0	4	0	4	2.05556
MYT1	0	0	2	1	2	18	1	6	0	0	2	0	0	2	1	2	0	0	2.05556
NAT8B	0	0	1	4	0	1	0	2	3	0	0	4	5	8	1	2	5	1	2.05556
NOBOX	0	0	5	3	0	3	1	4	1	0	7	2	1	1	6	1	2	0	2.05556
OXCT2	4	0	0	0	0	0	7	1	6	0	0	2	4	2	3	1	2	5	2.05556
PLCB2	0	0	1	5	0	8	10	9	2	2	0	0	0	0	0	0	0	0	2.05556
QRFP	0	0	3	0	0	0	0	1	5	6	3	4	4	0	6	3	2	0	2.05556
RTN4RL2	0	1	0	2	0	6	0	6	4	0	1	0	7	5	2	0	2	1	2.05556
SAMD3	0	0	3	1	0	5	2	4	0	7	2	0	0	7	0	2	3	1	2.05556
SBF1P1	0	0	0	3	2	5	0	9	1	0	4	1	1	1	5	1	3	1	2.05556
SCARNA20	0	2	0	10	0	0	2	0	3	2	4	1	1	0	3	3	0	6	2.05556
SEPT7L	4	0	1	9	4	0	1	0	2	2	1	0	1	3	5	1	0	3	2.05556
SERPINC1	1	2	0	0	21	3	5	1	0	0	0	0	1	1	0	0	0	2	2.05556
SLC5A4	1	0	0	0	8	12	0	1	0	0	3	0	0	0	0	0	12	0	2.05556
SNORD114-20	0	0	1	1	0	0	3	0	1	5	0	5	2	0	1	5	8	5	2.05556
SNORD114-30	0	0	0	0	1	0	0	0	3	3	4	2	2	1	1	4	1	15	2.05556
SNORD33	0	1	0	1	1	0	2	3	0	7	0	0	2	3	5	3	6	3	2.05556
SNX10	1	0	0	5	1	2	3	0	0	11	1	1	6	1	0	0	2	3	2.05556
STK33	2	1	1	1	4	12	0	2	5	0	0	1	1	1	5	0	0	1	2.05556
TAX1BP3	3	0	1	2	3	0	3	4	2	4	0	1	0	0	0	10	2	2	2.05556
TBPL2	5	1	0	0	5	3	1	4	1	1	2	0	0	5	4	0	1	4	2.05556
TMOD4	0	0	1	5	0	3	3	5	1	1	2	1	2	2	3	5	2	1	2.05556
ZBBX	2	2	0	4	1	8	0	3	0	2	0	3	4	0	0	6	1	1	2.05556
ZNF812	0	0	4	0	3	5	0	0	3	0	0	1	1	3	0	5	10	2	2.05556
ADH1A	0	0	0	0	2	0	0	0	0	0	0	0	0	6	0	4	6	20	2.11111
ASB2	3	0	0	2	1	4	0	3	2	0	2	5	1	0	6	7	2	0	2.11111
ATPBD4-AS1	0	1	1	0	2	1	3	0	1	2	6	1	0	3	2	3	8	4	2.11111
C10orf71	4	0	3	2	3	3	0	5	2	0	1	0	1	1	0	10	1	2	2.11111
C17orf78	0	1	1	2	1	3	2	0	0	1	8	3	1	8	0	0	3	4	2.11111
C1orf194	0	0	1	4	0	5	0	0	0	2	4	4	3	5	3	4	2	1	2.11111
CABP7	4	0	3	0	0	2	3	9	1	0	3	0	3	5	2	1	1	1	2.11111
CALML6	3	2	2	7	0	0	0	7	3	2	0	2	0	2	0	4	2	2	2.11111
CCDC153	1	1	0	1	4	4	3	5	3	3	1	3	0	0	1	4	3	1	2.11111
CDHR2	0	1	5	4	0	1	5	5	1	0	0	3	3	4	0	0	1	5	2.11111
CELF2-AS2	2	0	0	3	1	1	4	1	3	2	3	0	3	0	0	3	7	5	2.11111
CLEC2B	4	4	0	1	1	8	3	0	4	2	0	0	0	0	2	1	8	0	2.11111
CTNNA2	1	0	2	1	2	7	0	4	9	0	4	3	3	0	1	0	0	1	2.11111
DISP2	5	3	6	0	3	5	4	5	2	1	0	0	2	0	1	0	1	0	2.11111
DLK2	1	0	1	5	2	5	1	3	3	1	0	2	1	6	0	3	4	0	2.11111
DPEP2	1	1	3	4	1	1	5	0	4	4	1	6	0	2	3	0	1	1	2.11111
EFCC1	3	1	0	0	0	2	3	13	4	0	2	1	2	0	2	0	5	0	2.11111
FAM78A	0	1	0	5	3	8	7	3	4	0	0	0	0	3	0	1	3	0	2.11111
FUT9	0	0	2	3	2	16	4	2	1	0	0	1	1	0	0	4	2	0	2.11111
GPR62	1	1	2	1	0	5	0	2	4	2	2	1	1	2	5	2	6	1	2.11111
HERC2P7	3	0	0	0	0	2	2	1	0	3	1	4	1	3	1	8	0	9	2.11111
HLA-DMB	0	0	0	0	2	5	22	0	2	2	0	0	0	0	0	2	2	1	2.11111
JAZF1-AS1	3	1	0	3	5	1	2	1	2	0	5	0	3	5	1	0	1	5	2.11111
KCNH7	0	0	0	5	0	7	0	0	0	0	1	0	0	5	4	2	4	10	2.11111
KDM4E	3	1	1	2	1	2	2	2	5	2	3	0	1	5	1	2	5	0	2.11111
KIF23	0	1	0	6	2	9	0	2	4	1	2	0	1	5	0	0	1	4	2.11111
KRT12	0	0	8	4	2	5	3	2	0	0	0	1	0	1	2	1	0	9	2.11111
LINC00266-1	0	2	9	7	2	0	3	6	1	0	0	0	0	2	0	4	2	0	2.11111
LOC100127888	2	1	0	1	0	3	2	22	1	0	1	0	0	1	4	0	0	0	2.11111
LOC100506393	3	1	3	4	3	0	0	2	0	1	0	5	0	0	1	4	8	3	2.11111
LOC402160	2	0	2	2	0	0	2	4	3	1	3	6	0	5	7	0	1	0	2.11111
LOC574538	3	0	8	11	1	1	0	1	5	3	1	0	1	0	2	0	0	1	2.11111
LOC643529	0	0	3	9	1	8	0	8	2	2	1	1	0	0	0	0	2	1	2.11111
LPAR5	3	0	0	3	1	9	6	8	0	2	0	1	0	0	2	0	1	2	2.11111
MESP1	0	0	5	9	7	0	1	7	1	0	0	0	0	0	7	0	1	0	2.11111
MESTIT1	0	5	4	10	3	6	0	0	0	0	2	3	0	0	0	3	2	0	2.11111
MIR125B2	3	1	5	2	0	0	0	1	3	6	4	2	1	0	2	2	4	2	2.11111
MIR21	1	0	0	0	1	1	0	0	6	2	7	1	6	1	9	3	0	0	2.11111
MIR3140	3	0	1	4	0	1	5	4	1	2	4	2	2	0	4	1	1	3	2.11111
MIRLET7G	1	2	0	1	0	0	6	5	2	1	4	8	2	1	2	3	0	0	2.11111
OCM	2	2	2	8	9	3	1	6	3	0	2	0	0	0	0	0	0	0	2.11111
OPN3	1	1	1	1	0	0	2	3	1	0	4	1	4	2	2	8	3	4	2.11111
OPN4	2	0	0	8	3	13	3	6	0	0	0	1	0	0	2	0	0	0	2.11111
PCDHA9	1	0	2	0	1	6	1	5	5	1	0	1	1	3	0	2	2	7	2.11111
POU5F1B	3	0	1	6	1	3	9	2	1	0	0	1	0	0	0	2	6	3	2.11111
PROK2	1	0	7	0	1	6	2	3	6	0	2	1	0	3	1	2	0	3	2.11111
PTAFR	2	0	0	3	1	11	3	2	3	1	0	1	2	3	1	1	1	3	2.11111
RAB6C	1	0	2	2	2	1	2	1	0	1	3	0	0	16	0	0	5	2	2.11111
SLC4A10	2	0	0	0	3	18	1	3	1	3	2	0	2	1	0	0	0	2	2.11111
SNORA13	5	0	1	1	0	2	4	2	0	3	2	0	3	2	5	4	4	0	2.11111
SNORA41	0	1	1	4	5	1	0	0	2	6	6	0	7	2	2	1	0	0	2.11111
SNORD116-4	0	0	0	0	0	0	0	0	2	4	6	5	1	7	1	5	0	7	2.11111
TMC1	2	0	2	4	0	5	0	2	0	5	5	4	0	1	2	2	4	0	2.11111
TMEM132B	8	0	0	3	3	9	1	3	0	0	2	0	0	0	1	3	3	2	2.11111
TTC34	4	1	2	8	0	2	0	13	0	1	0	0	0	4	3	0	0	0	2.11111
UNQ6975	4	2	1	3	1	4	1	2	1	3	0	2	0	6	3	1	3	1	2.11111
ZNF366	3	0	2	4	0	2	6	4	0	0	0	1	0	1	3	0	12	0	2.11111
AGAP8	0	3	0	1	7	2	1	0	3	3	2	0	4	2	0	2	8	1	2.16667
AGMO	3	1	1	5	3	13	4	0	0	2	0	0	0	0	1	1	5	0	2.16667
ALOX12B	4	0	5	1	3	12	0	7	1	0	1	1	2	0	2	0	0	0	2.16667
ARPP21	1	4	1	6	0	14	0	1	0	0	0	4	2	2	0	4	0	0	2.16667
BEND4	1	0	4	2	1	14	0	9	0	0	0	1	6	1	0	0	0	0	2.16667
BST2	0	0	0	2	1	2	5	2	6	2	6	1	2	3	1	0	3	3	2.16667
C14orf183	0	0	0	3	8	3	3	3	0	2	1	2	2	2	5	0	1	4	2.16667
CCDC79	0	0	1	4	0	10	0	2	1	0	5	2	1	0	2	3	1	7	2.16667
CCNE1	1	0	2	6	0	7	6	8	2	1	0	2	0	1	0	0	3	0	2.16667
CDC45	6	0	2	0	2	5	0	7	1	2	0	0	0	2	2	6	1	3	2.16667
CELA2B	4	2	7	0	0	2	1	2	0	0	4	3	0	0	3	0	4	7	2.16667
CNTN6	2	0	3	0	5	14	0	0	0	2	2	1	1	5	0	2	2	0	2.16667
COL18A1-AS1	5	1	0	0	1	5	5	9	2	2	3	0	1	1	0	1	3	0	2.16667
F2RL2	0	0	0	2	1	16	9	0	0	0	0	0	0	0	5	0	5	1	2.16667
FEZF2	2	0	1	0	0	0	0	4	12	0	1	0	10	0	0	0	0	9	2.16667
FGD2	0	0	1	1	3	10	13	3	0	1	0	0	0	0	2	1	3	1	2.16667
FXYD6-FXYD2	0	1	3	3	0	0	2	7	1	3	2	2	2	0	5	1	7	0	2.16667
GATA3	17	0	1	0	1	9	2	9	0	0	0	0	0	0	0	0	0	0	2.16667
ITGAX	2	0	6	1	2	10	1	4	3	0	0	1	0	0	0	0	6	3	2.16667
KCNA7	2	0	6	6	2	4	0	8	0	0	0	6	1	0	0	0	4	0	2.16667
KIF4B	0	1	0	5	0	2	0	2	4	0	7	1	1	2	2	1	4	7	2.16667
KRT17	6	0	0	1	2	2	1	0	6	0	1	0	12	0	3	0	5	0	2.16667
LINC00051	4	1	0	0	0	0	5	5	0	7	4	4	2	3	0	2	1	1	2.16667
LINC00461	0	2	1	1	1	5	5	0	3	0	4	6	0	3	4	0	0	4	2.16667
LINC00691	0	0	1	3	1	1	1	1	0	0	8	2	9	1	5	3	0	3	2.16667
LOC100133161	1	2	9	0	6	1	4	12	0	2	1	0	0	0	0	0	0	1	2.16667
LOC100507410	0	0	0	0	0	3	2	1	1	0	0	4	1	2	14	0	2	9	2.16667
LOC285740	0	0	7	0	2	1	3	1	3	2	2	0	0	3	5	3	5	2	2.16667
MEIOB	0	0	2	8	2	5	3	0	1	1	1	6	0	4	0	3	2	1	2.16667
MIR1204	0	0	0	0	0	0	0	0	11	1	1	0	4	5	5	3	6	3	2.16667
MIR550A3	0	0	0	0	0	0	0	0	0	1	15	8	2	1	3	1	6	2	2.16667
MIR554	0	0	0	0	0	0	0	1	9	2	3	3	2	1	6	6	0	6	2.16667
MIR5699	0	1	0	0	0	1	1	0	3	1	8	3	3	4	5	5	3	1	2.16667
MT1DP	3	0	1	3	3	4	4	1	1	0	1	5	1	0	4	1	1	6	2.16667
MTRNR2L1	0	2	3	6	3	4	2	0	1	4	3	1	1	2	0	3	3	1	2.16667
OR51B2	0	0	0	3	1	1	0	0	2	0	1	10	0	1	5	3	2	10	2.16667
OVOL3	0	0	0	2	5	3	3	1	3	3	3	2	2	2	5	0	3	2	2.16667
PDIA2	2	1	11	2	0	0	2	6	0	0	1	9	0	0	0	2	1	2	2.16667
PLEK2	0	0	0	0	0	6	0	0	2	3	6	4	3	1	5	0	9	0	2.16667
PRR15L	0	0	0	3	0	0	0	0	1	2	5	5	1	6	3	0	7	6	2.16667
RELL2	4	0	0	3	3	0	1	1	1	5	1	2	0	6	7	2	2	1	2.16667
RNF224	0	4	1	5	0	1	0	2	1	1	1	3	2	6	4	0	1	7	2.16667
S100P	6	0	2	0	2	2	4	1	1	0	0	0	0	0	18	1	0	2	2.16667
SCRT1	0	1	0	10	0	0	0	8	1	4	1	1	0	9	1	0	1	2	2.16667
SFTPA1	0	2	3	0	5	7	1	5	2	3	2	3	0	1	0	3	1	1	2.16667
SLC4A9	0	0	5	6	0	9	0	4	1	1	0	1	0	1	3	1	2	5	2.16667
SLC5A11	7	1	2	4	0	7	4	4	1	1	2	0	0	4	0	1	0	1	2.16667
SLC7A4	0	0	9	0	2	2	1	8	0	1	2	1	2	5	0	4	2	0	2.16667
SNORA22	1	0	2	4	2	0	11	7	1	1	0	1	1	0	1	3	3	1	2.16667
SNORD1C	0	0	0	2	0	0	8	2	1	1	3	2	7	0	3	0	7	3	2.16667
SNORD34	1	0	0	3	3	0	1	2	1	3	3	4	0	3	2	9	3	1	2.16667
SORCS1	1	0	2	3	1	17	1	4	1	1	6	2	0	0	0	0	0	0	2.16667
TFEC	10	0	3	0	0	8	0	0	6	1	0	0	1	0	0	0	10	0	2.16667
TMEM221	6	0	2	8	1	1	5	3	2	0	4	1	0	1	0	0	3	2	2.16667
TMEM52	0	0	0	0	7	0	1	13	1	0	6	1	2	2	3	2	0	1	2.16667
TRIM34	0	3	0	2	0	0	3	4	2	3	2	0	0	5	1	1	4	9	2.16667
TRIP13	0	0	1	2	4	2	3	3	0	1	3	5	1	4	0	1	5	4	2.16667
TTBK1	3	0	4	3	0	4	0	23	2	0	0	0	0	0	0	0	0	0	2.16667
UCN2	4	1	1	5	1	2	6	7	1	1	0	0	6	3	1	0	0	0	2.16667
ZNRF2P2	0	0	1	2	0	1	0	0	3	1	9	3	2	4	5	3	4	1	2.16667
ABCA13	0	1	4	0	2	19	0	5	0	3	0	0	1	0	0	2	2	1	2.22222
ALOXE3	2	0	1	4	0	10	1	11	1	0	0	2	0	0	3	4	0	1	2.22222
BSPRY	0	0	2	2	1	5	0	6	0	2	5	3	0	2	9	1	2	0	2.22222
CCDC116	1	0	3	3	1	3	8	8	1	0	1	1	0	7	0	0	0	3	2.22222
CDCP1	0	2	2	5	0	8	2	3	1	0	1	0	0	5	1	1	6	3	2.22222
CSPG5	2	1	0	8	0	6	4	5	1	3	5	0	2	1	0	0	1	1	2.22222
CTSL2	0	0	2	0	1	6	3	12	5	2	0	1	3	1	2	2	0	0	2.22222
DUOXA1	0	0	1	4	1	8	0	13	1	0	0	5	3	2	0	1	1	0	2.22222
EPHA1-AS1	0	0	0	0	0	7	0	3	0	1	4	4	3	4	7	3	1	3	2.22222
EPS8L1	1	2	4	0	0	2	1	15	0	2	3	0	1	1	2	2	1	3	2.22222
ESRRG	0	0	5	1	2	21	2	6	0	0	0	0	0	0	0	2	1	0	2.22222
FAM27A	0	1	1	2	2	2	0	0	4	0	0	1	0	2	12	3	2	8	2.22222
FGF9	0	0	1	6	2	7	3	1	8	0	3	0	3	1	0	1	4	0	2.22222
FLJ22184	2	1	2	5	6	7	4	12	0	0	0	1	0	0	0	0	0	0	2.22222
GABRB2	0	0	2	0	1	18	1	0	7	2	0	0	0	3	5	0	1	0	2.22222
GALR3	0	6	4	8	0	0	1	5	4	0	3	2	1	3	0	1	1	1	2.22222
GBA3	0	0	0	0	0	0	0	0	5	1	8	0	5	11	0	3	0	7	2.22222
GPR84	0	1	0	0	3	0	0	10	4	4	3	2	0	0	9	0	1	3	2.22222
HERC2P10	0	1	1	10	1	1	3	2	1	0	1	1	2	1	1	4	9	1	2.22222
HMGB4	1	0	0	3	2	4	1	0	8	4	1	0	6	1	2	3	3	1	2.22222
HTR6	6	0	0	0	4	3	0	11	1	0	2	0	1	2	0	1	4	5	2.22222
IGSF21	2	1	0	4	1	2	13	8	3	0	1	2	0	0	0	2	1	0	2.22222
IL1R2	8	0	2	0	1	2	5	0	2	6	2	0	4	0	0	3	0	5	2.22222
ITIH1	2	1	0	7	8	4	1	3	4	0	0	7	0	2	0	1	0	0	2.22222
KLHL32	3	0	3	0	0	4	0	9	2	0	0	3	4	8	2	2	0	0	2.22222
LHFPL3	0	0	1	1	3	7	0	2	1	0	2	2	2	1	8	10	0	0	2.22222
LINC00158	0	0	1	0	1	4	1	4	0	0	2	4	0	3	3	10	7	0	2.22222
LOC389641	0	0	1	0	0	7	0	1	1	1	8	5	2	5	2	3	1	3	2.22222
LOC400891	0	1	0	3	0	2	1	1	4	1	0	4	0	10	1	9	2	1	2.22222
LOC441454	0	1	0	5	0	1	3	1	5	3	2	2	0	4	0	7	2	4	2.22222
MIR4681	0	1	0	0	0	1	8	0	3	1	5	3	2	5	5	2	1	3	2.22222
MIR4735	0	0	0	0	1	0	0	0	3	5	1	6	0	2	4	4	6	8	2.22222
MIR4796	0	0	4	0	0	0	0	0	0	4	5	6	3	2	3	6	5	2	2.22222
MYBPC3	3	0	1	3	2	10	0	12	1	0	0	4	0	1	0	3	0	0	2.22222
MYBPHL	0	0	1	3	0	1	5	4	4	1	7	2	0	3	0	3	5	1	2.22222
MYL7	1	1	3	0	7	3	14	2	1	0	2	1	2	1	1	0	0	1	2.22222
NALCN	1	1	2	3	0	10	0	6	2	0	0	4	0	1	0	7	3	0	2.22222
NTN3	0	5	0	1	2	1	1	8	0	2	3	2	0	3	3	3	1	5	2.22222
PAX3	3	0	0	3	0	9	3	10	0	0	3	2	2	0	0	5	0	0	2.22222
PLA2G4B	0	0	0	0	0	0	0	0	6	5	1	3	2	5	6	5	2	5	2.22222
RIPPLY1	0	1	1	3	0	3	3	7	1	1	3	3	3	1	2	1	4	3	2.22222
SAA4	0	0	0	0	0	0	0	0	0	34	0	1	0	0	5	0	0	0	2.22222
SCARNA11	0	0	0	11	0	0	0	0	5	0	3	3	2	4	3	2	6	1	2.22222
SLC25A47	0	0	1	0	0	4	0	5	2	0	3	7	0	1	7	4	0	6	2.22222
SLC6A17	2	2	2	3	2	8	1	11	0	1	1	3	0	0	0	3	0	1	2.22222
SMIM6	0	0	0	0	4	0	0	0	4	4	1	5	1	2	7	2	3	7	2.22222
SRG7	2	0	1	7	4	7	1	0	2	2	4	1	2	1	0	0	5	1	2.22222
STXBP2	5	1	1	5	4	4	2	3	2	0	0	5	1	0	3	0	1	3	2.22222
TRIM31	0	0	3	5	1	6	1	1	2	1	5	2	0	2	2	5	3	1	2.22222
ZNF492	0	0	1	1	1	5	1	1	2	1	2	4	3	1	1	5	8	3	2.22222
ACOT6	0	4	0	3	6	0	2	1	1	4	2	7	0	2	4	5	0	0	2.27778
ACTL7A	0	0	2	4	0	1	0	2	0	2	4	7	1	2	2	7	2	5	2.27778
AZU1	7	0	1	7	0	2	1	6	0	0	0	4	2	2	1	5	0	3	2.27778
CCL27	7	1	2	2	1	1	1	3	0	2	2	4	0	4	2	5	0	4	2.27778
CDCA2	0	0	0	3	3	2	2	6	5	5	0	1	3	2	1	1	3	4	2.27778
CLDN24	0	1	0	2	3	4	1	2	2	2	0	2	4	2	5	6	2	3	2.27778
CLEC4GP1	0	1	6	2	1	7	6	3	3	0	0	3	2	1	2	4	0	0	2.27778
DACH1	1	0	0	0	4	8	7	3	0	0	3	0	0	2	1	1	11	0	2.27778
ECSCR	2	0	0	0	0	5	12	1	0	1	5	0	3	0	3	0	9	0	2.27778
GOLGA8S	2	0	5	3	0	8	8	7	1	3	0	2	0	0	0	0	1	1	2.27778
GPR152	0	2	0	0	2	2	1	11	0	0	7	3	1	2	6	0	2	2	2.27778
GPR158	0	1	0	4	3	18	1	7	0	0	0	2	1	2	0	0	2	0	2.27778
HIST1H4F	0	0	0	0	0	0	1	0	2	0	2	5	0	15	5	7	4	0	2.27778
HIST2H2BC	3	0	4	1	4	2	1	2	1	3	4	5	1	0	1	5	0	4	2.27778
HMMR	0	0	2	2	1	3	1	0	4	3	4	3	3	3	3	3	2	4	2.27778
HPCA	3	0	2	3	2	0	2	16	1	5	2	1	0	0	3	0	0	1	2.27778
IL8	0	0	0	2	3	3	0	0	3	14	0	0	3	0	0	0	0	13	2.27778
KRT16	5	1	0	0	1	2	3	7	4	2	5	0	6	3	1	0	1	0	2.27778
LAIR1	0	0	3	3	0	11	16	2	1	0	0	0	1	0	0	0	4	0	2.27778
LINC00643	6	0	2	3	4	7	0	1	10	0	2	0	5	0	1	0	0	0	2.27778
LOC100129924	0	1	0	6	0	3	1	1	3	1	1	7	2	0	5	6	0	4	2.27778
LOC285547	0	0	1	2	8	4	0	7	3	1	4	6	4	1	0	0	0	0	2.27778
LPO	4	2	3	5	3	4	2	1	4	0	8	1	1	0	0	0	2	1	2.27778
LRFN1	1	0	1	6	5	3	6	15	0	0	1	0	0	0	1	0	2	0	2.27778
MCF2	3	0	1	2	2	6	2	0	2	0	0	3	3	4	6	1	0	6	2.27778
MIP	0	0	1	2	1	6	0	8	1	8	1	3	2	0	4	1	1	2	2.27778
MIR215	0	0	0	0	0	2	0	0	3	3	2	5	6	3	6	4	3	4	2.27778
MIR3936	1	0	0	0	0	2	0	0	7	0	5	6	1	3	4	2	5	5	2.27778
MIR4668	0	0	0	0	0	0	0	0	7	2	8	6	3	2	1	1	0	11	2.27778
MIRLET7C	0	0	0	0	0	0	0	0	9	5	3	2	2	6	0	1	11	2	2.27778
MTVR2	0	0	0	5	3	2	0	3	3	0	6	3	1	4	7	1	0	3	2.27778
NPIPL3	0	2	1	3	0	3	9	1	1	0	3	1	0	5	2	3	4	3	2.27778
NR5A2	0	0	1	0	1	9	2	5	1	1	0	0	0	0	6	0	15	0	2.27778
OR2A12	3	1	8	0	3	0	1	1	2	0	0	1	2	2	9	2	1	5	2.27778
OR2A2	0	2	0	0	1	0	0	0	4	2	0	6	1	5	1	3	4	12	2.27778
OR2D2	0	0	2	0	5	0	0	2	9	1	7	3	1	0	0	1	5	5	2.27778
PRKG1-AS1	0	0	0	1	1	4	3	0	6	5	4	0	2	2	0	5	6	2	2.27778
ROS1	0	1	7	4	1	14	0	6	1	0	0	0	1	0	0	5	0	1	2.27778
SEZ6L2	4	0	0	7	2	10	2	7	1	1	1	1	1	0	0	2	0	2	2.27778
SLFNL1	0	1	0	1	0	0	3	3	1	1	6	1	7	6	1	2	5	3	2.27778
SNORD45C	0	0	1	1	3	0	1	0	1	5	4	3	2	2	9	3	4	2	2.27778
SYT1	0	0	2	1	0	7	9	2	0	0	0	0	0	0	1	1	18	0	2.27778
WDR72	8	1	0	3	0	20	4	5	0	0	0	0	0	0	0	0	0	0	2.27778
ABCG4	0	0	5	11	5	0	0	17	1	0	0	0	0	0	0	1	1	1	2.33333
ANKRD20A5P	0	0	1	0	3	9	0	3	2	0	0	1	10	2	5	3	0	3	2.33333
BLNK	0	0	0	3	2	12	7	5	1	0	0	1	0	0	0	0	8	3	2.33333
C10orf90	0	0	1	2	0	10	0	4	1	3	7	2	10	0	2	0	0	0	2.33333
C21orf128	0	0	2	6	1	5	2	2	2	9	2	0	0	0	3	0	8	0	2.33333
CAMSAP3	1	0	3	0	1	1	0	14	1	1	4	2	1	3	5	1	1	3	2.33333
CNDP1	1	1	1	5	3	12	2	1	0	0	0	5	3	3	1	3	1	0	2.33333
CNTNAP2	1	0	1	0	2	28	0	10	0	0	0	0	0	0	0	0	0	0	2.33333
DGCR9	2	0	0	0	2	3	2	2	0	0	3	11	5	0	3	5	1	3	2.33333
DUOX2	0	0	2	6	4	5	0	16	1	0	4	1	0	3	0	0	0	0	2.33333
EGFEM1P	2	0	5	1	0	4	4	4	2	5	0	0	2	2	0	0	7	4	2.33333
FBXO39	0	0	1	0	1	6	6	2	2	4	2	2	4	1	6	2	1	2	2.33333
FPGT-TNNI3K	7	0	3	0	0	6	0	3	2	8	0	4	1	1	2	1	2	2	2.33333
GABBR2	2	1	2	7	2	12	0	7	2	0	0	1	1	2	0	1	1	1	2.33333
GBP5	0	0	3	4	0	23	2	7	0	0	0	1	0	0	1	0	1	0	2.33333
GUCA1A	1	1	1	9	3	2	4	3	0	1	0	1	4	2	0	7	0	3	2.33333
GYS2	7	2	0	2	1	14	4	0	0	0	5	0	0	5	0	0	0	2	2.33333
H1FOO	1	1	2	1	1	1	1	8	3	1	1	7	0	0	3	5	4	2	2.33333
HNF4A	2	0	0	0	5	7	0	8	0	1	4	7	1	1	4	0	0	2	2.33333
IRF6	2	1	1	1	2	5	4	3	1	0	9	6	2	0	0	1	4	0	2.33333
KCNAB1-AS1	5	1	0	1	2	2	3	3	0	0	0	2	3	7	3	7	2	1	2.33333
LANCL3	2	0	4	6	1	3	0	2	2	0	0	0	5	1	2	5	7	2	2.33333
LILRB5	0	0	0	4	0	5	16	0	5	1	0	0	4	0	0	0	7	0	2.33333
LINC00483	0	1	5	2	1	10	0	0	0	1	0	6	1	1	0	1	2	11	2.33333
LOC151174	0	0	0	6	2	3	1	10	0	0	0	1	0	4	12	0	1	2	2.33333
LOC400548	0	2	1	3	4	6	3	6	2	1	0	3	0	3	0	3	4	1	2.33333
LOC653786	0	0	0	2	12	4	0	2	4	0	0	0	2	4	2	4	3	3	2.33333
LPPR4	3	3	0	1	1	5	6	0	1	3	0	5	0	0	1	0	13	0	2.33333
MIR4482-1	0	0	0	5	4	0	5	0	1	0	0	5	1	7	5	4	1	4	2.33333
MIRLET7D	0	0	8	0	0	0	0	0	4	2	6	1	2	6	4	4	3	2	2.33333
MMP9	1	0	1	0	1	0	1	1	2	0	0	0	0	29	1	0	5	0	2.33333
PAQR5	4	0	4	0	3	12	0	4	0	0	7	0	1	5	0	1	0	1	2.33333
PCDHGA1	0	1	0	1	0	5	0	5	2	6	0	3	0	0	2	4	8	5	2.33333
PPEF2	0	3	5	3	0	9	1	1	1	0	0	0	0	5	4	0	2	8	2.33333
PWRN1	0	0	0	0	0	7	0	0	1	0	0	7	0	0	0	0	27	0	2.33333
RAB33A	0	2	4	0	1	0	0	0	5	0	5	7	1	1	7	4	4	1	2.33333
RASL10A	0	0	0	2	3	7	7	5	1	1	3	1	0	0	1	3	4	4	2.33333
RGS13	0	0	3	4	0	7	0	0	0	1	2	1	2	10	5	1	1	5	2.33333
RIBC2	0	0	1	0	2	4	0	1	5	2	1	5	5	2	4	0	6	4	2.33333
SNORD114-12	0	0	2	0	0	0	0	0	2	6	1	3	2	3	5	5	6	7	2.33333
SNORD114-28	0	0	0	1	2	0	4	0	1	2	0	5	8	0	5	4	2	8	2.33333
SNORD6	4	0	1	4	6	0	0	0	3	1	3	1	3	3	7	1	3	2	2.33333
TNMD	0	0	0	1	0	0	5	1	5	2	2	2	0	12	2	0	5	5	2.33333
ZAR1L	0	2	1	2	0	4	0	4	1	0	7	8	2	0	7	0	3	1	2.33333
ZSCAN31	1	2	1	0	4	3	0	3	5	2	3	2	2	1	2	2	8	1	2.33333
ARHGAP9	3	1	1	2	0	14	4	1	1	5	3	0	0	0	5	0	2	1	2.38889
CCBE1	2	1	1	1	1	5	0	3	5	4	1	4	0	4	5	0	5	1	2.38889
CCDC27	1	0	0	3	0	2	0	14	1	0	2	3	2	3	7	1	1	3	2.38889
CCRL2	4	0	1	6	1	5	3	5	4	2	1	2	2	0	3	0	4	0	2.38889
CD163L1	0	0	2	2	3	1	7	3	6	0	0	3	0	2	1	8	5	0	2.38889
CD80	0	0	1	0	0	4	1	0	4	1	2	4	2	9	3	0	2	10	2.38889
CRYAA	1	1	1	0	0	2	0	10	5	6	3	0	3	2	6	0	0	3	2.38889
CYP4Z1	1	0	6	1	1	3	2	9	1	0	1	9	2	2	0	1	2	2	2.38889
EPHX4	4	2	5	5	1	9	0	1	2	1	3	1	0	5	0	2	0	2	2.38889
FAM83B	0	0	3	7	3	7	0	0	0	1	3	5	9	0	2	1	0	2	2.38889
FITM1	2	0	2	15	0	3	3	1	0	0	3	1	0	1	1	1	2	8	2.38889
GLT1D1	0	0	1	5	1	4	1	7	2	1	0	4	7	2	0	6	2	0	2.38889
HIST3H2BB	0	1	0	0	1	0	7	0	6	1	2	0	1	1	1	17	5	0	2.38889
IL5	0	0	3	0	0	2	0	1	3	3	3	8	1	2	1	5	5	6	2.38889
IRGM	1	0	11	3	1	4	0	5	0	8	1	3	1	1	2	0	1	1	2.38889
KCNJ2	3	0	3	0	2	6	4	1	0	1	4	1	0	0	6	0	7	5	2.38889
KCNT1	5	0	1	0	2	3	3	18	1	3	0	0	0	5	1	0	0	1	2.38889
LOC100129316	0	0	2	4	1	15	0	0	1	3	1	1	0	5	0	0	1	9	2.38889
LOC100133445	3	0	1	5	2	0	1	3	3	1	1	3	1	1	4	5	1	8	2.38889
LOC100144595	0	0	3	0	0	5	5	2	1	0	12	0	0	0	1	4	8	2	2.38889
LOC100506025	0	1	0	2	0	3	0	5	2	4	4	3	2	5	0	5	5	2	2.38889
LOC100507194	0	0	4	0	0	7	0	2	4	0	3	8	1	1	2	1	2	8	2.38889
LOC401010	0	0	0	4	0	1	1	6	3	4	2	0	3	2	4	6	5	2	2.38889
LOC727915	0	0	1	4	0	1	0	0	4	0	0	1	7	2	4	12	0	7	2.38889
LTB	0	2	3	2	3	3	2	7	0	1	1	5	0	2	6	0	4	2	2.38889
PAM16	1	4	5	24	6	0	1	0	0	0	0	2	0	0	0	0	0	0	2.38889
PCP4L1	0	0	1	5	1	1	2	7	3	5	0	3	0	2	5	5	1	2	2.38889
PDF	0	2	0	2	1	0	3	4	0	2	1	2	5	2	5	4	2	8	2.38889
POM121L10P	0	0	2	1	0	15	5	3	1	2	0	3	1	1	5	0	1	3	2.38889
RDH12	0	1	2	9	6	3	1	4	1	2	3	1	3	0	0	0	3	4	2.38889
SFTPB	0	2	5	0	5	6	4	1	0	1	3	6	2	3	0	0	0	5	2.38889
SNAP25	9	0	3	8	3	4	0	0	5	1	0	2	0	0	0	6	0	2	2.38889
SNORA46	4	1	0	1	0	2	0	0	4	1	6	4	4	0	2	5	2	7	2.38889
SNORD98	0	0	0	0	0	4	0	1	0	10	3	3	0	1	6	3	6	6	2.38889
SYT4	11	1	2	1	2	9	3	0	1	1	0	2	1	0	2	6	0	1	2.38889
TMC5	0	2	6	1	2	14	3	4	0	1	1	2	3	2	0	2	0	0	2.38889
TMEM178B	2	1	0	2	3	15	0	5	2	0	1	2	3	0	1	4	2	0	2.38889
TNFRSF9	3	0	1	1	2	9	3	4	1	0	2	1	2	0	5	5	4	0	2.38889
TNN	0	0	0	10	0	2	2	13	1	0	0	0	3	1	9	0	1	1	2.38889
VSIG1	3	0	1	6	1	4	0	3	4	0	0	10	0	2	1	7	0	1	2.38889
VSX2	3	0	2	0	0	5	1	3	0	3	4	2	1	2	0	10	2	5	2.38889
ADAM23	0	3	4	5	4	3	2	3	2	0	0	3	0	2	3	4	4	2	2.44444
ALG1L2	0	3	3	5	2	4	2	5	0	0	0	9	1	2	0	5	3	0	2.44444
ANKRD33B	4	0	2	0	0	11	6	6	0	0	0	0	5	1	3	0	4	2	2.44444
C10orf82	2	5	2	0	5	3	2	3	1	1	0	3	0	7	4	6	0	0	2.44444
C1orf140	3	0	2	4	1	6	0	2	3	0	2	9	2	0	1	3	0	6	2.44444
C1orf177	2	0	1	3	4	6	0	5	3	2	0	10	3	2	2	0	0	1	2.44444
CARD10	0	0	0	0	0	7	3	12	5	0	5	0	0	0	1	2	9	0	2.44444
CCDC33	2	1	1	1	4	10	0	7	1	0	5	6	3	0	2	0	0	1	2.44444
CCNI2	0	0	2	2	0	6	0	0	2	2	2	7	0	12	3	2	2	2	2.44444
CTAGE11P	5	1	1	6	2	5	0	5	3	2	3	1	3	0	1	4	0	2	2.44444
CYTH4	0	0	1	0	0	3	27	2	5	0	0	0	0	0	0	0	6	0	2.44444
EPB42	0	1	5	1	1	8	0	0	0	1	1	6	0	4	1	7	4	4	2.44444
ESCO2	0	0	1	1	4	5	5	2	2	2	6	0	1	4	1	3	1	6	2.44444
FAM217A	1	0	1	2	0	4	0	0	3	4	9	5	3	1	5	3	1	2	2.44444
GALR2	1	0	0	3	1	0	1	11	3	1	2	6	1	2	4	3	2	3	2.44444
GPR89B	2	3	0	1	0	0	4	3	9	1	0	3	0	1	9	1	6	1	2.44444
LGALS2	0	0	2	0	0	2	0	3	6	2	8	1	6	3	4	5	2	0	2.44444
LGALS9	2	1	2	3	4	8	8	0	1	1	3	3	0	2	3	0	2	1	2.44444
LOC100130370	0	2	1	1	2	2	2	0	1	7	1	2	0	7	3	5	5	3	2.44444
LOC647859	0	0	1	0	0	0	0	0	8	0	0	15	0	0	2	9	9	0	2.44444
MIR26A2	3	0	0	0	0	0	1	1	3	2	4	6	10	3	2	2	7	0	2.44444
MIR548K	0	0	0	0	0	1	0	3	3	6	6	3	2	7	9	4	0	0	2.44444
MIR553	0	0	0	0	0	0	1	0	2	3	1	8	0	4	6	1	7	11	2.44444
MYCBP	3	0	3	12	0	0	9	0	3	0	11	0	1	0	0	1	0	1	2.44444
NPTX2	4	0	0	0	0	7	4	5	7	0	1	2	1	10	0	0	0	3	2.44444
NTM	2	0	3	7	1	7	10	6	1	0	3	0	0	0	0	0	3	1	2.44444
PCSK2	0	0	3	2	3	17	0	2	1	2	5	1	1	0	0	2	5	0	2.44444
PPP1R3A	1	0	0	2	0	4	0	1	1	0	0	0	0	0	0	35	0	0	2.44444
RDH5	1	0	3	0	2	3	0	2	2	7	6	2	1	3	6	0	3	3	2.44444
RGS1	1	1	0	4	0	2	2	0	5	0	1	9	1	0	8	6	3	1	2.44444
SCGB1B2P	4	4	1	13	7	1	7	0	4	0	2	0	0	1	0	0	0	0	2.44444
SEMA5B	0	0	3	2	7	2	5	17	5	0	2	0	0	0	0	0	1	0	2.44444
SHISA6	4	0	1	1	2	7	1	10	0	1	0	2	3	2	2	3	0	5	2.44444
SLC25A18	0	0	3	0	2	7	0	4	2	3	0	2	1	4	3	3	5	5	2.44444
SNORA62	0	1	0	1	0	0	2	2	2	4	1	3	9	9	2	1	3	4	2.44444
SNORD114-15	0	0	0	0	0	1	0	0	0	1	1	3	0	1	8	13	1	15	2.44444
SNORD114-16	3	0	0	1	2	0	2	0	1	3	2	2	0	1	5	11	2	9	2.44444
SNORD114-9	0	0	0	0	0	0	0	0	1	6	2	6	0	2	14	3	4	6	2.44444
SNORD72	7	2	0	2	0	0	0	0	3	3	1	7	0	1	3	8	4	3	2.44444
SNORD9	13	0	0	0	0	0	7	11	2	3	1	3	0	1	0	0	3	0	2.44444
SYNJ2-IT1	0	0	0	2	2	2	0	6	1	3	4	7	7	2	5	1	1	1	2.44444
TCEB3B	2	0	2	4	0	2	1	2	5	6	3	4	3	2	1	0	6	1	2.44444
TJP3	2	0	2	3	3	5	1	12	3	0	2	2	0	3	2	1	0	3	2.44444
TUBB3	4	0	1	3	3	0	1	0	8	3	2	7	4	0	4	1	1	2	2.44444
TXK	0	0	5	2	1	8	0	11	3	1	1	0	0	2	7	1	2	0	2.44444
ADAM21P1	0	1	5	0	0	5	3	0	0	3	0	4	0	3	1	1	0	19	2.5
BCAN	2	2	4	1	3	10	0	15	2	0	0	0	1	2	0	0	1	2	2.5
C15orf26	3	0	2	1	2	0	0	3	6	1	1	3	1	9	2	1	7	3	2.5
C22orf43	0	1	0	2	5	5	1	0	5	3	0	1	0	8	3	3	4	4	2.5
C6orf10	1	0	0	1	0	4	2	14	1	0	1	7	6	2	0	2	3	1	2.5
CDCA5	0	1	0	3	4	4	1	5	2	1	7	2	0	1	1	4	5	4	2.5
CTXN1	5	1	0	6	7	6	4	0	1	3	0	3	2	0	4	1	0	2	2.5
EPS8L3	4	0	3	2	1	5	1	3	6	0	4	2	0	4	3	0	1	6	2.5
FLJ35024	4	0	4	0	1	4	1	6	0	1	5	4	3	2	4	0	3	3	2.5
GLRA1	1	1	4	0	1	5	2	3	1	5	5	3	0	4	0	1	0	9	2.5
HIGD1B	0	0	0	2	1	3	3	8	0	0	2	4	1	0	5	4	6	6	2.5
LINC00032	2	0	5	1	1	12	1	0	2	2	2	2	0	7	1	0	7	0	2.5
LINC00511	0	1	2	9	3	3	1	0	1	0	6	0	3	0	8	3	4	1	2.5
LOC100131626	0	0	0	0	0	0	0	0	4	4	15	4	3	2	2	1	4	6	2.5
LRRC4B	2	2	1	0	0	0	1	0	7	3	4	4	4	4	4	6	1	2	2.5
MEIS3	0	0	0	10	1	1	5	16	0	3	2	0	0	0	1	0	6	0	2.5
MGC2889	4	0	1	5	0	10	1	2	2	2	1	1	4	3	5	1	3	0	2.5
MIR5687	0	0	0	0	0	2	3	1	4	4	0	6	3	2	1	9	2	8	2.5
MYO3B	1	0	4	1	0	15	4	13	0	0	0	1	0	1	2	3	0	0	2.5
NR1I2	6	0	0	4	2	6	0	7	4	0	3	6	3	2	0	0	2	0	2.5
PCDHAC2	1	0	1	6	0	5	3	2	1	2	2	9	2	1	0	0	9	1	2.5
POU3F2	1	0	1	10	2	10	1	4	2	1	1	3	0	4	2	1	2	0	2.5
PTPRO	0	0	0	3	3	11	2	3	2	2	3	1	3	3	1	1	7	0	2.5
RHBDL1	0	0	2	8	2	9	4	11	0	1	0	4	1	1	0	1	0	1	2.5
RIPPLY2	1	1	3	6	5	4	0	4	6	0	1	0	3	0	6	4	1	0	2.5
RNU6-19	3	0	0	4	0	0	0	0	0	9	2	2	2	1	7	3	2	10	2.5
RORB	4	0	2	4	1	12	0	3	5	0	6	1	4	0	0	1	1	1	2.5
SNORA71B	0	0	0	0	0	0	0	1	3	8	0	3	4	3	7	11	2	3	2.5
SNORD18B	0	0	0	0	0	0	0	0	7	4	4	5	1	1	11	8	1	3	2.5
SNORD75	0	0	0	0	0	0	0	0	4	0	6	9	8	2	10	6	0	0	2.5
TBXAS1	0	1	0	5	5	3	6	7	6	2	0	2	0	5	2	0	1	0	2.5
WDR93	0	0	2	3	0	15	4	10	0	0	0	0	1	5	1	2	2	0	2.5
ABCC6P2	2	1	0	18	13	4	0	0	1	2	0	1	0	0	2	2	0	0	2.55556
ALAS2	5	0	2	7	6	2	0	7	0	3	1	3	0	1	2	0	2	5	2.55556
C22orf15	0	0	0	4	7	10	2	5	2	2	1	2	0	6	0	1	0	4	2.55556
C4BPB	0	0	1	4	0	8	0	8	0	1	0	3	0	7	2	1	3	8	2.55556
C6orf165	0	1	0	1	2	7	0	1	4	0	7	1	2	6	2	8	3	1	2.55556
C6orf52	4	1	5	9	3	0	3	5	4	1	0	1	0	1	0	4	3	2	2.55556
CBX8	0	0	1	8	2	4	15	6	0	1	1	1	1	3	1	0	2	0	2.55556
CENPI	0	0	1	2	2	1	0	2	2	2	2	3	2	14	0	3	0	10	2.55556
CFP	8	0	1	3	4	0	1	5	2	2	0	9	2	2	6	0	0	1	2.55556
CYP2C18	0	0	2	0	33	6	1	1	0	0	0	0	0	0	0	0	3	0	2.55556
DGAT2L6	8	0	1	1	0	0	0	0	4	4	3	3	2	2	0	6	8	4	2.55556
FLJ30679	1	0	1	0	2	3	7	3	3	2	5	6	6	1	1	3	2	0	2.55556
GUCY2EP	12	0	3	2	4	8	2	7	0	0	2	1	0	0	0	4	1	0	2.55556
HUS1B	1	0	0	2	2	2	1	2	2	1	7	5	3	4	0	6	5	3	2.55556
ITGA4	4	0	4	4	3	12	0	6	1	1	0	1	0	1	1	4	4	0	2.55556
LINC00675	3	0	0	4	4	6	2	5	2	2	2	5	2	1	0	1	4	3	2.55556
LOC100128505	0	0	0	0	3	4	0	5	3	4	2	9	2	1	2	7	4	0	2.55556
LOC729609	6	3	4	0	1	0	4	2	2	1	0	3	1	1	1	4	11	2	2.55556
MIR29A	0	0	3	2	2	2	0	0	4	4	6	2	2	4	14	1	0	0	2.55556
MIR3973	0	1	2	0	0	0	1	0	3	2	3	2	10	5	2	6	6	3	2.55556
MIR4480	0	1	0	0	1	3	0	0	1	5	2	3	6	7	8	0	5	4	2.55556
MIR4648	0	3	2	7	0	0	1	21	2	0	3	0	1	1	1	4	0	0	2.55556
MMP15	4	0	1	0	2	9	4	3	2	2	1	1	3	0	4	0	10	0	2.55556
NAV3	0	0	4	1	4	23	1	2	6	0	0	0	2	0	0	0	3	0	2.55556
NLRP9	6	0	2	7	0	6	1	2	4	1	1	7	2	2	1	4	0	0	2.55556
NT5C1B	0	1	2	1	0	1	0	0	2	2	9	9	1	4	7	2	0	5	2.55556
NTSR1	0	0	1	0	1	10	0	19	0	4	0	0	0	1	3	0	0	7	2.55556
OTOF	3	1	5	4	2	3	0	12	0	2	1	6	0	2	4	1	0	0	2.55556
PKD1L2	0	1	2	2	2	11	0	7	1	2	0	4	0	12	0	0	1	1	2.55556
RSPO4	9	0	3	2	2	3	0	11	6	1	1	1	0	2	0	0	5	0	2.55556
SKA3	0	0	0	4	3	6	1	0	0	1	4	11	0	5	0	5	0	6	2.55556
SLC27A2	0	3	1	3	12	5	0	10	2	1	6	0	1	0	0	2	0	0	2.55556
SLC28A3	4	0	4	4	4	13	0	3	0	0	0	8	0	1	3	1	1	0	2.55556
SLC7A14	3	1	4	1	6	9	0	8	0	0	0	0	0	1	1	7	3	2	2.55556
SOX30	0	0	0	28	0	8	0	4	1	1	2	0	0	2	0	0	0	0	2.55556
TFAP2C	1	0	2	4	1	10	3	14	4	0	0	2	0	2	0	2	0	1	2.55556
TMPRSS12	4	0	0	4	5	3	4	1	0	5	1	4	2	6	2	0	2	3	2.55556
TMPRSS6	4	0	1	2	1	7	2	9	2	1	1	1	0	1	1	1	5	7	2.55556
ABCG2	0	0	1	3	3	5	2	2	6	0	0	2	3	4	1	8	5	2	2.61111
AMPD1	2	2	1	1	2	5	0	3	1	3	0	0	1	0	1	25	0	0	2.61111
ANKRD62P1-PARP4P3	0	0	0	8	1	4	5	3	0	0	6	0	1	4	0	2	8	5	2.61111
CDYL2	1	0	0	4	0	6	2	3	5	1	5	0	6	0	4	1	9	0	2.61111
CENPA	0	0	1	0	2	5	0	1	2	3	3	4	5	8	5	4	0	4	2.61111
CHRFAM7A	0	2	2	0	1	0	2	6	5	3	3	0	7	8	1	1	6	0	2.61111
CNGA4	0	0	2	3	1	1	0	9	5	3	1	5	5	3	2	2	0	5	2.61111
ENTPD2	9	3	1	4	6	5	8	5	0	0	0	0	0	1	0	1	4	0	2.61111
FAM19A3	0	2	1	9	3	4	1	8	5	1	2	2	2	1	0	6	0	0	2.61111
FAM3B	2	1	2	5	4	0	15	0	0	2	0	3	0	0	0	1	10	2	2.61111
FBN3	2	0	3	2	1	10	2	21	0	1	0	0	0	0	0	1	4	0	2.61111
GBP1P1	0	0	1	1	1	2	1	2	0	5	0	11	2	3	7	1	2	8	2.61111
GRID1	0	1	5	1	4	15	0	3	0	4	0	0	0	0	2	0	12	0	2.61111
GRIK1	3	0	0	1	0	12	4	6	2	6	2	2	0	1	1	0	4	3	2.61111
KEL	0	1	3	4	11	8	3	4	1	1	1	4	0	0	1	1	1	3	2.61111
LINC00536	0	0	0	0	2	12	0	1	0	10	6	0	8	1	0	3	3	1	2.61111
LINC00689	0	0	1	5	1	15	3	4	2	0	0	2	0	1	1	5	0	7	2.61111
LOC149134	3	1	0	1	1	5	4	3	1	4	0	9	2	2	0	6	2	3	2.61111
LOC388948	6	0	0	4	0	1	5	7	0	2	0	5	0	2	4	1	6	4	2.61111
LOC441081	0	0	0	0	0	0	1	17	1	3	0	1	0	0	11	5	7	1	2.61111
LRRC38	0	5	0	7	6	0	5	5	0	1	1	0	0	2	0	4	11	0	2.61111
MEST	2	2	2	0	0	8	3	2	3	2	2	1	2	6	0	5	3	4	2.61111
MIR4639	0	0	0	0	2	0	2	0	4	3	0	2	1	8	13	7	2	3	2.61111
MIR548G	0	0	1	0	2	2	0	0	5	5	9	2	2	7	5	1	2	4	2.61111
MYL2	0	0	0	0	0	0	0	0	0	0	0	0	0	0	0	47	0	0	2.61111
NOX1	1	0	7	8	4	3	8	0	4	0	3	0	0	1	1	0	3	4	2.61111
OR1L6	3	0	4	3	2	2	0	7	3	0	2	3	7	1	0	4	2	4	2.61111
OR1Q1	2	2	1	1	1	2	1	2	3	2	1	5	1	3	8	5	2	5	2.61111
P2RY11	0	0	1	4	1	0	2	1	2	1	2	2	1	9	11	4	3	3	2.61111
PCDH9-AS2	0	1	0	2	2	0	0	0	1	2	1	3	2	2	1	2	19	9	2.61111
PFKFB1	1	0	3	1	0	4	5	4	4	4	3	2	1	2	0	9	4	0	2.61111
RPS6KA2-IT1	0	0	0	0	3	0	2	1	2	1	3	3	1	13	1	0	10	7	2.61111
SERPINF2	1	0	3	2	5	3	6	7	1	2	0	6	0	3	0	1	3	4	2.61111
SH2D2A	0	1	0	8	4	4	2	7	2	1	6	4	1	0	4	1	2	0	2.61111
SNORA2A	0	0	0	0	0	2	5	0	1	5	1	5	5	4	8	3	6	2	2.61111
SNORD114-25	0	1	0	0	2	0	1	0	1	0	0	6	7	4	7	9	1	8	2.61111
SNORD18A	0	1	0	1	0	0	0	0	3	4	1	2	9	3	10	5	0	8	2.61111
SNORD19B	0	0	1	0	1	2	0	0	2	3	1	8	3	5	5	4	1	11	2.61111
SNX20	0	0	2	3	1	5	2	6	2	0	3	2	3	1	0	8	6	3	2.61111
ST7-AS2	0	0	0	0	0	1	0	0	7	5	2	2	5	7	6	2	5	5	2.61111
TREML1	0	3	1	0	0	6	3	4	2	0	2	5	1	1	4	3	2	10	2.61111
TRPM8	1	0	4	3	1	13	2	2	1	1	5	0	1	0	1	2	6	4	2.61111
ZNF726	0	0	0	5	1	0	6	4	1	0	1	2	3	0	4	8	9	3	2.61111
ABCC6P1	0	2	1	6	6	6	1	6	2	0	0	2	0	4	0	3	8	1	2.66667
ANKDD1B	1	0	3	0	0	5	2	1	5	2	6	0	2	2	2	1	4	12	2.66667
APBA2	2	0	0	4	1	8	6	2	2	4	3	2	0	0	3	2	8	1	2.66667
ASPG	0	2	1	6	6	3	2	11	2	0	2	3	2	0	0	1	1	6	2.66667
C1orf172	2	2	0	4	1	1	2	2	1	0	10	9	1	3	2	3	0	5	2.66667
CCKBR	4	0	3	9	1	2	7	7	0	0	2	2	0	1	0	10	0	0	2.66667
COLEC11	0	0	6	9	4	3	1	11	0	1	2	0	1	9	0	0	1	0	2.66667
DACT2	0	0	2	3	0	7	4	10	5	0	8	0	0	1	1	3	4	0	2.66667
GMFG	5	0	3	4	1	3	14	4	4	0	0	0	0	0	3	0	6	1	2.66667
GPR17	4	2	1	0	1	4	2	3	4	1	1	2	0	11	3	1	2	6	2.66667
HBZ	9	0	5	0	12	2	5	8	1	0	2	1	1	0	1	1	0	0	2.66667
HIST3H2A	0	0	0	4	6	2	4	2	1	1	3	8	0	2	3	5	6	1	2.66667
KCNH6	2	1	0	6	3	8	4	10	0	3	1	6	0	3	0	0	0	1	2.66667
KCNN2	5	0	0	0	23	4	5	5	1	0	0	0	0	0	0	0	5	0	2.66667
LINC00640	2	0	1	0	2	5	8	3	0	3	2	6	0	1	3	3	2	7	2.66667
LOC100128881	6	3	1	8	1	2	4	11	1	0	0	2	0	2	0	3	0	4	2.66667
LOC100130348	4	2	0	0	1	3	0	1	0	4	5	6	2	2	8	5	1	4	2.66667
MIRLET7A1	0	1	0	0	0	0	1	0	11	6	3	10	3	2	9	1	0	1	2.66667
MROH5	4	0	1	4	0	3	0	9	2	0	0	1	0	1	2	3	18	0	2.66667
MX2	5	0	8	3	0	11	9	1	2	2	0	1	3	0	0	0	3	0	2.66667
NMNAT2	2	0	1	0	3	12	13	0	1	1	3	3	1	0	0	1	5	2	2.66667
NOS1	1	1	9	5	2	11	2	7	0	0	0	0	0	0	1	1	1	7	2.66667
PCAT1	0	5	2	5	3	4	0	1	0	2	1	7	4	5	1	3	2	3	2.66667
PRF1	4	1	0	2	1	7	1	3	1	2	0	10	2	0	8	4	1	1	2.66667
RP1L1	1	1	3	6	2	3	2	18	2	2	0	1	0	3	1	2	0	1	2.66667
RSPH6A	0	0	10	3	4	7	2	10	0	0	1	2	2	3	3	0	0	1	2.66667
SLC30A3	2	1	2	16	0	6	1	5	0	0	0	3	1	5	2	3	0	1	2.66667
SPATA22	0	0	0	4	1	4	0	1	4	4	0	3	10	0	2	0	13	2	2.66667
ST6GAL2	1	0	2	1	4	13	0	0	18	0	3	3	0	0	1	1	1	0	2.66667
TFAP2A	0	2	5	5	5	4	6	5	0	2	4	0	0	2	3	3	0	2	2.66667
TMEM56-RWDD3	0	1	0	0	0	1	0	0	1	1	4	5	3	14	3	2	5	8	2.66667
TNFSF15	0	1	0	0	2	16	0	2	10	1	1	0	13	0	2	0	0	0	2.66667
TSPAN15	0	1	0	4	0	2	1	8	2	3	3	0	3	4	3	5	9	0	2.66667
USP17L2	2	0	0	3	2	3	3	6	5	3	0	9	1	0	0	5	4	2	2.66667
ZYG11A	2	0	5	1	3	8	3	5	1	1	0	4	0	6	3	2	1	3	2.66667
ART4	0	2	9	0	0	2	6	7	3	2	3	6	2	2	1	2	1	1	2.72222
ASB15	0	0	0	4	0	5	3	0	1	0	3	0	15	1	0	13	0	4	2.72222
BRWD1-IT2	2	0	2	9	2	4	2	6	2	3	2	2	1	4	1	5	2	0	2.72222
CASKIN1	6	0	4	2	0	5	3	13	2	2	2	8	0	0	0	2	0	0	2.72222
CNTN1	0	0	2	1	2	6	0	4	3	0	0	12	0	6	0	1	0	12	2.72222
FBXO40	3	0	2	2	4	10	2	2	0	0	5	4	1	1	0	13	0	0	2.72222
FNDC7	0	0	2	4	4	11	1	2	1	1	8	0	9	0	2	2	0	2	2.72222
GPR4	2	0	2	2	0	4	7	3	1	2	1	0	0	2	5	5	13	0	2.72222
IGSF11	3	0	0	0	1	8	2	5	8	2	6	3	1	1	2	3	0	4	2.72222
ITGB2-AS1	1	3	4	14	2	8	2	9	0	1	1	1	0	0	0	1	0	2	2.72222
KANK4	0	0	3	9	3	22	1	5	1	0	0	2	2	0	0	0	0	1	2.72222
LBX2	0	1	0	8	5	1	0	2	2	1	1	3	0	8	3	0	2	12	2.72222
LOC100129269	3	1	4	8	7	3	5	0	1	7	0	0	1	2	1	1	1	4	2.72222
LOC158435	0	0	3	9	3	5	2	4	2	9	0	1	2	4	0	0	3	2	2.72222
LOC643387	1	1	2	10	12	4	3	8	0	2	4	0	0	0	0	2	0	0	2.72222
MIRLET7I	0	0	0	1	1	0	0	0	5	1	3	1	14	1	11	6	0	5	2.72222
MYOCD	0	0	1	1	1	20	7	13	0	0	0	0	0	0	2	0	4	0	2.72222
OR10A2	0	0	0	1	1	1	0	1	6	2	1	7	9	2	3	3	5	7	2.72222
PI15	7	0	2	3	0	5	0	0	3	23	2	0	0	0	0	2	2	0	2.72222
PKLR	3	2	1	2	4	5	1	8	2	0	0	5	4	3	0	2	4	3	2.72222
RNASEK-C17orf49	2	0	0	4	2	0	1	3	5	2	6	13	1	3	3	2	1	1	2.72222
RRH	0	1	0	2	0	6	0	0	3	2	0	14	3	1	3	3	4	7	2.72222
RTDR1	2	0	3	3	0	3	1	0	1	0	0	14	0	4	7	4	0	7	2.72222
SENP3-EIF4A1	0	0	0	0	0	0	0	0	8	3	4	11	0	15	0	5	1	2	2.72222
SH2D5	0	2	4	0	1	0	0	7	0	1	2	5	2	4	5	5	0	11	2.72222
SNORA71D	1	0	0	0	1	0	1	1	5	4	3	0	1	3	9	13	2	5	2.72222
SNORD61	0	0	0	0	4	0	0	0	3	3	3	6	3	5	4	12	3	3	2.72222
SOX18	3	2	0	2	0	0	9	7	0	0	0	0	2	4	0	3	15	2	2.72222
SYT16	0	0	1	2	1	14	0	3	6	3	8	2	1	7	0	0	1	0	2.72222
VIPR2	0	0	0	1	1	9	5	9	0	2	3	3	4	6	4	0	0	2	2.72222
WDR11-AS1	0	1	3	5	1	3	0	0	6	5	12	0	1	3	2	2	1	4	2.72222
ACSL6	1	0	9	5	3	6	1	7	1	0	1	10	0	1	3	1	0	1	2.77778
ANKRD20A11P	7	0	0	0	0	5	0	0	1	5	4	0	2	0	16	0	1	9	2.77778
CAPN9	0	0	2	4	3	4	3	11	5	1	2	5	1	2	1	4	0	2	2.77778
CATSPERD	1	1	1	0	1	6	4	2	0	1	5	6	3	3	5	8	2	1	2.77778
CCDC42B	0	1	0	2	1	4	5	4	5	0	2	8	1	2	1	7	3	4	2.77778
CD200	2	0	6	0	1	2	3	1	0	1	9	2	1	1	3	0	18	0	2.77778
CDK15	0	1	2	3	4	10	1	5	3	0	0	3	6	0	0	1	11	0	2.77778
CNTD2	0	1	2	0	0	4	7	2	3	2	7	6	0	6	4	2	1	3	2.77778
CREG2	2	0	6	4	0	13	4	4	1	0	1	2	1	0	8	0	1	3	2.77778
CSF3R	2	0	0	0	2	4	1	4	0	4	1	8	2	6	5	2	2	7	2.77778
CTAGE9	9	0	2	0	6	7	1	2	0	1	0	1	0	3	4	1	7	6	2.77778
DYX1C1	0	0	1	6	5	6	2	1	3	2	4	0	2	6	0	2	3	7	2.77778
FAM177B	12	1	1	8	0	0	0	4	5	0	0	6	4	1	1	2	3	2	2.77778
FAM182A	0	1	0	5	5	6	2	3	0	0	3	6	1	4	3	7	1	3	2.77778
FLJ42709	5	0	2	0	7	6	2	5	0	3	7	0	8	1	1	0	1	2	2.77778
GRHL3	0	2	1	5	1	7	1	5	0	1	4	3	3	8	3	0	1	5	2.77778
[truncated: 2,395 more rows]

## Sheet: 10<x<=100
Supplemental Table 3. RNA-seq counts for nonRBPs in healthy cartilage (n=18) from Fisch et al. (2018).
NonRBPs	Normal_Cart_10_8	Normal_Cart_2_2	Normal_Cart_3_3	Normal_Cart_4_4	Normal_Cart_5_5	Normal_Cart_6_6	Normal_Cart_7_3	Normal_Cart_9_7	normal_01	normal_02	normal_03	normal_04	normal_05	normal_06	normal_07	normal_08	normal_09	normal_10	Average		25.2197	%
C6orf123	4	11	16	16	22	9	6	20	7	1	4	8	0	17	6	19	12	3	10.0556
CLSTN2	3	0	4	11	9	6	83	7	1	4	4	4	12	1	8	1	19	4	10.0556
FLRT1	1	13	3	20	6	6	8	30	10	4	8	3	8	24	7	5	19	6	10.0556
HCN3	5	4	5	21	1	3	14	7	15	6	6	8	3	24	14	7	20	18	10.0556
HSPA6	10	0	6	2	9	5	9	29	13	8	19	8	11	8	22	5	5	12	10.0556
LOC100132215	2	4	3	8	8	1	1	6	10	13	10	11	20	11	9	25	26	13	10.0556
MIR27A	1	9	0	12	6	0	13	1	31	17	15	9	17	11	15	8	8	8	10.0556
MPEG1	1	1	1	0	3	12	109	2	13	1	0	0	2	2	0	0	31	3	10.0556
PRAM1	14	2	13	37	16	5	19	12	2	0	6	3	6	7	8	4	10	17	10.0556
SLC1A2	2	3	2	0	7	21	1	14	7	11	7	8	17	2	48	14	8	9	10.0556
TTTY14	9	0	0	14	21	14	6	10	10	14	0	0	8	0	29	7	21	18	10.0556
UPK3B	6	14	9	32	6	5	26	16	6	4	5	4	5	12	8	11	4	8	10.0556
ADAMTS15	8	0	6	6	6	5	7	10	10	5	9	31	11	19	21	3	13	12	10.1111
ADCY4	4	1	15	5	3	2	45	8	1	3	5	17	13	6	14	9	22	9	10.1111
ALDH1L1-AS1	11	5	2	24	13	34	7	16	6	1	18	16	2	9	2	6	4	6	10.1111
CCDC81	1	3	4	12	10	7	12	1	15	9	14	4	5	20	17	2	15	31	10.1111
FAM186A	1	3	6	8	1	7	4	5	18	4	8	38	6	29	4	1	27	12	10.1111
HMGB3	3	3	2	20	17	4	12	10	7	9	15	7	26	3	9	22	12	1	10.1111
KLRD1	52	0	10	3	4	4	0	5	1	6	6	34	6	12	27	1	2	9	10.1111
LOC158376	2	0	7	7	7	9	8	12	8	3	2	45	6	16	5	13	7	25	10.1111
MB	0	0	0	2	1	0	0	5	0	0	0	0	0	0	0	174	0	0	10.1111
NRXN2	4	3	7	12	3	6	19	17	6	5	6	0	9	9	12	9	39	16	10.1111
PAQR9	13	2	0	13	8	1	4	13	12	2	14	3	64	3	0	22	5	3	10.1111
TSTD1	21	0	14	15	28	14	13	20	0	3	5	8	5	13	3	7	0	13	10.1111
C19orf57	0	4	13	19	6	24	12	17	8	3	9	7	3	9	5	9	22	13	10.1667
C3orf52	7	0	0	3	6	1	6	7	15	22	31	7	51	12	6	5	2	2	10.1667
CES3	3	5	11	16	39	5	5	18	7	0	10	18	0	8	3	7	17	11	10.1667
FANCA	6	7	8	18	10	11	8	0	8	5	15	17	8	23	11	8	8	12	10.1667
GPBAR1	12	5	5	1	12	6	3	5	7	3	22	34	8	3	29	15	3	10	10.1667
LOC255512	4	5	3	20	7	3	3	11	17	6	12	14	6	14	7	21	10	20	10.1667
LRRN1	4	3	6	23	2	13	10	13	11	7	7	3	15	5	3	15	25	18	10.1667
MCTP1	3	0	5	5	7	10	23	11	9	11	0	1	1	6	13	8	64	6	10.1667
PDE6C	11	0	7	10	6	8	5	1	3	7	8	14	10	22	8	14	33	16	10.1667
PFN4	6	1	8	23	6	16	8	6	9	5	5	10	6	26	14	8	11	15	10.1667
SNORA75	2	3	3	20	18	0	2	0	12	16	12	15	8	15	23	17	6	11	10.1667
TMEM180	8	5	2	37	7	4	18	22	8	4	1	7	4	13	13	8	8	14	10.1667
UPK1B	4	1	11	26	4	11	8	25	12	10	14	17	7	2	6	11	8	6	10.1667
ZNF341	4	4	4	15	8	9	22	16	10	7	4	11	5	29	3	4	12	16	10.1667
C3orf65	6	0	1	4	0	4	1	6	15	5	26	22	18	12	31	9	14	10	10.2222
CIITA	4	1	4	7	1	11	10	5	16	18	11	17	6	16	24	9	9	15	10.2222
HIATL2	4	2	2	12	10	2	8	2	7	12	10	15	14	24	16	10	22	12	10.2222
LOC100506472	3	2	4	13	16	11	4	15	22	6	8	11	18	10	7	14	12	8	10.2222
LRGUK	2	3	1	14	5	9	10	10	5	23	4	7	21	11	5	24	13	17	10.2222
NDUFAF4P1	2	7	5	25	18	2	13	13	14	7	8	6	7	11	3	21	19	3	10.2222
NGFR	33	5	10	0	5	2	25	25	3	10	27	0	1	3	13	2	14	6	10.2222
RRAD	0	4	0	2	6	3	10	12	29	5	24	3	4	4	61	6	9	2	10.2222
AKR7L	7	6	3	68	14	13	10	7	7	3	2	4	2	8	7	11	9	4	10.2778
ARMC12	44	4	7	28	20	9	10	7	4	5	8	8	6	7	10	0	3	5	10.2778
CCNF	0	6	6	10	4	7	12	7	10	6	8	18	1	51	5	10	10	14	10.2778
CKM	0	3	1	8	0	1	2	8	3	0	0	10	0	5	1	138	1	4	10.2778
GRHL1	3	2	1	10	6	8	2	3	17	10	32	14	5	0	43	1	3	25	10.2778
ISM2	9	5	5	10	16	0	6	100	4	0	4	1	7	1	4	10	2	1	10.2778
LOC100130015	9	8	6	4	4	1	7	6	9	6	13	17	8	16	19	9	21	22	10.2778
LOC100288842	2	1	4	12	4	1	13	30	11	14	16	15	12	10	2	15	14	9	10.2778
LOH12CR2	5	1	2	17	8	2	2	9	20	7	7	21	14	9	12	19	19	11	10.2778
NUSAP1	3	2	1	18	7	16	5	4	6	5	3	25	11	14	5	15	5	40	10.2778
PILRA	6	12	4	16	3	5	8	13	15	4	14	10	13	8	18	6	9	21	10.2778
SPIRE2	11	2	12	11	6	10	20	8	11	4	5	15	1	23	7	15	7	17	10.2778
TRAM1L1	3	1	3	21	15	13	5	10	21	4	11	9	19	9	1	20	15	5	10.2778
TSHB	1	7	6	17	26	0	7	11	6	1	7	6	21	6	19	23	12	9	10.2778
ALB	20	5	4	20	31	7	5	3	9	1	2	13	11	8	5	23	12	7	10.3333
CYP2D6	11	17	7	14	44	0	16	14	7	9	3	0	3	14	4	4	10	9	10.3333
GRIK4	16	2	2	11	2	7	7	8	30	3	10	22	17	5	9	14	7	14	10.3333
IZUMO4	23	4	19	15	11	8	19	10	2	5	2	14	4	14	8	2	8	18	10.3333
METTL21EP	5	3	15	14	2	2	10	13	6	11	1	22	3	7	7	29	9	27	10.3333
NPR3	2	0	61	0	0	11	11	6	6	9	8	3	3	2	47	4	6	7	10.3333
PROM2	7	7	15	23	15	6	9	16	9	4	8	15	3	16	8	1	12	12	10.3333
SH3TC2	2	4	10	11	5	53	8	9	6	11	3	10	2	8	2	3	23	16	10.3333
TRPV3	13	3	1	11	3	16	5	7	7	6	11	17	12	15	18	8	24	9	10.3333
WDR86	3	0	18	6	3	5	7	9	10	21	11	33	6	19	6	7	6	16	10.3333
BSCL2	12	7	8	31	6	4	13	9	16	1	8	12	13	7	8	11	15	6	10.3889
CDC42BPG	13	0	1	2	9	6	12	32	10	3	27	3	22	5	31	7	1	3	10.3889
CNTN2	6	4	20	5	8	19	4	5	6	6	12	21	4	8	14	7	23	15	10.3889
CRYBA1	1	0	4	5	6	1	6	6	11	8	32	20	17	7	31	11	6	15	10.3889
ESPL1	1	7	7	12	5	21	1	9	13	17	26	9	7	5	24	10	4	9	10.3889
FAM151B	6	3	3	26	11	9	9	4	5	4	10	8	25	17	5	19	5	18	10.3889
OIP5	6	1	7	21	11	3	1	9	9	10	9	20	9	16	8	12	6	29	10.3889
SNORD63	6	8	5	3	5	2	12	23	3	3	15	25	6	5	33	14	8	11	10.3889
DLL4	8	1	0	7	17	9	39	8	2	5	19	1	3	4	26	7	31	1	10.4444
LGALS3BP	3	2	1	13	1	2	53	18	6	11	6	8	3	3	32	6	7	13	10.4444
LOC388152	11	1	9	32	5	4	6	16	12	7	21	5	8	17	10	8	8	8	10.4444
OLFML2A	0	0	3	2	2	16	49	9	13	4	1	4	1	1	6	0	76	1	10.4444
TMEM253	9	4	7	25	15	9	14	13	7	5	17	17	10	7	6	13	4	6	10.4444
EGOT	1	0	2	26	7	2	17	16	20	8	16	9	18	6	6	19	8	8	10.5
EPB49	9	2	4	29	27	2	18	17	18	10	18	6	4	3	8	5	7	2	10.5
FAM178B	6	5	5	27	13	12	19	48	9	0	3	10	2	11	1	7	4	7	10.5
GUCY1B3	0	1	0	12	0	17	12	2	13	7	11	7	0	22	19	6	49	11	10.5
LOC653653	0	0	1	5	3	0	1	1	15	8	20	15	21	26	15	22	22	14	10.5
NHLRC1	1	4	3	37	10	8	4	23	0	4	4	12	7	24	0	19	20	9	10.5
PRKRIP1	8	3	4	4	5	0	3	6	16	8	12	12	6	18	28	18	17	21	10.5
RAB42	16	2	7	18	6	5	3	11	14	4	14	7	4	12	14	26	11	15	10.5
SNORA70G	0	0	4	2	0	1	1	6	18	18	34	20	18	11	24	4	10	18	10.5
TMTC4	1	3	0	11	1	21	12	6	22	13	10	10	6	25	7	16	9	16	10.5
CDSN	5	1	17	3	4	3	8	4	9	6	15	20	3	12	31	5	6	38	10.5556
FAM124A	8	10	5	16	9	17	11	11	1	2	14	6	13	33	14	12	8	0	10.5556
GATM	3	2	10	22	4	13	14	6	10	2	0	14	2	35	7	16	10	20	10.5556
HECW2	0	2	1	2	3	20	28	3	3	8	5	0	1	11	7	2	92	2	10.5556
MOCOS	7	1	8	19	6	3	2	2	10	16	14	3	9	37	8	14	11	20	10.5556
SPTBN2	2	3	3	6	6	7	12	34	9	2	3	24	7	21	15	11	13	12	10.5556
TAS2R5	7	3	7	2	3	1	4	7	4	12	11	29	4	25	7	18	18	28	10.5556
AK5	6	1	12	15	10	7	18	16	7	3	9	19	4	16	9	10	11	18	10.6111
C7orf29	3	3	2	13	7	3	1	6	16	13	12	17	11	16	7	27	17	17	10.6111
CYP4F24P	4	1	22	41	18	4	38	1	0	3	6	4	3	25	10	1	0	10	10.6111
DKFZP434A062	23	5	17	20	16	12	10	20	7	2	6	6	4	7	11	14	7	4	10.6111
GK3P	17	2	4	5	2	0	8	8	9	8	19	10	20	40	12	5	6	16	10.6111
LOC100506060	5	0	4	7	8	1	16	11	11	6	5	14	6	19	21	8	20	29	10.6111
MFAP5	2	0	5	1	1	9	81	3	0	0	0	0	0	0	0	1	88	0	10.6111
PLVAP	1	0	2	0	0	2	27	0	9	10	8	0	1	9	23	0	97	2	10.6111
TBX6	9	11	9	29	15	3	11	15	3	0	8	15	3	14	20	7	5	14	10.6111
VSIG8	9	6	3	9	9	3	6	11	13	5	4	37	9	11	14	17	7	18	10.6111
ACVR1C	5	1	4	15	2	7	1	3	14	9	11	11	9	19	5	9	21	46	10.6667
AMTN	12	3	0	46	1	3	1	26	0	0	1	1	14	0	0	78	0	6	10.6667
BCDIN3D-AS1	4	0	2	12	13	5	9	3	10	15	17	24	5	29	8	13	11	12	10.6667
C17orf72	1	3	0	12	10	7	5	17	17	2	21	12	7	4	29	16	20	9	10.6667
CDH26	1	1	8	7	0	4	4	18	16	11	17	27	5	18	13	20	8	14	10.6667
ERVFRD-1	1	0	2	3	2	11	5	0	30	22	4	17	33	5	28	12	5	12	10.6667
LOC100303749	2	3	2	0	6	0	3	0	15	7	34	15	19	10	41	17	12	6	10.6667
LRRC8E	10	5	5	22	35	7	7	14	6	1	8	12	10	9	12	20	5	4	10.6667
RGPD4	4	0	5	10	6	3	2	5	12	4	14	16	9	4	7	27	12	52	10.6667
SNORD94	2	2	4	1	1	3	6	2	18	23	4	13	9	15	21	38	6	24	10.6667
TMPO-AS1	5	5	17	3	16	11	5	16	14	12	12	17	3	21	12	3	14	6	10.6667
ANKRD20A9P	5	4	13	9	7	44	1	11	11	3	17	10	4	8	7	13	9	17	10.7222
ATP1A2	7	1	3	10	7	13	23	25	2	7	0	2	4	1	8	28	49	3	10.7222
CA2	11	3	12	6	5	21	3	1	30	3	17	4	20	2	8	31	2	14	10.7222
CDH3	6	1	8	10	14	12	6	14	12	2	7	18	6	20	16	9	12	20	10.7222
FERMT3	13	4	16	12	1	3	18	15	6	15	5	14	6	24	7	8	6	20	10.7222
GJC1	0	0	1	5	24	29	19	13	9	4	1	5	16	2	7	2	55	1	10.7222
HAVCR1P1	6	1	6	15	1	9	1	5	7	9	0	13	1	27	13	32	30	17	10.7222
MIR29C	14	0	17	0	7	0	4	3	21	12	50	11	9	5	13	10	11	6	10.7222
MIR920	0	0	2	0	3	0	2	2	27	21	16	18	20	15	7	13	26	21	10.7222
NNAT	11	3	3	13	8	6	7	21	14	9	7	11	22	14	18	3	16	7	10.7222
SCG5	6	7	4	39	57	6	12	10	14	4	6	2	3	1	9	7	6	0	10.7222
SHANK2	4	10	6	13	14	23	20	23	19	4	9	7	5	1	6	12	14	3	10.7222
LOC100131635	1	0	0	0	0	0	0	5	14	7	10	30	8	18	35	7	13	46	10.7778
LOC100270746	10	10	6	12	7	6	5	7	10	15	10	21	5	34	9	9	3	15	10.7778
MON1A	2	1	1	42	25	3	25	3	6	5	6	10	3	21	1	12	20	8	10.7778
OPN1SW	0	1	7	11	4	6	0	5	15	7	40	14	33	3	22	12	8	6	10.7778
SNAI3-AS1	9	2	3	15	13	2	19	8	7	9	7	10	8	34	5	5	14	24	10.7778
SNORD76	9	2	0	7	10	1	9	1	13	15	11	17	14	9	23	34	11	8	10.7778
ZBTB12	3	6	4	6	0	3	9	21	13	6	9	10	13	34	11	13	12	21	10.7778
ZSCAN5A	6	8	1	30	27	10	14	4	7	4	4	8	4	16	1	28	14	8	10.7778
C1QTNF2	1	1	0	35	10	13	40	13	7	3	10	2	2	5	2	4	47	0	10.8333
C3orf20	8	3	8	8	2	7	9	12	7	6	33	36	6	6	12	17	3	12	10.8333
CCDC107	9	2	3	28	5	2	8	6	10	2	21	14	3	12	14	29	25	2	10.8333
ITGA7	2	1	13	16	7	10	43	22	6	4	5	5	0	10	8	6	29	8	10.8333
KIAA1984	10	1	10	5	1	1	7	21	6	7	8	27	10	23	9	10	18	21	10.8333
LOC284998	15	5	7	15	16	45	7	17	6	2	6	9	10	5	15	2	11	2	10.8333
LOC728377	5	2	17	4	3	3	10	5	11	11	17	24	5	26	17	13	11	11	10.8333
SNORA67	2	6	3	15	8	1	2	2	8	21	16	10	4	16	32	19	13	17	10.8333
TEX21P	7	3	1	10	3	9	7	5	10	6	6	20	4	13	27	14	24	26	10.8333
CENPF	2	1	3	16	6	16	5	1	9	16	10	16	3	29	14	11	19	19	10.8889
EMX2OS	35	1	1	4	4	17	59	10	2	13	1	1	0	0	1	9	34	4	10.8889
FDXR	11	12	6	25	24	2	12	17	7	4	5	19	1	8	2	6	15	20	10.8889
HIST2H2BA	9	4	14	16	17	0	27	24	9	1	16	16	5	11	4	9	8	6	10.8889
IRF5	4	4	3	26	13	24	18	11	6	8	3	14	6	13	13	13	7	10	10.8889
MED12L	10	6	3	16	3	20	7	2	16	9	10	3	8	19	8	9	33	14	10.8889
MLF1IP	6	8	5	6	19	7	9	13	14	21	13	11	5	12	7	14	7	19	10.8889
NPNT	0	3	5	7	18	11	15	2	7	7	14	3	1	13	3	18	32	37	10.8889
TACR1	4	1	10	12	6	9	4	5	9	21	5	11	10	17	11	6	26	29	10.8889
UBQLN3	2	10	14	14	10	6	9	6	4	5	4	11	7	15	20	8	6	45	10.8889
C8orf76	21	5	14	21	7	9	8	7	6	10	3	9	7	10	12	19	13	16	10.9444
CCR9	0	0	6	7	3	8	0	5	10	5	36	14	11	35	31	11	4	11	10.9444
COL17A1	1	2	2	4	4	27	4	15	13	16	34	12	18	5	19	6	5	10	10.9444
FOXN3-AS2	6	9	4	28	11	3	11	10	8	19	15	5	14	17	3	13	18	3	10.9444
GSG1	14	4	3	6	7	9	4	13	10	9	18	30	10	7	23	14	9	7	10.9444
KIF2C	5	2	4	11	1	17	14	7	19	6	10	11	2	27	11	13	10	27	10.9444
MYLK-AS1	2	4	8	50	23	18	26	7	6	4	10	6	7	9	7	2	4	4	10.9444
PSMC3IP	0	2	2	16	6	5	9	15	16	20	19	16	8	14	24	10	3	12	10.9444
RGS17	3	2	3	9	2	35	4	9	14	10	8	12	9	8	1	17	28	23	10.9444
SLC7A5P1	4	0	2	7	3	2	4	9	15	12	43	7	24	7	31	19	7	1	10.9444
CCNB1	8	6	5	7	12	2	7	2	8	8	14	21	10	20	13	9	13	33	11
CNNM1	0	1	16	25	3	16	1	18	7	0	40	12	13	13	8	20	2	3	11
CYP8B1	29	6	7	12	4	1	42	23	15	11	9	7	11	1	8	1	8	3	11
DMRT2	20	5	4	11	13	6	16	9	5	5	3	27	6	20	3	25	8	12	11
FAM173A	7	5	5	40	13	3	6	12	6	10	15	9	6	20	3	19	14	5	11
SPATA17	6	5	7	35	19	10	12	2	11	4	11	15	17	7	4	15	11	7	11
TNFSF13B	5	2	16	11	8	10	8	2	11	22	1	6	9	7	12	11	11	46	11
C5orf38	15	10	22	13	7	2	12	12	0	4	11	15	0	17	8	20	20	11	11.0556
DUSP15	11	9	9	6	9	2	11	16	19	2	13	12	5	9	20	12	20	14	11.0556
GGACT	12	19	5	14	3	3	12	11	7	9	8	22	15	8	11	18	16	6	11.0556
KCNE3	5	4	8	27	5	6	6	12	7	1	7	16	5	11	5	25	37	12	11.0556
LINC00271	4	2	5	8	2	2	8	1	15	16	19	21	17	10	12	27	16	14	11.0556
LOC254100	7	9	13	20	7	3	6	12	9	3	22	15	4	20	16	6	8	19	11.0556
LOC286059	2	0	0	2	2	3	5	4	42	21	34	13	24	7	22	12	2	4	11.0556
LPL	0	0	12	3	0	4	21	1	4	7	2	48	0	44	11	1	21	20	11.0556
MUM1L1	4	3	8	6	3	11	0	16	3	2	49	15	2	13	12	26	11	15	11.0556
NLRP14	2	1	15	15	5	9	2	14	10	3	12	32	18	3	11	22	8	17	11.0556
B3GNT4	5	7	11	4	1	11	4	19	20	8	9	22	12	11	17	11	4	24	11.1111
FAM53A	9	9	9	19	15	11	17	12	13	1	10	15	8	31	2	4	10	5	11.1111
FLJ42289	6	2	2	8	8	16	6	8	9	18	16	17	5	28	12	11	11	17	11.1111
GPR52	3	0	5	4	3	4	1	1	16	18	12	13	15	21	17	20	37	10	11.1111
LOC100130987	7	8	15	10	6	0	8	20	4	5	7	13	12	24	19	9	9	24	11.1111
LOC100505715	0	2	6	4	6	9	7	17	8	6	16	26	6	22	11	11	7	36	11.1111
LOC100506810	0	0	0	11	6	13	0	2	15	11	15	38	10	25	21	16	3	14	11.1111
LOC100507117	11	1	3	13	4	2	9	9	10	14	9	14	28	18	27	7	5	16	11.1111
MCF2L	15	1	6	16	10	11	36	16	4	7	7	3	6	9	11	6	35	1	11.1111
MGC21881	13	4	11	22	11	1	17	11	22	11	10	19	10	3	10	6	11	8	11.1111
MIR186	0	0	0	0	0	1	0	0	37	11	18	21	25	9	14	22	27	15	11.1111
NUP62CL	3	2	7	9	3	2	4	3	14	5	42	14	24	21	10	23	7	7	11.1111
RAD51	5	1	7	12	5	4	10	6	11	9	19	30	10	18	20	8	14	11	11.1111
SAP25	2	7	19	20	19	37	31	13	1	5	2	7	8	13	6	2	4	4	11.1111
SNORA33	14	1	0	6	23	1	2	0	10	15	17	13	30	14	20	21	4	9	11.1111
SPATA13-AS1	10	4	6	17	9	3	2	39	3	13	9	11	2	18	11	3	34	6	11.1111
TMEM45B	9	7	13	18	15	46	28	10	4	1	0	5	3	13	8	5	5	10	11.1111
ABCG1	3	0	13	7	4	4	17	0	7	1	7	32	6	20	14	32	32	2	11.1667
ANKEF1	10	8	3	24	6	3	2	8	14	2	9	22	16	23	14	11	4	22	11.1667
ASTN2	1	2	5	17	8	11	12	15	11	13	24	21	2	5	5	9	29	11	11.1667
BASP1	6	4	1	33	1	5	40	10	20	6	3	0	2	4	13	1	42	10	11.1667
DCDC1	9	8	11	53	9	5	9	4	8	6	13	9	7	21	12	14	0	3	11.1667
ITGB1BP2	4	2	6	4	16	4	7	4	16	4	23	27	20	12	22	15	7	8	11.1667
KDM4D	0	3	5	13	4	11	10	18	18	10	8	18	11	13	7	18	21	13	11.1667
LHX9	16	4	14	7	7	12	6	7	8	15	24	22	11	10	8	6	12	12	11.1667
LOC100507300	8	4	7	15	4	2	15	3	11	10	13	20	10	18	15	14	13	19	11.1667
MYOG	14	5	7	21	4	5	13	17	9	7	18	18	7	0	23	13	9	11	11.1667
TECTA	14	6	9	24	6	22	5	31	10	12	12	11	7	2	11	7	5	7	11.1667
ACSM3	5	1	14	6	5	0	2	4	23	18	5	14	8	39	9	17	11	21	11.2222
BLOC1S1	3	1	8	44	10	2	15	4	14	19	4	11	6	13	1	20	15	12	11.2222
CCDC65	11	2	3	22	8	4	2	7	13	4	32	7	6	11	39	8	5	18	11.2222
DIRC3	9	1	13	3	6	21	3	11	15	4	6	14	7	9	32	17	13	18	11.2222
GPR68	2	0	0	20	9	5	13	19	9	12	17	12	19	9	16	8	25	7	11.2222
PLCXD3	1	0	7	48	4	9	16	6	5	14	10	0	3	50	0	9	20	0	11.2222
SSR4P1	14	1	6	17	2	3	8	30	12	4	8	14	4	40	6	9	12	12	11.2222
BNIPL	2	1	5	16	2	6	2	3	12	8	23	15	13	16	40	19	9	11	11.2778
CACNA2D4	8	7	13	29	21	28	14	20	6	4	2	8	15	9	2	2	12	3	11.2778
GCNT7	2	2	0	9	1	1	3	12	25	15	29	24	27	16	15	6	6	10	11.2778
HSF2BP	10	8	1	24	2	6	24	9	17	7	19	19	13	8	3	21	7	5	11.2778
TACC3	1	5	5	28	12	6	15	10	16	4	10	12	5	18	5	16	18	17	11.2778
TRDN	0	0	1	2	5	25	0	4	0	0	0	0	0	0	0	164	1	1	11.2778
ANP32AP1	2	1	4	5	3	0	4	9	16	14	16	9	12	12	35	19	20	23	11.3333
DDX12P	10	6	17	30	4	9	5	17	21	3	8	21	4	20	10	4	4	11	11.3333
HSD17B3	9	2	2	21	8	6	15	20	16	7	7	13	9	27	4	15	11	12	11.3333
LHCGR	0	7	4	9	2	12	8	7	17	10	31	16	18	2	18	19	6	18	11.3333
LOC100506497	7	4	2	23	10	14	13	14	6	1	13	20	5	30	2	15	17	8	11.3333
PACRG	18	8	3	32	24	11	11	6	12	5	4	13	9	6	12	18	8	4	11.3333
PPP1R1B	1	10	3	25	20	1	2	8	21	10	22	22	12	11	19	12	3	2	11.3333
SNORD116-21	1	0	2	1	1	2	4	2	14	21	18	0	24	18	18	23	27	28	11.3333
SPATA24	16	5	17	17	6	5	14	25	4	7	11	14	7	17	14	4	7	14	11.3333
CORO7	30	3	3	49	28	11	38	16	3	5	2	5	3	2	4	0	3	0	11.3889
DNAJB7	9	5	17	38	10	7	7	12	4	6	7	14	7	10	9	27	9	7	11.3889
FBXO48	9	1	12	8	5	10	9	7	11	6	14	14	6	27	13	17	17	19	11.3889
LOC730668	1	5	1	17	7	10	4	15	16	12	23	11	8	20	27	9	13	6	11.3889
METTL21A	4	5	3	23	8	10	5	13	17	5	14	10	14	28	16	15	13	2	11.3889
SNORD102	0	2	2	15	1	0	1	1	20	9	14	16	13	12	44	21	24	10	11.3889
USP44	6	1	6	1	6	9	2	0	11	6	27	10	24	26	27	24	4	15	11.3889
ATP6V1E2	11	1	10	14	16	10	9	20	9	5	14	12	14	17	8	9	14	13	11.4444
C5orf55	16	5	7	22	3	7	5	4	11	8	12	12	7	19	27	23	10	8	11.4444
CDKN3	42	3	3	28	11	13	16	2	8	7	9	7	18	15	12	7	3	2	11.4444
ENPP5	15	1	86	5	12	16	1	1	7	4	6	9	1	2	5	22	7	6	11.4444
EPDR1	5	2	7	26	13	15	24	21	14	14	18	3	7	7	1	5	18	6	11.4444
ESPNL	3	0	9	30	17	10	8	15	15	0	9	19	18	5	4	24	8	12	11.4444
GIPC2	8	2	4	15	5	5	2	1	9	6	13	20	11	26	20	22	22	15	11.4444
GPR179	8	1	9	10	10	9	18	27	7	5	11	26	3	7	7	28	11	9	11.4444
LOC100289561	0	0	8	4	1	0	1	1	9	11	17	30	17	7	55	4	17	24	11.4444
MAGEL2	10	8	7	26	11	9	13	13	7	8	10	6	3	13	14	18	12	18	11.4444
PRSS35	1	6	0	5	11	8	6	9	14	0	23	14	12	6	7	40	22	22	11.4444
SORCS2	13	0	12	15	25	27	22	22	5	3	6	17	3	7	8	3	12	6	11.4444
SRL	0	16	2	18	16	14	10	13	17	3	9	10	14	10	4	22	17	11	11.4444
TBL1Y	7	1	0	34	13	5	6	2	8	4	0	0	11	0	33	12	40	30	11.4444
UBE2QL1	4	4	6	27	8	15	22	4	41	2	19	0	41	2	0	10	0	1	11.4444
CTRL	12	2	22	22	10	9	13	7	0	10	5	10	8	18	17	7	14	21	11.5
EFTUD1P1	10	2	18	7	6	5	1	3	23	8	46	7	15	29	10	11	3	3	11.5
FAM86C1	2	10	4	42	8	1	15	16	11	13	10	8	13	19	5	6	6	18	11.5
GCK	5	5	10	11	11	9	17	63	8	3	10	9	4	7	9	15	6	5	11.5
LOC641367	5	2	0	0	1	6	1	4	18	21	16	14	17	10	13	14	27	38	11.5
MTCP1	1	1	10	4	13	5	0	4	15	8	24	18	14	15	16	31	18	10	11.5
SEC1P	10	8	22	23	19	15	9	27	4	4	2	19	7	8	8	3	7	12	11.5
TRAIP	5	8	10	19	15	6	9	5	8	4	0	20	11	33	3	13	18	20	11.5
APITD1	18	6	4	30	28	13	6	18	13	10	12	3	7	18	3	7	8	4	11.5556
ASPDH	20	6	1	17	12	9	5	56	13	7	13	16	0	10	7	3	4	9	11.5556
EMX2	68	2	2	0	16	22	53	13	0	6	0	2	0	1	0	8	12	3	11.5556
HARBI1	0	0	3	33	2	9	5	1	14	10	14	14	24	32	15	21	9	2	11.5556
IGSF22	15	2	7	17	5	5	4	19	16	5	21	25	9	16	17	9	9	7	11.5556
LTB4R2	13	2	5	9	4	6	5	6	11	9	9	26	8	11	26	17	13	28	11.5556
RIMS2	4	13	6	23	3	19	16	9	26	4	6	3	23	15	2	23	9	4	11.5556
SMCR5	1	7	7	21	13	6	7	19	14	10	9	13	2	10	10	19	19	21	11.5556
WBP2NL	10	4	3	17	4	5	6	40	11	7	1	25	7	5	4	18	9	32	11.5556
B3GNTL1	2	3	4	30	20	13	17	9	9	6	9	7	5	13	9	11	26	16	11.6111
FCGR2A	10	1	15	22	0	13	33	16	5	3	11	14	2	4	9	13	15	23	11.6111
FGG	0	2	0	1	200	4	0	1	0	0	0	0	0	0	0	0	0	1	11.6111
LINC00260	0	7	5	7	10	3	9	20	18	12	6	24	18	15	15	8	20	12	11.6111
ARHGAP44	7	2	5	40	7	19	20	21	6	4	18	8	6	14	13	7	9	4	11.6667
FAM133B	0	4	10	23	18	16	8	10	11	7	22	8	21	11	6	8	18	9	11.6667
LOC100289187	10	1	28	20	13	19	16	7	3	12	3	7	0	15	12	18	8	18	11.6667
LOC100507244	3	3	2	5	0	5	8	1	28	10	15	16	17	13	8	13	34	29	11.6667
MGARP	9	5	20	25	17	25	5	6	11	2	12	11	10	5	19	8	4	16	11.6667
MYCBP2-AS1	4	3	1	16	1	0	1	8	11	12	18	18	15	23	16	21	21	21	11.6667
TRPC5	10	4	2	15	3	2	5	6	17	8	9	13	20	13	15	26	10	32	11.6667
VAT1L	1	4	6	29	4	7	21	16	18	5	4	3	13	0	21	27	26	5	11.6667
ABCC3	18	0	8	2	5	13	4	9	4	44	5	12	4	8	14	8	1	52	11.7222
C9orf173	13	13	18	6	4	9	6	19	16	7	16	14	4	8	25	9	9	15	11.7222
CC2D2B	5	1	0	4	3	6	5	5	20	15	7	43	12	13	5	25	23	19	11.7222
FAT2	4	2	2	17	6	24	14	26	9	7	11	16	5	14	5	9	31	9	11.7222
HNF1A	28	4	9	30	24	24	23	17	1	11	7	5	4	3	6	4	6	5	11.7222
LOC100289361	10	1	3	27	23	5	15	8	9	12	14	12	10	13	10	15	8	16	11.7222
LOC391322	1	1	0	5	4	0	3	15	17	0	32	0	0	46	15	31	34	7	11.7222
LOC728554	24	5	18	33	14	14	6	5	8	6	5	1	3	16	12	17	16	8	11.7222
PCSK6	3	1	6	1	35	32	5	23	8	2	20	2	6	6	28	16	10	7	11.7222
PDSS1	1	2	3	11	13	7	6	8	8	14	39	15	10	19	9	17	20	9	11.7222
TEK	1	0	2	3	1	19	30	12	11	6	2	1	1	7	0	2	113	0	11.7222
UBAC2-AS1	10	1	16	14	4	7	7	1	14	7	20	30	12	18	12	8	11	19	11.7222
WDR88	7	10	1	30	6	9	2	14	15	14	17	16	7	13	0	15	21	14	11.7222
XKR5	12	4	5	15	1	4	17	34	11	0	29	0	15	19	9	12	21	3	11.7222
ZNF77	2	6	7	12	10	13	10	4	10	4	5	13	12	33	13	13	24	20	11.7222
ADTRP	1	1	5	11	7	9	0	6	26	40	14	14	17	8	8	20	9	16	11.7778
DDX11L2	17	0	12	11	16	4	49	17	2	18	3	2	9	6	5	15	2	24	11.7778
FAM110A	14	4	18	32	25	5	6	20	4	12	10	5	6	27	12	7	2	3	11.7778
HSH2D	16	6	13	39	25	25	30	25	4	4	1	5	5	1	3	5	1	4	11.7778
LINC00526	0	2	6	25	23	2	6	6	12	4	15	10	11	22	18	24	15	11	11.7778
PKHD1	4	0	5	12	9	36	8	5	13	1	10	18	10	15	15	17	18	16	11.7778
PTPRN	5	17	64	16	4	11	2	28	3	0	14	4	1	1	19	8	4	11	11.7778
RPL34-AS1	6	6	20	31	10	12	7	16	15	3	9	7	5	15	0	6	19	25	11.7778
AKR1C3	6	1	12	10	9	5	9	9	8	32	4	10	12	12	4	11	48	11	11.8333
CSF1R	1	3	2	7	5	7	61	11	16	6	14	11	12	9	10	5	26	7	11.8333
HAGHL	18	6	8	21	25	10	11	60	7	3	7	2	2	5	3	12	4	9	11.8333
JPH4	17	10	10	28	6	15	19	30	4	10	3	11	9	5	5	6	11	14	11.8333
LOC100288069	8	9	7	17	4	2	18	8	11	2	15	17	10	17	17	21	6	24	11.8333
SEC14L6	13	4	6	16	7	2	11	22	11	0	11	16	8	20	18	19	22	7	11.8333
SLC38A7	16	1	3	31	6	8	18	9	9	5	14	5	18	23	7	12	19	9	11.8333
ABLIM3	13	2	15	3	12	12	27	31	12	11	7	2	2	1	17	8	15	24	11.8889
CNGA1	1	1	4	18	16	17	10	22	13	1	17	30	11	18	7	15	8	5	11.8889
ESR2	7	5	3	12	4	8	8	10	15	13	10	22	20	23	17	9	15	13	11.8889
GBAP1	8	8	6	14	13	5	15	10	15	5	11	19	8	15	20	16	4	22	11.8889
NPFF	14	6	20	35	16	12	17	26	12	3	3	10	4	11	7	7	6	5	11.8889
SPTY2D1-AS1	9	0	8	4	3	0	5	2	33	10	32	16	22	11	27	10	10	12	11.8889
ADPGK-AS1	6	3	9	6	0	8	5	15	20	25	19	11	20	15	22	15	11	5	11.9444
ASIC3	8	9	6	35	17	34	27	25	5	4	1	8	3	9	6	5	5	8	11.9444
FAIM2	13	14	11	4	11	9	10	7	14	5	22	7	12	4	18	14	35	5	11.9444
PROX1	20	3	9	10	36	19	16	8	3	8	3	6	0	24	23	4	2	21	11.9444
PTPRVP	13	13	5	14	10	30	12	30	11	3	11	12	5	13	4	5	15	9	11.9444
RHPN1	18	5	4	36	14	6	16	35	12	5	4	8	1	18	8	3	12	10	11.9444
ARG1	2	0	1	5	1	1	4	7	12	7	18	34	17	27	7	32	15	26	12
C21orf49	3	0	11	10	4	10	2	2	23	7	8	31	6	29	9	17	20	24	12
CNIH3	7	2	8	14	11	11	9	3	13	6	11	21	10	16	10	29	13	22	12
EFCAB11	2	2	2	9	6	4	1	3	32	11	19	9	17	17	10	24	27	21	12
ENPP3	8	9	3	20	13	10	4	24	14	9	12	18	10	15	9	17	13	8	12
MAPK8IP2	12	5	4	23	5	1	20	21	4	3	10	14	6	23	7	19	14	25	12
SGK223	13	4	4	13	2	11	24	11	11	8	38	10	8	8	9	9	14	19	12
SYNDIG1	0	6	2	20	1	3	18	31	25	28	3	0	2	0	5	38	26	8	12
ANKRD61	7	0	7	7	1	3	2	1	12	9	3	30	16	15	22	21	17	44	12.0556
GUCY1A2	4	2	3	7	3	21	23	6	7	14	4	1	1	0	10	27	82	2	12.0556
KIAA1984-AS1	12	8	9	17	9	3	20	21	12	10	6	15	5	16	12	13	12	17	12.0556
LOC100499405	21	4	5	25	23	2	7	19	14	1	9	9	19	6	4	18	24	7	12.0556
LRR1	6	0	2	12	3	7	5	7	8	5	14	13	22	30	12	35	27	9	12.0556
MYOZ2	0	2	6	23	6	4	11	2	15	26	9	15	8	16	2	28	33	11	12.0556
N4BP3	12	3	2	14	10	7	3	67	8	3	3	9	6	23	14	12	11	10	12.0556
PAWR	2	0	11	19	9	11	14	5	7	9	15	14	11	16	16	22	14	22	12.0556
SLC22A3	8	0	6	5	1	20	12	4	13	34	38	2	2	7	21	20	6	18	12.0556
CMTM8	24	2	22	27	24	15	12	23	1	6	0	8	0	13	6	13	8	14	12.1111
DCLK1	0	3	0	5	1	45	54	5	15	21	3	0	1	1	11	0	50	3	12.1111
DNAJC28	9	8	6	36	18	2	11	21	4	9	7	7	12	30	4	16	9	9	12.1111
FAM155A	17	15	6	29	5	15	5	11	26	4	15	10	19	5	1	23	7	5	12.1111
FAM71F2	6	4	4	19	6	2	11	12	10	12	22	13	10	20	12	21	12	22	12.1111
HPSE2	1	4	20	2	5	11	1	1	37	0	13	11	2	19	16	9	38	28	12.1111
LINC00612	10	5	3	19	16	7	7	6	9	13	9	10	21	27	11	17	23	5	12.1111
LOC100128176	8	3	2	15	5	4	8	2	15	24	17	23	4	37	8	7	22	14	12.1111
M1AP	6	11	3	39	11	13	19	27	11	3	12	10	13	5	7	12	13	3	12.1111
MMP12	2	3	2	4	2	5	1	2	6	44	14	8	10	3	43	3	11	55	12.1111
SLAMF8	3	4	3	8	2	1	13	6	6	3	8	31	1	23	9	16	30	51	12.1111
SLC25A34	11	4	5	38	26	14	14	8	5	4	12	17	7	2	18	11	10	12	12.1111
SYCP3	10	1	7	10	0	1	3	0	9	14	12	19	17	36	9	17	36	17	12.1111
THRB-AS1	6	1	8	19	12	9	9	5	17	13	6	27	3	11	12	18	25	17	12.1111
ZNF165	12	4	12	20	13	15	12	7	6	13	13	22	23	9	6	12	8	11	12.1111
ADAM8	13	5	8	12	14	15	2	16	9	15	18	29	3	15	14	12	3	16	12.1667
CDK5R1	3	5	7	14	28	6	7	9	8	10	12	23	17	20	9	18	9	14	12.1667
CSRNP3	1	1	13	13	3	19	10	10	4	6	14	1	0	28	2	21	60	13	12.1667
FLJ42875	23	5	11	34	23	3	12	15	8	5	4	17	3	14	11	2	1	28	12.1667
LINC00202-1	1	4	12	20	8	10	13	18	21	11	13	28	0	9	7	16	3	25	12.1667
MSX2	18	1	4	34	9	8	8	7	11	4	11	8	23	17	5	25	15	11	12.1667
STAP2	11	3	48	13	15	6	15	22	1	5	4	9	7	21	26	5	1	7	12.1667
TCTE1	5	9	13	31	21	6	35	28	5	0	10	10	7	15	9	9	0	6	12.1667
ZNF749	0	2	5	10	1	4	2	4	15	9	20	23	11	31	4	39	14	25	12.1667
CNTN4	10	2	7	4	19	4	5	4	43	5	17	7	14	50	12	3	9	5	12.2222
ETV7	0	0	7	13	6	2	6	3	8	15	13	13	5	8	45	9	14	53	12.2222
FAM13C	0	1	4	18	5	15	23	5	8	7	11	4	15	1	1	10	78	14	12.2222
FLJ40852	3	6	6	21	8	6	6	11	10	5	12	18	12	13	4	30	32	17	12.2222
IL17RE	5	1	14	11	6	7	6	21	11	8	15	14	10	20	5	24	16	26	12.2222
TMEM196	7	0	1	58	4	20	0	4	15	14	5	8	9	12	14	21	13	15	12.2222
BST1	9	3	4	20	17	18	12	10	8	5	3	21	8	19	5	24	20	15	12.2778
KLHL31	3	2	1	11	11	14	7	14	24	2	15	27	9	1	5	52	9	14	12.2778
LDHAL6B	4	2	5	13	4	3	11	1	10	26	5	13	34	10	48	5	12	15	12.2778
LOC100507489	7	4	0	5	7	6	3	4	26	9	17	26	17	21	11	21	16	21	12.2778
LOC285593	31	2	26	28	15	12	16	11	1	3	3	17	6	20	12	1	7	10	12.2778
NOV	3	0	4	5	8	10	16	1	30	13	15	10	10	22	5	16	38	15	12.2778
ZNF707	5	3	9	25	6	12	12	16	10	2	8	11	12	36	6	12	21	15	12.2778
COL28A1	3	1	7	6	11	3	16	14	5	3	2	20	12	14	8	37	21	39	12.3333
EAF2	0	3	15	16	21	11	9	5	12	1	16	10	14	19	21	16	17	16	12.3333
GPC4	2	0	1	0	5	16	13	0	3	8	4	5	1	22	46	7	70	19	12.3333
LOC100506421	0	1	15	22	38	44	10	34	5	0	3	13	11	10	4	4	3	5	12.3333
OXT	7	3	17	53	34	18	25	19	3	3	11	1	2	9	5	2	8	2	12.3333
PAFAH1B3	5	6	7	27	29	6	26	24	5	4	7	15	5	27	4	12	7	6	12.3333
PDE3A	3	2	2	7	1	11	34	15	9	8	17	9	3	23	12	5	51	10	12.3333
TAS2R4	2	8	19	12	2	0	0	1	18	18	1	37	4	25	8	20	12	35	12.3333
TMEM255B	8	0	19	19	1	2	7	28	14	18	13	4	6	21	37	8	4	13	12.3333
TMEM38A	5	5	3	49	13	4	11	17	9	5	9	9	8	15	13	20	18	9	12.3333
AQP6	1	2	5	18	27	1	8	37	14	3	12	1	5	15	6	5	56	7	12.3889
CLCNKA	10	16	42	14	24	3	0	33	4	1	16	10	1	7	11	1	1	29	12.3889
FLJ12334	1	9	7	8	9	11	31	30	9	1	12	16	7	31	7	5	16	13	12.3889
GPR98	21	0	13	4	8	44	2	15	11	3	0	18	20	27	11	12	2	12	12.3889
HESX1	10	5	9	45	17	20	10	7	20	4	7	7	7	8	1	26	8	12	12.3889
MGC16275	6	0	11	9	7	7	4	22	25	9	4	25	4	27	26	9	19	9	12.3889
RIMS4	4	1	6	9	4	3	23	10	1	17	0	5	3	32	9	7	8	81	12.3889
SCN3B	4	5	5	46	6	13	11	6	13	8	6	18	18	13	12	17	13	9	12.3889
SPATA9	18	0	8	17	2	6	3	14	6	21	6	19	13	13	18	7	11	41	12.3889
UCP2	22	0	5	37	12	9	22	15	17	7	11	15	23	10	3	4	6	5	12.3889
ZNF837	8	7	14	28	14	1	15	13	14	4	6	18	18	23	6	6	15	13	12.3889
ARHGAP4	12	14	2	30	22	1	27	26	15	7	6	11	2	10	5	14	6	14	12.4444
DTX4	1	2	0	21	8	41	14	5	8	2	18	0	10	29	7	3	29	26	12.4444
ECT2	2	0	1	19	8	15	10	1	14	19	19	9	12	37	7	14	32	5	12.4444
FAM171A2	9	8	5	16	4	3	9	21	19	5	16	40	9	9	11	13	13	14	12.4444
HOOK1	10	0	11	3	2	13	0	0	7	6	2	11	13	62	5	12	6	61	12.4444
LGALS8-AS1	1	0	1	4	3	3	0	2	33	3	57	30	14	9	45	8	2	9	12.4444
MGC45800	5	2	4	21	9	6	15	28	10	13	49	9	26	7	11	0	6	3	12.4444
PI4KAP1	12	6	20	4	3	5	27	12	4	6	2	8	4	38	9	4	8	52	12.4444
RBP2	12	9	10	43	3	4	16	20	9	4	6	30	8	15	7	11	5	12	12.4444
SLC26A1	7	6	3	19	4	8	11	40	16	12	8	13	7	24	8	8	16	14	12.4444
ABHD1	8	3	10	36	33	9	22	14	5	3	12	8	12	5	16	14	8	7	12.5
ASIC2	29	0	11	9	3	19	4	13	12	5	4	10	16	4	44	21	8	13	12.5
COL4A5	4	1	7	20	22	5	18	1	7	2	19	10	2	7	9	7	80	4	12.5
LYPD3	5	4	13	41	21	16	13	24	4	9	7	9	7	12	10	10	4	16	12.5
NHSL1	11	4	5	20	23	34	26	13	6	15	4	8	3	13	10	1	12	17	12.5
POPDC2	2	5	12	34	21	11	22	22	7	1	14	8	9	7	10	11	23	6	12.5
PRPH2	4	2	1	6	5	3	3	7	24	13	14	33	17	14	17	19	26	17	12.5
REP15	0	2	1	82	4	6	2	2	9	11	16	20	4	23	10	6	23	4	12.5
ZDHHC12	8	11	7	43	11	4	13	6	11	5	7	19	16	22	5	15	10	12	12.5
BEST4	20	8	5	33	15	3	13	17	4	6	10	4	16	17	18	8	14	15	12.5556
CRYGS	34	4	14	43	7	16	15	8	9	3	2	7	6	15	1	16	9	17	12.5556
DNAAF1	86	7	9	44	1	5	20	7	0	3	2	20	3	9	4	2	0	4	12.5556
LINC00672	10	3	4	32	26	25	11	12	14	4	9	3	3	11	5	18	18	18	12.5556
LOC440518	16	7	5	53	6	6	26	24	5	3	7	20	5	7	8	8	5	15	12.5556
PSD2	9	3	4	26	13	16	9	53	9	3	2	12	7	4	19	17	13	7	12.5556
SAMD5	10	0	5	1	3	12	3	1	6	7	13	27	3	38	16	12	5	64	12.5556
CATSPERG	14	5	6	18	11	15	28	20	6	4	5	7	11	25	6	15	20	11	12.6111
CEMP1	25	8	10	56	15	8	21	12	12	3	11	5	4	14	4	9	2	8	12.6111
GNB1L	5	13	13	37	11	5	18	17	9	2	8	16	5	19	17	10	11	11	12.6111
HIST1H2AH	8	12	6	18	13	8	21	11	9	9	8	12	5	23	2	34	8	20	12.6111
MYRIP	0	4	7	5	0	15	8	3	14	25	0	34	11	25	7	19	23	27	12.6111
OR10AD1	11	0	3	1	3	1	0	2	20	8	35	60	14	21	20	20	2	6	12.6111
TRPV2	18	6	6	16	34	3	13	10	29	4	15	18	7	2	3	13	20	10	12.6111
ZDHHC11	4	7	19	38	36	12	7	16	7	5	25	11	1	16	4	2	0	17	12.6111
ZDHHC24	6	9	4	41	5	3	9	21	15	5	12	12	5	19	9	21	21	10	12.6111
GYLTL1B	12	3	4	32	26	6	35	17	2	7	8	19	1	17	16	10	10	3	12.6667
LOC400752	6	17	10	26	8	8	13	19	5	1	15	12	8	24	24	8	14	10	12.6667
SLC14A2	10	0	20	14	2	19	10	21	11	10	4	17	4	20	18	8	7	33	12.6667
SOWAHA	0	2	4	4	8	2	6	7	9	8	8	36	29	24	8	36	23	14	12.6667
SYCE2	20	5	10	31	6	8	14	4	5	8	7	30	9	24	21	8	5	13	12.6667
AGMAT	6	5	7	19	7	6	9	19	24	4	9	28	11	13	10	13	15	24	12.7222
C1QL3	16	5	3	38	13	3	8	12	6	10	9	7	9	42	4	12	9	23	12.7222
CYP3A43	17	3	24	20	3	2	8	20	11	13	7	35	9	11	13	19	6	8	12.7222
GNA14	4	4	7	20	12	6	15	18	22	15	9	15	13	11	8	20	20	10	12.7222
IRAK1BP1	4	3	4	16	8	3	2	8	26	12	15	14	12	34	8	12	32	16	12.7222
LINC00654	0	6	3	11	8	3	3	18	17	13	13	18	17	23	17	10	39	10	12.7222
LOC100133315	3	3	5	5	3	7	3	4	12	17	15	44	11	23	9	16	28	21	12.7222
LOC100505839	4	1	2	3	5	4	1	11	14	28	15	16	16	6	53	15	2	33	12.7222
LOC100506071	5	2	3	18	6	0	6	11	9	7	15	10	2	24	13	48	21	29	12.7222
LYG1	3	5	13	48	19	13	17	12	3	8	6	5	7	36	2	8	14	10	12.7222
TMEM206	3	3	3	41	24	14	5	8	24	7	14	7	14	17	0	13	14	18	12.7222
BATF	6	0	20	9	12	0	2	24	5	5	14	6	20	31	44	1	2	29	12.7778
CENPE	14	0	0	10	6	28	7	7	24	14	20	17	22	15	7	10	15	14	12.7778
LOC100507373	8	5	12	30	7	12	18	26	6	15	8	13	9	13	6	11	16	15	12.7778
LOC441455	0	7	9	15	5	3	3	8	18	15	20	21	8	29	16	19	13	21	12.7778
SCARNA4	31	1	3	0	1	0	23	21	13	15	8	12	12	12	19	13	20	26	12.7778
[truncated: 5,134 more rows]

## Sheet: 100<x<=1000
Supplemental Table 3. RNA-seq counts for nonRBPs in healthy cartilage (n=18) from Fisch et al. (2018).
[truncated: 5,794 more rows]

[truncated: 2 more sheets: 1000<x<=10000, >10000]
