# Supplementary material for: RNA-binding proteins that are highly expressed and enriched in healthy cartilage but suppressed in osteoarthritis
Source: Front Cell Dev Biol. 2023 Jun 30;11:1208315. doi: 10.3389/fcell.2023.1208315 (PMC10349536; doi:10.3389/fcell.2023.1208315)
Supplement: Supplementary file 3 [file DataSheet1.zip › Table 4.XLSX]

## Sheet: Healthy_RBPs_Abundances
Supplemental Table 4. RNA-seq counts for RBPs in healthy cartilage (n=18) from Fisch et al. (2018).
RBPs	Normal_Cart_10_8	Normal_Cart_2_2	Normal_Cart_3_3	Normal_Cart_4_4	Normal_Cart_5_5	Normal_Cart_6_6	Normal_Cart_7_3	Normal_Cart_9_7	normal_01	normal_02	normal_03	normal_04	normal_05	normal_06	normal_07	normal_08	normal_09	normal_10	Average
AKAP17A	0	0	0	0	0	0	0	0	0	0	0	0	0	0	0	0	0	0	0
DAZ1	0	0	0	0	0	0	0	0	0	0	0	0	0	0	0	0	0	0	0
DAZ2	0	0	0	0	0	0	0	0	0	0	0	0	0	0	0	0	0	0	0
DAZ3	0	0	0	0	0	0	0	0	0	0	0	0	0	0	0	0	0	0	0
DAZ4	0	0	0	0	0	0	0	0	0	0	0	0	0	0	0	0	0	0	0
EIF3C	0	0	0	0	0	0	0	0	0	0	0	0	0	0	0	0	0	0	0
EIF3CL	0	0	0	0	0	0	0	0	0	0	0	0	0	0	0	0	0	0	0
EIF4A1	0	0	0	0	0	0	0	0	0	0	0	0	0	0	0	0	0	0	0
NXF2	0	0	0	0	0	0	0	0	0	0	0	0	0	0	0	0	0	0	0
NXF2B	0	0	0	0	0	0	0	0	0	0	0	0	0	0	0	0	0	0	0
RBMY1A1	0	0	0	0	0	0	0	0	0	0	0	0	0	0	0	0	0	0	0
RBMY1B	0	0	0	0	0	0	0	0	0	0	0	0	0	0	0	0	0	0	0
RBMY1D	0	0	0	0	0	0	0	0	0	0	0	0	0	0	0	0	0	0	0
RBMY1E	0	0	0	0	0	0	0	0	0	0	0	0	0	0	0	0	0	0	0
RBMY1F	0	0	0	0	0	0	0	0	0	0	0	0	0	0	0	0	0	0	0
RBMY1J	0	0	0	0	0	0	0	0	0	0	0	0	0	0	0	0	0	0	0
RPS17	0	0	0	0	0	0	0	0	0	0	0	0	0	0	0	0	0	0	0
RPS17L	0	0	0	0	0	0	0	0	0	0	0	0	0	0	0	0	0	0	0
SMN1	0	0	0	0	0	0	0	0	0	0	0	0	0	0	0	0	0	0	0
SMN2	0	0	0	0	0	0	0	0	0	0	0	0	0	0	0	0	0	0	0
APOBEC1	0	0	0	0	0	1	0	0	0	0	0	0	0	0	0	0	0	0	0.0555556
PABPC1L2A	0	0	1	0	0	0	0	0	0	0	0	0	0	0	0	0	0	0	0.0555556
PABPC1L2B	0	0	0	0	0	0	0	1	0	0	0	0	0	0	0	0	0	0	0.0555556
RNASE12	0	0	0	0	0	1	0	0	0	0	0	0	0	0	0	0	0	0	0.0555556
RPS4Y2	0	0	0	0	0	1	0	0	0	0	0	0	0	0	0	0	0	0	0.0555556
ZCCHC13	0	0	0	0	0	1	0	0	0	0	0	0	0	0	0	0	0	0	0.0555556
LUZP4	0	0	0	0	0	0	0	2	0	0	0	0	0	0	0	0	0	0	0.111111
NR0B1	0	0	0	0	0	1	0	1	0	0	0	0	0	0	0	0	0	0	0.111111
RDM1	0	0	0	0	0	1	0	0	0	0	0	0	0	0	0	0	0	1	0.111111
RNASE10	0	0	0	2	0	0	0	0	0	0	0	0	0	0	0	0	0	0	0.111111
RNASE3	0	0	0	0	0	0	1	0	0	0	0	0	0	1	0	0	0	0	0.111111
HNRNPCL1	0	0	1	0	0	2	0	0	0	0	0	0	0	0	0	0	0	0	0.166667
SNRPN	0	0	0	0	0	1	2	0	0	0	0	0	0	0	0	0	0	0	0.166667
ADAD1	0	0	0	0	1	1	0	2	0	0	0	0	0	0	0	0	0	0	0.222222
NANOS2	0	0	3	0	0	1	0	0	0	0	0	0	0	0	0	0	0	0	0.222222
DDX53	0	0	1	0	0	1	0	0	0	3	0	0	0	0	0	0	0	0	0.277778
KHDRBS2	0	0	0	0	0	2	0	3	0	0	0	0	0	0	0	0	0	0	0.277778
PTGES3L-AARSD1	0	0	0	4	0	0	0	0	1	0	0	0	0	0	0	0	0	0	0.277778
RNASE9	0	0	2	0	0	0	0	4	0	0	0	0	0	0	0	0	0	0	0.333333
TEX13A	0	0	0	0	0	0	0	6	0	0	0	0	0	0	0	0	0	0	0.333333
PIWIL1	0	1	0	1	1	2	1	2	0	0	0	0	0	0	0	0	0	0	0.444444
RNASE11	0	0	0	0	0	8	0	0	0	0	0	0	0	0	0	0	0	0	0.444444
RNASE2	0	0	2	0	0	2	0	1	0	0	0	0	3	0	0	0	0	0	0.444444
MOV10L1	0	1	1	0	0	3	0	2	0	0	1	1	0	0	0	0	0	0	0.5
FBLL1	3	0	0	1	0	0	0	3	0	0	0	0	0	0	2	1	0	0	0.555556
PIH1D3	0	0	0	0	1	6	0	0	1	0	0	1	2	0	0	0	0	0	0.611111
PURG	0	0	1	2	0	5	0	3	0	0	0	0	0	0	0	0	0	0	0.611111
RPL10L	0	0	0	0	9	1	0	0	0	0	0	0	0	0	0	0	0	1	0.611111
NXF5	0	0	3	0	1	1	1	0	0	2	0	0	0	0	0	4	0	0	0.666667
NOVA2	0	0	2	0	0	2	3	4	0	0	0	0	0	0	0	0	2	0	0.722222
TLR8	0	0	3	2	1	2	2	0	0	0	0	0	0	0	0	0	4	0	0.777778
EIF4E1B	0	0	2	4	0	0	0	5	0	0	1	1	0	0	1	1	0	0	0.833333
PIWIL3	0	0	1	1	1	11	0	1	0	0	0	0	0	0	0	0	0	0	0.833333
PTCD1	0	0	5	0	0	0	0	7	0	0	0	2	0	1	0	0	0	0	0.833333
TRIM71	2	0	1	2	0	4	0	2	0	0	0	0	0	1	0	3	0	0	0.833333
DAZL	1	0	0	0	3	1	0	5	0	0	0	0	1	1	2	1	0	1	0.888889
MAEL	0	0	2	7	0	4	1	0	0	0	0	0	0	2	0	0	0	0	0.888889
OASL	0	3	0	4	0	4	2	0	0	2	0	0	0	0	0	0	0	1	0.888889
RBMXL3	3	0	0	0	0	2	0	1	1	1	0	0	0	1	1	3	0	3	0.888889
RNASE6	0	0	0	0	0	6	7	0	0	2	0	0	0	1	0	0	0	0	0.888889
TERT	0	0	1	0	2	1	0	10	1	0	0	1	0	0	0	0	0	0	0.888889
ELAVL4	0	0	0	3	1	6	1	6	0	0	0	0	0	0	0	0	0	0	0.944444
ADAD2	2	0	0	2	2	10	0	2	0	0	0	0	0	0	0	0	0	0	1
ERN2	0	1	2	2	0	0	0	7	0	0	0	1	0	2	3	0	0	0	1
TLR7	0	0	1	5	0	6	0	0	2	1	0	0	0	0	1	0	0	2	1
ESRP1	1	1	1	1	1	11	0	2	0	0	0	0	0	0	0	0	0	1	1.05556
JAKMIP1	0	0	2	0	2	10	1	3	0	0	0	0	0	0	0	0	1	0	1.05556
BOLL	0	0	2	0	2	6	0	4	0	1	0	1	4	0	0	1	0	0	1.16667
CALR3	1	1	1	6	0	3	0	0	0	1	4	1	0	0	1	1	1	1	1.22222
NXF3	2	0	0	0	1	3	0	2	2	0	5	1	0	1	3	0	0	3	1.27778
RBFOX1	2	0	1	0	0	5	1	12	0	0	0	0	0	0	0	0	1	1	1.27778
RBM11	0	1	0	0	0	7	0	1	0	0	3	1	2	0	0	7	0	1	1.27778
PNLDC1	0	0	2	2	1	9	0	2	0	0	0	3	0	1	0	0	2	3	1.38889
RPL3L	5	2	3	0	1	0	2	4	0	0	0	2	0	1	2	3	0	0	1.38889
CELF5	0	0	2	4	5	4	3	4	0	0	0	2	0	1	0	0	1	0	1.44444
IFIT1B	0	1	0	4	2	8	1	0	0	1	0	4	0	2	0	1	2	0	1.44444
MEX3B	1	0	0	4	2	0	1	6	1	1	0	1	0	1	0	0	5	3	1.44444
ZFR2	2	0	5	1	3	1	0	14	0	0	0	0	0	0	0	0	0	0	1.44444
AARSD1	2	3	5	6	2	0	7	0	0	0	0	0	1	1	0	0	0	1	1.55556
RALYL	3	1	4	0	2	6	0	1	0	0	1	0	1	9	0	0	0	0	1.55556
DDX4	0	1	4	3	1	9	0	10	0	0	0	0	1	1	0	0	0	0	1.66667
LIN28B	8	0	3	0	1	9	0	0	2	2	1	0	3	0	0	2	0	0	1.72222
EEF1A2	2	0	0	0	0	0	2	1	0	0	0	0	0	1	3	18	4	1	1.77778
PABPN1L	0	0	0	4	0	2	6	0	0	4	1	4	3	0	4	0	3	1	1.77778
RBM46	0	0	0	2	0	3	6	8	1	0	0	0	8	0	0	1	3	0	1.77778
TDRD12	0	0	0	3	2	4	0	0	0	0	0	3	2	11	4	3	1	0	1.83333
KHDC1L	8	0	1	9	2	6	2	0	0	0	0	2	1	3	0	0	0	1	1.94444
ELAVL3	5	0	1	3	1	5	1	8	1	0	1	2	0	2	0	0	4	2	2
NPM2	2	0	1	3	1	2	4	2	2	3	2	1	0	1	5	0	5	2	2
RBMXL2	0	3	3	4	0	3	3	6	1	0	1	4	0	2	4	1	1	0	2
SRRM4	0	0	7	0	1	18	1	4	0	0	0	0	2	2	1	0	0	0	2
MKRN3	0	0	1	0	2	5	0	0	0	2	0	0	0	6	0	3	9	9	2.05556
MRPS24	0	4	17	6	3	1	0	0	0	2	0	0	0	0	1	3	0	0	2.05556
DDX39B	2	0	0	3	0	0	0	0	1	6	1	5	3	1	7	10	0	1	2.22222
IGF2BP1	5	0	3	2	2	14	0	5	2	0	0	0	0	7	0	0	0	0	2.22222
DQX1	1	1	4	1	2	5	4	2	0	1	1	5	0	3	1	4	1	5	2.27778
ELAVL2	0	0	3	7	2	11	1	0	1	5	1	1	1	3	1	2	2	0	2.27778
CPSF4L	2	0	2	1	0	1	0	6	5	0	3	0	3	3	7	2	2	5	2.33333
ADAT3	0	1	0	15	2	6	1	1	2	0	3	5	0	2	1	0	1	3	2.38889
C2orf15	0	0	0	0	1	2	3	0	4	3	1	6	2	6	3	3	4	5	2.38889
LIN28A	0	0	0	0	1	2	3	1	0	1	1	11	1	3	3	2	4	10	2.38889
L1TD1	0	0	0	1	3	7	11	2	1	0	0	1	4	1	0	5	4	4	2.44444
MYEF2	0	0	1	6	2	6	13	2	3	0	0	0	0	1	0	0	10	0	2.44444
OAS1	0	0	0	5	1	10	12	0	0	1	0	3	0	2	0	1	10	0	2.5
RNASE8	1	0	1	3	3	0	0	2	5	1	6	1	2	2	7	6	5	0	2.5
POLR2J2	5	0	8	0	0	0	0	20	0	4	1	0	0	4	3	1	0	2	2.66667
APOBEC4	0	0	0	1	1	8	0	1	7	10	1	4	3	2	4	3	0	4	2.72222
TDRD1	0	0	0	3	2	13	5	1	4	0	1	0	2	5	2	3	7	3	2.83333
RBM47	4	0	3	0	1	12	7	9	5	3	0	0	1	1	2	0	2	2	2.88889
YBX2	0	0	3	5	1	5	1	7	0	1	0	7	1	4	6	10	4	3	3.22222
NANOS3	0	5	3	7	19	2	3	4	5	0	0	3	1	0	1	1	3	2	3.27778
EXO1	0	0	2	1	2	7	2	5	5	8	2	6	4	3	1	7	3	2	3.33333
BOP1	5	0	0	9	0	2	9	3	4	2	7	3	0	4	10	3	0	6	3.72222
CPEB1	0	0	3	0	0	3	0	3	1	3	10	9	0	10	1	10	11	3	3.72222
PATL2	3	2	5	5	5	5	11	12	3	2	0	4	5	3	2	5	8	3	4.61111
TDRD5	7	0	2	1	3	8	1	4	6	8	5	19	5	5	0	0	1	8	4.61111
RNF17	0	0	4	3	3	9	0	0	0	1	0	0	0	38	20	0	13	0	5.05556
KHDRBS3	2	0	1	4	3	9	6	2	9	5	5	4	1	16	3	2	10	10	5.11111
APOBEC3H	11	2	20	0	1	3	2	13	4	1	2	2	2	4	12	4	1	9	5.16667
RNASE7	1	0	6	2	0	2	11	7	3	2	6	14	5	8	1	5	20	0	5.16667
FDXACB1	7	4	6	9	12	8	2	1	4	3	2	8	7	13	0	7	0	6	5.5
OAS2	2	0	5	3	1	16	4	8	5	6	0	5	0	3	4	2	39	1	5.77778
RBFOX3	2	1	0	2	2	0	4	2	2	8	8	16	3	13	10	5	6	23	5.94444
CELF3	9	3	4	4	4	9	3	23	3	6	2	9	1	8	6	8	4	2	6
MSI1	7	3	4	10	10	2	5	10	2	2	3	7	9	7	7	8	15	3	6.33333
PPARGC1B	5	1	3	5	8	27	8	18	0	0	0	1	0	3	5	8	22	0	6.33333
RPL21	12	0	3	14	14	6	11	4	4	4	10	8	4	2	1	8	6	4	6.38889
DNMT3B	3	1	2	14	6	23	1	15	4	3	2	7	5	11	3	3	11	4	6.55556
CTU1	6	2	13	13	6	1	5	12	7	4	5	2	6	12	8	3	11	11	7.05556
SRRM3	4	1	4	2	25	3	9	28	6	10	6	3	8	8	0	3	3	4	7.05556
PARS2	3	2	3	21	3	15	7	7	9	3	1	3	4	21	7	6	5	12	7.33333
RNASE13	5	8	5	33	25	7	15	9	2	1	1	2	3	6	0	1	6	5	7.44444
DDX25	5	0	2	23	9	6	3	5	18	0	17	0	9	3	4	16	11	4	7.5
A1CF	6	1	0	24	5	16	5	6	8	2	1	9	15	3	2	29	4	4	7.77778
MEX3D	12	1	0	7	10	5	34	5	6	4	5	1	7	9	4	5	24	3	7.88889
MARS2	4	0	5	6	1	4	1	5	12	13	6	4	19	30	15	7	7	9	8.22222
RPP21	5	8	24	47	19	6	26	5	2	0	1	0	2	1	2	0	2	3	8.5
NSUN7	7	2	15	14	3	6	4	9	3	14	12	2	10	18	5	8	23	6	8.94444
CD3EAP	4	7	1	14	10	14	8	10	6	4	16	13	18	7	8	3	6	13	9
DND1	0	0	8	16	1	2	1	10	9	2	16	10	7	14	16	12	12	28	9.11111
TDRKH	5	3	1	13	3	17	3	12	18	5	13	14	3	15	8	6	19	6	9.11111
SIDT1	0	4	11	15	11	19	2	18	13	6	7	16	1	2	22	9	6	8	9.44444
AZGP1	12	1	14	2	0	1	0	2	2	1	0	70	0	30	2	25	0	9	9.5
CELF4	6	2	8	7	2	5	10	21	7	5	4	12	12	13	1	22	22	19	9.88889
PAPOLB	7	0	2	12	6	8	7	7	28	16	23	5	12	6	18	12	6	3	9.88889
IGF2BP3	7	0	3	4	1	5	6	11	9	17	11	12	9	22	13	27	8	16	10.0556
PIH1D2	1	2	6	12	7	6	5	6	12	20	7	15	12	19	18	8	13	14	10.1667
ZCCHC5	2	14	7	23	16	7	8	11	17	3	23	2	2	13	3	8	20	4	10.1667
CLP1	11	0	4	18	7	8	1	5	7	8	7	15	13	23	22	13	7	16	10.2778
PTRH1	20	2	7	20	14	7	6	12	10	16	8	11	10	14	8	4	11	6	10.3333
RBM20	0	4	1	3	8	18	2	4	23	6	10	14	15	15	9	37	17	2	10.4444
RNF113B	7	3	1	10	3	1	2	7	30	6	30	12	9	11	20	23	6	10	10.6111
SAMHD1	1	2	0	2	5	8	21	2	12	19	3	9	5	11	22	10	48	16	10.8889
FAM103A1	14	3	4	33	7	4	6	10	16	10	6	8	15	6	11	21	6	17	10.9444
TDRD10	18	1	5	17	5	11	10	8	11	7	6	9	8	39	14	1	11	18	11.0556
ZC3H12D	4	2	13	25	14	15	12	17	2	14	0	9	0	21	8	12	9	29	11.4444
RPS26	4	3	4	9	12	6	7	0	12	11	20	17	14	10	33	30	10	9	11.7222
ADARB2	48	0	1	3	7	10	4	30	4	3	1	19	18	7	49	0	6	3	11.8333
ENDOG	17	4	10	20	7	1	16	19	14	3	1	12	13	27	11	27	21	4	12.6111
ENDOU	8	4	2	6	14	8	6	21	12	24	4	35	1	28	17	14	2	23	12.7222
RPP40	26	5	8	40	12	26	11	3	6	4	5	19	10	14	11	10	14	12	13.1111
THOC3	7	5	10	44	31	31	9	4	11	10	9	8	8	16	4	14	15	8	13.5556
ZMAT5	3	7	12	20	3	1	15	22	14	6	23	13	10	16	15	24	23	22	13.8333
HNRNPH2	28	10	21	63	21	5	29	33	1	0	14	4	1	4	10	10	0	3	14.2778
WRAP53	3	4	6	18	9	7	8	12	9	3	11	24	12	49	6	24	26	28	14.3889
RBM38	9	6	9	28	14	7	20	23	27	10	18	8	13	14	24	8	15	7	14.4444
AFF2	25	15	5	36	46	8	21	15	7	3	3	7	47	0	9	3	12	4	14.7778
OAS3	1	2	0	23	10	14	53	15	6	15	16	14	10	9	7	22	39	10	14.7778
PABPC4L	4	1	4	11	2	6	7	5	29	12	34	12	20	43	5	24	25	25	14.9444
IFIT2	3	4	4	8	14	12	9	1	25	20	47	16	3	25	8	19	42	20	15.5556
EZH2	4	3	9	8	9	8	14	22	31	6	39	16	18	25	15	12	15	27	15.6111
RBM24	4	2	1	14	13	4	19	7	18	24	11	35	24	23	24	36	23	8	16.1111
DDX28	3	0	4	30	19	26	17	12	6	9	21	21	19	47	18	12	17	15	16.4444
PSTK	12	3	12	31	30	26	20	9	17	15	22	13	15	13	10	17	22	16	16.8333
LSM12	12	11	10	39	2	0	16	12	19	23	29	15	23	23	32	20	18	11	17.5
GEMIN6	20	0	12	40	24	15	18	12	22	13	11	15	14	30	8	16	28	19	17.6111
C9orf129	13	17	3	94	43	39	12	18	7	2	7	18	10	5	4	8	16	3	17.7222
POLR2J3	39	5	16	96	7	11	34	13	10	6	8	2	3	30	10	13	12	6	17.8333
AIMP2	1	1	7	14	5	2	15	13	16	15	15	34	14	50	18	51	27	25	17.9444
RNASE1	1	0	0	0	1	6	251	0	15	7	0	0	0	0	1	2	47	0	18.3889
RNASEK	19	7	13	57	10	2	11	10	31	12	41	22	17	14	29	16	11	22	19.1111
APOBEC3G	18	5	12	44	29	12	15	25	17	19	20	14	7	34	15	21	22	17	19.2222
PCBP3	174	6	20	34	4	5	20	16	2	21	2	11	6	6	0	1	4	14	19.2222
KHDC1	11	17	21	66	37	10	38	16	14	2	19	26	15	19	14	17	17	11	20.5556
EXOSC5	3	12	22	21	11	2	12	23	15	21	27	46	7	40	14	32	24	41	20.7222
APOBEC2	28	1	14	33	12	11	8	27	25	26	18	39	9	27	22	35	19	29	21.2778
MRM1	14	7	21	27	30	4	29	28	23	17	25	20	10	56	8	15	28	25	21.5
GEMIN2	5	2	12	20	14	6	3	18	24	11	26	45	17	26	32	40	50	37	21.5556
PRIM1	4	5	7	17	14	5	12	17	35	7	33	43	35	33	22	42	28	47	22.5556
SARS2	25	12	7	73	30	9	27	24	25	12	21	16	14	22	13	13	45	21	22.7222
ZNF239	30	10	8	54	41	20	17	19	15	8	13	18	14	57	14	29	24	18	22.7222
HEXIM2	13	12	18	48	21	12	34	31	25	7	26	27	16	38	25	23	23	12	22.8333
RPL39L	44	17	15	60	26	14	35	42	11	15	16	9	9	10	35	24	21	15	23.2222
CTU2	14	11	15	48	10	2	24	42	17	22	33	25	24	29	20	28	31	30	23.6111
ESRP2	27	9	48	29	13	8	12	35	17	10	10	30	15	64	28	16	15	39	23.6111
LSM11	4	4	11	15	8	16	0	8	27	19	30	46	32	54	39	33	37	45	23.7778
RNASEH2A	8	4	11	32	26	10	29	7	34	11	22	29	22	30	47	41	17	48	23.7778
RBM44	37	2	36	21	7	11	3	18	27	11	15	34	29	18	58	41	40	26	24.1111
PTRHD1	24	10	19	78	54	33	27	10	28	15	18	11	23	19	10	28	25	16	24.8889
BCDIN3D	13	9	11	40	24	15	18	29	39	6	8	36	25	54	18	36	49	22	25.1111
RPUSD2	20	4	15	75	24	11	31	22	13	7	11	31	31	49	24	37	23	28	25.3333
CSDC2	38	7	52	41	7	7	53	71	10	4	10	19	18	25	43	18	6	33	25.6667
BYSL	11	11	16	38	13	8	16	22	28	14	20	32	24	71	38	17	40	45	25.7778
DCPS	31	15	25	62	49	27	49	24	11	12	17	28	24	16	15	21	17	21	25.7778
MIF4GD	14	5	4	77	27	16	61	30	19	19	15	26	19	21	18	30	34	30	25.8333
PPAN	21	20	31	92	59	7	55	36	4	10	18	12	13	32	11	11	14	24	26.1111
C1D	29	8	15	33	31	18	24	11	12	28	34	22	21	48	16	62	37	25	26.3333
CELF2	6	1	6	38	7	19	141	42	22	25	13	3	25	4	8	33	76	8	26.5
GEMIN7	29	16	26	95	40	23	50	40	15	3	14	16	11	30	17	18	16	19	26.5556
NIP7	12	2	3	46	17	9	14	2	39	21	31	21	54	69	34	37	39	29	26.6111
RP9	17	10	24	36	22	8	26	39	30	5	31	30	25	33	24	54	32	33	26.6111
YRDC	22	7	15	55	25	19	15	10	15	29	29	26	48	39	30	34	14	47	26.6111
PUS1	24	12	6	104	37	47	49	16	15	15	18	20	2	26	15	25	23	31	26.9444
MRPS17	64	10	20	64	45	20	37	18	10	12	18	33	12	37	24	22	27	19	27.3333
WDR4	26	9	5	96	31	32	45	36	22	16	19	19	25	40	22	9	20	23	27.5
TOP3B	3	10	11	43	13	6	32	23	30	9	25	39	27	61	27	32	66	40	27.6111
TARBP2	19	17	21	77	23	10	30	27	23	24	13	21	11	56	43	27	25	31	27.6667
CPSF4	15	4	16	43	17	12	14	14	29	19	20	45	45	78	24	35	37	39	28.1111
POP1	12	11	10	55	11	24	12	8	31	13	32	25	31	69	33	37	57	35	28.1111
RPUSD1	32	15	6	116	45	12	55	32	17	7	20	26	7	26	6	39	31	15	28.1667
NOC4L	34	21	17	66	33	18	54	47	15	19	24	23	12	37	34	15	14	27	28.3333
RRS1	30	13	13	69	22	9	54	27	14	31	11	42	11	51	20	34	23	37	28.3889
PET112	9	3	11	20	26	6	15	25	43	28	50	48	17	33	46	49	33	65	29.2778
TEFM	20	6	7	79	45	26	12	4	27	16	25	47	26	41	10	47	40	49	29.2778
EIF5AL1	45	17	10	89	24	17	41	44	21	18	19	23	12	15	40	31	31	32	29.3889
THOC6	8	12	18	43	22	10	14	16	39	26	37	45	46	69	33	34	30	34	29.7778
RPL26L1	32	7	27	85	68	17	32	16	28	23	24	23	31	24	19	42	29	15	30.1111
RPP25L	41	10	21	50	33	8	27	43	17	26	28	38	24	65	36	33	29	24	30.7222
EXOSC4	45	29	20	162	49	19	48	61	15	5	12	13	14	19	2	20	13	8	30.7778
APOBEC3F	19	9	24	62	50	25	43	49	22	14	34	38	17	31	11	24	49	34	30.8333
ELAC1	9	6	16	80	31	22	36	21	36	12	18	34	31	53	19	56	47	28	30.8333
TST	77	12	25	106	36	33	45	27	13	11	17	15	18	70	12	16	15	14	31.2222
EEF1E1	36	13	23	97	60	30	32	15	30	13	20	21	20	66	14	30	24	26	31.6667
NXT2	11	7	3	78	29	20	10	11	50	55	36	25	41	37	23	52	44	38	31.6667
CSTF2	41	7	11	107	42	21	38	17	26	30	43	24	29	30	26	22	44	14	31.7778
MPHOSPH6	13	4	9	81	44	21	32	13	24	21	42	43	47	34	15	58	49	24	31.8889
MRPS18C	52	9	25	43	60	27	37	20	20	8	24	28	19	44	22	57	45	41	32.2778
MRPS36	40	8	23	36	21	23	23	18	31	37	25	22	30	77	28	51	48	50	32.8333
TRIM21	1	5	18	18	26	13	24	23	30	34	49	48	19	80	41	44	45	74	32.8889
TSEN54	17	22	36	70	47	14	42	27	25	10	17	30	13	82	25	34	40	42	32.9444
FAM98B	0	8	7	25	14	10	13	23	43	50	49	47	55	60	24	47	61	68	33.5556
PUSL1	32	13	20	132	56	31	53	12	25	11	23	28	13	52	16	35	25	30	33.7222
NOP16	22	21	22	58	23	7	29	40	38	22	49	33	38	58	42	35	42	34	34.0556
PINX1	6	20	15	67	26	5	33	13	35	20	45	46	40	66	50	52	30	47	34.2222
THG1L	20	3	30	53	17	6	18	13	29	48	41	49	21	73	42	34	37	82	34.2222
GAR1	26	13	29	106	44	10	57	29	26	6	30	31	19	40	27	40	56	28	34.2778
ZC3H10	15	10	18	41	16	5	23	15	46	40	32	51	12	122	58	47	24	46	34.5
METTL2A	10	14	10	36	22	13	24	15	69	29	50	47	49	31	35	72	58	41	34.7222
HENMT1	20	3	11	59	20	8	14	17	61	23	55	43	61	69	24	82	42	20	35.1111
MRPL14	10	11	20	58	23	11	21	23	49	29	32	34	46	62	63	54	57	39	35.6667
USB1	36	10	22	86	34	56	18	35	23	17	40	22	25	67	53	34	35	36	36.0556
PTCD2	14	12	19	39	11	12	8	15	41	33	67	73	37	78	33	49	72	41	36.3333
MEX3A	20	26	42	59	35	31	31	112	45	8	45	46	22	37	34	24	22	20	36.6111
DUS4L	36	6	23	55	38	18	27	13	62	31	43	27	39	55	26	56	56	53	36.8889
DUS3L	16	25	19	31	32	11	35	57	35	27	46	30	29	74	50	51	40	64	37.3333
MRPL36	56	21	42	140	76	58	42	28	13	18	11	13	22	31	10	35	35	27	37.6667
TRMT44	12	6	22	35	27	10	25	40	39	38	54	56	37	82	35	51	57	62	38.2222
PUS3	16	11	21	106	29	15	29	18	44	15	44	36	43	71	45	52	32	63	38.3333
URB2	3	4	5	42	3	23	27	10	57	10	33	42	83	144	50	71	44	39	38.3333
RPP38	18	9	16	67	19	24	20	26	28	13	48	70	33	107	34	61	61	37	38.3889
SRSF12	12	11	21	43	25	16	24	46	45	45	69	59	45	28	54	59	41	49	38.4444
TRMT61B	15	3	10	24	17	2	18	5	48	41	44	53	52	89	40	98	60	73	38.4444
LARS2	8	7	6	33	11	24	13	25	73	51	52	64	35	73	28	34	100	59	38.6667
CELF6	43	26	37	94	30	20	47	28	28	38	22	55	30	31	30	23	44	78	39.1111
MRPS12	50	20	53	113	46	18	84	23	24	17	33	34	9	29	36	32	50	34	39.1667
NPM3	53	24	24	146	66	42	52	11	26	18	28	19	28	19	20	55	42	34	39.2778
RBM45	14	9	6	87	38	23	34	22	35	36	55	39	40	94	7	58	65	50	39.5556
DDX43	57	0	13	66	22	23	35	16	15	20	39	32	42	35	38	65	94	108	40
HRSP12	55	8	59	67	93	45	28	11	14	25	29	58	23	29	24	38	52	63	40.0556
DALRD3	11	14	29	50	23	3	46	27	40	31	41	65	39	61	55	69	65	56	40.2778
FASTKD3	38	4	45	41	13	23	13	19	20	43	35	43	43	76	139	50	31	63	41.0556
AEN	11	12	17	97	13	18	43	13	42	28	40	36	84	105	60	49	25	48	41.1667
SNRNP25	25	16	19	116	37	16	60	44	32	9	42	35	27	56	26	80	57	45	41.2222
MRPS11	37	13	25	129	73	41	58	36	25	36	29	38	27	37	22	50	43	27	41.4444
PLD6	27	10	98	30	25	14	28	42	23	25	44	51	13	74	40	28	50	131	41.8333
NUFIP1	12	7	23	54	29	2	18	42	46	50	73	47	52	100	48	75	48	33	42.1667
NSUN3	19	10	29	30	30	16	14	9	56	26	50	64	35	69	69	81	75	78	42.2222
RRP9	50	21	26	101	54	24	74	51	35	21	26	45	20	55	40	30	52	40	42.5
DHX58	31	22	42	66	43	41	38	43	29	48	34	46	10	33	42	51	77	75	42.8333
RPP25	32	12	44	124	36	20	48	62	26	12	88	51	7	99	22	34	38	16	42.8333
TFB2M	18	4	19	34	26	18	16	16	47	29	55	74	51	76	49	119	63	64	43.2222
ZC3H3	46	17	30	89	44	14	54	41	36	33	30	69	9	55	53	38	55	65	43.2222
ZC3HC1	23	18	17	101	53	20	26	28	44	25	33	42	47	97	45	48	70	48	43.6111
MRPL11	58	19	37	86	44	21	41	22	51	32	44	51	34	61	25	55	70	35	43.6667
RUVBL1	20	7	8	87	31	19	32	17	73	40	54	45	64	82	28	66	85	33	43.9444
METTL1	17	25	40	204	82	27	49	34	36	7	44	23	38	25	31	44	35	31	44
TDRD9	21	8	10	77	10	11	19	30	43	85	63	21	65	94	52	71	62	56	44.3333
MRPL12	30	34	21	197	92	20	74	69	29	15	22	30	27	39	20	34	31	18	44.5556
CCDC86	27	24	31	120	49	10	52	49	33	27	56	54	26	44	70	58	34	42	44.7778
MTRF1	12	16	26	71	23	17	25	34	54	67	43	60	35	89	29	74	78	60	45.1667
NSUN5	51	51	25	132	68	22	56	47	31	20	39	37	19	64	30	46	47	28	45.1667
INTS9	27	11	35	61	9	18	26	26	65	43	54	69	41	89	75	42	70	55	45.3333
MRPL4	55	24	38	171	81	31	90	53	20	18	28	23	16	40	22	28	59	29	45.8889
PABPC5	11	14	21	18	39	15	26	23	61	38	76	108	41	106	68	40	50	72	45.9444
YARS2	17	8	22	43	30	12	26	25	64	30	90	71	61	88	47	78	83	32	45.9444
ENOX1	19	33	19	34	75	22	73	68	75	26	69	39	30	11	13	85	121	16	46
MRPL13	46	17	41	98	85	57	44	16	41	33	29	34	40	52	18	75	61	43	46.1111
ENDOV	29	15	44	115	49	22	29	37	50	14	47	85	36	79	19	55	48	62	46.3889
SNRPE	48	11	40	67	43	25	52	16	50	32	31	20	46	82	44	80	67	85	46.6111
EIF5A2	30	9	14	58	46	40	33	21	47	43	45	54	67	105	21	91	72	53	47.1667
ADAT2	39	10	10	96	66	46	27	19	65	38	44	79	44	53	25	72	94	44	48.3889
BUD13	3	7	29	34	7	7	14	17	46	51	52	88	52	154	66	59	84	105	48.6111
LSM6	79	16	29	125	85	64	105	52	41	17	24	31	33	39	19	46	48	28	48.9444
DNAJC17	20	22	30	66	26	2	57	66	55	40	53	63	19	137	47	66	80	47	49.7778
PEG10	5	21	15	30	162	83	51	30	34	4	61	95	30	47	70	64	54	56	50.6667
STRBP	13	6	15	86	53	29	38	25	82	32	50	54	61	133	38	54	110	48	51.5
PHF5A	38	21	34	111	94	45	68	16	48	24	38	36	46	79	35	89	69	37	51.5556
RNMTL1	26	15	21	59	31	14	26	33	84	45	96	63	45	77	75	74	79	70	51.8333
GTPBP3	58	21	52	171	107	110	58	84	22	15	15	34	15	46	21	32	57	19	52.0556
IPO13	18	27	6	203	69	40	74	35	61	20	46	24	43	72	19	66	89	33	52.5
WDR12	29	11	39	78	26	13	33	15	71	55	75	59	52	86	35	66	109	94	52.5556
QTRT1	50	28	22	115	32	12	47	59	71	53	51	51	53	63	51	55	76	62	52.8333
MTG1	31	23	27	99	33	16	60	71	54	36	61	69	38	116	38	57	70	62	53.3889
PPIH	78	23	41	151	108	43	83	34	34	34	50	31	25	61	27	58	46	34	53.3889
ALKBH1	13	10	29	36	27	3	15	29	54	24	83	85	39	156	109	75	90	86	53.5
ZC3H12B	40	19	38	76	42	51	48	54	56	36	61	59	45	69	36	80	89	66	53.6111
ZNF579	99	21	51	139	121	64	73	86	28	14	31	32	18	51	26	33	58	30	54.1667
GSPT2	41	11	25	81	48	18	43	58	58	45	77	54	72	100	42	90	89	28	54.4444
NOL12	35	28	24	192	77	64	77	71	23	24	48	46	23	64	31	33	68	52	54.4444
MRPL50	45	7	29	69	45	22	23	16	92	45	87	52	49	82	59	102	117	43	54.6667
MRPL54	99	21	62	112	71	25	66	53	43	45	48	55	37	48	46	41	59	56	54.8333
NUDT16L1	53	26	36	181	94	6	84	57	49	19	37	38	38	87	21	70	56	36	54.8889
TBL3	35	21	28	162	74	12	70	68	50	29	45	63	38	92	29	65	61	62	55.7778
PABPC3	38	11	25	48	21	10	34	25	53	60	87	115	49	130	99	64	51	87	55.9444
PABPN1	68	33	30	183	45	6	104	115	35	25	37	30	25	45	87	56	50	34	56
WDR83	41	29	66	104	66	39	73	50	40	16	36	69	20	102	52	61	58	88	56.1111
NANOS1	117	18	37	96	88	88	52	22	51	26	52	45	75	52	61	58	45	31	56.3333
DHX35	25	18	9	102	54	71	39	22	54	32	61	57	62	140	41	86	94	63	57.2222
REXO1	38	28	29	100	25	3	66	69	54	33	47	68	54	143	60	69	68	76	57.2222
TARBP1	20	31	6	165	70	52	39	32	106	32	70	29	76	18	17	117	132	21	57.3889
MRPL15	47	16	39	116	66	51	28	14	45	24	37	82	77	80	35	102	104	79	57.8889
FAM98C	66	49	59	177	148	41	93	114	13	13	29	33	13	32	32	41	51	44	58.2222
MRPL1	25	19	34	111	65	31	50	41	60	52	62	63	48	76	51	114	70	79	58.3889
MRPL28	65	28	31	224	90	12	86	60	48	26	55	41	30	76	32	57	51	43	58.6111
POP4	60	20	56	154	86	55	51	42	43	19	45	58	46	63	49	86	57	65	58.6111
ZNF473	25	15	50	107	30	7	14	39	64	79	158	88	54	91	94	41	36	69	58.9444
WIBG	51	28	40	122	75	9	79	40	61	30	58	59	40	98	34	89	87	69	59.3889
TSR3	42	25	50	148	55	12	93	85	57	27	54	57	43	58	30	111	61	63	59.5
CDK5RAP1	31	18	19	94	24	27	49	34	69	51	57	94	73	111	52	121	82	68	59.6667
EXOG	57	19	7	110	48	42	25	42	71	46	60	60	49	117	46	106	101	68	59.6667
BRCA1	49	8	40	36	22	21	20	29	71	50	98	89	34	128	80	48	104	148	59.7222
DDX39A	36	34	32	183	102	31	99	36	35	48	61	36	46	113	55	45	73	31	60.8889
TDRD7	10	11	11	42	16	16	54	32	67	63	88	53	41	256	41	95	141	61	61
MRPL48	30	29	87	123	115	74	57	65	48	23	27	76	23	64	52	67	71	68	61.0556
TSEN15	5	11	5	96	51	18	41	23	128	23	67	37	104	155	17	143	153	33	61.6667
IFIH1	9	11	17	52	35	30	31	23	74	70	77	72	29	173	88	81	119	120	61.7222
MRPL46	50	11	69	147	81	64	67	55	26	24	38	93	50	88	49	71	85	58	62.5556
TXNL4B	67	34	108	122	74	23	39	54	72	34	64	73	33	79	113	47	34	59	62.7222
ERI2	42	40	68	199	89	41	53	58	54	40	82	64	74	45	12	38	71	60	62.7778
INTS5	42	24	31	71	57	26	45	52	54	45	75	77	47	150	69	81	95	89	62.7778
TRUB2	42	32	51	118	64	19	63	59	64	52	69	74	46	98	45	70	109	61	63.1111
INTS7	5	16	9	79	51	24	35	12	92	56	85	88	60	170	45	84	94	134	63.2778
TLR3	19	13	10	53	61	21	28	60	120	71	68	84	79	52	39	142	155	67	63.4444
QTRTD1	25	12	15	72	23	7	36	49	120	47	76	79	93	149	53	111	108	69	63.5556
MSL3	38	25	12	144	56	31	52	49	90	60	73	77	58	98	60	78	96	48	63.6111
TRMT10A	44	24	76	111	51	27	42	49	93	44	59	86	69	61	39	94	93	93	64.1667
MRPS18A	59	25	34	127	69	21	66	67	64	51	60	69	31	109	69	88	80	67	64.2222
UTP11L	65	11	19	117	58	28	58	24	80	50	79	76	95	99	62	104	96	36	64.2778
MAGOH	90	28	24	123	73	45	95	22	42	33	56	39	70	61	76	130	83	68	64.3333
DDX60L	5	7	10	45	33	27	25	17	103	92	81	94	59	145	22	120	155	119	64.3889
DHX33	26	23	26	106	52	40	43	37	89	53	52	65	71	126	68	102	113	68	64.4444
FRG1B	84	9	8	98	97	31	72	47	80	50	42	62	41	38	60	87	131	126	64.6111
SNRPF	59	29	56	283	162	101	74	55	36	27	41	32	24	39	17	53	25	50	64.6111
GRWD1	38	33	24	133	74	7	54	62	78	51	81	70	73	87	101	61	82	55	64.6667
POLR2D	31	16	41	67	19	11	44	35	67	51	54	95	78	178	76	123	90	90	64.7778
RNASEH1	38	19	35	68	27	13	66	23	53	34	91	118	84	128	79	88	102	101	64.8333
IFIT1	0	27	24	134	103	45	51	41	85	21	80	47	26	140	45	123	128	48	64.8889
PIN4	50	30	49	294	145	76	65	52	31	23	40	34	32	45	26	64	70	44	65
TRMT12	22	28	11	110	64	12	62	24	96	44	121	43	72	141	83	144	66	29	65.1111
RRP1	49	39	54	166	109	16	82	73	65	38	59	39	38	96	60	59	58	75	65.2778
DGCR14	59	35	59	195	104	30	118	63	61	18	62	42	49	73	63	52	52	46	65.6111
SMG8	27	24	34	85	40	22	38	21	71	44	102	116	97	108	87	99	112	58	65.8333
MTHFSD	67	22	77	138	74	60	51	61	70	31	35	96	35	103	54	52	69	91	65.8889
RPUSD3	76	50	62	268	118	88	114	52	42	24	40	37	24	54	23	30	34	50	65.8889
EEFSEC	77	63	37	208	129	31	104	88	49	34	65	29	21	79	19	44	68	43	66
RPL36A	61	5	6	144	40	39	43	23	75	109	71	54	54	61	125	150	46	82	66
MRTO4	35	29	32	179	66	37	48	27	54	58	71	71	48	97	63	90	85	100	66.1111
MTRF1L	52	9	27	138	97	78	83	46	67	45	80	69	62	73	72	72	71	54	66.3889
RPL7L1	27	15	23	70	34	4	38	43	93	61	79	97	77	84	105	126	109	114	66.6111
DDX49	66	31	35	171	68	35	58	57	45	36	60	66	52	88	94	88	92	61	66.8333
SF3B4	65	28	38	167	64	5	160	111	44	21	40	55	57	95	44	90	80	39	66.8333
ICT1	84	30	50	221	173	77	85	31	33	23	41	29	28	78	38	83	60	46	67.2222
ENOX2	31	27	31	123	109	50	78	78	78	73	55	58	58	111	33	66	100	53	67.3333
MRPL35	30	17	34	149	63	22	39	46	80	31	60	59	69	121	71	136	114	73	67.4444
FASTKD1	7	18	40	87	70	16	47	28	96	70	97	68	64	117	46	120	112	114	67.6111
ISG20L2	25	25	62	114	45	9	79	40	73	44	73	91	72	116	95	80	88	91	67.8889
SNRPC	79	42	61	186	108	47	87	77	66	43	50	42	50	53	37	75	65	55	67.9444
TRMT2B	24	18	23	38	17	27	36	33	70	73	84	113	64	209	84	65	98	148	68
TSFM	56	22	65	108	96	77	79	59	67	41	61	64	68	103	46	96	74	44	68.1111
GEMIN8	48	43	131	135	75	38	77	92	39	39	55	86	36	66	47	39	74	107	68.1667
UTP14A	49	20	40	119	77	19	74	51	62	64	58	79	58	167	64	65	71	95	68.4444
METTL2B	19	32	29	95	38	5	57	83	79	63	60	106	62	54	168	116	74	102	69
DHX34	27	39	58	85	35	23	47	45	57	68	65	90	51	175	112	51	78	146	69.5556
NOP10	74	35	76	198	167	114	74	48	46	37	43	19	37	56	39	91	82	22	69.8889
MRPL52	97	48	42	391	146	79	121	61	25	19	50	15	16	36	22	26	30	44	70.4444
TRMT61A	71	66	50	163	66	19	101	134	48	47	47	56	34	121	47	58	64	80	70.6667
CACTIN	88	28	53	116	45	17	73	78	51	33	68	68	45	184	52	92	86	101	71
DHX37	71	28	37	142	51	7	92	103	55	71	68	72	61	107	76	67	77	94	71.0556
NKRF	37	17	92	89	44	30	39	25	89	34	66	91	69	130	139	82	84	122	71.0556
MRPS28	50	20	62	106	146	37	43	30	87	42	105	60	55	93	45	105	131	69	71.4444
LENG9	148	28	47	165	87	105	79	107	50	45	43	53	22	87	93	45	40	43	71.5
RBM48	53	16	50	111	68	58	45	49	77	52	86	83	78	121	84	109	86	63	71.6111
RBM4B	38	17	38	93	42	20	63	35	49	42	78	109	58	174	101	107	115	121	72.2222
MRPS33	58	12	59	101	58	15	59	46	108	68	91	87	53	67	75	133	114	99	72.3889
PWP2	62	19	41	107	58	44	44	58	72	49	86	89	57	154	109	75	83	98	72.5
MRPL47	40	20	16	116	81	33	36	30	86	50	95	56	115	121	85	153	106	67	72.5556
RRP8	32	22	32	81	54	28	51	54	88	51	100	92	91	134	115	131	80	72	72.6667
TFB1M	59	24	69	83	57	38	30	29	68	55	121	45	86	222	93	81	83	70	72.9444
FARS2	37	28	36	109	97	32	51	38	96	83	99	93	64	114	57	87	98	95	73
RBPMS2	255	47	81	247	158	67	117	62	17	22	31	21	22	60	44	16	19	31	73.1667
MRPL18	21	18	23	53	54	21	34	52	101	77	133	94	79	89	105	154	109	102	73.2778
ERAL1	73	31	52	177	91	65	84	33	48	42	87	82	53	104	66	62	86	91	73.7222
RPL7	98	28	127	151	179	12	123	78	42	33	72	43	39	60	70	101	31	42	73.8333
SNRNP35	82	32	44	195	166	96	112	86	29	23	36	43	30	129	41	57	87	52	74.4444
INTS12	85	28	41	157	112	64	76	65	49	26	59	62	67	131	68	102	94	68	75.2222
ADAT1	15	21	8	108	49	10	57	35	130	84	108	98	103	199	32	100	140	59	75.3333
MRPL16	127	35	46	231	167	120	113	53	41	26	43	42	43	51	42	70	67	42	75.5
ZGPAT	69	48	38	216	109	46	105	100	44	31	60	65	33	125	31	64	94	81	75.5
MRPL44	54	26	74	74	82	62	37	25	70	53	105	82	81	99	105	124	138	69	75.5556
LSM7	87	43	57	394	241	79	119	61	35	8	36	31	16	30	10	55	25	34	75.6111
ZC3HAV1L	31	29	33	77	40	2	48	59	109	53	133	115	89	154	58	111	145	75	75.6111
QRSL1	18	20	21	84	66	24	34	48	93	42	154	85	104	158	51	140	139	82	75.7222
EXOSC6	52	20	20	100	90	23	72	47	88	38	95	88	77	134	84	118	112	108	75.8889
MRPS7	74	21	42	162	95	37	90	77	69	64	72	65	67	108	64	89	86	86	76
ZNF598	76	32	24	227	154	140	122	84	31	26	34	41	52	90	44	74	91	35	76.5
MRPL23	101	53	53	266	148	27	97	89	55	40	29	62	33	78	45	76	65	62	76.6111
EXOSC9	44	20	47	112	77	34	52	41	79	50	76	98	85	155	87	132	92	102	76.8333
MRPL27	96	31	126	216	163	58	116	80	23	27	36	40	36	81	60	50	66	80	76.9444
NOM1	18	28	17	163	57	37	111	61	60	47	83	79	93	157	47	83	132	113	77
DDX19B	58	26	78	78	72	21	46	65	58	55	86	123	70	127	103	122	75	125	77.1111
CCRN4L	12	9	4	14	11	5	16	22	127	90	367	60	206	69	212	58	30	77	77.1667
TRPT1	186	29	81	185	145	100	82	55	28	29	30	60	35	116	68	66	47	56	77.6667
HELZ2	54	8	11	99	42	22	60	69	104	90	149	104	80	110	119	48	91	139	77.7222
NUTF2	91	27	52	178	128	121	97	33	68	76	73	36	51	70	74	100	71	54	77.7778
PARP12	67	33	20	171	88	88	122	79	69	39	62	58	40	175	64	74	78	78	78.0556
FASTKD5	41	8	17	134	58	51	53	32	78	80	159	57	113	146	100	130	101	55	78.5
EIF4E	51	25	25	189	85	75	46	38	81	63	125	56	133	64	72	147	87	68	79.4444
PCBP4	114	48	22	238	149	36	102	104	75	35	72	50	30	59	68	67	109	53	79.5
SNRPG	160	54	142	316	257	119	135	73	22	11	19	16	7	27	18	24	17	22	79.9444
NUPL2	55	29	38	196	97	65	107	64	57	43	69	59	77	98	46	144	136	70	80.5556
TSEN2	27	17	23	66	22	27	37	37	117	112	94	136	85	210	60	136	125	121	80.6667
IFIT3	29	29	32	122	58	23	78	68	68	67	113	115	55	181	54	98	179	84	80.7222
MRPS15	88	36	39	282	114	53	107	39	52	59	68	38	54	108	67	82	85	82	80.7222
DNAAF2	25	17	17	84	125	39	34	23	104	39	202	87	83	189	79	133	123	51	80.7778
PRR3	69	35	72	120	60	10	76	71	89	57	68	148	57	138	78	123	85	104	81.1111
VARS2	69	25	30	139	86	87	96	92	69	57	73	106	76	118	71	68	82	116	81.1111
TSEN34	53	19	92	92	60	16	58	61	77	58	92	104	65	115	138	150	110	101	81.1667
FTSJ2	41	33	48	212	152	86	102	93	55	21	46	94	52	124	39	111	93	64	81.4444
HNRNPA1L2	65	23	48	138	72	25	103	86	64	58	76	51	74	156	67	127	141	94	81.5556
GPATCH4	56	35	18	252	143	76	154	101	58	52	55	72	50	99	64	55	81	59	82.2222
MRPS10	79	14	22	134	101	53	41	53	86	50	78	113	85	132	68	147	124	109	82.7222
TDRD6	18	6	33	103	17	26	28	51	146	51	80	128	62	228	85	176	94	166	83.2222
SUGP1	92	50	91	251	137	68	166	131	45	37	38	57	25	92	44	75	60	45	83.5556
ABT1	81	22	40	128	47	37	37	47	86	75	81	81	80	166	117	180	114	102	84.5
PRPF40B	63	51	44	171	85	17	135	166	52	40	50	75	51	172	71	61	113	104	84.5
SNRNP40	57	20	18	98	77	25	54	27	108	56	85	97	109	171	85	186	161	93	84.8333
ALKBH8	31	37	37	110	67	16	63	60	114	51	104	102	64	186	84	132	185	88	85.0556
TRMT1	75	68	66	225	146	25	104	92	57	69	95	79	39	90	90	65	65	86	85.3333
ZNF346	53	24	23	79	52	41	60	60	88	53	112	109	89	190	128	137	121	117	85.3333
LCMT2	23	38	29	215	76	29	64	53	112	60	86	81	86	175	111	138	94	72	85.6667
MRPS23	68	21	28	216	128	113	84	42	62	58	64	73	64	97	57	155	114	101	85.8333
MRPL45	64	21	72	77	44	24	45	50	76	72	121	153	81	168	138	127	119	98	86.1111
MRPS2	156	61	173	220	144	33	124	121	25	24	35	51	24	74	98	83	43	65	86.3333
PAIP1	53	22	56	128	80	33	66	53	112	42	109	70	70	156	94	167	131	113	86.3889
IMP4	94	33	67	189	94	52	100	52	95	49	82	82	80	126	103	105	97	71	87.2778
DBR1	35	16	48	101	95	33	57	64	98	59	86	111	103	167	115	144	129	111	87.3333
ISG20	174	35	160	165	81	55	132	111	34	27	59	74	24	122	120	61	48	93	87.5
BARD1	27	8	18	46	19	12	30	28	59	49	146	90	134	233	154	131	119	275	87.6667
GPATCH1	49	57	96	216	82	25	66	90	72	49	59	109	51	149	84	108	121	97	87.7778
RANBP17	12	6	4	87	24	16	28	16	139	95	108	100	153	129	107	207	174	175	87.7778
TOE1	63	31	51	144	73	13	69	74	89	68	84	137	85	155	165	115	87	78	87.8333
RAVER1	80	66	64	211	87	11	88	98	81	48	107	88	59	119	89	75	134	77	87.8889
ZCCHC9	49	31	65	113	65	36	36	51	98	41	129	128	85	154	82	176	149	99	88.1667
RPL18A	116	44	123	279	117	2	88	95	55	59	59	65	36	103	89	95	46	118	88.2778
NOP9	33	10	31	58	13	4	30	55	102	83	112	181	55	211	130	156	165	164	88.5
DCP1B	86	67	174	222	125	26	162	171	63	43	32	71	22	63	56	64	67	81	88.6111
SNUPN	41	32	73	126	152	66	56	87	83	79	100	119	50	111	76	91	151	113	89.2222
CNOT11	46	24	39	173	47	23	42	44	84	88	75	111	128	188	103	148	126	120	89.3889
RBPMS	173	21	70	273	64	54	123	76	51	82	52	60	51	83	92	76	78	130	89.3889
RPF2	88	28	91	111	101	60	69	67	90	49	83	107	74	79	130	112	139	133	89.5
IPO11	19	2	22	36	14	7	29	34	138	96	133	181	134	183	118	183	154	134	89.8333
DDX20	30	27	37	227	73	30	53	32	62	74	91	92	113	265	99	116	109	98	90.4444
TRDMT1	10	13	38	98	57	12	37	36	77	139	93	92	159	161	58	242	188	118	90.4444
LSM2	127	41	83	376	213	67	161	57	58	35	42	49	34	86	41	58	44	58	90.5556
PTRH2	107	42	126	219	174	42	117	85	36	18	55	73	55	89	90	125	77	101	90.6111
EIF1AY	130	2	0	183	149	76	115	72	103	50	0	0	71	0	180	182	126	194	90.7222
PNPT1	29	6	18	98	48	46	37	9	129	99	111	112	108	173	86	189	163	186	91.5
PUS10	17	11	56	27	12	11	9	25	139	95	169	124	79	146	248	117	149	224	92.1111
PIWIL2	21	16	46	29	17	17	28	51	114	84	50	218	63	126	140	230	124	287	92.2778
UTP15	39	19	22	128	83	21	88	22	111	62	105	131	163	137	115	185	133	103	92.6111
C11orf68	48	62	105	184	132	54	126	109	78	31	100	98	48	147	105	75	79	87	92.6667
ISY1	95	41	59	240	124	68	88	48	78	55	92	96	62	132	94	100	84	114	92.7778
BZW2	65	11	74	76	52	14	47	54	77	73	137	142	103	196	176	99	94	181	92.8333
C12orf65	79	26	114	173	75	18	67	43	68	34	73	122	75	240	134	114	107	109	92.8333
NARS2	22	12	77	77	45	24	22	20	114	94	141	159	104	190	121	133	128	188	92.8333
WARS2	75	23	70	108	82	30	46	43	90	83	121	117	97	142	136	139	125	144	92.8333
MBNL3	34	20	15	104	51	38	37	30	151	130	80	125	124	178	48	213	188	124	93.8889
RBMX2	108	34	98	155	128	52	104	80	79	58	78	102	64	99	130	119	104	100	94
AUH	79	40	79	115	72	34	77	152	80	92	71	116	54	157	133	88	130	129	94.3333
NOC2L	22	28	34	78	31	18	77	114	120	79	107	146	65	214	108	135	149	173	94.3333
DDX60	3	9	4	42	21	24	15	10	112	167	127	207	78	160	83	170	281	192	94.7222
LSM10	133	65	75	347	268	128	163	96	60	24	36	23	31	71	45	59	40	41	94.7222
EIF4E2	166	42	156	322	120	63	100	87	50	55	36	91	80	80	47	92	64	59	95
CMSS1	84	49	74	249	146	51	94	79	79	78	115	63	69	90	102	100	104	97	95.7222
EXOSC1	75	26	72	234	154	156	141	52	59	40	101	86	71	114	88	102	74	78	95.7222
GLE1	41	23	53	209	48	31	92	90	81	77	93	100	65	184	75	207	145	114	96
KIN	60	26	59	189	72	29	56	44	85	54	71	128	96	204	105	151	174	129	96.2222
RNASEL	12	22	32	72	42	32	48	35	148	79	138	149	84	200	93	102	260	186	96.3333
RPS27	142	33	204	129	144	9	87	126	60	47	74	109	50	86	160	99	72	103	96.3333
REXO4	50	35	71	165	88	52	80	66	75	84	107	142	44	214	99	110	98	158	96.5556
ANGEL1	130	30	72	130	39	45	77	128	103	85	113	93	80	197	141	86	134	59	96.7778
EIF1AD	64	8	58	150	48	16	70	54	72	84	97	138	119	180	162	176	116	136	97.1111
TRUB1	17	29	41	112	56	37	48	51	140	67	155	100	138	164	42	238	209	106	97.2222
ERI1	9	17	27	159	66	52	56	17	182	99	126	138	114	158	138	104	126	168	97.5556
EARS2	34	28	38	123	66	28	40	56	171	56	171	117	89	170	117	142	159	161	98.1111
PNO1	46	40	55	243	100	32	113	105	92	67	133	64	108	172	94	135	78	90	98.1667
STAU2	38	50	65	177	81	33	78	73	132	62	111	87	103	128	66	180	163	141	98.2222
THUMPD2	52	42	66	129	109	58	56	43	71	62	70	103	86	273	118	126	121	189	98.5556
EED	95	18	77	117	64	51	57	33	114	91	145	110	108	122	215	107	132	120	98.6667
MAGOHB	70	44	67	184	129	62	69	54	88	49	71	151	96	134	87	172	123	128	98.7778
NAF1	103	17	69	75	42	14	72	93	97	97	162	133	110	168	168	129	120	113	99
MTFMT	82	42	81	242	160	145	56	53	84	62	63	95	76	175	65	121	100	83	99.1667
SMG9	94	68	86	212	178	81	153	111	49	63	77	83	39	135	95	63	84	116	99.2778
MAK16	108	19	74	203	99	46	77	71	93	79	91	120	107	133	93	132	95	149	99.3889
GPKOW	101	41	37	180	116	43	89	71	77	45	120	78	95	155	143	171	125	105	99.5556
MRPL10	127	43	144	206	92	47	134	87	51	70	90	143	46	142	91	98	65	119	99.7222
CPSF3	108	28	64	297	139	54	67	61	99	76	86	112	74	142	55	139	118	77	99.7778
AARS2	62	35	50	151	85	59	77	62	82	81	83	171	73	214	121	113	129	158	100.333
NOVA1	96	42	55	256	107	111	116	143	52	53	51	69	34	236	39	106	89	151	100.333
PABPC1L	208	84	155	204	163	87	183	110	36	50	38	68	29	144	76	38	61	94	101.556
NOA1	82	34	64	120	65	31	115	84	78	107	108	142	83	214	77	153	145	130	101.778
MRPS9	94	33	98	230	138	102	97	79	81	45	57	104	75	157	65	146	128	106	101.944
TYW5	64	31	64	146	76	55	74	56	95	54	94	122	108	229	111	162	153	148	102.333
TRMT6	68	26	25	189	87	35	76	82	115	52	146	107	170	173	144	162	79	107	102.389
RAVER2	47	27	15	124	73	41	56	63	163	73	104	87	115	181	102	209	263	104	102.611
POP5	111	44	21	425	172	198	183	87	54	45	100	49	46	78	18	81	97	40	102.722
EBNA1BP2	113	33	46	234	176	83	104	62	109	90	77	85	69	131	91	155	109	91	103.222
MRPL9	55	84	73	280	106	17	91	108	99	51	87	102	59	157	99	144	129	117	103.222
RRNAD1	104	51	148	220	144	42	113	114	68	66	83	117	55	166	83	86	97	104	103.389
IPO4	58	36	68	242	122	22	97	81	106	71	130	148	102	129	148	102	82	124	103.778
MRPL41	249	49	114	387	231	105	210	115	27	21	35	53	22	72	42	49	45	46	104
EXOSC3	49	26	34	114	75	27	49	41	116	93	125	151	113	209	124	165	190	173	104.111
MRPS31	51	21	64	131	101	96	39	42	91	49	98	144	102	182	128	203	160	174	104.222
C1QBP	66	26	67	241	195	23	63	60	104	83	116	91	105	130	96	185	150	78	104.389
RIOK1	72	35	32	195	115	56	87	36	139	65	157	92	115	141	98	154	159	137	104.722
POLRMT	158	78	80	307	142	79	178	102	56	54	100	98	57	131	48	93	94	34	104.944
FRG1	127	32	45	183	133	65	133	76	112	59	69	106	80	138	93	141	139	159	105
RPL17	114	25	85	177	147	149	80	51	73	77	76	68	66	167	156	118	116	146	105.056
DIMT1	53	25	76	219	87	23	79	48	115	74	119	107	126	137	103	179	219	119	106
RAE1	92	41	76	167	107	60	107	95	91	58	137	131	85	119	177	125	126	117	106.167
SUPV3L1	66	34	74	136	72	35	48	59	110	79	120	111	107	161	192	182	162	166	106.333
TARS2	81	84	87	230	143	50	126	102	99	56	98	100	82	123	102	125	120	130	107.667
ZC3H12A	130	20	17	57	119	37	49	37	127	242	154	41	101	69	502	85	53	114	108.556
MRRF	149	49	108	229	139	136	84	33	85	73	84	122	61	148	119	100	85	151	108.611
SRFBP1	35	8	17	54	43	10	55	60	146	111	144	166	125	239	161	202	191	189	108.667
DDX31	83	57	82	175	57	79	111	43	112	62	114	97	109	261	119	153	107	138	108.833
MRPS26	123	68	88	427	206	66	149	86	70	46	84	95	53	111	54	83	88	69	109.222
EFTUD1	14	11	56	61	37	37	37	36	173	141	173	122	145	248	253	186	108	141	109.944
DIS3L2	78	55	37	152	77	49	107	84	123	140	125	127	96	216	66	124	203	129	110.444
CLASRP	123	78	89	319	104	22	163	181	61	50	59	81	55	195	83	79	123	127	110.667
MRPL2	155	59	140	333	135	56	92	105	47	55	68	88	59	129	134	104	128	125	111.778
SLIRP	203	61	94	359	205	210	174	109	65	49	52	34	46	50	63	104	74	60	111.778
RNASET2	78	62	74	365	229	173	119	104	89	40	94	81	91	53	48	103	136	74	111.833
LSM4	142	56	28	507	167	106	144	123	77	53	82	70	42	110	55	113	81	59	111.944
CSTF1	86	46	58	182	90	70	132	90	98	58	108	171	89	161	106	175	175	122	112.056
ZRSR2	140	85	171	268	157	52	215	243	52	29	98	80	36	150	63	61	64	55	112.167
EIF2B3	60	60	41	263	183	65	124	66	108	68	164	90	71	189	91	123	165	97	112.667
LSM1	78	75	86	485	276	150	146	54	80	30	78	49	54	95	49	95	89	62	112.833
RPP30	53	29	102	145	102	41	88	73	99	87	90	164	98	173	125	188	163	213	112.944
ZCCHC3	46	34	44	153	104	76	66	41	109	46	168	131	147	177	199	166	170	162	113.278
METTL5	111	54	110	273	193	73	134	79	75	61	93	60	68	115	93	169	118	163	113.444
RPS28	221	103	165	338	191	17	142	94	72	77	185	76	7	9	7	129	80	129	113.444
TTF2	79	29	46	98	39	54	66	62	105	118	134	169	134	252	144	195	122	198	113.556
HINT3	42	36	53	126	178	110	113	99	152	46	154	107	109	140	83	204	184	128	114.667
KIAA0391	59	24	53	125	86	47	75	50	202	90	198	139	134	151	102	224	208	108	115.278
MRPL24	128	77	141	436	231	77	198	113	56	76	70	62	45	72	56	61	66	114	115.5
SMAD1	113	77	69	203	125	17	141	152	106	99	96	80	116	139	100	119	256	72	115.556
CNOT10	45	28	43	121	74	39	58	32	159	114	132	122	157	222	138	196	225	176	115.611
TXNL4A	134	56	73	500	200	158	141	78	93	42	94	46	84	66	59	98	107	55	115.778
LUC7L2	81	15	47	88	37	12	89	61	164	133	173	145	166	145	174	239	188	128	115.833
WDR3	22	6	22	69	39	21	44	58	185	136	182	212	155	189	133	190	226	200	116.056
CDK9	91	24	94	101	35	7	79	88	121	77	111	168	105	293	196	150	175	179	116.333
POLR2I	211	54	233	467	214	92	187	158	40	30	47	50	33	66	40	73	40	59	116.333
UNKL	86	49	77	147	72	24	111	148	82	77	83	148	58	375	114	119	188	136	116.333
EIF2B2	108	39	72	185	110	49	112	85	121	55	131	133	95	192	172	185	97	158	116.611
ZC3H12C	31	8	38	42	29	33	38	19	128	100	70	174	139	300	193	183	252	322	116.611
RPL41	291	75	219	235	315	97	154	167	37	40	31	72	30	81	63	82	51	67	117.056
VARS	146	61	32	315	151	67	170	101	120	71	125	122	85	159	75	74	147	96	117.611
FARSA	76	83	159	345	131	16	151	169	72	54	122	98	60	135	119	108	118	110	118.111
TRNT1	35	39	64	130	49	23	95	49	169	88	153	146	157	280	126	166	180	189	118.778
POLR2J	162	64	119	563	344	143	216	140	42	26	35	50	31	37	20	68	41	50	119.5
ZC3H8	97	51	54	186	127	34	96	142	164	57	139	93	154	167	87	260	151	95	119.667
ZMAT3	41	17	32	223	59	54	47	61	181	149	182	124	171	181	121	210	177	127	119.833
POLR2F	224	62	127	442	281	168	165	77	70	47	42	65	46	71	50	92	74	58	120.056
SRSF9	67	38	126	185	97	11	89	145	105	103	138	138	111	113	197	202	154	142	120.056
TRIT1	52	28	83	190	86	72	92	53	143	95	134	125	96	219	184	165	158	187	120.111
PDCD7	52	20	46	79	33	14	39	91	152	105	121	205	147	278	155	199	205	233	120.778
RPUSD4	152	38	110	277	126	83	68	44	90	94	92	176	74	256	124	118	93	160	120.833
MRPS22	114	41	114	226	152	74	78	42	112	86	137	104	109	150	150	208	123	160	121.111
NOP2	42	49	13	312	171	51	101	74	178	53	229	72	166	194	175	109	96	96	121.167
UPF3A	139	64	70	381	213	59	237	223	77	43	49	61	65	146	51	124	94	85	121.167
RPL22L1	135	55	145	161	253	62	73	39	100	138	136	126	91	175	167	136	95	97	121.333
MRPL39	48	213	285	462	130	12	64	69	70	66	89	79	69	87	77	161	103	103	121.5
URM1	187	60	100	330	162	73	184	111	58	89	71	112	59	124	86	132	126	126	121.667
FASTK	64	56	40	402	135	21	129	112	142	58	125	99	83	154	68	187	177	141	121.833
AAR2	130	46	71	288	120	47	157	84	103	62	155	131	133	180	101	164	146	96	123
MRPL53	253	77	165	378	292	223	187	114	34	64	52	53	39	58	32	59	50	92	123.444
REPIN1	85	67	127	194	126	191	109	130	96	49	111	108	67	157	156	156	171	125	123.611
PDE12	47	30	33	148	77	35	88	12	179	132	246	115	241	199	151	253	149	95	123.889
MRPS35	72	32	56	115	68	14	62	66	193	104	178	134	149	232	142	264	178	177	124.222
TRIM56	65	26	55	85	70	30	111	149	113	169	73	175	69	333	141	102	241	235	124.556
PSMA6	194	56	79	262	185	106	150	91	105	101	102	76	64	129	122	199	116	108	124.722
MRPL37	113	86	158	377	208	31	151	115	92	63	81	103	69	176	129	85	109	102	124.889
PIH1D1	69	50	86	147	87	20	105	100	102	69	170	145	80	225	264	197	150	188	125.222
RNF113A	156	64	160	229	181	75	129	163	71	79	140	104	68	150	165	151	90	90	125.833
ELAC2	155	53	59	307	158	126	159	107	108	77	100	103	78	223	73	145	155	81	125.944
SRA1	96	40	43	370	111	47	100	85	133	88	150	157	125	161	189	138	121	114	126
RRP36	91	57	42	349	158	34	146	100	123	56	100	100	130	195	99	241	162	95	126.556
U2AF1L4	326	77	192	379	283	181	243	175	26	32	43	56	19	53	63	38	34	64	126.889
LSM5	124	40	67	259	132	86	120	79	157	74	148	106	158	117	77	287	141	120	127.333
MRPS14	75	39	89	209	140	73	102	91	134	100	123	119	99	252	117	186	201	159	128.222
MRPS30	131	59	131	171	160	75	135	101	99	91	136	153	116	160	158	153	135	144	128.222
FTSJ1	183	44	105	328	187	152	142	72	88	70	117	107	53	145	153	122	134	120	129
DUS1L	232	62	47	539	201	77	223	172	77	58	71	82	78	92	44	106	99	65	129.167
RSRC1	47	46	35	181	67	24	127	153	155	135	152	98	118	236	88	269	240	154	129.167
EXOSC8	161	77	193	277	259	121	109	65	76	64	87	85	80	129	130	155	98	164	129.444
DHX32	64	24	74	75	47	8	40	61	146	178	153	168	187	217	273	209	172	236	129.556
MRPL34	178	78	158	306	295	248	266	165	61	41	74	47	41	74	55	102	99	48	129.778
GFM2	102	34	81	190	147	60	89	80	139	110	177	144	107	197	113	211	182	176	129.944
NOL11	57	16	59	161	115	55	80	42	141	78	160	151	156	236	136	247	284	172	130.333
PUS7	74	50	36	168	99	116	77	130	178	96	136	85	108	268	163	206	215	142	130.389
R3HCC1	68	81	97	168	114	17	165	103	118	84	186	183	215	162	160	177	108	141	130.389
TBRG4	117	51	85	233	147	39	116	72	127	106	154	151	99	221	156	195	161	117	130.389
SHQ1	44	28	86	177	138	85	61	44	145	108	133	189	142	230	176	205	167	192	130.556
TRMT13	42	51	119	186	160	103	85	47	113	92	142	175	91	316	99	135	202	198	130.889
USP39	65	34	79	228	104	58	101	70	153	99	96	183	103	285	160	199	181	179	132.056
DCAF13	69	42	72	371	223	119	84	38	172	104	180	91	173	111	104	184	128	120	132.5
PRPF18	88	25	71	176	111	46	129	133	130	130	174	168	160	194	104	218	181	151	132.722
PPIL3	172	62	134	249	100	117	112	130	103	106	126	124	98	125	131	186	163	155	132.944
MRPS34	60	62	137	518	305	82	291	215	69	38	107	60	39	94	54	113	81	70	133.056
MRPL33	160	48	129	285	191	134	104	82	123	94	170	80	91	160	123	192	137	94	133.167
EXOSC2	98	54	120	170	113	45	89	127	116	90	142	196	120	250	117	186	190	197	134.444
SNRPB	115	35	41	166	93	81	64	52	153	132	183	165	190	195	196	267	159	135	134.556
ALYREF	152	70	43	346	208	92	208	112	109	80	145	70	98	121	115	164	145	145	134.611
MRPS25	135	47	104	221	82	41	124	101	136	131	161	156	116	213	139	168	162	187	134.667
NOL6	60	46	49	295	76	33	138	86	192	91	144	182	126	262	132	131	248	138	134.944
POLR2E	172	60	113	358	209	113	143	85	102	86	83	131	80	126	130	145	130	169	135.278
RNASEH2B	67	30	58	195	103	62	85	53	142	132	159	122	140	219	129	240	293	217	135.889
WDR5	71	54	76	254	144	150	120	162	110	70	130	127	112	199	103	215	198	160	136.389
NHP2	206	80	129	468	256	139	230	119	65	63	103	66	49	92	80	100	121	90	136.444
TRNAU1AP	162	65	228	193	192	72	97	136	95	86	119	150	85	135	249	143	115	143	136.944
EXOSC7	183	51	165	238	149	109	88	107	112	83	173	110	77	158	194	160	185	129	137.278
ARHGEF28	99	48	63	194	151	55	81	63	104	146	96	149	192	253	110	199	309	161	137.389
TRMU	154	89	217	383	202	79	153	181	55	69	82	99	49	152	149	108	112	171	139.111
NOC3L	39	39	35	147	89	39	59	68	228	124	249	210	154	220	180	211	234	187	139.556
CDC40	112	50	102	197	94	55	106	137	130	101	158	136	105	278	134	211	247	161	139.667
PPRC1	60	36	43	309	100	43	127	80	139	65	331	132	269	265	190	94	120	112	139.722
TRMT10C	120	29	51	228	136	86	115	105	110	104	116	150	203	229	137	297	187	116	139.944
RPP14	47	29	43	161	83	39	78	52	167	66	158	155	184	304	167	332	236	220	140.056
LSM3	257	51	163	395	327	256	182	79	68	91	83	51	65	38	65	154	103	97	140.278
IGHMBP2	109	52	47	204	162	110	131	165	191	69	216	133	85	159	126	276	212	82	140.5
MRPL21	232	40	181	345	283	198	187	137	77	54	70	64	83	128	72	172	91	124	141
NSUN6	69	45	78	147	77	33	74	65	188	147	181	174	151	262	96	257	272	225	141.167
DRG2	192	68	123	371	187	126	199	126	100	58	107	180	77	158	100	119	120	133	141.333
TRIM25	22	34	52	139	52	33	99	125	190	137	220	211	130	203	242	152	209	296	141.444
DDX52	46	31	51	164	55	35	51	32	168	139	219	174	226	310	211	225	199	213	141.611
TFIP11	107	32	118	246	85	30	122	98	127	96	119	199	149	271	193	208	166	183	141.611
PUS7L	13	31	67	105	31	17	33	44	232	96	249	205	187	228	150	296	311	260	141.944
R3HDM1	115	68	58	367	131	42	222	216	139	94	112	109	125	227	79	170	165	117	142
SETD1A	165	83	113	341	161	41	334	279	60	50	86	102	50	251	109	102	127	106	142.222
OBFC1	110	49	80	305	168	103	129	154	125	98	121	140	104	204	152	181	175	171	142.722
POP7	87	148	217	439	382	135	153	192	91	15	98	61	52	82	117	136	94	74	142.944
PAPD5	108	47	77	288	132	77	202	163	175	52	154	118	182	220	100	171	198	112	143.111
SARNP	143	51	180	256	160	80	146	113	108	110	121	127	86	166	259	166	159	148	143.278
MRP63	180	60	139	385	225	131	178	167	113	80	100	83	87	135	88	184	137	128	144.444
RNGTT	29	17	24	101	50	30	46	58	218	143	189	171	282	294	140	304	270	234	144.444
CRYZ	41	23	65	117	56	43	40	57	170	146	297	153	144	183	238	336	213	280	144.556
MRPL40	202	76	172	473	316	118	170	167	89	74	64	93	71	113	64	124	117	103	144.778
C9orf114	155	93	116	314	138	78	233	187	87	47	81	131	76	346	75	115	174	170	145.333
APTX	136	48	125	240	149	64	122	132	157	109	143	222	107	212	139	173	158	183	145.5
RBM18	47	38	104	165	195	56	64	40	189	88	232	190	127	241	221	221	205	198	145.611
FCF1	164	42	124	182	110	54	108	96	162	93	186	173	131	174	189	194	222	218	145.667
DARS2	70	24	42	163	61	21	71	53	213	171	214	200	257	261	202	195	211	196	145.833
TYW1	106	68	85	204	116	74	121	74	194	86	172	189	147	271	164	167	219	181	146.556
TUT1	77	54	79	213	112	48	111	163	146	84	171	270	76	276	173	159	224	210	147
DDX10	67	39	56	191	88	43	130	96	207	122	222	153	178	315	145	183	226	196	147.611
DGCR8	85	57	60	352	93	31	132	93	182	102	158	193	139	300	126	172	185	200	147.778
POLR1E	125	32	93	117	96	67	57	59	124	147	155	322	129	282	220	143	164	331	147.944
DDX55	70	54	85	172	92	45	116	126	103	77	138	242	74	367	207	187	204	314	148.5
MRPL38	213	87	146	419	279	113	300	191	73	54	108	95	53	127	86	92	132	105	148.5
NGDN	94	40	96	195	132	87	108	46	134	79	216	153	141	274	204	281	198	204	149
CXorf23	65	19	51	244	78	26	70	106	183	121	123	205	117	344	169	290	204	287	150.111
ZC3H18	139	70	95	393	188	55	235	191	102	58	136	99	103	242	105	145	183	166	150.278
SNIP1	78	33	86	160	101	47	139	135	170	100	263	187	159	231	297	179	184	166	150.833
EDC3	116	95	138	395	140	34	167	178	99	73	127	177	98	194	164	201	173	160	151.611
THOC5	148	53	141	347	159	70	204	103	111	112	103	176	120	213	136	133	186	216	151.722
DDX51	141	58	115	393	192	127	208	129	107	96	114	177	77	219	146	137	112	185	151.833
EIF2B4	188	76	137	483	229	139	198	114	85	69	104	125	99	171	145	127	140	105	151.889
RPL39	42	13	27	81	34	8	25	23	189	246	182	201	159	290	182	396	233	403	151.889
MTPAP	101	49	56	167	92	61	103	105	158	99	184	246	222	227	169	255	246	205	152.5
TRMT10B	127	67	127	190	150	99	147	122	123	92	115	204	107	297	175	165	212	227	152.556
NXT1	163	47	87	253	148	63	92	65	167	59	310	101	178	186	320	230	140	138	152.611
DUSP11	79	27	78	181	107	28	55	49	182	133	160	208	203	273	256	288	245	198	152.778
MRPL42	58	26	61	156	145	63	82	74	192	157	231	171	230	218	150	278	264	196	152.889
DHX16	154	54	52	265	135	84	189	205	116	82	195	121	131	287	145	196	213	137	153.389
CNOT3	245	144	326	436	171	30	275	249	52	51	52	113	44	170	105	93	100	107	153.5
R3HCC1L	47	31	78	90	65	15	65	116	169	134	174	229	129	397	220	313	257	239	153.778
FXR2	140	49	116	301	215	85	148	78	127	53	137	161	87	352	188	145	178	219	154.389
GUF1	76	14	92	123	75	30	49	81	173	171	177	306	157	300	186	263	246	276	155.278
MRPL22	274	86	166	482	391	272	234	104	62	56	70	45	61	97	86	124	77	108	155.278
EDC4	185	55	101	194	81	76	153	120	143	99	163	215	146	286	251	133	183	215	155.5
SCAF1	103	63	91	172	61	15	215	229	114	62	198	204	129	311	180	206	219	234	155.889
RBM42	203	93	108	479	344	85	218	190	109	54	92	92	88	150	104	138	125	138	156.111
XAB2	88	46	145	195	111	7	92	87	124	91	200	330	103	287	279	183	192	260	156.667
CWC25	248	58	135	258	142	47	115	73	144	101	261	172	135	253	237	116	136	192	156.833
RRP15	80	31	60	172	75	52	79	45	261	125	230	184	243	291	124	283	289	204	157.111
WDR46	118	41	77	367	110	83	114	103	187	106	172	161	173	193	177	239	237	174	157.333
SNRPB2	185	45	127	334	249	134	148	104	135	80	131	135	137	158	171	229	183	149	157.444
CWC27	78	46	58	185	115	39	147	195	217	104	176	200	158	182	153	275	259	248	157.5
NCBP2	85	42	67	245	96	21	102	65	156	154	171	221	216	296	132	300	256	213	157.667
TSR1	68	44	53	190	55	21	67	70	164	155	230	256	223	276	277	224	217	250	157.778
METTL10	140	42	114	201	139	57	83	59	163	118	197	180	245	185	142	350	198	244	158.722
MRPS5	165	86	200	345	213	105	195	165	100	77	98	109	67	214	190	142	167	222	158.889
POLR2K	191	51	62	629	289	191	231	74	126	74	92	71	153	119	94	198	135	89	159.389
SEPSECS	120	26	72	146	83	54	43	52	214	143	229	282	121	284	159	291	318	235	159.556
TCOF1	133	113	63	517	216	93	337	181	102	90	102	131	108	240	75	87	162	122	159.556
GTPBP10	127	30	104	217	154	67	74	70	175	134	143	242	179	379	120	245	238	183	160.056
CNOT6	84	38	42	256	149	76	135	80	227	125	172	166	154	384	98	286	244	181	160.944
TSR2	92	84	85	284	135	49	165	130	215	107	206	162	155	178	192	238	226	229	162.889
RBM43	46	30	88	98	64	14	109	95	170	149	240	279	99	221	333	307	301	291	163
FAM98A	75	28	66	599	175	107	144	76	234	100	163	108	225	207	131	157	199	151	163.611
TRMT2A	117	83	150	466	201	63	175	165	140	73	126	197	97	240	174	150	175	154	163.667
DDX59	120	39	57	202	128	42	105	150	196	147	211	189	135	228	183	271	304	240	163.722
GCFC2	58	22	55	211	131	27	96	85	270	125	211	212	173	268	149	298	349	207	163.722
MTIF2	133	50	91	328	170	98	141	94	150	118	146	232	157	245	123	246	205	230	164.278
INTS4	99	57	102	193	117	98	104	133	179	133	185	248	109	308	181	231	216	270	164.611
RPS10	355	40	145	563	409	403	216	135	62	62	53	48	48	93	68	114	46	103	164.611
PPARGC1A	99	39	127	251	88	46	182	228	143	55	216	218	107	389	194	256	133	215	165.889
DHX57	138	60	79	238	118	22	90	59	238	126	215	223	244	226	164	240	308	207	166.389
MRPL30	139	57	124	286	152	113	163	99	155	103	171	215	146	243	175	228	216	210	166.389
SNRNP48	111	63	138	207	178	106	117	59	140	109	173	162	125	356	217	242	230	263	166.444
DENR	115	41	100	376	223	111	134	96	169	116	179	149	170	227	126	265	222	189	167.111
MRPL55	325	103	348	548	318	176	279	238	36	23	42	74	29	94	103	90	83	103	167.333
HARS2	154	69	138	266	182	120	129	89	98	82	127	193	96	362	234	226	237	215	167.611
NOL9	82	43	66	261	105	67	113	87	173	132	154	228	215	359	189	298	247	198	167.611
ASCC1	140	31	155	88	52	29	38	70	171	198	189	321	112	286	348	259	187	354	168.222
EIF4ENIF1	78	68	93	295	145	51	156	164	170	91	123	204	118	363	166	232	277	235	168.278
ERN1	133	56	253	113	43	18	136	108	116	133	292	213	174	205	310	147	145	435	168.333
UPF3B	206	100	160	546	305	142	328	248	80	47	99	89	74	140	108	112	103	146	168.5
PPIE	74	65	164	267	222	223	106	153	139	135	182	199	115	200	153	247	202	189	168.611
PQBP1	273	66	184	468	258	97	246	155	91	79	105	110	89	208	156	140	142	173	168.889
SF3A2	290	111	261	423	298	140	264	207	58	48	69	144	40	178	128	99	118	164	168.889
RIOK2	60	33	95	160	72	32	97	89	175	65	231	254	267	293	262	340	275	244	169.111
RPF1	151	54	115	328	204	85	221	154	117	109	173	99	197	256	162	272	212	136	169.167
DKC1	70	37	87	239	99	26	106	80	244	161	185	202	222	311	215	288	220	269	170.056
CLK2	187	93	107	492	222	66	177	196	138	84	106	155	99	235	192	162	197	158	170.333
EIF5A	131	74	109	588	149	44	181	133	155	170	166	125	190	103	180	225	186	172	171.167
PAPOLG	132	22	98	148	84	32	129	87	222	156	174	232	178	392	273	219	222	281	171.167
USP10	181	62	99	204	79	32	86	79	181	183	190	208	207	347	276	205	210	252	171.167
MEX3C	90	44	75	104	78	31	71	91	230	151	279	247	253	284	328	264	279	184	171.278
NSUN4	118	39	77	201	110	22	125	90	209	119	228	315	138	295	268	236	228	267	171.389
ANG	540	61	286	369	265	172	179	146	80	85	125	119	70	93	156	135	82	127	171.667
DAP3	132	46	91	306	144	77	107	86	145	135	190	284	165	261	206	273	213	237	172.111
PRPF4	137	57	106	260	140	96	135	107	154	99	210	259	154	234	216	278	246	220	172.667
UTP23	97	17	67	108	109	64	48	46	153	152	141	304	175	495	235	285	274	339	172.722
DDX19A	118	40	80	179	106	83	113	117	213	146	251	233	173	312	248	226	261	217	173.111
GTF3A	94	52	59	474	353	165	174	169	168	82	144	109	102	213	123	302	205	130	173.222
INTS2	87	56	83	225	160	102	117	98	278	135	247	244	187	276	145	246	237	206	173.833
BICC1	38	24	17	85	42	11	96	88	239	262	261	220	170	292	262	284	470	285	174.778
CHERP	317	152	187	493	207	91	365	291	81	46	112	116	69	174	110	87	116	143	175.389
SNRPD1	254	71	106	720	392	313	283	161	82	62	85	88	80	90	59	130	89	93	175.444
KIAA0020	114	73	128	437	155	64	86	94	200	142	163	184	189	304	158	211	238	222	175.667
CSTF3	158	69	90	469	294	215	173	100	168	63	143	137	157	182	118	223	256	161	176.444
EMG1	299	89	130	372	278	161	164	112	114	92	192	173	104	170	186	181	173	207	177.611
DNMT1	111	131	41	475	270	165	176	168	214	91	138	149	151	263	122	185	226	124	177.778
POLR2H	205	88	241	457	308	336	180	132	93	82	117	92	89	159	166	226	138	102	178.389
SNRNP27	129	72	162	287	204	115	138	148	162	103	255	181	165	215	192	216	224	250	178.778
PARP1	69	65	51	331	148	71	158	159	270	122	245	188	194	259	151	245	296	200	179
MTO1	76	65	173	269	217	77	136	130	135	112	205	214	149	369	190	254	265	189	179.167
SLC4A1AP	187	71	152	280	278	95	235	205	164	95	188	198	136	201	143	214	213	170	179.167
RANBP6	21	20	18	97	43	15	72	36	324	167	271	212	308	454	176	478	414	128	180.778
MRPS18B	140	103	187	353	263	82	139	116	152	120	163	240	106	260	186	238	209	200	180.944
NELFE	157	67	151	345	187	67	190	157	141	118	175	181	111	234	259	254	227	241	181.222
UTP3	122	62	148	384	197	66	230	246	125	56	142	170	182	284	222	238	185	205	181.333
RUVBL2	285	93	212	512	327	90	209	183	135	75	113	158	73	152	169	177	155	157	181.944
RBMXL1	158	35	79	127	112	73	89	105	184	217	262	210	262	356	317	200	212	279	182.056
GFM1	40	21	25	116	73	30	39	12	325	228	346	271	299	388	211	318	319	218	182.167
ZNF768	213	140	241	448	251	33	435	321	78	37	95	119	63	235	118	170	137	151	182.5
WBP4	215	69	139	275	140	69	165	172	194	123	233	215	136	258	178	324	189	202	183.111
CWF19L1	239	68	240	321	154	47	141	68	137	100	187	294	167	199	248	239	174	277	183.333
METTL3	72	65	114	240	108	16	107	148	185	123	307	253	187	250	257	264	278	331	183.611
RBM41	77	56	93	269	132	74	112	126	204	156	193	221	167	397	146	297	346	241	183.722
SETD1B	197	162	108	422	234	117	384	402	83	52	154	129	86	279	98	110	193	98	183.778
XPO5	78	38	38	291	128	80	147	73	234	202	211	190	234	393	217	264	309	189	184.222
ANKHD1	473	78	245	433	347	249	161	78	53	56	102	133	84	167	201	166	124	182	185.111
RRP1B	130	38	64	283	154	103	167	112	227	168	185	272	223	351	159	271	193	249	186.056
BRIX1	171	86	124	247	288	77	222	231	163	107	214	138	189	258	163	238	238	207	186.722
RPL9	215	17	109	223	115	27	66	60	91	215	398	133	211	290	145	389	247	414	186.944
ERI3	246	90	121	518	289	84	206	173	147	109	182	174	147	166	135	210	224	153	187.444
SRBD1	54	35	73	101	111	39	94	56	263	134	256	302	221	403	205	321	330	384	187.889
GATC	108	70	170	290	118	73	98	116	153	212	211	275	127	257	288	223	300	303	188.444
PPP1R8	148	61	113	314	226	173	139	97	204	99	220	179	151	299	226	321	237	187	188.556
NOL10	115	26	98	220	113	49	97	93	266	163	418	232	248	230	265	275	215	273	188.667
RPS19BP1	222	81	288	503	416	250	308	125	97	81	89	130	63	193	123	119	133	177	188.778
RBM19	229	108	84	360	122	79	231	245	149	239	195	169	105	299	224	142	204	229	189.611
CARS2	208	98	231	472	273	98	257	216	150	115	180	129	102	232	113	188	159	193	189.667
RTCA	243	57	180	348	229	185	161	132	130	102	176	225	153	171	197	287	198	240	189.667
FAM120C	71	49	63	222	118	49	101	87	284	138	272	302	211	299	172	317	356	315	190.333
IFIT5	54	25	55	107	103	43	99	112	234	146	265	284	158	405	271	414	465	194	190.778
SRP19	190	62	74	460	246	120	244	156	150	72	148	145	230	272	228	269	165	207	191
MRPL17	80	93	113	316	198	83	114	121	206	79	391	120	217	162	309	379	315	147	191.278
SUPT4H1	265	64	205	454	295	192	273	139	107	101	140	179	104	195	155	265	158	153	191.333
WDR43	149	40	46	245	93	44	204	144	202	123	227	190	235	395	169	351	326	262	191.389
RRP7A	174	144	154	508	299	85	202	259	194	99	130	188	102	218	194	176	172	152	191.667
SYMPK	130	123	145	291	134	24	221	363	182	135	189	233	110	270	240	168	240	256	191.889
DIS3L	25	26	45	164	207	61	155	103	296	109	245	274	224	398	143	341	407	243	192.556
IGF2BP2	249	171	200	476	170	59	205	231	123	95	157	224	81	258	286	152	149	180	192.556
AGO4	82	41	84	263	135	72	137	97	273	179	244	215	174	499	187	288	322	175	192.611
POLR2G	307	115	207	731	535	229	254	191	66	42	104	76	58	101	95	134	145	84	193
CCDC59	187	46	130	224	200	46	107	91	168	177	222	264	219	236	292	356	241	271	193.167
SURF6	141	87	109	259	151	58	235	191	171	107	253	192	85	416	248	257	294	230	193.556
CNP	115	80	74	412	332	86	190	185	153	108	181	191	184	301	197	271	271	158	193.833
WARS	205	43	139	310	199	73	154	83	145	137	233	162	156	223	504	186	202	345	194.389
ZNF622	152	46	183	169	142	30	144	152	168	152	251	249	169	259	552	286	180	225	194.944
HABP4	157	53	127	318	237	123	289	184	135	76	221	238	94	325	165	284	266	224	195.333
GTPBP2	115	41	151	175	48	45	116	128	190	126	260	255	239	321	471	232	217	387	195.389
RBM15B	129	34	39	193	86	66	109	59	230	122	243	279	313	567	269	283	237	260	195.444
TSNAX	183	40	74	321	185	52	167	93	219	142	221	171	251	289	173	453	294	196	195.778
FTSJ3	150	44	87	468	255	106	137	132	195	166	228	176	203	320	205	251	269	158	197.222
NAT10	151	103	135	232	135	69	151	147	169	153	255	302	181	313	281	239	231	305	197.333
EFTUD2	168	72	112	361	192	69	190	151	182	150	239	251	161	324	208	222	293	208	197.389
SNRPA1	457	94	289	553	311	375	160	170	80	91	85	93	49	109	201	170	125	142	197.444
ZCRB1	194	83	96	395	226	126	132	94	228	117	188	211	206	178	147	391	298	245	197.5
ZCCHC2	134	47	94	166	83	84	200	227	263	130	389	155	185	352	209	399	259	196	198.444
ZC3H4	184	114	91	457	196	43	250	357	179	139	212	187	137	247	76	179	300	229	198.722
METTL14	127	17	139	186	90	14	126	171	224	146	247	326	197	368	333	301	310	259	198.944
PUF60	200	115	143	485	237	34	306	254	166	106	190	148	143	258	166	237	212	188	199.333
RBM28	189	88	162	387	129	55	272	173	146	94	169	307	113	349	193	220	255	299	200
SAMD4B	236	75	119	288	153	89	150	170	186	169	192	310	153	249	338	163	209	359	200.444
MRPL3	84	73	106	447	230	91	126	88	260	128	214	228	222	278	226	332	268	209	200.556
DDX58	54	29	59	188	81	36	133	81	217	230	316	296	250	353	321	317	384	273	201
CPEB2	160	14	59	278	66	75	177	113	270	84	245	218	279	505	115	479	241	244	201.222
SMAD6	179	32	28	201	176	79	149	121	306	220	295	254	271	415	234	260	180	240	202.222
NOP56	109	60	155	469	417	88	211	144	179	156	213	187	152	238	184	279	263	143	202.611
GNL2	101	48	87	442	250	135	117	82	273	113	265	233	301	251	219	256	276	200	202.722
RBM34	208	53	123	305	205	88	176	137	192	152	184	228	215	230	244	374	275	275	203.556
PDCD11	97	58	94	238	118	44	142	198	225	190	199	284	198	433	247	267	301	332	203.611
SF3B14	311	72	187	532	392	237	205	107	147	128	154	106	133	158	200	259	193	160	204.5
SNRPD3	163	59	169	358	274	149	181	139	179	133	190	207	219	222	201	332	264	246	204.722
TYW3	98	25	94	276	137	93	91	44	292	161	267	302	166	395	156	388	340	365	205
RALY	181	120	183	539	302	48	255	178	138	117	271	171	140	211	238	219	195	197	205.722
DDX54	281	88	136	357	159	69	204	172	156	188	209	229	155	382	223	230	217	275	207.222
DZIP1L	78	118	84	301	69	35	169	250	273	141	270	258	276	301	312	182	340	284	207.833
ESF1	161	57	110	249	159	50	244	238	229	162	260	239	166	280	188	292	381	282	208.167
MRPL20	289	79	149	656	410	219	253	254	149	93	118	103	130	175	111	254	188	118	208.222
EIF2AK4	50	48	46	185	84	51	90	101	337	245	273	286	285	466	188	323	439	257	208.556
SCAF4	249	111	117	444	163	52	348	225	140	125	221	150	221	326	289	189	270	157	210.944
MEPCE	130	104	172	472	284	32	156	137	175	119	256	309	194	334	287	256	199	183	211.056
UTP18	154	41	128	192	139	80	102	101	275	156	330	292	207	463	311	252	300	276	211.056
NOB1	270	188	342	751	523	165	288	221	96	75	90	120	82	141	89	106	126	131	211.333
HNRNPUL2	269	147	178	740	320	169	378	269	109	68	94	120	89	248	118	149	222	120	211.5
SWT1	92	70	111	282	125	24	70	117	251	208	242	321	254	415	239	426	271	294	211.778
SLBP	283	89	252	350	444	218	182	154	157	73	169	198	103	245	235	271	233	157	211.833
TRMT5	125	118	217	460	395	89	160	197	190	90	207	233	153	301	162	228	304	193	212.333
DAZAP1	288	146	297	573	274	148	222	236	158	128	123	144	117	222	178	168	165	238	212.5
MRPS16	163	67	123	611	331	173	192	113	184	109	194	182	181	280	161	330	242	189	212.5
NYNRIN	87	122	94	424	225	64	261	360	244	49	273	172	294	155	135	358	466	47	212.778
MCTS1	160	63	98	397	179	124	189	135	228	191	170	245	148	306	176	312	392	318	212.833
DHX30	142	65	71	334	169	87	233	126	231	138	283	282	191	391	239	285	333	239	213.278
URB1	54	61	69	214	95	77	98	101	282	174	268	385	261	459	272	216	337	425	213.778
POLR2L	260	95	110	974	752	394	398	328	64	44	49	56	49	64	35	87	52	40	213.944
KRR1	33	45	75	186	87	16	85	65	333	205	403	260	407	320	265	418	345	320	214.889
CD2BP2	173	60	143	362	194	69	209	132	189	163	262	213	172	346	298	324	300	261	215
CPEB3	227	113	287	369	215	152	157	319	149	131	200	169	80	323	280	177	304	227	215.5
GEMIN4	184	77	174	291	192	121	170	165	189	134	229	320	172	339	377	251	226	270	215.611
SSU72	220	75	210	612	298	80	231	194	195	141	196	231	114	307	177	233	218	165	216.5
TEP1	102	43	57	312	118	117	135	113	242	249	220	237	197	644	217	240	366	289	216.556
UTP20	53	44	83	195	68	47	97	93	278	241	300	370	223	409	256	296	375	483	217.278
FARSB	242	97	143	395	254	154	168	86	242	151	168	255	176	280	229	306	256	318	217.778
PARN	118	63	47	327	194	143	132	99	255	188	227	261	213	405	195	331	411	311	217.778
EIF1B	426	69	258	356	354	136	242	129	135	107	212	165	148	242	206	272	215	250	217.889
PAIP2B	145	36	307	103	73	77	79	115	155	159	210	579	90	382	597	133	116	567	217.944
RNPC3	223	66	94	428	131	52	230	241	177	199	174	303	168	353	215	243	274	369	218.889
CSTF2T	180	77	107	370	162	107	232	126	271	207	252	189	213	238	324	262	396	230	219.056
MRPL32	350	89	295	456	533	317	247	110	136	74	164	116	89	173	228	188	172	219	219.778
SRPK2	77	43	48	188	86	31	74	106	280	187	303	291	291	466	305	381	511	337	222.5
DDX41	307	178	203	751	343	144	300	328	143	97	143	153	84	144	206	202	150	150	223.667
RBM15	97	89	124	352	147	58	136	165	230	160	292	275	244	409	255	327	341	326	223.722
GTPBP4	141	50	106	300	201	77	146	90	276	171	313	225	338	397	233	391	307	273	224.167
RQCD1	88	50	92	292	124	48	193	155	276	192	352	273	248	320	308	402	357	272	224.556
EIF6	331	123	198	877	404	198	312	198	125	76	134	133	149	129	157	227	157	118	224.778
MTIF3	186	231	434	608	477	212	220	289	131	72	90	175	83	176	147	198	202	162	227.389
KAT8	328	74	198	436	284	173	262	175	155	119	205	201	124	309	286	240	220	307	227.556
FBXO17	368	109	266	508	369	231	251	223	191	67	186	155	108	236	228	186	253	167	227.889
TGS1	193	37	106	332	141	99	116	126	250	157	248	262	308	451	277	353	337	313	228.111
LSM14B	413	73	193	336	214	76	374	267	119	89	211	228	142	438	198	275	255	208	228.278
DRG1	269	110	258	506	340	116	208	181	171	121	164	228	153	232	290	273	240	253	228.5
NOP14	217	90	164	451	198	86	279	318	153	143	222	221	168	390	298	190	228	300	228.667
PHAX	123	50	102	322	229	56	168	157	260	117	330	270	256	397	255	387	363	279	228.944
RBM8A	297	112	266	489	399	143	207	194	168	129	225	174	175	158	298	227	197	280	229.889
DHX8	121	45	51	195	80	60	108	77	303	221	393	354	238	519	297	382	397	300	230.056
LAS1L	250	66	126	624	219	97	302	212	167	150	201	308	170	290	239	255	224	257	230.944
RBM17	199	88	112	485	250	108	274	295	205	114	201	215	179	384	213	325	277	234	231
HARS	283	91	166	614	298	119	267	218	170	171	184	186	126	304	202	276	218	266	231.056
SF3B5	369	97	318	751	538	183	299	169	131	109	124	121	137	151	215	184	130	135	231.167
LARP7	142	96	185	478	254	40	302	287	214	120	212	190	166	372	174	328	343	266	231.611
TFAM	145	28	94	172	134	84	115	55	271	264	285	283	304	488	273	455	401	326	232.056
RRP12	100	49	79	440	142	93	141	91	547	147	775	194	441	141	288	235	153	124	232.222
ZCCHC8	130	67	106	219	193	40	138	115	272	236	302	287	225	495	404	334	321	303	232.611
LRRC47	235	100	186	420	352	146	279	199	199	175	218	263	132	343	150	288	264	246	233.056
PRKRA	199	60	208	296	253	114	127	99	306	146	277	281	233	390	340	311	269	302	233.944
NSUN2	78	56	96	206	71	50	78	78	278	177	399	303	353	628	306	368	350	344	234.389
XPO6	259	72	73	356	151	158	181	194	275	187	321	259	249	439	238	308	297	219	235.333
UTP6	162	105	184	524	317	96	181	140	215	124	188	268	176	417	196	279	336	330	235.444
EIF2B1	231	93	247	534	303	260	257	192	154	152	170	250	133	310	165	257	245	312	236.944
MRPL19	47	21	41	158	96	45	85	54	445	204	357	431	313	506	261	420	513	275	237.333
PRPF19	145	87	203	300	143	42	151	203	274	164	291	326	211	394	408	345	313	349	241.611
NOL8	149	68	182	292	190	117	169	171	196	175	276	305	163	662	292	256	347	354	242.444
TRMT1L	100	99	190	257	207	74	101	123	309	170	302	448	156	496	313	304	411	313	242.944
DHX29	102	39	49	251	164	110	96	126	289	195	279	291	306	612	214	505	424	337	243.833
ZMAT2	293	65	114	428	205	98	277	245	197	183	274	245	183	324	343	367	262	288	243.944
MAZ	215	98	110	440	213	66	277	244	257	110	238	253	215	372	237	395	435	260	246.389
SMNDC1	203	147	235	536	359	143	212	134	234	110	291	257	187	312	218	350	252	264	246.889
LSMD1	436	168	319	1199	701	222	455	348	46	46	71	54	30	47	68	120	80	49	247.722
TRMT11	278	56	189	319	218	132	113	75	209	213	248	291	227	353	449	363	317	412	247.889
CPSF2	62	29	13	176	92	49	133	105	474	200	429	322	368	495	225	541	470	286	248.278
PES1	313	129	181	516	243	105	358	402	173	126	233	193	159	285	325	260	260	209	248.333
PIWIL4	158	103	115	723	250	115	230	175	272	146	269	165	301	486	184	280	313	195	248.889
RNPS1	427	144	253	697	370	340	394	199	136	104	172	168	134	229	183	187	175	172	249.111
LARP1B	154	41	145	288	143	77	148	102	249	144	413	215	335	546	349	444	391	308	249.556
NAA38	169	57	125	384	225	117	178	157	273	235	281	261	198	514	173	480	313	353	249.611
SF3A3	87	69	107	315	172	65	165	126	301	159	324	384	292	449	298	430	387	376	250.333
APEX1	363	115	337	674	385	184	268	184	185	146	167	230	144	192	223	289	225	211	251.222
INTS8	198	113	217	296	209	71	175	116	229	188	260	359	192	491	254	336	421	434	253.278
TNPO3	81	53	118	158	98	21	118	115	348	210	415	474	213	559	401	364	426	388	253.333
ZC3H7B	171	94	95	478	199	160	267	262	285	193	251	283	203	379	222	274	434	316	253.667
MRPL51	451	104	286	662	530	258	292	172	132	108	212	191	141	177	169	238	209	235	253.722
MRPL49	212	58	221	247	172	96	167	155	201	166	290	401	188	455	462	400	315	374	254.444
EIF2B5	255	113	240	531	294	151	239	153	195	179	267	254	146	418	281	258	288	332	255.222
AKAP8L	287	189	269	765	308	35	336	343	180	159	213	175	120	297	245	277	271	189	258.778
TAF9	314	93	244	572	538	326	269	119	199	118	220	209	178	216	248	289	250	262	259.111
SUZ12	211	112	214	497	239	67	234	231	268	183	286	224	305	404	303	339	312	236	259.167
FUBP3	152	105	112	695	330	101	210	139	299	153	271	281	247	354	217	365	381	263	259.722
EIF4A3	136	87	111	207	264	62	123	91	241	229	444	449	420	231	686	316	279	304	260
DDX47	141	54	111	222	159	91	149	108	305	222	397	343	294	276	474	485	398	454	260.167
LSG1	91	60	86	312	103	56	197	127	345	173	710	307	316	519	345	313	264	371	260.833
THOC7	489	105	287	703	612	396	313	217	142	87	170	128	128	128	167	222	203	206	261.278
AGO3	127	72	208	332	143	35	153	120	301	221	358	445	283	404	431	376	317	393	262.167
RBM4	181	84	186	508	212	141	250	134	222	182	300	285	224	370	330	422	388	313	262.889
UTP14C	90	94	102	490	225	66	185	151	362	107	400	298	316	387	263	400	507	300	263.5
CPSF1	198	191	50	865	317	135	486	317	193	104	176	248	104	320	152	339	411	147	264.056
ABCE1	106	40	103	257	169	83	103	74	348	269	374	338	432	329	345	513	462	414	264.389
SNRPA	489	121	390	538	380	225	444	402	102	85	147	252	124	202	237	168	172	291	264.944
RBM10	466	133	297	519	302	142	404	379	163	132	233	231	112	336	260	192	258	217	265.333
YTHDF2	163	71	131	559	293	147	219	132	255	95	358	229	348	385	348	446	347	254	265.556
CRNKL1	95	32	104	169	132	57	124	109	356	219	387	478	260	598	303	484	499	379	265.833
SKIV2L	384	86	202	622	226	81	297	396	217	173	250	257	202	297	371	209	260	265	266.389
C17orf85	202	89	110	535	209	118	322	224	267	179	340	252	249	487	231	271	392	325	266.778
SNRPD2	345	73	262	561	320	113	251	168	210	222	245	281	185	291	233	427	263	391	268.944
PTBP2	346	95	106	525	306	156	161	189	241	221	386	192	283	387	291	405	337	243	270.556
ANGEL2	280	57	152	500	305	144	285	152	287	174	268	254	223	429	176	450	415	330	271.167
ABCF1	295	96	161	653	342	157	394	264	233	189	340	220	224	278	339	237	273	197	271.778
RAN	222	94	151	538	442	299	217	133	297	281	235	220	300	272	236	461	292	203	271.833
CWC15	283	101	339	604	453	233	268	232	204	147	189	230	183	334	246	354	232	276	272.667
THUMPD3	121	67	143	392	276	113	135	122	305	191	461	353	308	463	310	505	325	325	273.056
ZCCHC17	168	214	295	1048	526	128	301	325	184	81	189	231	136	158	199	342	231	160	273.111
ZNF326	352	52	141	408	220	74	359	263	285	241	266	264	280	347	310	369	387	298	273.111
SIDT2	352	78	237	429	115	78	257	263	268	200	308	501	247	254	369	229	366	370	273.389
ELAVL1	313	142	265	688	350	214	299	193	230	123	268	225	212	337	242	282	257	287	273.722
TUFM	242	156	160	980	423	61	389	264	192	181	207	239	217	256	127	369	290	190	274.611
CHTOP	219	173	212	535	394	175	337	235	234	148	234	253	139	542	206	336	321	252	274.722
SUB1	230	70	154	456	341	167	251	108	381	202	426	218	421	210	244	479	304	283	274.722
INTS1	214	147	141	488	196	19	285	371	264	178	236	379	187	464	238	352	420	373	275.111
MRPL43	493	193	469	975	621	264	495	456	103	55	97	96	46	156	86	120	140	95	275.556
MOV10	271	190	260	567	201	32	297	439	228	157	264	297	167	296	360	310	280	349	275.833
RBM7	252	59	260	186	294	117	159	137	310	266	494	350	339	346	488	371	265	294	277.056
FASTKD2	118	60	123	273	129	63	117	139	379	272	369	416	394	461	335	546	403	394	277.278
HNRNPAB	264	85	73	738	366	268	457	192	248	154	243	183	301	352	337	293	233	233	278.889
NSA2	329	47	192	401	313	251	213	140	173	231	355	324	267	398	205	368	299	517	279.056
CLK4	256	94	265	823	308	154	284	254	172	152	252	223	135	563	277	256	266	291	279.167
AGO2	126	73	108	124	92	35	140	188	341	241	397	461	428	525	562	394	335	466	279.778
DZIP3	96	48	68	235	119	59	126	94	437	243	413	524	297	335	277	571	575	522	279.944
UBTF	160	109	98	499	289	64	391	339	338	192	368	201	313	422	89	439	531	198	280
LARP6	370	101	393	506	242	265	411	282	132	106	264	202	112	417	458	229	238	335	281.278
API5	100	39	108	339	195	45	102	86	390	279	335	366	407	514	337	584	420	418	281.333
PRPF31	419	138	287	796	391	175	426	374	151	125	174	237	113	273	236	288	227	242	281.778
GNL3L	137	156	88	467	157	66	227	156	377	327	324	290	386	458	221	348	585	308	282.111
NUDT16	650	121	207	657	313	90	295	379	226	124	211	326	163	386	206	287	236	228	283.611
RC3H2	151	49	117	265	99	25	162	174	305	192	363	475	257	638	454	495	463	427	283.944
CNOT4	298	140	317	541	278	106	185	226	226	192	225	318	202	385	429	334	347	370	284.389
AKAP8	296	86	187	435	238	144	309	318	210	193	411	294	186	454	431	326	261	375	286.333
ZNHIT6	210	114	146	566	381	124	351	294	286	149	240	211	251	555	206	294	409	389	287.556
HEATR1	62	30	74	187	54	21	101	74	438	373	472	424	345	490	518	454	504	563	288
DDX56	254	179	329	591	412	114	405	366	205	124	278	272	171	354	349	194	311	306	289.667
ACO1	140	48	129	214	151	57	108	137	439	431	424	392	352	347	701	389	388	426	292.944
PSPC1	227	114	133	687	303	106	321	281	273	154	357	239	270	578	209	405	366	261	293.556
PHRF1	282	161	222	441	188	81	354	433	259	142	288	361	194	653	317	273	331	316	294.222
PLRG1	179	84	286	429	366	144	208	127	267	181	414	319	243	439	423	429	423	354	295.278
U2AF1	544	146	225	798	433	283	547	253	182	137	244	170	193	254	246	253	201	248	297.611
DNAJC21	247	65	155	428	305	131	282	181	355	260	467	337	335	516	275	358	335	379	300.611
CAPRIN2	249	96	213	601	452	320	276	278	229	163	250	275	195	495	250	301	353	431	301.5
MSI2	286	74	176	225	92	16	202	388	364	272	457	431	255	564	567	402	324	339	301.889
EIF2AK2	90	85	82	361	172	27	265	178	383	219	395	443	396	478	289	592	666	334	303.056
RNASEH2C	537	117	351	1072	593	596	416	336	110	154	163	88	112	195	116	149	185	179	303.833
XPO4	107	54	149	263	126	62	121	74	401	309	335	475	460	605	423	613	434	476	304.833
PA2G4	345	107	271	560	289	189	278	222	290	243	300	376	194	406	440	288	303	395	305.333
SPATS2	204	172	179	555	384	202	225	284	279	155	428	286	277	279	303	404	590	316	306.778
MKRN2	191	54	223	302	244	106	88	137	466	242	506	347	350	353	682	512	347	377	307.056
CNOT7	62	41	148	127	96	39	93	86	370	239	426	509	340	588	593	666	495	611	307.167
WDR61	428	132	200	916	717	580	311	184	199	129	207	193	188	172	186	304	273	211	307.222
SMG5	189	137	180	546	250	121	293	220	266	194	373	339	201	677	364	335	387	459	307.278
EIF2D	309	168	385	721	293	117	338	417	195	152	226	298	172	397	324	323	319	397	308.389
TNPO2	347	116	203	542	207	102	386	494	235	192	284	468	176	447	367	291	324	370	308.389
KHSRP	528	125	218	667	390	343	570	327	178	141	233	241	134	331	271	255	316	287	308.611
TIA1	118	117	181	544	346	170	185	136	371	237	354	297	271	641	191	467	650	296	309.556
DROSHA	352	146	219	713	406	241	369	270	276	198	234	348	227	410	213	316	328	316	310.111
SART1	303	178	240	702	300	50	438	397	215	139	233	314	208	489	358	348	338	353	311.278
CPSF3L	577	165	544	850	446	194	454	421	147	129	139	266	117	367	192	149	179	280	312
SECISBP2	157	48	138	205	81	37	128	147	372	354	433	607	253	632	491	456	338	765	313.444
NHP2L1	406	122	416	774	617	371	349	209	212	140	214	221	192	243	297	320	287	256	313.667
DDX26B	149	80	133	500	399	153	129	94	391	208	480	291	426	340	392	577	496	421	314.389
TCERG1	141	102	138	500	153	46	209	218	306	290	376	386	395	547	396	544	467	481	316.389
EIF3M	309	81	370	398	295	77	232	151	279	285	312	448	239	499	461	484	319	466	316.944
EIF3J	364	108	148	523	290	119	449	309	305	167	519	282	411	313	332	399	341	331	317.222
PPWD1	294	87	299	604	310	67	369	232	295	224	288	383	296	379	317	455	376	442	317.611
RPSA	226	99	208	572	251	33	304	207	274	347	262	414	236	411	373	546	299	698	320
EIF1AX	349	121	302	567	402	275	243	134	302	224	578	381	240	431	242	420	274	279	320.222
ZCCHC7	124	37	145	178	150	57	115	88	409	278	406	467	368	652	555	523	516	698	320.333
NOL3	192	310	570	525	450	396	250	520	187	75	287	289	74	114	399	432	299	401	320.556
AKAP1	116	171	246	203	234	82	256	656	236	266	402	308	81	768	349	342	628	448	321.778
PRPF39	295	139	184	897	310	236	248	238	228	180	233	268	188	524	400	369	438	424	322.167
TSN	139	57	113	470	284	146	167	84	440	212	406	418	418	471	265	730	474	511	322.5
PRPF38B	254	113	266	552	353	164	307	296	311	247	366	208	298	552	339	430	411	345	322.889
PARP4	169	122	268	413	206	53	294	301	378	333	300	421	259	636	278	435	495	456	323.167
EIF4E3	173	60	207	214	219	81	123	120	518	197	452	517	499	504	379	666	485	414	323.778
MRPS27	326	137	282	491	353	267	291	217	326	214	355	436	199	452	317	406	353	418	324.444
SAFB	266	104	213	265	177	56	303	272	321	275	471	348	267	601	665	372	401	464	324.5
SRP9	126	30	177	210	137	55	105	65	539	339	427	424	410	490	395	774	603	536	324.556
U2AF2	261	147	242	454	183	28	438	430	331	207	395	306	244	618	451	352	399	462	330.444
CELF1	296	76	133	308	189	140	192	159	321	409	410	429	330	572	563	436	561	457	332.278
IPO9	189	76	137	432	152	103	197	204	437	340	296	533	358	691	336	514	507	485	332.611
RARS2	383	139	407	730	452	198	234	197	242	200	196	397	271	350	338	455	382	423	333
TRA2A	371	184	322	622	441	121	304	212	333	257	491	317	234	403	373	339	337	364	334.722
LUC7L	420	141	394	961	445	274	524	350	197	149	277	184	162	422	361	216	271	291	335.5
DDX27	322	71	255	466	278	94	319	311	258	212	351	462	228	613	557	361	331	574	336.833
MARS	97	117	199	533	348	111	343	229	255	132	424	359	264	673	474	482	536	497	337.389
IPO8	206	84	147	478	255	161	232	174	393	317	513	384	382	522	390	525	495	450	339.333
PSMA1	372	105	283	889	595	333	329	180	273	183	224	233	270	348	331	469	370	335	340.111
SMG7	313	218	484	983	468	119	455	404	164	147	285	321	114	436	352	227	250	413	341.833
SRP68	423	141	343	690	432	311	353	229	290	180	340	330	249	337	494	322	325	375	342.444
DHX38	427	152	248	778	320	161	492	450	282	216	331	290	235	422	303	299	382	397	343.611
BMS1	195	74	109	396	149	42	239	300	457	238	551	401	421	685	489	536	548	361	343.944
YTHDF1	361	121	267	733	430	339	299	148	305	134	448	341	300	467	475	357	372	294	343.944
NCBP1	141	52	66	275	132	62	159	132	446	356	421	537	386	833	433	663	580	540	345.222
SMAD7	81	101	42	394	436	104	235	227	328	366	506	199	745	521	617	562	582	187	346.278
THUMPD1	214	70	146	437	268	109	236	184	429	322	420	420	477	662	454	516	448	429	346.722
ZCCHC24	449	90	95	657	379	187	424	350	253	335	216	273	198	384	859	295	383	432	347.722
IMP3	475	176	242	837	526	616	370	465	227	160	207	191	148	422	307	458	259	183	348.278
DYNLL1	239	235	494	841	952	469	313	224	280	111	318	150	150	202	254	420	364	259	348.611
PNRC2	289	89	364	441	315	193	152	149	359	359	497	312	359	477	553	463	545	386	350.111
CCNT2	221	70	169	330	176	80	207	182	427	351	445	422	389	549	464	630	618	573	350.167
LARP4	195	60	132	402	251	125	223	142	406	336	483	473	428	627	478	537	468	539	350.278
UNK	330	221	213	728	570	384	583	530	219	175	249	243	154	390	246	299	449	325	350.444
RBM14	215	112	283	398	235	188	278	194	440	422	592	428	331	504	732	242	317	406	350.944
LARP4B	224	111	219	477	183	167	214	181	400	351	404	499	319	609	592	407	505	477	352.167
SMG6	280	113	278	415	155	32	294	524	327	281	354	526	293	623	551	412	467	420	352.5
PATL1	323	142	369	390	212	62	318	355	234	254	424	424	226	514	975	311	333	482	352.667
EIF2S2	415	139	459	560	636	220	298	209	219	173	366	309	232	379	600	428	359	390	355.056
UHMK1	108	27	53	124	46	27	108	65	614	377	448	636	517	772	438	792	587	665	355.778
GEMIN5	250	111	239	346	146	47	294	171	354	302	407	478	293	609	638	412	694	618	356.056
PTCD3	278	102	273	505	244	179	232	200	388	341	374	476	299	526	457	494	473	577	356.556
RCL1	420	65	271	286	280	337	248	125	358	449	389	315	244	391	625	436	544	641	356.889
GTF2F1	579	172	411	712	435	132	556	508	249	204	305	324	203	320	334	313	288	390	357.5
MPHOSPH10	267	118	297	619	449	164	295	231	292	178	291	365	328	600	402	614	441	497	358.222
CARS	206	191	409	347	492	137	440	361	208	168	318	369	239	517	728	365	483	484	359
MTERFD2	583	139	324	825	428	239	504	519	170	280	280	319	170	397	304	291	316	385	359.611
SFSWAP	505	180	324	760	300	205	451	382	228	220	290	391	202	580	411	304	323	440	360.889
EEF2K	121	111	100	689	298	143	450	370	353	180	404	432	294	636	201	561	781	380	361.333
PPIL4	110	46	132	240	128	50	151	107	497	213	638	424	505	625	655	655	708	638	362.333
XPO7	257	125	161	465	246	148	289	311	500	306	506	486	318	520	394	488	603	413	363.111
ATXN2L	505	268	455	823	503	184	746	498	178	166	232	265	152	363	415	199	304	362	367.667
ATXN1L	375	161	215	557	256	103	341	324	387	211	427	454	422	539	491	521	499	365	369.333
MRPS21	802	131	469	1101	823	572	506	286	205	146	157	174	139	208	203	288	239	209	369.889
ADARB1	459	140	226	907	289	96	328	736	242	480	167	229	141	972	332	279	316	320	369.944
AGO1	267	168	215	690	306	143	360	311	409	290	421	490	396	481	329	465	542	414	372.056
MRPS6	168	190	425	1540	623	624	373	248	99	46	250	144	157	441	280	270	298	538	373
SPATS2L	215	174	167	899	364	105	503	264	450	213	373	380	529	492	260	411	552	369	373.333
TROVE2	108	61	113	261	130	62	77	72	565	327	660	585	472	719	496	732	743	541	373.556
PAPD7	283	208	297	761	459	571	337	315	286	142	420	261	455	357	536	394	391	266	374.389
AQR	150	83	166	407	142	32	260	266	462	328	470	497	423	663	516	787	580	532	375.778
FIP1L1	293	169	271	582	389	82	304	341	397	218	427	335	355	557	390	636	571	448	375.833
NOLC1	118	49	91	258	192	66	125	134	526	311	827	629	649	618	806	395	301	670	375.833
TARSL2	320	96	356	441	253	178	230	202	316	283	425	522	333	685	483	574	412	662	376.167
WDR36	180	192	291	696	365	117	270	187	423	264	412	427	356	619	360	528	605	490	376.778
SUGP2	287	180	143	696	349	469	478	367	366	216	358	378	261	658	290	382	498	435	378.389
DNTTIP2	186	54	80	365	319	72	249	178	478	309	718	494	557	533	578	623	477	556	379.222
CTIF	456	231	393	687	369	114	551	461	285	183	369	372	206	373	551	315	473	457	380.333
DCP1A	412	154	265	518	317	157	324	349	353	214	468	433	373	471	669	505	469	423	381.889
DDX46	305	104	153	689	335	213	408	255	444	324	341	388	341	749	367	500	530	433	382.167
N4BP1	363	177	386	572	261	74	435	424	319	211	403	381	278	682	601	451	465	412	383.056
YTHDC2	135	58	131	316	157	83	137	117	402	342	639	662	439	776	532	689	645	653	384.056
EIF2S1	236	66	238	441	179	49	204	193	420	320	516	600	523	568	589	676	510	612	385.556
MKRN1	248	106	348	522	298	91	269	215	358	346	355	482	301	741	620	666	522	494	387.889
CARHSP1	808	171	440	556	233	168	318	565	246	322	385	311	171	441	725	361	350	419	388.333
SYF2	520	87	387	512	380	159	363	293	229	274	281	570	218	635	505	507	378	737	390.833
CWF19L2	191	80	298	415	229	36	187	241	395	410	388	625	374	682	569	680	539	709	391.556
ILF2	314	95	177	766	487	207	327	176	386	262	475	330	589	491	570	579	416	415	392.333
ZC3HAV1	181	54	133	294	178	104	167	184	713	384	1057	408	521	330	530	862	501	479	393.333
DDX23	165	86	187	400	217	44	299	371	404	298	443	559	295	879	663	530	599	653	394
RBM22	344	270	539	804	679	113	401	470	262	183	431	339	214	483	385	372	427	379	394.167
EXOSC10	503	144	292	927	343	189	262	216	369	407	364	336	335	551	425	468	438	531	394.444
FMR1	408	147	258	598	367	200	352	321	448	308	404	407	380	491	462	591	478	482	394.556
CPSF7	346	153	305	761	361	204	413	262	324	195	347	456	366	671	443	473	561	475	395.333
HBS1L	132	29	126	182	101	66	94	81	596	491	624	641	484	532	772	802	553	818	395.778
YTHDF3	212	63	170	475	248	145	176	126	636	384	552	464	627	622	544	720	534	488	399.222
IREB2	218	84	263	347	277	150	183	157	432	359	431	561	430	798	510	749	580	673	400.111
KARS	296	88	300	442	220	68	196	147	394	447	432	706	382	598	718	583	470	718	400.278
SMAD9	213	105	224	350	188	72	202	371	564	354	724	552	447	647	537	513	638	534	401.944
SRRT	633	215	320	1082	603	433	569	492	255	140	268	207	217	541	255	277	386	351	402.444
RBMS2	406	80	173	453	266	127	252	272	467	310	426	772	311	632	576	569	619	536	402.611
INTS10	207	108	150	772	289	310	223	150	441	447	390	518	342	593	629	550	475	696	405
AIMP1	353	104	317	529	392	247	283	299	399	241	478	516	326	460	585	714	479	584	405.889
ZC3H15	328	98	253	477	366	159	311	248	446	239	595	388	471	556	675	631	564	567	409.556
DDX18	253	43	174	311	167	101	149	126	553	407	564	643	500	647	749	709	570	714	410
EIF2AK1	236	147	229	586	224	95	210	250	637	244	629	535	469	559	446	786	656	454	410.667
TRMT112	808	221	820	1414	963	510	643	337	124	91	156	176	113	222	189	243	169	199	411
POLR2B	211	43	235	421	272	160	177	152	490	364	499	546	608	395	532	901	854	609	414.944
THOC1	606	210	542	1023	525	368	387	306	237	295	277	320	226	495	421	331	329	573	415.056
LONP1	423	204	587	543	397	117	332	496	326	223	483	415	251	461	905	390	410	542	416.944
HTATSF1	256	97	157	644	355	193	290	293	547	228	577	471	428	678	372	693	698	553	418.333
CLK3	390	418	668	761	549	178	483	799	199	126	356	349	167	365	678	292	380	380	418.778
PURB	239	66	119	440	191	134	138	127	519	396	576	663	758	591	631	938	540	483	419.389
CWC22	402	133	324	607	430	128	374	432	362	204	418	503	374	618	637	523	507	615	421.722
PPP1R10	313	176	267	1048	529	108	484	436	429	226	566	629	372	321	557	524	319	303	422.611
NSRP1	693	254	508	1149	703	156	576	681	211	170	286	296	264	292	351	377	369	304	424.444
TARDBP	173	99	198	548	236	168	282	245	460	338	673	475	439	693	559	710	674	689	425.5
HEXIM1	355	145	159	700	707	210	306	338	393	315	558	458	309	673	577	551	472	446	426.222
CCAR1	226	96	252	449	232	89	300	284	477	387	539	502	396	740	692	721	678	642	427.889
SNW1	449	129	336	727	569	260	404	276	396	218	482	419	398	486	664	518	538	440	428.278
NMD3	178	58	137	346	198	98	101	129	632	357	717	598	508	678	796	805	692	683	428.389
RC3H1	229	58	196	372	181	177	263	184	467	440	498	601	616	867	720	730	582	532	428.5
INTS6	144	95	221	461	266	63	203	225	572	260	624	675	476	717	769	835	543	579	429.333
PAN3	220	166	269	537	214	90	165	148	471	377	435	584	459	864	637	713	645	738	429.556
ZC3H14	403	136	236	864	603	214	457	363	393	273	400	370	418	728	359	569	569	393	430.444
RBM12B	78	75	124	172	130	55	100	176	732	445	1038	772	438	729	728	687	724	603	433.667
NOL7	688	233	586	1236	864	414	577	515	174	143	239	238	200	329	292	410	323	363	434.667
MVP	412	121	189	710	476	154	339	535	505	448	528	369	328	350	623	546	751	468	436.222
CNOT6L	253	50	171	425	198	149	306	173	562	322	525	656	590	789	532	950	696	525	437.333
PRDX1	377	119	310	1165	653	400	309	169	477	413	453	397	441	203	381	755	554	360	440.889
HNRNPA1	748	246	387	1171	727	513	434	358	326	344	302	255	301	306	312	506	334	373	441.278
EIF3G	530	313	457	1476	545	96	610	427	247	270	277	462	230	514	420	386	290	395	441.389
DDX50	292	128	304	629	375	207	307	216	452	338	559	503	469	599	616	677	624	661	442
PRPF3	141	125	280	278	165	29	200	335	352	399	410	823	293	883	892	587	719	1092	444.611
SRSF8	361	133	330	800	613	294	381	236	425	220	392	443	343	804	399	768	550	546	446.556
DZIP1	216	134	219	729	402	253	276	190	552	263	506	556	492	764	509	692	625	667	446.944
RPS7	611	165	462	978	834	462	375	207	275	366	414	341	294	539	313	551	333	525	446.944
RBM23	622	584	727	1489	660	230	568	528	247	160	253	252	217	441	241	316	266	255	447.556
DHX36	398	100	229	471	348	172	256	253	519	343	628	567	516	739	516	716	725	600	449.778
RPS27L	831	228	759	990	1225	956	582	320	197	128	184	193	119	256	208	379	263	318	452
RTF1	441	127	313	915	523	307	389	323	429	259	521	490	419	565	560	615	555	390	452.278
RPL23A	344	119	442	778	519	158	225	152	388	414	581	514	391	622	512	756	503	788	455.889
YARS	307	255	505	372	566	169	365	375	241	147	480	569	311	614	1134	523	635	676	458
SF3A1	474	209	451	643	401	176	587	610	310	240	461	606	241	778	537	378	469	713	460.222
PAPD4	440	127	310	562	379	231	220	227	499	425	454	607	405	652	697	771	667	629	461.222
NOP58	335	88	309	377	234	75	253	327	523	374	788	512	595	675	937	729	597	580	461.556
EIF3I	391	122	441	557	323	115	294	283	572	424	751	591	430	590	799	596	436	595	461.667
PRPF38A	373	275	470	992	655	178	404	321	358	286	526	551	355	587	482	562	423	582	465.556
STRAP	587	130	289	1162	645	415	525	332	436	257	493	303	477	409	466	640	466	351	465.722
TOP1	637	95	188	604	408	134	448	504	554	366	871	394	504	553	698	463	476	487	465.778
IARS2	260	90	227	477	332	149	284	227	541	439	679	574	466	789	645	844	755	628	467
DHX40	474	108	489	557	434	209	290	306	412	274	566	487	407	499	954	673	619	666	468
QARS	646	195	300	1500	632	202	579	406	364	299	340	480	308	473	368	584	420	348	469.111
EEF1B2	250	98	252	453	301	56	280	224	523	508	706	645	416	681	579	1012	496	972	469.556
FTO	334	153	308	466	297	262	339	297	603	405	650	550	460	717	720	634	692	568	469.722
SLU7	511	134	482	587	393	175	313	401	368	341	532	601	352	577	750	758	614	578	470.389
TNRC6C	648	189	256	591	349	200	471	368	374	243	344	716	353	974	619	433	785	555	470.444
GRSF1	321	98	280	609	426	205	282	191	556	324	545	601	440	748	709	888	705	573	472.278
ETF1	251	78	161	546	223	69	208	148	575	433	918	570	831	768	884	704	554	592	472.944
TDRD3	302	142	263	955	456	68	294	373	569	285	539	513	605	569	444	854	728	581	474.444
PAN2	268	195	347	673	422	241	323	268	476	311	598	571	369	870	586	445	729	863	475.278
RBM26	369	167	270	611	415	139	516	520	476	381	410	621	424	684	629	573	677	695	476.5
PAIP2	456	122	407	821	606	278	335	349	476	435	510	424	463	521	714	717	535	500	481.611
ZNF385A	1013	360	159	2220	1127	411	985	1246	122	79	157	73	108	174	174	160	124	77	487.167
EIF2AK3	195	77	177	293	125	33	177	129	715	252	846	683	754	723	1105	874	816	835	489.389
ATXN2	469	359	499	1143	609	181	686	847	332	273	432	407	303	589	475	424	516	332	493.111
INTS3	339	270	512	643	257	26	650	641	457	354	541	645	285	674	582	486	696	921	498.833
G3BP1	156	108	218	500	223	87	319	304	602	504	648	667	563	992	1010	771	746	644	503.444
SART3	505	241	461	817	542	210	651	680	429	274	525	500	301	691	663	522	553	556	506.722
GTPBP1	675	155	410	611	404	150	427	384	447	324	664	750	430	725	1063	453	527	538	507.611
SAFB2	911	193	771	786	432	359	618	604	357	258	525	388	301	588	762	388	362	554	508.722
NXF1	539	183	313	837	590	227	488	251	435	456	679	581	405	621	1078	593	517	538	518.389
HNRNPL	652	184	335	773	487	390	398	297	504	387	583	493	424	606	815	725	668	634	519.722
GNL1	440	151	415	638	356	78	487	515	638	418	741	711	469	601	978	583	499	697	523.056
DDX1	250	91	152	552	232	68	396	316	705	424	892	579	657	763	661	1113	1039	565	525.278
SKIV2L2	339	105	312	619	410	148	329	269	560	478	694	660	527	752	714	866	847	826	525.278
FAM120A	163	110	220	446	272	102	277	275	679	612	602	910	567	927	735	900	928	736	525.611
FUS	632	259	216	1160	574	109	523	579	669	499	567	691	540	407	787	536	377	340	525.833
UBAP2	526	338	629	1497	619	184	600	813	358	200	443	461	332	522	469	533	500	458	526.778
RARS	329	145	319	745	401	221	285	247	674	373	560	614	590	823	584	1074	665	859	528.222
UBAP2L	688	223	558	941	415	131	528	689	478	364	543	572	330	591	767	491	592	627	529.333
TIAL1	543	139	652	905	717	436	533	231	414	308	437	451	313	774	573	669	705	759	531.056
IPO7	350	101	258	485	402	274	339	216	592	564	962	647	685	959	706	777	694	593	533.556
HNRNPF	360	143	332	711	516	220	428	300	526	423	752	618	562	935	849	628	644	691	535.444
GNL3	258	150	493	790	433	62	303	207	654	269	723	498	664	691	917	982	788	761	535.722
SRSF2	386	198	287	1117	1038	563	401	192	500	345	503	384	483	683	588	897	597	489	536.167
PURA	207	117	169	578	330	124	310	330	779	460	669	611	615	897	570	939	1087	876	537.111
CEBPZ	279	99	246	378	272	119	319	310	602	396	808	786	706	659	971	1047	764	929	538.333
PELO	566	397	419	1208	886	338	398	449	424	212	659	419	484	449	834	679	492	379	538.444
DCP2	129	51	230	173	158	49	84	118	602	651	824	943	514	1211	1516	695	743	1014	539.167
XRN2	437	104	226	654	392	217	313	220	716	701	877	631	580	882	676	756	667	730	543.278
KHNYN	586	160	424	796	310	269	473	407	417	337	779	755	471	842	811	648	487	822	544.111
NARS	593	160	414	988	687	358	496	372	518	363	624	468	422	674	565	788	715	599	544.667
CDC5L	261	60	221	234	162	42	227	418	657	493	885	676	590	1195	1126	758	999	827	546.167
NFX1	514	204	517	815	346	88	357	540	428	382	552	772	434	908	761	792	685	750	546.944
ARL6IP4	853	233	601	1801	691	174	975	880	281	216	313	413	231	473	349	522	368	474	547.111
R3HDM2	780	324	676	1116	816	248	868	798	298	287	397	575	224	547	509	415	438	588	550.222
CCNT1	265	87	158	459	223	196	204	142	654	446	936	794	701	1047	1002	1041	734	882	553.944
MECP2	383	217	338	571	299	82	422	578	603	357	668	875	418	1018	970	626	833	746	555.778
RSL24D1	574	80	589	565	557	324	298	175	500	469	635	734	461	820	851	786	556	1049	556.833
RBMS1	476	162	259	996	457	225	604	443	600	572	575	531	699	748	516	679	879	631	558.444
CNOT2	711	231	570	883	711	282	554	532	473	310	592	524	386	578	665	812	671	613	561
SF3B3	325	176	240	472	268	95	366	314	697	621	689	908	533	931	1029	791	863	829	563.722
EIF4H	380	117	353	465	290	85	358	447	615	452	718	773	625	709	1262	949	758	801	564.278
ZC3H13	545	186	308	876	456	74	731	943	556	365	639	584	461	814	549	703	748	638	565.333
AFF3	142	403	182	950	913	350	650	1002	598	66	666	166	950	483	246	703	1522	241	568.5
POLDIP3	359	252	555	786	590	184	459	586	486	345	628	729	375	844	960	548	773	792	569.5
SRP54	538	121	549	548	389	73	350	428	553	332	712	668	538	681	1380	891	722	816	571.611
ACIN1	326	363	594	1076	380	57	638	632	461	317	629	534	362	1080	694	505	798	872	573.222
FBL	1045	294	667	1495	999	732	685	429	262	224	321	439	214	581	656	440	321	529	574.056
EIF3B	419	269	533	1152	446	81	347	427	567	491	548	727	557	828	789	760	655	786	576.778
HNRNPA0	1091	259	467	1393	1150	800	842	433	395	257	391	269	419	426	470	511	440	383	577.556
ZCCHC14	170	258	180	899	578	294	492	463	743	311	815	601	574	909	472	943	1160	558	578.889
SRRM1	428	369	975	1399	603	132	707	551	366	261	465	558	358	834	607	522	599	714	580.444
KIAA0430	406	122	472	526	299	108	428	414	538	620	643	1140	404	1043	897	557	744	1090	580.611
PTBP3	302	66	136	314	203	108	190	224	678	671	810	862	715	1381	1021	860	892	1128	586.722
LARS	192	212	457	798	330	132	216	303	755	591	817	657	577	884	925	898	1033	802	587.722
STAU1	372	131	429	685	339	220	299	342	578	611	684	684	542	917	1509	691	704	845	587.889
FYTTD1	395	99	328	633	374	173	413	272	788	542	954	585	759	844	1112	983	739	628	590.056
TARS	336	141	430	345	485	156	304	266	529	306	994	878	606	742	1661	693	613	1146	590.611
SSB	554	170	478	1075	1086	592	482	292	542	311	641	477	495	641	602	779	828	605	591.667
EIF5B	702	164	390	1319	831	360	766	732	460	306	534	471	630	550	622	663	682	487	592.722
YBX1	669	171	419	1686	553	134	776	674	545	499	519	523	607	505	541	794	660	521	599.778
SAP18	785	201	575	1306	1193	530	520	408	500	350	468	417	467	428	519	869	667	619	601.222
RBMS3	245	167	166	470	434	184	373	256	616	622	796	862	524	962	685	997	1598	869	601.444
PARK7	776	317	611	1900	1110	538	621	465	412	397	557	365	305	466	397	653	495	454	602.167
ZCCHC6	354	115	264	771	401	119	415	422	721	434	1154	725	895	1121	870	723	762	673	607.722
UPF1	527	346	487	1046	770	323	1001	732	482	267	542	701	371	825	741	589	689	529	609.333
HNRNPD	729	286	458	1200	839	281	710	642	455	340	576	616	528	755	641	652	729	608	613.611
EIF4G3	229	189	200	740	333	132	465	441	907	644	781	567	661	1137	680	943	1177	824	613.889
RNH1	795	367	861	1415	1302	909	840	528	322	211	440	436	226	446	554	512	447	475	615.889
RBM27	316	145	259	773	375	106	389	429	690	467	888	796	712	947	744	1157	1139	792	618
RPS4Y1	883	32	1	1662	844	503	605	455	668	793	0	0	657	0	880	1162	789	1194	618.222
SLTM	357	102	171	788	452	260	382	264	741	541	815	626	690	1461	746	1027	831	877	618.389
AGFG1	432	54	72	459	233	169	214	101	620	1119	740	758	1407	827	1377	883	613	1195	626.278
EIF3K	1192	315	550	2457	1163	905	951	548	265	223	266	365	216	410	342	440	317	402	629.278
SRSF4	747	314	872	1129	754	215	883	894	324	275	644	489	361	760	1003	468	479	743	630.778
RPL6	921	213	835	1639	1142	317	710	721	372	414	426	539	365	610	469	594	428	653	631.556
PRPF6	671	289	554	1101	505	121	731	930	424	312	607	827	403	941	686	814	786	805	639.278
GSPT1	555	202	453	1013	530	247	565	402	711	453	859	580	874	1003	674	867	887	681	642
THOC2	440	229	403	1052	558	146	520	420	655	560	787	762	562	932	812	935	1043	740	642
RNASE4	1275	169	1095	1264	835	386	545	340	439	485	394	633	371	431	782	728	471	918	642.278
PRPF40A	400	142	310	902	517	172	501	410	695	415	849	763	782	1021	597	1188	971	941	643.111
AARS	205	196	603	401	371	83	362	346	561	198	1012	808	329	1445	1533	813	990	1323	643.278
XRCC6	383	109	276	681	368	161	344	298	865	585	880	948	785	893	1093	1199	1007	890	653.611
SNRNP70	938	406	490	1599	714	245	1145	1002	375	259	552	306	354	865	607	469	691	750	653.722
UPF2	612	204	455	936	448	104	622	687	521	402	769	871	414	1192	898	780	873	1054	657.889
SBDS	344	43	200	274	348	44	195	203	784	558	1322	895	971	983	1341	1325	974	1090	660.778
RBM6	479	284	629	1136	483	136	838	788	610	468	582	610	421	1195	894	654	777	1008	666.222
CPSF6	371	279	351	1098	497	483	461	368	791	490	668	712	610	1077	672	1104	1145	992	676.056
TAF15	1964	409	806	1902	1128	756	1482	1267	191	198	221	250	148	322	422	272	288	314	685.556
ATXN1	385	276	387	1156	506	309	479	569	784	342	775	875	876	1064	770	993	1196	600	685.667
DHX9	414	145	274	805	485	326	419	319	1031	590	1183	571	869	1389	810	989	1008	738	686.944
SUPT5H	993	336	854	1561	674	151	822	879	372	294	527	682	405	731	1097	514	613	879	688
PSIP1	389	162	536	827	731	366	558	812	699	422	797	756	444	1215	753	1073	971	881	688.444
SMAD4	451	201	404	838	506	218	638	501	798	406	743	835	667	1455	867	1003	1065	869	692.5
EIF3D	613	171	680	1079	580	234	415	331	516	637	692	1089	493	1238	1068	963	623	1072	694.111
CPEB4	415	283	353	811	672	197	331	541	849	580	1215	772	1084	935	821	712	1163	781	695.278
RBM12	787	174	193	824	437	169	717	748	766	450	1010	758	917	824	661	1499	1002	589	695.833
SRP14	1141	219	580	2677	1770	782	896	374	369	284	344	339	380	348	399	688	474	466	696.111
PTGES3	582	143	555	793	685	349	502	320	664	520	803	980	563	1016	1114	952	869	1142	697.333
PCBP1	762	333	831	1309	606	273	886	526	415	479	624	703	429	800	1091	744	757	1014	699
EWSR1	575	397	441	1394	856	300	690	543	674	529	792	629	756	798	810	854	935	674	702.611
ZNFX1	477	251	247	1083	507	144	528	589	730	504	1011	753	1005	951	1202	861	1107	699	702.722
SRPR	572	263	509	1146	567	300	563	368	732	385	806	995	644	988	1224	922	822	950	708.667
NUDT21	517	133	507	732	489	277	339	335	868	640	820	969	792	1001	879	1468	1034	1023	712.389
CASC3	800	265	601	981	460	214	706	842	526	476	810	847	366	1081	1180	722	930	1039	713.667
SMAD2	204	83	165	417	256	105	233	195	1036	739	1010	1199	967	1620	1011	1471	1348	1089	730.444
PABPC4	670	151	508	898	332	138	542	385	562	770	798	1340	685	1217	1157	918	805	1346	734.556
PCF11	191	75	167	536	233	122	290	204	1072	703	1789	1118	1164	1462	812	1301	950	1052	735.611
DDX21	479	55	144	451	221	78	309	180	904	852	1556	804	1343	946	2364	869	671	1115	741.167
SMAD3	560	168	241	686	337	308	926	815	710	539	906	580	925	1095	1240	1021	1167	1133	742.056
NUP153	321	232	387	684	340	80	419	333	886	657	1536	1020	1021	1338	1377	910	1017	874	746.222
PTBP1	1042	504	767	1886	1265	482	1169	954	454	325	627	501	395	627	763	585	637	494	748.722
ZC3H7A	462	157	566	615	351	228	323	255	567	486	867	1511	595	1430	1486	1074	1116	1510	755.5
RPL14	911	251	756	1549	1021	534	640	497	570	578	659	783	512	1062	696	955	687	993	758.556
SRP72	570	262	873	1040	657	258	496	427	756	536	916	856	809	720	1560	1153	911	946	763.667
FXR1	637	143	593	631	387	237	368	333	748	633	1064	1138	667	1277	1186	1234	1059	1432	764.833
EIF4G1	369	207	242	810	356	44	713	706	1122	547	1356	771	997	1452	1213	909	1327	825	775.889
EIF2A	331	209	609	824	304	65	254	239	816	715	1027	1179	892	1406	1100	1608	1065	1353	777.556
KPNB1	596	144	300	640	350	209	465	437	862	750	1006	1273	797	1455	1345	1123	1106	1184	780.111
TNPO1	201	166	247	609	315	68	406	304	1145	640	1306	1016	1086	1639	1060	1475	1554	845	782.333
ZCCHC11	521	226	423	647	361	150	569	630	842	719	1096	1035	819	1323	1166	1283	1148	1175	785.167
BAZ2A	1049	331	542	902	426	146	1147	1293	543	533	714	996	535	1173	1366	658	872	983	789.389
HNRNPH3	1324	413	1053	1579	1303	573	1224	770	578	511	667	423	432	782	669	580	639	742	792.333
LRRFIP2	1207	263	649	1829	844	189	922	937	702	530	663	571	690	833	971	958	908	607	792.944
FAM120B	1063	841	1261	3227	991	190	1138	1252	351	271	365	450	320	624	468	496	462	530	794.444
SMAD5	521	221	407	1195	583	222	698	532	1026	611	863	836	858	1354	894	1261	1316	963	797.833
RPS3A	917	163	647	1893	834	926	656	390	614	591	672	858	672	876	830	1163	753	1211	814.778
SRSF10	752	227	534	1377	1190	620	576	384	895	518	1192	677	830	966	1055	1104	1073	834	822.444
RBM33	911	420	926	2031	922	508	1161	1219	572	476	569	728	409	978	764	744	656	817	822.833
PRPF4B	694	232	666	1372	676	441	625	503	830	581	1069	945	737	1141	1151	985	964	1235	824.833
BAZ2B	846	355	658	1512	750	196	789	868	766	739	978	1035	665	943	914	844	1216	843	828.722
KHDRBS1	938	205	635	1102	874	368	578	398	767	667	885	1207	765	1050	1290	1105	928	1198	831.111
REXO2	1558	350	1142	1991	1678	1717	845	675	435	343	502	378	400	677	724	702	454	462	835.167
SF3B2	859	318	602	1504	956	398	1009	817	737	433	776	906	573	1214	1008	988	998	985	837.833
RBBP6	526	165	626	936	721	197	707	746	952	656	1170	1046	1024	1077	1073	1238	1029	1240	840.5
CAPRIN1	479	227	428	1167	534	104	563	516	1099	784	1200	1026	961	1452	920	1314	1406	959	841.056
HELZ	429	350	741	944	549	112	470	534	949	703	1086	1163	864	1160	1561	1238	1136	1156	841.389
UBA1	1049	523	713	1931	1116	487	1045	837	629	557	883	766	597	949	958	719	784	758	850.056
LSM14A	1023	388	1033	1484	1158	499	772	738	768	517	972	652	617	849	1118	1065	973	745	853.944
ZFC3H1	362	124	372	753	289	189	327	342	1072	729	1429	1024	1287	1279	1802	1544	1251	1238	856.278
RIOK3	1034	176	472	684	425	117	465	511	806	573	1035	1070	963	1447	1685	1730	1169	1100	859
SCAF8	430	192	375	795	368	75	547	702	858	614	1082	1262	953	1893	1368	1315	1416	1284	862.722
NONO	902	444	1082	1555	681	165	848	857	743	621	808	1102	685	977	1307	985	857	1098	873.167
HNRNPR	748	327	594	2125	1457	638	1032	915	762	485	930	594	739	835	807	910	987	854	874.389
LRPPRC	405	160	466	1144	345	105	418	398	943	923	1071	1498	829	1597	1157	1247	1441	1696	880.167
MBNL2	907	378	706	1364	1007	662	771	737	916	462	1031	869	887	791	1097	1124	1148	1020	882.056
RBM5	897	341	946	1859	714	822	869	746	588	514	714	902	547	1297	992	936	1114	1185	887.944
RPL22	1751	359	1086	2415	1544	1203	963	552	445	473	487	820	490	676	641	817	579	778	893.278
RSL1D1	744	190	604	878	599	236	481	463	767	832	921	1593	772	1604	1549	1194	1013	1669	894.944
PUM1	778	365	680	1055	716	253	945	938	917	660	1233	998	752	1312	1268	931	1155	1183	896.611
XPOT	243	240	1046	1317	786	224	506	371	772	393	1025	1047	738	1098	1801	1378	1253	1925	897.944
GPATCH8	1189	535	950	1893	1072	354	1225	1305	517	346	694	921	474	1308	824	748	948	875	898.778
G3BP2	804	156	585	897	562	485	607	558	1072	743	1088	1179	1243	1119	1467	1480	1113	1025	899.056
DHX15	801	172	422	926	676	342	579	618	993	758	1199	968	1015	1426	1778	1572	1248	994	915.944
ZC3H6	583	186	436	946	377	160	647	741	887	695	742	1746	671	1873	1143	1532	1224	1929	917.667
GARS	817	327	992	1009	1574	361	873	647	603	350	965	1035	862	1290	1838	1231	931	884	921.611
XPO1	316	324	600	542	492	72	331	545	1317	929	1701	1233	776	1187	969	1365	2069	1894	925.667
ILF3	950	501	712	2255	950	574	1076	945	741	452	960	949	770	1022	890	1028	1063	900	929.889
EIF2S3	1012	268	807	1260	835	761	579	439	865	986	1237	1493	714	1359	1119	1063	956	1159	939.556
RPS15	2084	517	1184	4089	2597	2039	1702	712	158	119	147	260	138	320	234	293	161	253	944.833
SRSF7	504	168	236	907	1629	306	392	196	1332	710	1202	1508	1073	1281	1838	2095	792	863	946.222
CNOT8	2542	155	807	774	603	577	772	419	560	813	527	776	435	1278	1920	1031	1336	1719	946.889
SYNCRIP	519	152	317	1183	641	395	519	402	1164	875	1445	1134	1671	1333	1352	1675	1264	1176	956.5
DDX42	807	260	1070	1570	989	435	703	623	884	602	956	1255	745	1272	1460	1271	1127	1245	959.667
RBMX	913	342	748	1822	1288	733	783	467	939	650	1103	1046	950	1295	1114	1314	1100	909	973.111
DARS	1320	383	1254	1532	1166	775	687	823	817	649	1010	694	686	767	1495	1321	857	1362	977.667
QKI	904	200	524	1011	648	367	773	599	944	897	1059	1145	785	1921	1718	1404	1414	1349	981.222
EIF3H	991	341	921	1745	871	475	926	687	729	738	1024	1224	764	1201	1090	1452	1083	1500	986.778
U2SURP	608	223	639	944	741	420	475	529	978	894	1200	1322	1133	1584	1296	1814	1562	1407	987.167
LARP1	2177	363	706	1567	885	526	1236	760	789	731	849	975	586	1367	1266	835	1172	1167	997.611
PNN	1103	250	423	2132	1237	966	1201	1050	839	658	1004	855	754	1113	1140	1173	1065	1009	998.444
PUM2	327	146	378	538	414	216	280	322	1303	893	1475	1612	1023	2001	1876	1744	1789	1672	1000.5
HNRNPM	1600	331	458	2403	1442	703	1335	1130	861	542	1125	636	896	898	875	987	1024	791	1002.06
ZFP36L2	2525	593	1352	1196	1666	631	2096	947	330	1403	528	619	288	706	1147	420	627	1089	1009.06
SUPT6H	1351	468	762	1899	888	281	1100	1343	760	628	1060	1117	737	1042	1760	928	1013	1120	1014.28
RNMT	499	217	539	643	456	288	345	619	1216	1022	1885	1330	1096	770	2751	1648	1473	1520	1017.61
SF1	1490	304	833	1708	818	501	1249	906	872	656	1015	1357	801	1506	1434	935	963	1011	1019.94
BZW1	948	121	379	609	425	225	304	413	1310	1316	1412	1060	1601	1108	2198	1732	1222	2045	1023.78
DIS3	369	96	461	499	378	81	267	335	1320	787	2601	1890	1257	1956	2094	1412	1033	1613	1024.94
ZFR	741	320	542	1167	615	81	1155	1746	1105	756	1314	1072	884	1406	1618	1359	1394	1249	1029.11
IARS	208	176	679	659	311	73	334	330	1216	637	1394	1589	1219	1552	2373	2004	1633	2149	1029.78
RPL13A	1309	252	621	1934	1420	1102	800	461	805	987	883	1219	629	1609	833	1299	945	1493	1033.39
EIF3E	528	111	521	505	267	159	322	402	1283	1200	1478	1985	1090	1714	1737	2094	1298	2020	1039.67
RPL36AL	2883	388	1722	2716	1908	1511	1727	796	413	335	366	425	389	669	689	594	392	1024	1052.61
ANKRD17	842	415	729	2034	868	210	1192	1090	1108	782	1060	1136	964	1505	1444	1095	1292	1253	1056.61
TRA2B	534	148	406	727	1020	184	394	277	1658	1092	1814	1616	1445	1361	2166	1735	1134	1330	1057.83
ZC3H11A	665	313	534	1586	1136	866	621	465	1119	724	1398	1056	1234	1690	1497	1372	1630	1228	1063
RBM25	972	240	413	1389	665	291	894	1156	1435	628	1871	1131	1422	1129	1451	1476	1398	1347	1072.67
ADAR	455	341	520	1236	578	115	660	825	1382	1008	1568	1446	1039	1912	1728	1476	1624	1502	1078.61
EPRS	284	194	630	876	664	225	431	405	1359	667	1683	1405	1129	1847	1854	2175	2020	1644	1082.89
FUBP1	1065	476	967	2024	1033	341	864	913	1039	748	1388	995	1021	1183	1384	1349	1349	1361	1083.33
XRN1	474	197	361	686	319	120	446	431	1466	1124	1674	1678	1277	1805	1853	2275	1798	1519	1083.5
SARS	976	345	1773	1131	1116	348	732	792	694	526	1071	1248	620	1260	2645	1343	1040	2022	1093.44
HNRNPC	981	289	929	1308	906	292	789	1023	992	764	1794	1145	933	1152	2571	1329	1037	1497	1096.17
DICER1	639	184	569	996	393	257	734	618	1209	976	1122	1755	1016	2046	1754	2046	1765	1723	1100.11
IPO5	534	223	591	1270	562	193	462	465	1310	1152	1612	1621	1257	2453	1723	1778	1285	1680	1120.61
RPL29	2027	809	1659	3813	2652	503	1571	908	451	465	470	817	456	816	571	865	645	926	1134.67
LRRFIP1	1021	412	498	1452	895	550	872	1368	1389	1101	1659	1056	1569	1370	1265	1701	1340	910	1134.89
ALKBH5	462	348	658	1061	622	360	613	866	1337	615	1680	1591	1118	1304	2674	1865	1765	1551	1138.33
NPM1	1556	287	1391	1672	1292	495	1006	741	1012	920	1138	1348	874	1345	1405	1528	918	1614	1141.22
DEK	1325	504	1206	2481	2029	719	1236	863	714	722	1008	910	746	1687	1215	1063	1025	1260	1150.72
SRSF6	905	268	565	2222	1575	565	788	421	1149	871	1334	1119	1647	1345	1515	1846	1213	1369	1150.94
SREK1	669	230	477	1297	848	414	707	557	1556	1172	2176	1276	1561	1430	1690	1789	1564	1383	1155.33
PAPOLA	778	290	948	1858	1184	898	1016	572	1054	869	1175	1133	1103	1714	1475	1631	1414	1778	1160.56
THRAP3	1193	295	751	1902	826	228	1166	1536	993	716	1246	1298	918	1827	1649	1658	1443	1293	1163.22
RPL27A	1286	566	1263	3015	1489	836	1147	817	776	883	952	1044	818	1240	1189	1285	876	1508	1166.11
TNRC6A	813	517	911	2250	785	390	944	1495	1101	962	1172	1573	1092	1676	1445	1443	1754	1497	1212.22
SNRNP200	788	263	538	1183	698	624	606	676	1382	1076	1391	2166	1139	1877	1863	1789	1907	2093	1225.5
RPLP1	813	474	955	2498	1027	237	893	743	1113	1210	1158	1502	921	1694	1432	1858	1280	2420	1234.89
HNRNPA3	813	377	566	1863	939	647	763	476	1496	1183	1781	1339	1265	1888	1479	1827	1805	1782	1238.28
HNRNPUL1	1709	641	1194	3229	1323	357	1922	1762	907	584	1029	1206	875	1129	1053	1228	1255	1247	1258.33
SECISBP2L	879	369	852	1635	771	155	801	963	1407	1046	1578	1572	1572	1957	1966	1850	1890	1524	1265.94
ZRANB2	1199	320	905	2141	1079	798	1239	1304	1083	716	1343	1248	1015	1515	1473	1835	1765	1911	1271.61
CNOT1	1166	416	996	1415	826	293	1018	1015	1303	978	1458	1850	970	1869	2440	1596	1733	1553	1271.94
RBFOX2	783	420	533	1647	1335	832	940	960	1567	913	1604	1459	1110	1778	1401	1731	2412	1675	1283.33
SETX	350	221	282	1044	491	150	454	312	1918	1189	1985	1562	2080	3125	1779	2537	2313	1515	1294.83
RPS20	1110	307	889	1575	969	341	923	662	1187	1100	1314	1811	1001	2117	1633	2406	1279	2831	1303.06
TNRC6B	673	514	724	1292	684	331	867	1050	1614	1141	1617	1958	1281	2602	1884	1469	2259	1501	1303.39
SRSF1	698	198	640	1011	692	503	558	357	1670	1445	1761	2028	1237	1804	2323	2240	1867	2755	1321.5
FAM46A	590	129	668	1269	340	90	319	330	1359	1353	916	2242	1863	4186	1442	1322	3027	2513	1331
SRSF3	990	343	860	1310	1638	386	699	500	1383	985	1771	1425	1468	2109	2703	2316	1516	1572	1331.89
LUC7L3	1065	528	1322	3139	881	897	1403	1925	1034	768	1103	928	722	1898	1036	1587	2021	1786	1335.72
GLTSCR2	1485	405	917	2302	1048	496	1194	893	983	934	1297	1861	771	2904	1597	1662	1319	2028	1338.67
SRSF11	1473	418	1528	2407	1053	324	939	998	1300	787	1229	1321	1247	1710	2208	1975	1758	1469	1341.33
RPL10	1284	470	1778	3780	1964	140	1150	706	1034	968	1181	1392	890	1476	1594	1797	1188	1736	1362.67
SFPQ	777	269	160	1861	815	184	1426	832	1852	1190	2531	1500	2416	1546	1785	2515	1787	1383	1379.39
RPS15A	2866	706	1776	3818	3406	2281	1917	939	555	673	553	722	528	843	613	983	659	994	1379.56
ZFP36L1	2615	726	518	2066	2460	700	1855	1507	882	1375	1121	690	739	587	3616	757	1654	1135	1389.06
SETD7	966	371	810	1805	1077	530	813	765	1927	1392	1972	1541	1761	1435	1724	1932	2617	1779	1400.94
RPL28	3389	816	1974	6595	3970	946	2537	1911	238	324	337	339	222	450	383	276	301	336	1408
PDCD4	1740	477	977	1903	1231	538	1026	809	1656	923	1958	1370	1386	1163	2081	2126	2323	1860	1419.28
YTHDC1	1550	358	1001	1404	970	266	1349	1714	1391	1043	1810	1767	1292	1910	2411	1853	1705	1786	1421.11
PCBP2	2234	486	1461	2849	1484	954	1643	984	926	1033	1238	1867	893	1722	1852	1342	1224	1733	1440.28
RPL10A	1680	548	1559	3249	2359	989	1163	760	1108	1309	1240	1304	981	1579	1223	1936	1115	1927	1446.06
RPL27	2438	473	1196	4361	2825	3214	1701	883	626	733	747	850	672	1089	781	1358	848	1300	1449.72
SCAF11	808	342	699	1497	830	344	991	1049	1559	1111	1970	1897	1429	2758	2112	2213	2400	2432	1468.94
RBM3	1871	354	874	3812	1863	972	1313	701	1149	611	1050	2012	1400	851	1574	3070	1394	1983	1491.89
NUFIP2	609	438	470	1384	1126	200	751	555	2061	1193	2826	1945	2245	2347	2666	2179	1886	2014	1494.17
SMG1	906	303	1132	1288	666	362	720	682	1438	1020	2085	2281	1438	3333	3053	1897	2191	2604	1522.17
RPL35	2529	556	1366	4394	2436	1731	2205	1282	721	899	963	1266	659	1452	942	1450	858	1767	1526.44
RPLP0	878	237	535	1861	814	627	723	551	1761	3325	1546	1837	1427	2276	1753	2847	1509	2975	1526.78
POLR2A	2487	782	1418	3281	2495	810	1770	2035	1253	956	2069	1217	886	1235	1830	1144	1292	1372	1574
RPS2	3494	976	2197	6069	4051	2734	2196	1152	383	653	433	660	313	621	647	735	389	743	1580.33
EIF4A2	665	184	548	908	935	161	500	466	2169	2128	2458	2647	1703	2531	3015	2722	2428	2798	1609.22
SERBP1	1377	783	1102	2602	2298	875	1403	1544	1813	1146	2078	1539	1596	1546	1620	2306	2355	1458	1635.61
RPS19	2211	573	1583	5423	2850	1223	1874	1048	820	1213	1038	1324	785	1764	1294	1632	985	1855	1638.61
EIF3A	2288	642	1752	4040	2058	701	2201	1902	1246	921	1576	1319	1551	1811	1643	1580	1441	1422	1671.89
RPS9	2005	694	1616	4637	2474	1681	1865	1539	1003	1072	1368	1426	880	1937	1386	1859	1126	1803	1687.28
RPL24	2208	410	1424	3127	1984	1272	1519	962	1255	1193	1500	1847	1195	2149	1713	2473	1443	3075	1708.28
PRKDC	548	316	305	1526	639	289	708	662	3044	2390	2749	2477	2597	2517	1759	2762	3382	2198	1714.89
DDX6	936	201	385	1231	716	338	797	822	2123	1373	2431	3225	2237	3710	2809	3193	2229	2508	1736.89
PTRF	1241	556	724	2287	1431	428	1846	1852	1930	892	2065	1981	1606	2297	2222	2568	3108	2430	1748
TPR	1222	479	991	1509	2247	226	1109	852	1779	1705	2116	2071	1876	3074	3239	2511	2285	2316	1755.94
CLK1	1050	347	1323	1117	1658	527	689	629	2376	1634	3198	2057	1517	2724	3544	2463	2731	2784	1798.22
RPL12	2956	756	2262	6283	3650	2607	1990	1091	821	1088	854	1041	655	1136	1065	1534	968	1629	1799.22
EIF3L	2383	513	1725	3552	1770	1506	1374	971	1379	1333	1493	2654	1261	2352	2000	2223	1436	2615	1807.78
HNRNPK	2053	501	1022	3063	2387	1585	1397	863	1996	1373	1895	1756	2010	1879	2525	2785	2336	1710	1840.89
RPL37	3026	1082	2396	5732	2652	1079	2819	1968	958	1034	1067	1118	976	1675	1195	2034	1182	2018	1889.5
PABPC1	2153	576	1445	2802	2001	732	1678	1139	1578	1994	2237	2654	1487	3000	2599	1826	1762	2505	1898.22
RPL35A	2913	713	1853	4389	3299	2598	2034	937	1089	1230	1264	1413	994	2125	1334	2223	1437	2580	1912.5
RPS13	3181	758	2578	5378	4010	2834	2230	972	877	978	965	1202	841	1822	845	1919	1144	2176	1928.33
ASH1L	751	521	833	1607	875	171	960	1232	2442	1836	2835	2994	2078	3567	3305	2932	3137	3021	1949.83
RPL38	4304	917	2214	5692	4020	3110	2557	1233	742	736	865	1170	747	1637	979	1614	838	1772	1952.61
RPS16	4481	944	2691	6234	4441	3299	2693	1250	660	899	786	1086	576	1386	993	1156	740	1628	1996.83
RPL7A	3390	971	2557	6429	4120	3048	2219	1046	877	963	1076	1459	792	1548	1217	1519	1021	1753	2000.28
RPS25	3462	1140	4138	7395	4994	909	2411	1384	703	773	742	1090	686	1317	1056	1665	866	1548	2015.5
ZNF638	1823	680	1692	2707	1245	348	1785	1802	1888	1548	1910	2805	1534	3161	2666	2922	2703	3461	2037.78
SPEN	1736	1217	1710	2644	1756	542	2045	2896	1543	1211	3086	2047	1561	3877	2594	1612	2712	1963	2041.78
DDX24	2273	586	1183	2629	1646	870	1581	1781	2518	1324	3287	1979	2253	2215	3288	3123	2614	1641	2043.94
RPS29	5754	1171	2408	7132	4459	5089	3569	1720	428	497	477	413	363	590	427	912	498	921	2046
ZFP36	5568	1212	1246	1286	6391	881	2825	2610	1227	889	1734	2110	1610	1130	3659	426	983	1321	2061.56
DDX3Y	1234	42	3	2607	2961	840	970	829	3773	2449	0	2	4256	0	5691	5028	3465	3262	2078.44
FAU	4547	1290	3249	6793	5360	3042	3183	1690	634	617	732	887	496	1013	941	1179	715	1316	2093.56
RPS21	4290	1383	2741	7602	4675	3207	3558	1902	651	489	759	754	514	1176	825	1283	700	1392	2105.61
AFF4	944	359	689	1215	837	261	767	977	2887	1568	4690	3138	2871	2987	4259	3772	3194	3029	2135.78
RPS14	850	745	1940	3952	1684	173	874	574	2042	1847	2587	3046	1731	3481	2535	3771	2439	4443	2150.78
RPS18	2254	520	1757	4210	3545	388	2182	975	1589	1813	1877	2548	1485	2937	2239	3301	1378	3813	2156.17
EEF1G	2408	852	1823	4928	2065	1333	2678	2715	1548	1496	1754	2292	1405	2753	2307	2310	1658	2620	2163.61
RANBP2	810	257	738	2013	872	252	872	584	3057	1527	4088	2768	3683	4224	3927	3841	3122	2949	2199.11
EIF5	1063	374	986	2110	4467	410	693	439	3196	1841	4588	2541	3751	2220	4177	3084	1828	2146	2217.44
CIRBP	3811	1034	2583	4998	2756	1820	2267	2305	1191	1024	1316	2526	1350	1934	2118	2791	1676	2746	2235.89
EEF1D	4335	1059	2012	5826	3389	2861	3585	2721	1023	1124	1200	1794	959	2034	1452	1716	1171	2160	2245.61
RPL36	4712	1373	3490	7815	4872	3215	3510	2305	603	702	722	1090	518	1235	932	1080	727	1602	2250.17
UBA52	5190	1385	3273	8036	4988	2999	3754	2369	585	699	832	876	576	1265	827	1201	821	1244	2273.33
RBM39	2580	584	1935	2582	2077	1152	1694	1522	2203	1640	3027	2395	1901	3411	3635	2699	2642	3467	2285.89
DYNC1H1	675	479	722	1475	614	217	1070	1263	3299	2294	4257	3443	2244	4262	4039	3203	4275	3543	2298.56
MATR3	1167	542	1051	1855	1430	462	1403	1174	2984	2173	3454	2990	2595	3684	3717	4236	3974	3654	2363.61
EIF4B	1155	244	1333	1411	765	196	922	985	2505	2611	3063	4793	2227	4925	4658	3584	2754	4708	2379.94
RPL3	1079	446	1290	3075	1150	61	1146	1279	2620	2400	3263	3665	2220	3785	3650	4174	2793	5099	2399.72
RPL23	3843	967	2081	6100	4346	2962	2721	1575	1504	1740	1553	1574	1322	2255	1724	2838	1719	2805	2423.83
RPL30	3469	970	2582	6112	3038	1684	2854	1612	1570	1554	1756	2280	1515	2840	1900	3271	2005	3449	2470.06
PRPF8	2672	855	1814	3812	2253	711	2795	2880	2162	1931	2721	3499	1645	2989	3120	2670	2830	3454	2489.61
CNBP	2845	579	1856	3770	2885	1358	2233	1650	2134	1641	2508	2925	1988	3189	3161	3796	3063	3473	2503
BCLAF1	1073	434	909	2104	1261	447	1541	1112	3986	3128	4869	2647	3568	3954	4106	3442	3394	3342	2517.61
RPS5	5402	1457	3055	9752	5506	2374	4073	2649	800	1044	946	1298	709	1432	1191	1629	991	1930	2568.78
AFF1	4521	1251	3129	3722	2228	615	3444	2514	1712	1308	2034	2502	2351	4050	3986	1658	2328	3414	2598.17
SAMD4A	1363	1478	841	5261	2547	1099	2518	4188	2622	2169	2596	1857	3200	2190	3898	3017	3793	2263	2605.56
SND1	4517	1756	3077	6692	3753	1143	3433	2908	1824	1128	2359	1992	1425	2216	2716	2181	1860	2410	2632.78
RPL26	4837	928	2820	7612	5764	5409	3399	1953	1188	1483	1300	1436	1149	2105	1361	2545	1417	2424	2729.44
SRSF5	2998	749	1767	5589	4324	1526	1839	1255	2349	1960	3054	2659	2568	3054	3109	4017	3127	3330	2737.44
EIF4G2	1179	725	955	4446	2083	442	2336	2441	4251	2477	4080	2741	4315	3416	2970	4666	4604	3105	2846.22
HNRNPH1	4038	1146	2008	4496	3260	1692	3053	2775	2776	2213	2974	2411	2606	3490	3723	3663	2816	2735	2881.94
RPS23	5910	1275	3855	7907	7086	6371	3943	1843	1250	1240	1109	978	1114	1680	973	2130	1527	1975	2898.11
RPS24	4542	1328	2394	7841	6850	4231	2784	1601	1871	2199	1857	1509	1619	2171	1910	2924	2091	2736	2914.33
RRBP1	2179	1491	921	8789	2703	926	5575	5310	3157	844	3480	2305	2846	2095	2251	3057	3646	1777	2964
SON	1320	1065	1455	3944	1928	446	2244	2064	3403	2219	4723	4148	3182	4920	4423	4228	4432	3812	2997.56
DDX3X	1371	512	1127	1664	2203	440	873	450	3653	2849	9016	5376	4134	5440	4649	4084	3250	3186	3015.39
SF3B1	2608	921	2913	5122	2991	1407	2857	2146	2744	1956	3340	2677	2554	3777	3934	3967	4328	4162	3022.44
CALR	2756	1365	2082	7725	4696	1412	3623	3801	2539	2458	3050	1842	2384	3748	2605	3727	3411	2321	3085.83
RPS12	5830	1525	3122	10671	8185	6050	4591	2414	978	1179	1081	1300	937	1600	1138	2199	1076	1874	3097.22
RPS3	4396	1229	3443	8524	4870	2562	2792	1912	1955	2483	2251	2786	1788	3346	2863	3335	2040	4182	3153.17
NCL	5176	1208	2476	6421	4150	1377	5708	5835	2135	1707	2457	2310	1993	2620	3030	2843	2762	2567	3154.17
MBNL1	2366	795	1515	4389	2236	984	2054	2084	3190	3068	2731	4031	3625	5142	3913	5124	5051	4656	3164.11
RPL13	4991	1230	3023	8087	5187	1694	3899	2321	1866	1938	2127	3366	1624	4133	2684	2991	2032	3942	3174.17
HNRNPA2B1	3688	1035	1268	5862	4930	2804	3874	2327	3681	2660	4076	2978	2842	3577	4005	4069	3264	2940	3326.67
RPL18	6190	1556	3720	9848	5667	2973	4238	2412	1587	1548	1933	2876	1396	3238	2570	2937	1731	4001	3356.72
RPL34	7230	1715	3793	11785	7101	5187	4860	2796	1302	1273	1458	1566	1183	2396	1544	2750	1626	2899	3470.22
CSDE1	2372	471	2225	3011	1926	946	1544	1021	3493	3950	4530	5820	3371	5188	6836	5594	4478	6794	3531.67
EIF1	7526	1180	6089	5236	7216	2834	2980	1710	2065	1759	3197	3172	2059	2760	4369	3003	2336	4166	3536.5
HNRNPU	2410	716	1798	3738	2125	580	2645	2703	4050	3641	5148	4498	3313	5372	6497	4828	5280	5517	3603.28
TIPARP	3757	1988	3321	4665	5035	566	2435	4001	3305	1658	4254	3161	4909	3603	5627	3717	5204	4150	3630.89
RPS27A	5964	1763	4056	10289	7247	6875	4199	2466	1559	1926	1808	2436	1659	2767	2207	2967	1958	3306	3636.22
RPLP2	7452	1813	3967	12942	8274	5586	5801	3294	1095	1231	1311	1938	1059	2282	1767	2126	1366	3090	3688.56
RPL32	7988	2086	4597	12185	7865	7244	5735	3116	1265	1585	1513	1787	1192	2431	1536	2397	1543	2961	3834.78
RPL5	5987	1508	4463	10804	7040	5091	4062	2006	2332	2439	2345	3066	2111	3774	2837	4214	2798	4603	3971.11
RPL11	6364	1669	3919	10564	5622	3869	4871	3417	2388	2517	2717	3537	2282	4420	3186	4407	2977	5128	4103
RPL31	9192	2283	4866	15166	10287	9560	6232	3075	1544	1760	1807	1741	1488	2492	1811	3411	1801	3184	4538.89
RPL4	4884	1850	4062	11050	5713	3836	3359	2386	3554	3198	4011	5390	3692	5323	4970	6187	3468	6108	4613.39
CANX	2982	938	2964	5198	3143	1812	2023	2015	5425	4276	7101	5491	4496	5909	9040	7403	6580	7227	4667.94
RPL8	7644	2450	5421	14738	7351	3303	7016	6028	2475	1791	2720	4439	1847	4663	2917	3179	2237	4797	4723.11
SRRM2	8300	3755	6546	10486	5517	2461	9065	8529	2067	1819	3262	3464	1779	5335	5150	2156	3525	4023	4846.61
RPL19	7445	2214	5068	12560	8059	7966	5001	3279	2559	2549	3024	4250	2431	4875	4072	4728	2976	5352	4911.56
DDX17	3957	2164	3684	9372	4215	2749	3883	3102	4416	3135	4923	5947	3783	7211	5451	5728	7527	7488	4929.72
EEF1A1	3690	1244	3301	6290	3333	1950	3041	2849	5270	5466	6232	7618	4969	6180	6930	7566	5470	8046	4969.17
RPL15	7353	1829	5020	11452	9570	8713	3981	2003	3302	2929	3824	4652	3219	4768	4247	5837	3873	5519	5116.17
RPS11	7865	3023	7806	19122	10591	3139	6982	4626	2419	2144	2738	3321	2176	3828	3035	4505	2818	5054	5288.44
HDLBP	3528	1569	3591	7022	3102	1630	3693	3356	5843	2974	7198	6978	5456	8089	9773	7267	7304	7488	5325.61
RPS8	7135	2580	6115	16529	12776	6513	6131	3283	3070	3073	3487	3341	2742	3876	3684	5126	3249	4815	5418.06
DDX5	4451	1018	1340	8779	8548	1912	4388	2440	7007	4211	8698	6238	7561	4640	8676	8879	6094	5709	5588.28
RPL37A	15533	2431	6916	19520	13620	19981	9804	4708	1905	2167	2144	2161	1660	3128	2254	3449	1997	4117	6527.5
RPS4X	8041	3427	7974	15130	11578	8235	5227	3255	3946	3557	6920	8288	3796	7880	5333	6431	4192	6708	6662.11
RPS6	8402	2620	8666	23335	9522	5294	9389	6419	5426	6079	6341	8242	4869	9684	6954	10491	5816	10955	8250.22
EEF2	16147	3784	8221	20952	9581	3584	14068	14391	8603	8965	10121	15173	8121	13734	12700	11773	9691	13052	11258.9
GAPDH	11166	11551	16464	46169	27443	8162	11606	17809	6348	5687	7979	7964	6498	1929	13156	15851	9936	8438	13008.7

## Sheet: 0
Supplemental Table 4. RNA-seq counts for RBPs in healthy cartilage (n=18) from Fisch et al. (2018).
RBPs	Normal_Cart_10_8	Normal_Cart_2_2	Normal_Cart_3_3	Normal_Cart_4_4	Normal_Cart_5_5	Normal_Cart_6_6	Normal_Cart_7_3	Normal_Cart_9_7	normal_01	normal_02	normal_03	normal_04	normal_05	normal_06	normal_07	normal_08	normal_09	normal_10	Average		1.31148	%
AKAP17A	0	0	0	0	0	0	0	0	0	0	0	0	0	0	0	0	0	0	0
DAZ1	0	0	0	0	0	0	0	0	0	0	0	0	0	0	0	0	0	0	0
DAZ2	0	0	0	0	0	0	0	0	0	0	0	0	0	0	0	0	0	0	0
DAZ3	0	0	0	0	0	0	0	0	0	0	0	0	0	0	0	0	0	0	0
DAZ4	0	0	0	0	0	0	0	0	0	0	0	0	0	0	0	0	0	0	0
EIF3C	0	0	0	0	0	0	0	0	0	0	0	0	0	0	0	0	0	0	0
EIF3CL	0	0	0	0	0	0	0	0	0	0	0	0	0	0	0	0	0	0	0
EIF4A1	0	0	0	0	0	0	0	0	0	0	0	0	0	0	0	0	0	0	0
NXF2	0	0	0	0	0	0	0	0	0	0	0	0	0	0	0	0	0	0	0
NXF2B	0	0	0	0	0	0	0	0	0	0	0	0	0	0	0	0	0	0	0
RBMY1A1	0	0	0	0	0	0	0	0	0	0	0	0	0	0	0	0	0	0	0
RBMY1B	0	0	0	0	0	0	0	0	0	0	0	0	0	0	0	0	0	0	0
RBMY1D	0	0	0	0	0	0	0	0	0	0	0	0	0	0	0	0	0	0	0
RBMY1E	0	0	0	0	0	0	0	0	0	0	0	0	0	0	0	0	0	0	0
RBMY1F	0	0	0	0	0	0	0	0	0	0	0	0	0	0	0	0	0	0	0
RBMY1J	0	0	0	0	0	0	0	0	0	0	0	0	0	0	0	0	0	0	0
RPS17	0	0	0	0	0	0	0	0	0	0	0	0	0	0	0	0	0	0	0
RPS17L	0	0	0	0	0	0	0	0	0	0	0	0	0	0	0	0	0	0	0
SMN1	0	0	0	0	0	0	0	0	0	0	0	0	0	0	0	0	0	0	0
SMN2	0	0	0	0	0	0	0	0	0	0	0	0	0	0	0	0	0	0	0

## Sheet: 0<x<=1
Supplemental Table 4. RNA-seq counts for RBPs in healthy cartilage (n=18) from Fisch et al. (2018).
RBPs	Normal_Cart_10_8	Normal_Cart_2_2	Normal_Cart_3_3	Normal_Cart_4_4	Normal_Cart_5_5	Normal_Cart_6_6	Normal_Cart_7_3	Normal_Cart_9_7	normal_01	normal_02	normal_03	normal_04	normal_05	normal_06	normal_07	normal_08	normal_09	normal_10	Average		2.95082	%
APOBEC1	0	0	0	0	0	1	0	0	0	0	0	0	0	0	0	0	0	0	0.0555556
PABPC1L2A	0	0	1	0	0	0	0	0	0	0	0	0	0	0	0	0	0	0	0.0555556
PABPC1L2B	0	0	0	0	0	0	0	1	0	0	0	0	0	0	0	0	0	0	0.0555556
RNASE12	0	0	0	0	0	1	0	0	0	0	0	0	0	0	0	0	0	0	0.0555556
RPS4Y2	0	0	0	0	0	1	0	0	0	0	0	0	0	0	0	0	0	0	0.0555556
ZCCHC13	0	0	0	0	0	1	0	0	0	0	0	0	0	0	0	0	0	0	0.0555556
LUZP4	0	0	0	0	0	0	0	2	0	0	0	0	0	0	0	0	0	0	0.111111
NR0B1	0	0	0	0	0	1	0	1	0	0	0	0	0	0	0	0	0	0	0.111111
RDM1	0	0	0	0	0	1	0	0	0	0	0	0	0	0	0	0	0	1	0.111111
RNASE10	0	0	0	2	0	0	0	0	0	0	0	0	0	0	0	0	0	0	0.111111
RNASE3	0	0	0	0	0	0	1	0	0	0	0	0	0	1	0	0	0	0	0.111111
HNRNPCL1	0	0	1	0	0	2	0	0	0	0	0	0	0	0	0	0	0	0	0.166667
SNRPN	0	0	0	0	0	1	2	0	0	0	0	0	0	0	0	0	0	0	0.166667
ADAD1	0	0	0	0	1	1	0	2	0	0	0	0	0	0	0	0	0	0	0.222222
NANOS2	0	0	3	0	0	1	0	0	0	0	0	0	0	0	0	0	0	0	0.222222
DDX53	0	0	1	0	0	1	0	0	0	3	0	0	0	0	0	0	0	0	0.277778
KHDRBS2	0	0	0	0	0	2	0	3	0	0	0	0	0	0	0	0	0	0	0.277778
PTGES3L-AARSD1	0	0	0	4	0	0	0	0	1	0	0	0	0	0	0	0	0	0	0.277778
RNASE9	0	0	2	0	0	0	0	4	0	0	0	0	0	0	0	0	0	0	0.333333
TEX13A	0	0	0	0	0	0	0	6	0	0	0	0	0	0	0	0	0	0	0.333333
PIWIL1	0	1	0	1	1	2	1	2	0	0	0	0	0	0	0	0	0	0	0.444444
RNASE11	0	0	0	0	0	8	0	0	0	0	0	0	0	0	0	0	0	0	0.444444
RNASE2	0	0	2	0	0	2	0	1	0	0	0	0	3	0	0	0	0	0	0.444444
MOV10L1	0	1	1	0	0	3	0	2	0	0	1	1	0	0	0	0	0	0	0.5
FBLL1	3	0	0	1	0	0	0	3	0	0	0	0	0	0	2	1	0	0	0.555556
PIH1D3	0	0	0	0	1	6	0	0	1	0	0	1	2	0	0	0	0	0	0.611111
PURG	0	0	1	2	0	5	0	3	0	0	0	0	0	0	0	0	0	0	0.611111
RPL10L	0	0	0	0	9	1	0	0	0	0	0	0	0	0	0	0	0	1	0.611111
NXF5	0	0	3	0	1	1	1	0	0	2	0	0	0	0	0	4	0	0	0.666667
NOVA2	0	0	2	0	0	2	3	4	0	0	0	0	0	0	0	0	2	0	0.722222
TLR8	0	0	3	2	1	2	2	0	0	0	0	0	0	0	0	0	4	0	0.777778
EIF4E1B	0	0	2	4	0	0	0	5	0	0	1	1	0	0	1	1	0	0	0.833333
PIWIL3	0	0	1	1	1	11	0	1	0	0	0	0	0	0	0	0	0	0	0.833333
PTCD1	0	0	5	0	0	0	0	7	0	0	0	2	0	1	0	0	0	0	0.833333
TRIM71	2	0	1	2	0	4	0	2	0	0	0	0	0	1	0	3	0	0	0.833333
DAZL	1	0	0	0	3	1	0	5	0	0	0	0	1	1	2	1	0	1	0.888889
MAEL	0	0	2	7	0	4	1	0	0	0	0	0	0	2	0	0	0	0	0.888889
OASL	0	3	0	4	0	4	2	0	0	2	0	0	0	0	0	0	0	1	0.888889
RBMXL3	3	0	0	0	0	2	0	1	1	1	0	0	0	1	1	3	0	3	0.888889
RNASE6	0	0	0	0	0	6	7	0	0	2	0	0	0	1	0	0	0	0	0.888889
TERT	0	0	1	0	2	1	0	10	1	0	0	1	0	0	0	0	0	0	0.888889
ELAVL4	0	0	0	3	1	6	1	6	0	0	0	0	0	0	0	0	0	0	0.944444
ADAD2	2	0	0	2	2	10	0	2	0	0	0	0	0	0	0	0	0	0	1
ERN2	0	1	2	2	0	0	0	7	0	0	0	1	0	2	3	0	0	0	1
TLR7	0	0	1	5	0	6	0	0	2	1	0	0	0	0	1	0	0	2	1

## Sheet: 1<x<=10
Supplemental Table 4. RNA-seq counts for RBPs in healthy cartilage (n=18) from Fisch et al. (2018).
RBPs	Normal_Cart_10_8	Normal_Cart_2_2	Normal_Cart_3_3	Normal_Cart_4_4	Normal_Cart_5_5	Normal_Cart_6_6	Normal_Cart_7_3	Normal_Cart_9_7	normal_01	normal_02	normal_03	normal_04	normal_05	normal_06	normal_07	normal_08	normal_09	normal_10	Average		5.2459	%
ESRP1	1	1	1	1	1	11	0	2	0	0	0	0	0	0	0	0	0	1	1.05556
JAKMIP1	0	0	2	0	2	10	1	3	0	0	0	0	0	0	0	0	1	0	1.05556
BOLL	0	0	2	0	2	6	0	4	0	1	0	1	4	0	0	1	0	0	1.16667
CALR3	1	1	1	6	0	3	0	0	0	1	4	1	0	0	1	1	1	1	1.22222
NXF3	2	0	0	0	1	3	0	2	2	0	5	1	0	1	3	0	0	3	1.27778
RBFOX1	2	0	1	0	0	5	1	12	0	0	0	0	0	0	0	0	1	1	1.27778
RBM11	0	1	0	0	0	7	0	1	0	0	3	1	2	0	0	7	0	1	1.27778
PNLDC1	0	0	2	2	1	9	0	2	0	0	0	3	0	1	0	0	2	3	1.38889
RPL3L	5	2	3	0	1	0	2	4	0	0	0	2	0	1	2	3	0	0	1.38889
CELF5	0	0	2	4	5	4	3	4	0	0	0	2	0	1	0	0	1	0	1.44444
IFIT1B	0	1	0	4	2	8	1	0	0	1	0	4	0	2	0	1	2	0	1.44444
MEX3B	1	0	0	4	2	0	1	6	1	1	0	1	0	1	0	0	5	3	1.44444
ZFR2	2	0	5	1	3	1	0	14	0	0	0	0	0	0	0	0	0	0	1.44444
AARSD1	2	3	5	6	2	0	7	0	0	0	0	0	1	1	0	0	0	1	1.55556
RALYL	3	1	4	0	2	6	0	1	0	0	1	0	1	9	0	0	0	0	1.55556
DDX4	0	1	4	3	1	9	0	10	0	0	0	0	1	1	0	0	0	0	1.66667
LIN28B	8	0	3	0	1	9	0	0	2	2	1	0	3	0	0	2	0	0	1.72222
EEF1A2	2	0	0	0	0	0	2	1	0	0	0	0	0	1	3	18	4	1	1.77778
PABPN1L	0	0	0	4	0	2	6	0	0	4	1	4	3	0	4	0	3	1	1.77778
RBM46	0	0	0	2	0	3	6	8	1	0	0	0	8	0	0	1	3	0	1.77778
TDRD12	0	0	0	3	2	4	0	0	0	0	0	3	2	11	4	3	1	0	1.83333
KHDC1L	8	0	1	9	2	6	2	0	0	0	0	2	1	3	0	0	0	1	1.94444
ELAVL3	5	0	1	3	1	5	1	8	1	0	1	2	0	2	0	0	4	2	2
NPM2	2	0	1	3	1	2	4	2	2	3	2	1	0	1	5	0	5	2	2
RBMXL2	0	3	3	4	0	3	3	6	1	0	1	4	0	2	4	1	1	0	2
SRRM4	0	0	7	0	1	18	1	4	0	0	0	0	2	2	1	0	0	0	2
MKRN3	0	0	1	0	2	5	0	0	0	2	0	0	0	6	0	3	9	9	2.05556
MRPS24	0	4	17	6	3	1	0	0	0	2	0	0	0	0	1	3	0	0	2.05556
DDX39B	2	0	0	3	0	0	0	0	1	6	1	5	3	1	7	10	0	1	2.22222
IGF2BP1	5	0	3	2	2	14	0	5	2	0	0	0	0	7	0	0	0	0	2.22222
DQX1	1	1	4	1	2	5	4	2	0	1	1	5	0	3	1	4	1	5	2.27778
ELAVL2	0	0	3	7	2	11	1	0	1	5	1	1	1	3	1	2	2	0	2.27778
CPSF4L	2	0	2	1	0	1	0	6	5	0	3	0	3	3	7	2	2	5	2.33333
ADAT3	0	1	0	15	2	6	1	1	2	0	3	5	0	2	1	0	1	3	2.38889
C2orf15	0	0	0	0	1	2	3	0	4	3	1	6	2	6	3	3	4	5	2.38889
LIN28A	0	0	0	0	1	2	3	1	0	1	1	11	1	3	3	2	4	10	2.38889
L1TD1	0	0	0	1	3	7	11	2	1	0	0	1	4	1	0	5	4	4	2.44444
MYEF2	0	0	1	6	2	6	13	2	3	0	0	0	0	1	0	0	10	0	2.44444
OAS1	0	0	0	5	1	10	12	0	0	1	0	3	0	2	0	1	10	0	2.5
RNASE8	1	0	1	3	3	0	0	2	5	1	6	1	2	2	7	6	5	0	2.5
POLR2J2	5	0	8	0	0	0	0	20	0	4	1	0	0	4	3	1	0	2	2.66667
APOBEC4	0	0	0	1	1	8	0	1	7	10	1	4	3	2	4	3	0	4	2.72222
TDRD1	0	0	0	3	2	13	5	1	4	0	1	0	2	5	2	3	7	3	2.83333
RBM47	4	0	3	0	1	12	7	9	5	3	0	0	1	1	2	0	2	2	2.88889
YBX2	0	0	3	5	1	5	1	7	0	1	0	7	1	4	6	10	4	3	3.22222
NANOS3	0	5	3	7	19	2	3	4	5	0	0	3	1	0	1	1	3	2	3.27778
EXO1	0	0	2	1	2	7	2	5	5	8	2	6	4	3	1	7	3	2	3.33333
BOP1	5	0	0	9	0	2	9	3	4	2	7	3	0	4	10	3	0	6	3.72222
CPEB1	0	0	3	0	0	3	0	3	1	3	10	9	0	10	1	10	11	3	3.72222
PATL2	3	2	5	5	5	5	11	12	3	2	0	4	5	3	2	5	8	3	4.61111
TDRD5	7	0	2	1	3	8	1	4	6	8	5	19	5	5	0	0	1	8	4.61111
RNF17	0	0	4	3	3	9	0	0	0	1	0	0	0	38	20	0	13	0	5.05556
KHDRBS3	2	0	1	4	3	9	6	2	9	5	5	4	1	16	3	2	10	10	5.11111
APOBEC3H	11	2	20	0	1	3	2	13	4	1	2	2	2	4	12	4	1	9	5.16667
RNASE7	1	0	6	2	0	2	11	7	3	2	6	14	5	8	1	5	20	0	5.16667
FDXACB1	7	4	6	9	12	8	2	1	4	3	2	8	7	13	0	7	0	6	5.5
OAS2	2	0	5	3	1	16	4	8	5	6	0	5	0	3	4	2	39	1	5.77778
RBFOX3	2	1	0	2	2	0	4	2	2	8	8	16	3	13	10	5	6	23	5.94444
CELF3	9	3	4	4	4	9	3	23	3	6	2	9	1	8	6	8	4	2	6
MSI1	7	3	4	10	10	2	5	10	2	2	3	7	9	7	7	8	15	3	6.33333
PPARGC1B	5	1	3	5	8	27	8	18	0	0	0	1	0	3	5	8	22	0	6.33333
RPL21	12	0	3	14	14	6	11	4	4	4	10	8	4	2	1	8	6	4	6.38889
DNMT3B	3	1	2	14	6	23	1	15	4	3	2	7	5	11	3	3	11	4	6.55556
CTU1	6	2	13	13	6	1	5	12	7	4	5	2	6	12	8	3	11	11	7.05556
SRRM3	4	1	4	2	25	3	9	28	6	10	6	3	8	8	0	3	3	4	7.05556
PARS2	3	2	3	21	3	15	7	7	9	3	1	3	4	21	7	6	5	12	7.33333
RNASE13	5	8	5	33	25	7	15	9	2	1	1	2	3	6	0	1	6	5	7.44444
DDX25	5	0	2	23	9	6	3	5	18	0	17	0	9	3	4	16	11	4	7.5
A1CF	6	1	0	24	5	16	5	6	8	2	1	9	15	3	2	29	4	4	7.77778
MEX3D	12	1	0	7	10	5	34	5	6	4	5	1	7	9	4	5	24	3	7.88889
MARS2	4	0	5	6	1	4	1	5	12	13	6	4	19	30	15	7	7	9	8.22222
RPP21	5	8	24	47	19	6	26	5	2	0	1	0	2	1	2	0	2	3	8.5
NSUN7	7	2	15	14	3	6	4	9	3	14	12	2	10	18	5	8	23	6	8.94444
CD3EAP	4	7	1	14	10	14	8	10	6	4	16	13	18	7	8	3	6	13	9
DND1	0	0	8	16	1	2	1	10	9	2	16	10	7	14	16	12	12	28	9.11111
TDRKH	5	3	1	13	3	17	3	12	18	5	13	14	3	15	8	6	19	6	9.11111
SIDT1	0	4	11	15	11	19	2	18	13	6	7	16	1	2	22	9	6	8	9.44444
AZGP1	12	1	14	2	0	1	0	2	2	1	0	70	0	30	2	25	0	9	9.5
CELF4	6	2	8	7	2	5	10	21	7	5	4	12	12	13	1	22	22	19	9.88889
PAPOLB	7	0	2	12	6	8	7	7	28	16	23	5	12	6	18	12	6	3	9.88889

## Sheet: 10<x<=100
Supplemental Table 4. RNA-seq counts for RBPs in healthy cartilage (n=18) from Fisch et al. (2018).
RBPs	Normal_Cart_10_8	Normal_Cart_2_2	Normal_Cart_3_3	Normal_Cart_4_4	Normal_Cart_5_5	Normal_Cart_6_6	Normal_Cart_7_3	Normal_Cart_9_7	normal_01	normal_02	normal_03	normal_04	normal_05	normal_06	normal_07	normal_08	normal_09	normal_10	Average		25.0492	%
IGF2BP3	7	0	3	4	1	5	6	11	9	17	11	12	9	22	13	27	8	16	10.0556
PIH1D2	1	2	6	12	7	6	5	6	12	20	7	15	12	19	18	8	13	14	10.1667
ZCCHC5	2	14	7	23	16	7	8	11	17	3	23	2	2	13	3	8	20	4	10.1667
CLP1	11	0	4	18	7	8	1	5	7	8	7	15	13	23	22	13	7	16	10.2778
PTRH1	20	2	7	20	14	7	6	12	10	16	8	11	10	14	8	4	11	6	10.3333
RBM20	0	4	1	3	8	18	2	4	23	6	10	14	15	15	9	37	17	2	10.4444
RNF113B	7	3	1	10	3	1	2	7	30	6	30	12	9	11	20	23	6	10	10.6111
SAMHD1	1	2	0	2	5	8	21	2	12	19	3	9	5	11	22	10	48	16	10.8889
FAM103A1	14	3	4	33	7	4	6	10	16	10	6	8	15	6	11	21	6	17	10.9444
TDRD10	18	1	5	17	5	11	10	8	11	7	6	9	8	39	14	1	11	18	11.0556
ZC3H12D	4	2	13	25	14	15	12	17	2	14	0	9	0	21	8	12	9	29	11.4444
RPS26	4	3	4	9	12	6	7	0	12	11	20	17	14	10	33	30	10	9	11.7222
ADARB2	48	0	1	3	7	10	4	30	4	3	1	19	18	7	49	0	6	3	11.8333
ENDOG	17	4	10	20	7	1	16	19	14	3	1	12	13	27	11	27	21	4	12.6111
ENDOU	8	4	2	6	14	8	6	21	12	24	4	35	1	28	17	14	2	23	12.7222
RPP40	26	5	8	40	12	26	11	3	6	4	5	19	10	14	11	10	14	12	13.1111
THOC3	7	5	10	44	31	31	9	4	11	10	9	8	8	16	4	14	15	8	13.5556
ZMAT5	3	7	12	20	3	1	15	22	14	6	23	13	10	16	15	24	23	22	13.8333
HNRNPH2	28	10	21	63	21	5	29	33	1	0	14	4	1	4	10	10	0	3	14.2778
WRAP53	3	4	6	18	9	7	8	12	9	3	11	24	12	49	6	24	26	28	14.3889
RBM38	9	6	9	28	14	7	20	23	27	10	18	8	13	14	24	8	15	7	14.4444
AFF2	25	15	5	36	46	8	21	15	7	3	3	7	47	0	9	3	12	4	14.7778
OAS3	1	2	0	23	10	14	53	15	6	15	16	14	10	9	7	22	39	10	14.7778
PABPC4L	4	1	4	11	2	6	7	5	29	12	34	12	20	43	5	24	25	25	14.9444
IFIT2	3	4	4	8	14	12	9	1	25	20	47	16	3	25	8	19	42	20	15.5556
EZH2	4	3	9	8	9	8	14	22	31	6	39	16	18	25	15	12	15	27	15.6111
RBM24	4	2	1	14	13	4	19	7	18	24	11	35	24	23	24	36	23	8	16.1111
DDX28	3	0	4	30	19	26	17	12	6	9	21	21	19	47	18	12	17	15	16.4444
PSTK	12	3	12	31	30	26	20	9	17	15	22	13	15	13	10	17	22	16	16.8333
LSM12	12	11	10	39	2	0	16	12	19	23	29	15	23	23	32	20	18	11	17.5
GEMIN6	20	0	12	40	24	15	18	12	22	13	11	15	14	30	8	16	28	19	17.6111
C9orf129	13	17	3	94	43	39	12	18	7	2	7	18	10	5	4	8	16	3	17.7222
POLR2J3	39	5	16	96	7	11	34	13	10	6	8	2	3	30	10	13	12	6	17.8333
AIMP2	1	1	7	14	5	2	15	13	16	15	15	34	14	50	18	51	27	25	17.9444
RNASE1	1	0	0	0	1	6	251	0	15	7	0	0	0	0	1	2	47	0	18.3889
RNASEK	19	7	13	57	10	2	11	10	31	12	41	22	17	14	29	16	11	22	19.1111
APOBEC3G	18	5	12	44	29	12	15	25	17	19	20	14	7	34	15	21	22	17	19.2222
PCBP3	174	6	20	34	4	5	20	16	2	21	2	11	6	6	0	1	4	14	19.2222
KHDC1	11	17	21	66	37	10	38	16	14	2	19	26	15	19	14	17	17	11	20.5556
EXOSC5	3	12	22	21	11	2	12	23	15	21	27	46	7	40	14	32	24	41	20.7222
APOBEC2	28	1	14	33	12	11	8	27	25	26	18	39	9	27	22	35	19	29	21.2778
MRM1	14	7	21	27	30	4	29	28	23	17	25	20	10	56	8	15	28	25	21.5
GEMIN2	5	2	12	20	14	6	3	18	24	11	26	45	17	26	32	40	50	37	21.5556
PRIM1	4	5	7	17	14	5	12	17	35	7	33	43	35	33	22	42	28	47	22.5556
SARS2	25	12	7	73	30	9	27	24	25	12	21	16	14	22	13	13	45	21	22.7222
ZNF239	30	10	8	54	41	20	17	19	15	8	13	18	14	57	14	29	24	18	22.7222
HEXIM2	13	12	18	48	21	12	34	31	25	7	26	27	16	38	25	23	23	12	22.8333
RPL39L	44	17	15	60	26	14	35	42	11	15	16	9	9	10	35	24	21	15	23.2222
CTU2	14	11	15	48	10	2	24	42	17	22	33	25	24	29	20	28	31	30	23.6111
ESRP2	27	9	48	29	13	8	12	35	17	10	10	30	15	64	28	16	15	39	23.6111
LSM11	4	4	11	15	8	16	0	8	27	19	30	46	32	54	39	33	37	45	23.7778
RNASEH2A	8	4	11	32	26	10	29	7	34	11	22	29	22	30	47	41	17	48	23.7778
RBM44	37	2	36	21	7	11	3	18	27	11	15	34	29	18	58	41	40	26	24.1111
PTRHD1	24	10	19	78	54	33	27	10	28	15	18	11	23	19	10	28	25	16	24.8889
BCDIN3D	13	9	11	40	24	15	18	29	39	6	8	36	25	54	18	36	49	22	25.1111
RPUSD2	20	4	15	75	24	11	31	22	13	7	11	31	31	49	24	37	23	28	25.3333
CSDC2	38	7	52	41	7	7	53	71	10	4	10	19	18	25	43	18	6	33	25.6667
BYSL	11	11	16	38	13	8	16	22	28	14	20	32	24	71	38	17	40	45	25.7778
DCPS	31	15	25	62	49	27	49	24	11	12	17	28	24	16	15	21	17	21	25.7778
MIF4GD	14	5	4	77	27	16	61	30	19	19	15	26	19	21	18	30	34	30	25.8333
PPAN	21	20	31	92	59	7	55	36	4	10	18	12	13	32	11	11	14	24	26.1111
C1D	29	8	15	33	31	18	24	11	12	28	34	22	21	48	16	62	37	25	26.3333
CELF2	6	1	6	38	7	19	141	42	22	25	13	3	25	4	8	33	76	8	26.5
GEMIN7	29	16	26	95	40	23	50	40	15	3	14	16	11	30	17	18	16	19	26.5556
NIP7	12	2	3	46	17	9	14	2	39	21	31	21	54	69	34	37	39	29	26.6111
RP9	17	10	24	36	22	8	26	39	30	5	31	30	25	33	24	54	32	33	26.6111
YRDC	22	7	15	55	25	19	15	10	15	29	29	26	48	39	30	34	14	47	26.6111
PUS1	24	12	6	104	37	47	49	16	15	15	18	20	2	26	15	25	23	31	26.9444
MRPS17	64	10	20	64	45	20	37	18	10	12	18	33	12	37	24	22	27	19	27.3333
WDR4	26	9	5	96	31	32	45	36	22	16	19	19	25	40	22	9	20	23	27.5
TOP3B	3	10	11	43	13	6	32	23	30	9	25	39	27	61	27	32	66	40	27.6111
TARBP2	19	17	21	77	23	10	30	27	23	24	13	21	11	56	43	27	25	31	27.6667
CPSF4	15	4	16	43	17	12	14	14	29	19	20	45	45	78	24	35	37	39	28.1111
POP1	12	11	10	55	11	24	12	8	31	13	32	25	31	69	33	37	57	35	28.1111
RPUSD1	32	15	6	116	45	12	55	32	17	7	20	26	7	26	6	39	31	15	28.1667
NOC4L	34	21	17	66	33	18	54	47	15	19	24	23	12	37	34	15	14	27	28.3333
RRS1	30	13	13	69	22	9	54	27	14	31	11	42	11	51	20	34	23	37	28.3889
PET112	9	3	11	20	26	6	15	25	43	28	50	48	17	33	46	49	33	65	29.2778
TEFM	20	6	7	79	45	26	12	4	27	16	25	47	26	41	10	47	40	49	29.2778
EIF5AL1	45	17	10	89	24	17	41	44	21	18	19	23	12	15	40	31	31	32	29.3889
THOC6	8	12	18	43	22	10	14	16	39	26	37	45	46	69	33	34	30	34	29.7778
RPL26L1	32	7	27	85	68	17	32	16	28	23	24	23	31	24	19	42	29	15	30.1111
RPP25L	41	10	21	50	33	8	27	43	17	26	28	38	24	65	36	33	29	24	30.7222
EXOSC4	45	29	20	162	49	19	48	61	15	5	12	13	14	19	2	20	13	8	30.7778
APOBEC3F	19	9	24	62	50	25	43	49	22	14	34	38	17	31	11	24	49	34	30.8333
ELAC1	9	6	16	80	31	22	36	21	36	12	18	34	31	53	19	56	47	28	30.8333
TST	77	12	25	106	36	33	45	27	13	11	17	15	18	70	12	16	15	14	31.2222
EEF1E1	36	13	23	97	60	30	32	15	30	13	20	21	20	66	14	30	24	26	31.6667
NXT2	11	7	3	78	29	20	10	11	50	55	36	25	41	37	23	52	44	38	31.6667
CSTF2	41	7	11	107	42	21	38	17	26	30	43	24	29	30	26	22	44	14	31.7778
MPHOSPH6	13	4	9	81	44	21	32	13	24	21	42	43	47	34	15	58	49	24	31.8889
MRPS18C	52	9	25	43	60	27	37	20	20	8	24	28	19	44	22	57	45	41	32.2778
MRPS36	40	8	23	36	21	23	23	18	31	37	25	22	30	77	28	51	48	50	32.8333
TRIM21	1	5	18	18	26	13	24	23	30	34	49	48	19	80	41	44	45	74	32.8889
TSEN54	17	22	36	70	47	14	42	27	25	10	17	30	13	82	25	34	40	42	32.9444
FAM98B	0	8	7	25	14	10	13	23	43	50	49	47	55	60	24	47	61	68	33.5556
PUSL1	32	13	20	132	56	31	53	12	25	11	23	28	13	52	16	35	25	30	33.7222
NOP16	22	21	22	58	23	7	29	40	38	22	49	33	38	58	42	35	42	34	34.0556
PINX1	6	20	15	67	26	5	33	13	35	20	45	46	40	66	50	52	30	47	34.2222
THG1L	20	3	30	53	17	6	18	13	29	48	41	49	21	73	42	34	37	82	34.2222
GAR1	26	13	29	106	44	10	57	29	26	6	30	31	19	40	27	40	56	28	34.2778
ZC3H10	15	10	18	41	16	5	23	15	46	40	32	51	12	122	58	47	24	46	34.5
METTL2A	10	14	10	36	22	13	24	15	69	29	50	47	49	31	35	72	58	41	34.7222
HENMT1	20	3	11	59	20	8	14	17	61	23	55	43	61	69	24	82	42	20	35.1111
MRPL14	10	11	20	58	23	11	21	23	49	29	32	34	46	62	63	54	57	39	35.6667
USB1	36	10	22	86	34	56	18	35	23	17	40	22	25	67	53	34	35	36	36.0556
PTCD2	14	12	19	39	11	12	8	15	41	33	67	73	37	78	33	49	72	41	36.3333
MEX3A	20	26	42	59	35	31	31	112	45	8	45	46	22	37	34	24	22	20	36.6111
DUS4L	36	6	23	55	38	18	27	13	62	31	43	27	39	55	26	56	56	53	36.8889
DUS3L	16	25	19	31	32	11	35	57	35	27	46	30	29	74	50	51	40	64	37.3333
MRPL36	56	21	42	140	76	58	42	28	13	18	11	13	22	31	10	35	35	27	37.6667
TRMT44	12	6	22	35	27	10	25	40	39	38	54	56	37	82	35	51	57	62	38.2222
PUS3	16	11	21	106	29	15	29	18	44	15	44	36	43	71	45	52	32	63	38.3333
URB2	3	4	5	42	3	23	27	10	57	10	33	42	83	144	50	71	44	39	38.3333
RPP38	18	9	16	67	19	24	20	26	28	13	48	70	33	107	34	61	61	37	38.3889
SRSF12	12	11	21	43	25	16	24	46	45	45	69	59	45	28	54	59	41	49	38.4444
TRMT61B	15	3	10	24	17	2	18	5	48	41	44	53	52	89	40	98	60	73	38.4444
LARS2	8	7	6	33	11	24	13	25	73	51	52	64	35	73	28	34	100	59	38.6667
CELF6	43	26	37	94	30	20	47	28	28	38	22	55	30	31	30	23	44	78	39.1111
MRPS12	50	20	53	113	46	18	84	23	24	17	33	34	9	29	36	32	50	34	39.1667
NPM3	53	24	24	146	66	42	52	11	26	18	28	19	28	19	20	55	42	34	39.2778
RBM45	14	9	6	87	38	23	34	22	35	36	55	39	40	94	7	58	65	50	39.5556
DDX43	57	0	13	66	22	23	35	16	15	20	39	32	42	35	38	65	94	108	40
HRSP12	55	8	59	67	93	45	28	11	14	25	29	58	23	29	24	38	52	63	40.0556
DALRD3	11	14	29	50	23	3	46	27	40	31	41	65	39	61	55	69	65	56	40.2778
FASTKD3	38	4	45	41	13	23	13	19	20	43	35	43	43	76	139	50	31	63	41.0556
AEN	11	12	17	97	13	18	43	13	42	28	40	36	84	105	60	49	25	48	41.1667
SNRNP25	25	16	19	116	37	16	60	44	32	9	42	35	27	56	26	80	57	45	41.2222
MRPS11	37	13	25	129	73	41	58	36	25	36	29	38	27	37	22	50	43	27	41.4444
PLD6	27	10	98	30	25	14	28	42	23	25	44	51	13	74	40	28	50	131	41.8333
NUFIP1	12	7	23	54	29	2	18	42	46	50	73	47	52	100	48	75	48	33	42.1667
NSUN3	19	10	29	30	30	16	14	9	56	26	50	64	35	69	69	81	75	78	42.2222
RRP9	50	21	26	101	54	24	74	51	35	21	26	45	20	55	40	30	52	40	42.5
DHX58	31	22	42	66	43	41	38	43	29	48	34	46	10	33	42	51	77	75	42.8333
RPP25	32	12	44	124	36	20	48	62	26	12	88	51	7	99	22	34	38	16	42.8333
TFB2M	18	4	19	34	26	18	16	16	47	29	55	74	51	76	49	119	63	64	43.2222
ZC3H3	46	17	30	89	44	14	54	41	36	33	30	69	9	55	53	38	55	65	43.2222
ZC3HC1	23	18	17	101	53	20	26	28	44	25	33	42	47	97	45	48	70	48	43.6111
MRPL11	58	19	37	86	44	21	41	22	51	32	44	51	34	61	25	55	70	35	43.6667
RUVBL1	20	7	8	87	31	19	32	17	73	40	54	45	64	82	28	66	85	33	43.9444
METTL1	17	25	40	204	82	27	49	34	36	7	44	23	38	25	31	44	35	31	44
TDRD9	21	8	10	77	10	11	19	30	43	85	63	21	65	94	52	71	62	56	44.3333
MRPL12	30	34	21	197	92	20	74	69	29	15	22	30	27	39	20	34	31	18	44.5556
CCDC86	27	24	31	120	49	10	52	49	33	27	56	54	26	44	70	58	34	42	44.7778
MTRF1	12	16	26	71	23	17	25	34	54	67	43	60	35	89	29	74	78	60	45.1667
NSUN5	51	51	25	132	68	22	56	47	31	20	39	37	19	64	30	46	47	28	45.1667
INTS9	27	11	35	61	9	18	26	26	65	43	54	69	41	89	75	42	70	55	45.3333
MRPL4	55	24	38	171	81	31	90	53	20	18	28	23	16	40	22	28	59	29	45.8889
PABPC5	11	14	21	18	39	15	26	23	61	38	76	108	41	106	68	40	50	72	45.9444
YARS2	17	8	22	43	30	12	26	25	64	30	90	71	61	88	47	78	83	32	45.9444
ENOX1	19	33	19	34	75	22	73	68	75	26	69	39	30	11	13	85	121	16	46
MRPL13	46	17	41	98	85	57	44	16	41	33	29	34	40	52	18	75	61	43	46.1111
ENDOV	29	15	44	115	49	22	29	37	50	14	47	85	36	79	19	55	48	62	46.3889
SNRPE	48	11	40	67	43	25	52	16	50	32	31	20	46	82	44	80	67	85	46.6111
EIF5A2	30	9	14	58	46	40	33	21	47	43	45	54	67	105	21	91	72	53	47.1667
ADAT2	39	10	10	96	66	46	27	19	65	38	44	79	44	53	25	72	94	44	48.3889
BUD13	3	7	29	34	7	7	14	17	46	51	52	88	52	154	66	59	84	105	48.6111
LSM6	79	16	29	125	85	64	105	52	41	17	24	31	33	39	19	46	48	28	48.9444
DNAJC17	20	22	30	66	26	2	57	66	55	40	53	63	19	137	47	66	80	47	49.7778
PEG10	5	21	15	30	162	83	51	30	34	4	61	95	30	47	70	64	54	56	50.6667
STRBP	13	6	15	86	53	29	38	25	82	32	50	54	61	133	38	54	110	48	51.5
PHF5A	38	21	34	111	94	45	68	16	48	24	38	36	46	79	35	89	69	37	51.5556
RNMTL1	26	15	21	59	31	14	26	33	84	45	96	63	45	77	75	74	79	70	51.8333
GTPBP3	58	21	52	171	107	110	58	84	22	15	15	34	15	46	21	32	57	19	52.0556
IPO13	18	27	6	203	69	40	74	35	61	20	46	24	43	72	19	66	89	33	52.5
WDR12	29	11	39	78	26	13	33	15	71	55	75	59	52	86	35	66	109	94	52.5556
QTRT1	50	28	22	115	32	12	47	59	71	53	51	51	53	63	51	55	76	62	52.8333
MTG1	31	23	27	99	33	16	60	71	54	36	61	69	38	116	38	57	70	62	53.3889
PPIH	78	23	41	151	108	43	83	34	34	34	50	31	25	61	27	58	46	34	53.3889
ALKBH1	13	10	29	36	27	3	15	29	54	24	83	85	39	156	109	75	90	86	53.5
ZC3H12B	40	19	38	76	42	51	48	54	56	36	61	59	45	69	36	80	89	66	53.6111
ZNF579	99	21	51	139	121	64	73	86	28	14	31	32	18	51	26	33	58	30	54.1667
GSPT2	41	11	25	81	48	18	43	58	58	45	77	54	72	100	42	90	89	28	54.4444
NOL12	35	28	24	192	77	64	77	71	23	24	48	46	23	64	31	33	68	52	54.4444
MRPL50	45	7	29	69	45	22	23	16	92	45	87	52	49	82	59	102	117	43	54.6667
MRPL54	99	21	62	112	71	25	66	53	43	45	48	55	37	48	46	41	59	56	54.8333
NUDT16L1	53	26	36	181	94	6	84	57	49	19	37	38	38	87	21	70	56	36	54.8889
TBL3	35	21	28	162	74	12	70	68	50	29	45	63	38	92	29	65	61	62	55.7778
PABPC3	38	11	25	48	21	10	34	25	53	60	87	115	49	130	99	64	51	87	55.9444
PABPN1	68	33	30	183	45	6	104	115	35	25	37	30	25	45	87	56	50	34	56
WDR83	41	29	66	104	66	39	73	50	40	16	36	69	20	102	52	61	58	88	56.1111
NANOS1	117	18	37	96	88	88	52	22	51	26	52	45	75	52	61	58	45	31	56.3333
DHX35	25	18	9	102	54	71	39	22	54	32	61	57	62	140	41	86	94	63	57.2222
REXO1	38	28	29	100	25	3	66	69	54	33	47	68	54	143	60	69	68	76	57.2222
TARBP1	20	31	6	165	70	52	39	32	106	32	70	29	76	18	17	117	132	21	57.3889
MRPL15	47	16	39	116	66	51	28	14	45	24	37	82	77	80	35	102	104	79	57.8889
FAM98C	66	49	59	177	148	41	93	114	13	13	29	33	13	32	32	41	51	44	58.2222
MRPL1	25	19	34	111	65	31	50	41	60	52	62	63	48	76	51	114	70	79	58.3889
MRPL28	65	28	31	224	90	12	86	60	48	26	55	41	30	76	32	57	51	43	58.6111
POP4	60	20	56	154	86	55	51	42	43	19	45	58	46	63	49	86	57	65	58.6111
ZNF473	25	15	50	107	30	7	14	39	64	79	158	88	54	91	94	41	36	69	58.9444
WIBG	51	28	40	122	75	9	79	40	61	30	58	59	40	98	34	89	87	69	59.3889
TSR3	42	25	50	148	55	12	93	85	57	27	54	57	43	58	30	111	61	63	59.5
CDK5RAP1	31	18	19	94	24	27	49	34	69	51	57	94	73	111	52	121	82	68	59.6667
EXOG	57	19	7	110	48	42	25	42	71	46	60	60	49	117	46	106	101	68	59.6667
BRCA1	49	8	40	36	22	21	20	29	71	50	98	89	34	128	80	48	104	148	59.7222
DDX39A	36	34	32	183	102	31	99	36	35	48	61	36	46	113	55	45	73	31	60.8889
TDRD7	10	11	11	42	16	16	54	32	67	63	88	53	41	256	41	95	141	61	61
MRPL48	30	29	87	123	115	74	57	65	48	23	27	76	23	64	52	67	71	68	61.0556
TSEN15	5	11	5	96	51	18	41	23	128	23	67	37	104	155	17	143	153	33	61.6667
IFIH1	9	11	17	52	35	30	31	23	74	70	77	72	29	173	88	81	119	120	61.7222
MRPL46	50	11	69	147	81	64	67	55	26	24	38	93	50	88	49	71	85	58	62.5556
TXNL4B	67	34	108	122	74	23	39	54	72	34	64	73	33	79	113	47	34	59	62.7222
ERI2	42	40	68	199	89	41	53	58	54	40	82	64	74	45	12	38	71	60	62.7778
INTS5	42	24	31	71	57	26	45	52	54	45	75	77	47	150	69	81	95	89	62.7778
TRUB2	42	32	51	118	64	19	63	59	64	52	69	74	46	98	45	70	109	61	63.1111
INTS7	5	16	9	79	51	24	35	12	92	56	85	88	60	170	45	84	94	134	63.2778
TLR3	19	13	10	53	61	21	28	60	120	71	68	84	79	52	39	142	155	67	63.4444
QTRTD1	25	12	15	72	23	7	36	49	120	47	76	79	93	149	53	111	108	69	63.5556
MSL3	38	25	12	144	56	31	52	49	90	60	73	77	58	98	60	78	96	48	63.6111
TRMT10A	44	24	76	111	51	27	42	49	93	44	59	86	69	61	39	94	93	93	64.1667
MRPS18A	59	25	34	127	69	21	66	67	64	51	60	69	31	109	69	88	80	67	64.2222
UTP11L	65	11	19	117	58	28	58	24	80	50	79	76	95	99	62	104	96	36	64.2778
MAGOH	90	28	24	123	73	45	95	22	42	33	56	39	70	61	76	130	83	68	64.3333
DDX60L	5	7	10	45	33	27	25	17	103	92	81	94	59	145	22	120	155	119	64.3889
DHX33	26	23	26	106	52	40	43	37	89	53	52	65	71	126	68	102	113	68	64.4444
FRG1B	84	9	8	98	97	31	72	47	80	50	42	62	41	38	60	87	131	126	64.6111
SNRPF	59	29	56	283	162	101	74	55	36	27	41	32	24	39	17	53	25	50	64.6111
GRWD1	38	33	24	133	74	7	54	62	78	51	81	70	73	87	101	61	82	55	64.6667
POLR2D	31	16	41	67	19	11	44	35	67	51	54	95	78	178	76	123	90	90	64.7778
RNASEH1	38	19	35	68	27	13	66	23	53	34	91	118	84	128	79	88	102	101	64.8333
IFIT1	0	27	24	134	103	45	51	41	85	21	80	47	26	140	45	123	128	48	64.8889
PIN4	50	30	49	294	145	76	65	52	31	23	40	34	32	45	26	64	70	44	65
TRMT12	22	28	11	110	64	12	62	24	96	44	121	43	72	141	83	144	66	29	65.1111
RRP1	49	39	54	166	109	16	82	73	65	38	59	39	38	96	60	59	58	75	65.2778
DGCR14	59	35	59	195	104	30	118	63	61	18	62	42	49	73	63	52	52	46	65.6111
SMG8	27	24	34	85	40	22	38	21	71	44	102	116	97	108	87	99	112	58	65.8333
MTHFSD	67	22	77	138	74	60	51	61	70	31	35	96	35	103	54	52	69	91	65.8889
RPUSD3	76	50	62	268	118	88	114	52	42	24	40	37	24	54	23	30	34	50	65.8889
EEFSEC	77	63	37	208	129	31	104	88	49	34	65	29	21	79	19	44	68	43	66
RPL36A	61	5	6	144	40	39	43	23	75	109	71	54	54	61	125	150	46	82	66
MRTO4	35	29	32	179	66	37	48	27	54	58	71	71	48	97	63	90	85	100	66.1111
MTRF1L	52	9	27	138	97	78	83	46	67	45	80	69	62	73	72	72	71	54	66.3889
RPL7L1	27	15	23	70	34	4	38	43	93	61	79	97	77	84	105	126	109	114	66.6111
DDX49	66	31	35	171	68	35	58	57	45	36	60	66	52	88	94	88	92	61	66.8333
SF3B4	65	28	38	167	64	5	160	111	44	21	40	55	57	95	44	90	80	39	66.8333
ICT1	84	30	50	221	173	77	85	31	33	23	41	29	28	78	38	83	60	46	67.2222
ENOX2	31	27	31	123	109	50	78	78	78	73	55	58	58	111	33	66	100	53	67.3333
MRPL35	30	17	34	149	63	22	39	46	80	31	60	59	69	121	71	136	114	73	67.4444
FASTKD1	7	18	40	87	70	16	47	28	96	70	97	68	64	117	46	120	112	114	67.6111
ISG20L2	25	25	62	114	45	9	79	40	73	44	73	91	72	116	95	80	88	91	67.8889
SNRPC	79	42	61	186	108	47	87	77	66	43	50	42	50	53	37	75	65	55	67.9444
TRMT2B	24	18	23	38	17	27	36	33	70	73	84	113	64	209	84	65	98	148	68
TSFM	56	22	65	108	96	77	79	59	67	41	61	64	68	103	46	96	74	44	68.1111
GEMIN8	48	43	131	135	75	38	77	92	39	39	55	86	36	66	47	39	74	107	68.1667
UTP14A	49	20	40	119	77	19	74	51	62	64	58	79	58	167	64	65	71	95	68.4444
METTL2B	19	32	29	95	38	5	57	83	79	63	60	106	62	54	168	116	74	102	69
DHX34	27	39	58	85	35	23	47	45	57	68	65	90	51	175	112	51	78	146	69.5556
NOP10	74	35	76	198	167	114	74	48	46	37	43	19	37	56	39	91	82	22	69.8889
MRPL52	97	48	42	391	146	79	121	61	25	19	50	15	16	36	22	26	30	44	70.4444
TRMT61A	71	66	50	163	66	19	101	134	48	47	47	56	34	121	47	58	64	80	70.6667
CACTIN	88	28	53	116	45	17	73	78	51	33	68	68	45	184	52	92	86	101	71
DHX37	71	28	37	142	51	7	92	103	55	71	68	72	61	107	76	67	77	94	71.0556
NKRF	37	17	92	89	44	30	39	25	89	34	66	91	69	130	139	82	84	122	71.0556
MRPS28	50	20	62	106	146	37	43	30	87	42	105	60	55	93	45	105	131	69	71.4444
LENG9	148	28	47	165	87	105	79	107	50	45	43	53	22	87	93	45	40	43	71.5
RBM48	53	16	50	111	68	58	45	49	77	52	86	83	78	121	84	109	86	63	71.6111
RBM4B	38	17	38	93	42	20	63	35	49	42	78	109	58	174	101	107	115	121	72.2222
MRPS33	58	12	59	101	58	15	59	46	108	68	91	87	53	67	75	133	114	99	72.3889
PWP2	62	19	41	107	58	44	44	58	72	49	86	89	57	154	109	75	83	98	72.5
MRPL47	40	20	16	116	81	33	36	30	86	50	95	56	115	121	85	153	106	67	72.5556
RRP8	32	22	32	81	54	28	51	54	88	51	100	92	91	134	115	131	80	72	72.6667
TFB1M	59	24	69	83	57	38	30	29	68	55	121	45	86	222	93	81	83	70	72.9444
FARS2	37	28	36	109	97	32	51	38	96	83	99	93	64	114	57	87	98	95	73
RBPMS2	255	47	81	247	158	67	117	62	17	22	31	21	22	60	44	16	19	31	73.1667
MRPL18	21	18	23	53	54	21	34	52	101	77	133	94	79	89	105	154	109	102	73.2778
ERAL1	73	31	52	177	91	65	84	33	48	42	87	82	53	104	66	62	86	91	73.7222
RPL7	98	28	127	151	179	12	123	78	42	33	72	43	39	60	70	101	31	42	73.8333
SNRNP35	82	32	44	195	166	96	112	86	29	23	36	43	30	129	41	57	87	52	74.4444
INTS12	85	28	41	157	112	64	76	65	49	26	59	62	67	131	68	102	94	68	75.2222
ADAT1	15	21	8	108	49	10	57	35	130	84	108	98	103	199	32	100	140	59	75.3333
MRPL16	127	35	46	231	167	120	113	53	41	26	43	42	43	51	42	70	67	42	75.5
ZGPAT	69	48	38	216	109	46	105	100	44	31	60	65	33	125	31	64	94	81	75.5
MRPL44	54	26	74	74	82	62	37	25	70	53	105	82	81	99	105	124	138	69	75.5556
LSM7	87	43	57	394	241	79	119	61	35	8	36	31	16	30	10	55	25	34	75.6111
ZC3HAV1L	31	29	33	77	40	2	48	59	109	53	133	115	89	154	58	111	145	75	75.6111
QRSL1	18	20	21	84	66	24	34	48	93	42	154	85	104	158	51	140	139	82	75.7222
EXOSC6	52	20	20	100	90	23	72	47	88	38	95	88	77	134	84	118	112	108	75.8889
MRPS7	74	21	42	162	95	37	90	77	69	64	72	65	67	108	64	89	86	86	76
ZNF598	76	32	24	227	154	140	122	84	31	26	34	41	52	90	44	74	91	35	76.5
MRPL23	101	53	53	266	148	27	97	89	55	40	29	62	33	78	45	76	65	62	76.6111
EXOSC9	44	20	47	112	77	34	52	41	79	50	76	98	85	155	87	132	92	102	76.8333
MRPL27	96	31	126	216	163	58	116	80	23	27	36	40	36	81	60	50	66	80	76.9444
NOM1	18	28	17	163	57	37	111	61	60	47	83	79	93	157	47	83	132	113	77
DDX19B	58	26	78	78	72	21	46	65	58	55	86	123	70	127	103	122	75	125	77.1111
CCRN4L	12	9	4	14	11	5	16	22	127	90	367	60	206	69	212	58	30	77	77.1667
TRPT1	186	29	81	185	145	100	82	55	28	29	30	60	35	116	68	66	47	56	77.6667
HELZ2	54	8	11	99	42	22	60	69	104	90	149	104	80	110	119	48	91	139	77.7222
NUTF2	91	27	52	178	128	121	97	33	68	76	73	36	51	70	74	100	71	54	77.7778
PARP12	67	33	20	171	88	88	122	79	69	39	62	58	40	175	64	74	78	78	78.0556
FASTKD5	41	8	17	134	58	51	53	32	78	80	159	57	113	146	100	130	101	55	78.5
EIF4E	51	25	25	189	85	75	46	38	81	63	125	56	133	64	72	147	87	68	79.4444
PCBP4	114	48	22	238	149	36	102	104	75	35	72	50	30	59	68	67	109	53	79.5
SNRPG	160	54	142	316	257	119	135	73	22	11	19	16	7	27	18	24	17	22	79.9444
NUPL2	55	29	38	196	97	65	107	64	57	43	69	59	77	98	46	144	136	70	80.5556
TSEN2	27	17	23	66	22	27	37	37	117	112	94	136	85	210	60	136	125	121	80.6667
IFIT3	29	29	32	122	58	23	78	68	68	67	113	115	55	181	54	98	179	84	80.7222
MRPS15	88	36	39	282	114	53	107	39	52	59	68	38	54	108	67	82	85	82	80.7222
DNAAF2	25	17	17	84	125	39	34	23	104	39	202	87	83	189	79	133	123	51	80.7778
PRR3	69	35	72	120	60	10	76	71	89	57	68	148	57	138	78	123	85	104	81.1111
VARS2	69	25	30	139	86	87	96	92	69	57	73	106	76	118	71	68	82	116	81.1111
TSEN34	53	19	92	92	60	16	58	61	77	58	92	104	65	115	138	150	110	101	81.1667
FTSJ2	41	33	48	212	152	86	102	93	55	21	46	94	52	124	39	111	93	64	81.4444
HNRNPA1L2	65	23	48	138	72	25	103	86	64	58	76	51	74	156	67	127	141	94	81.5556
GPATCH4	56	35	18	252	143	76	154	101	58	52	55	72	50	99	64	55	81	59	82.2222
MRPS10	79	14	22	134	101	53	41	53	86	50	78	113	85	132	68	147	124	109	82.7222
TDRD6	18	6	33	103	17	26	28	51	146	51	80	128	62	228	85	176	94	166	83.2222
SUGP1	92	50	91	251	137	68	166	131	45	37	38	57	25	92	44	75	60	45	83.5556
ABT1	81	22	40	128	47	37	37	47	86	75	81	81	80	166	117	180	114	102	84.5
PRPF40B	63	51	44	171	85	17	135	166	52	40	50	75	51	172	71	61	113	104	84.5
SNRNP40	57	20	18	98	77	25	54	27	108	56	85	97	109	171	85	186	161	93	84.8333
ALKBH8	31	37	37	110	67	16	63	60	114	51	104	102	64	186	84	132	185	88	85.0556
TRMT1	75	68	66	225	146	25	104	92	57	69	95	79	39	90	90	65	65	86	85.3333
ZNF346	53	24	23	79	52	41	60	60	88	53	112	109	89	190	128	137	121	117	85.3333
LCMT2	23	38	29	215	76	29	64	53	112	60	86	81	86	175	111	138	94	72	85.6667
MRPS23	68	21	28	216	128	113	84	42	62	58	64	73	64	97	57	155	114	101	85.8333
MRPL45	64	21	72	77	44	24	45	50	76	72	121	153	81	168	138	127	119	98	86.1111
MRPS2	156	61	173	220	144	33	124	121	25	24	35	51	24	74	98	83	43	65	86.3333
PAIP1	53	22	56	128	80	33	66	53	112	42	109	70	70	156	94	167	131	113	86.3889
IMP4	94	33	67	189	94	52	100	52	95	49	82	82	80	126	103	105	97	71	87.2778
DBR1	35	16	48	101	95	33	57	64	98	59	86	111	103	167	115	144	129	111	87.3333
ISG20	174	35	160	165	81	55	132	111	34	27	59	74	24	122	120	61	48	93	87.5
BARD1	27	8	18	46	19	12	30	28	59	49	146	90	134	233	154	131	119	275	87.6667
GPATCH1	49	57	96	216	82	25	66	90	72	49	59	109	51	149	84	108	121	97	87.7778
RANBP17	12	6	4	87	24	16	28	16	139	95	108	100	153	129	107	207	174	175	87.7778
TOE1	63	31	51	144	73	13	69	74	89	68	84	137	85	155	165	115	87	78	87.8333
RAVER1	80	66	64	211	87	11	88	98	81	48	107	88	59	119	89	75	134	77	87.8889
ZCCHC9	49	31	65	113	65	36	36	51	98	41	129	128	85	154	82	176	149	99	88.1667
RPL18A	116	44	123	279	117	2	88	95	55	59	59	65	36	103	89	95	46	118	88.2778
NOP9	33	10	31	58	13	4	30	55	102	83	112	181	55	211	130	156	165	164	88.5
DCP1B	86	67	174	222	125	26	162	171	63	43	32	71	22	63	56	64	67	81	88.6111
SNUPN	41	32	73	126	152	66	56	87	83	79	100	119	50	111	76	91	151	113	89.2222
CNOT11	46	24	39	173	47	23	42	44	84	88	75	111	128	188	103	148	126	120	89.3889
RBPMS	173	21	70	273	64	54	123	76	51	82	52	60	51	83	92	76	78	130	89.3889
RPF2	88	28	91	111	101	60	69	67	90	49	83	107	74	79	130	112	139	133	89.5
IPO11	19	2	22	36	14	7	29	34	138	96	133	181	134	183	118	183	154	134	89.8333
DDX20	30	27	37	227	73	30	53	32	62	74	91	92	113	265	99	116	109	98	90.4444
TRDMT1	10	13	38	98	57	12	37	36	77	139	93	92	159	161	58	242	188	118	90.4444
LSM2	127	41	83	376	213	67	161	57	58	35	42	49	34	86	41	58	44	58	90.5556
PTRH2	107	42	126	219	174	42	117	85	36	18	55	73	55	89	90	125	77	101	90.6111
EIF1AY	130	2	0	183	149	76	115	72	103	50	0	0	71	0	180	182	126	194	90.7222
PNPT1	29	6	18	98	48	46	37	9	129	99	111	112	108	173	86	189	163	186	91.5
PUS10	17	11	56	27	12	11	9	25	139	95	169	124	79	146	248	117	149	224	92.1111
PIWIL2	21	16	46	29	17	17	28	51	114	84	50	218	63	126	140	230	124	287	92.2778
UTP15	39	19	22	128	83	21	88	22	111	62	105	131	163	137	115	185	133	103	92.6111
C11orf68	48	62	105	184	132	54	126	109	78	31	100	98	48	147	105	75	79	87	92.6667
ISY1	95	41	59	240	124	68	88	48	78	55	92	96	62	132	94	100	84	114	92.7778
BZW2	65	11	74	76	52	14	47	54	77	73	137	142	103	196	176	99	94	181	92.8333
C12orf65	79	26	114	173	75	18	67	43	68	34	73	122	75	240	134	114	107	109	92.8333
NARS2	22	12	77	77	45	24	22	20	114	94	141	159	104	190	121	133	128	188	92.8333
WARS2	75	23	70	108	82	30	46	43	90	83	121	117	97	142	136	139	125	144	92.8333
MBNL3	34	20	15	104	51	38	37	30	151	130	80	125	124	178	48	213	188	124	93.8889
RBMX2	108	34	98	155	128	52	104	80	79	58	78	102	64	99	130	119	104	100	94
AUH	79	40	79	115	72	34	77	152	80	92	71	116	54	157	133	88	130	129	94.3333
NOC2L	22	28	34	78	31	18	77	114	120	79	107	146	65	214	108	135	149	173	94.3333
DDX60	3	9	4	42	21	24	15	10	112	167	127	207	78	160	83	170	281	192	94.7222
LSM10	133	65	75	347	268	128	163	96	60	24	36	23	31	71	45	59	40	41	94.7222
EIF4E2	166	42	156	322	120	63	100	87	50	55	36	91	80	80	47	92	64	59	95
CMSS1	84	49	74	249	146	51	94	79	79	78	115	63	69	90	102	100	104	97	95.7222
EXOSC1	75	26	72	234	154	156	141	52	59	40	101	86	71	114	88	102	74	78	95.7222
GLE1	41	23	53	209	48	31	92	90	81	77	93	100	65	184	75	207	145	114	96
KIN	60	26	59	189	72	29	56	44	85	54	71	128	96	204	105	151	174	129	96.2222
RNASEL	12	22	32	72	42	32	48	35	148	79	138	149	84	200	93	102	260	186	96.3333
RPS27	142	33	204	129	144	9	87	126	60	47	74	109	50	86	160	99	72	103	96.3333
REXO4	50	35	71	165	88	52	80	66	75	84	107	142	44	214	99	110	98	158	96.5556
ANGEL1	130	30	72	130	39	45	77	128	103	85	113	93	80	197	141	86	134	59	96.7778
EIF1AD	64	8	58	150	48	16	70	54	72	84	97	138	119	180	162	176	116	136	97.1111
TRUB1	17	29	41	112	56	37	48	51	140	67	155	100	138	164	42	238	209	106	97.2222
ERI1	9	17	27	159	66	52	56	17	182	99	126	138	114	158	138	104	126	168	97.5556
EARS2	34	28	38	123	66	28	40	56	171	56	171	117	89	170	117	142	159	161	98.1111
PNO1	46	40	55	243	100	32	113	105	92	67	133	64	108	172	94	135	78	90	98.1667
STAU2	38	50	65	177	81	33	78	73	132	62	111	87	103	128	66	180	163	141	98.2222
THUMPD2	52	42	66	129	109	58	56	43	71	62	70	103	86	273	118	126	121	189	98.5556
EED	95	18	77	117	64	51	57	33	114	91	145	110	108	122	215	107	132	120	98.6667
MAGOHB	70	44	67	184	129	62	69	54	88	49	71	151	96	134	87	172	123	128	98.7778
NAF1	103	17	69	75	42	14	72	93	97	97	162	133	110	168	168	129	120	113	99
MTFMT	82	42	81	242	160	145	56	53	84	62	63	95	76	175	65	121	100	83	99.1667
SMG9	94	68	86	212	178	81	153	111	49	63	77	83	39	135	95	63	84	116	99.2778
MAK16	108	19	74	203	99	46	77	71	93	79	91	120	107	133	93	132	95	149	99.3889
GPKOW	101	41	37	180	116	43	89	71	77	45	120	78	95	155	143	171	125	105	99.5556
MRPL10	127	43	144	206	92	47	134	87	51	70	90	143	46	142	91	98	65	119	99.7222
CPSF3	108	28	64	297	139	54	67	61	99	76	86	112	74	142	55	139	118	77	99.7778

## Sheet: 100<x<=1000
Supplemental Table 4. RNA-seq counts for RBPs in healthy cartilage (n=18) from Fisch et al. (2018).
RBPs	Normal_Cart_10_8	Normal_Cart_2_2	Normal_Cart_3_3	Normal_Cart_4_4	Normal_Cart_5_5	Normal_Cart_6_6	Normal_Cart_7_3	Normal_Cart_9_7	normal_01	normal_02	normal_03	normal_04	normal_05	normal_06	normal_07	normal_08	normal_09	normal_10	Average		54.0984	%
AARS2	62	35	50	151	85	59	77	62	82	81	83	171	73	214	121	113	129	158	100.333
NOVA1	96	42	55	256	107	111	116	143	52	53	51	69	34	236	39	106	89	151	100.333
PABPC1L	208	84	155	204	163	87	183	110	36	50	38	68	29	144	76	38	61	94	101.556
NOA1	82	34	64	120	65	31	115	84	78	107	108	142	83	214	77	153	145	130	101.778
MRPS9	94	33	98	230	138	102	97	79	81	45	57	104	75	157	65	146	128	106	101.944
TYW5	64	31	64	146	76	55	74	56	95	54	94	122	108	229	111	162	153	148	102.333
TRMT6	68	26	25	189	87	35	76	82	115	52	146	107	170	173	144	162	79	107	102.389
RAVER2	47	27	15	124	73	41	56	63	163	73	104	87	115	181	102	209	263	104	102.611
POP5	111	44	21	425	172	198	183	87	54	45	100	49	46	78	18	81	97	40	102.722
EBNA1BP2	113	33	46	234	176	83	104	62	109	90	77	85	69	131	91	155	109	91	103.222
MRPL9	55	84	73	280	106	17	91	108	99	51	87	102	59	157	99	144	129	117	103.222
RRNAD1	104	51	148	220	144	42	113	114	68	66	83	117	55	166	83	86	97	104	103.389
IPO4	58	36	68	242	122	22	97	81	106	71	130	148	102	129	148	102	82	124	103.778
MRPL41	249	49	114	387	231	105	210	115	27	21	35	53	22	72	42	49	45	46	104
EXOSC3	49	26	34	114	75	27	49	41	116	93	125	151	113	209	124	165	190	173	104.111
MRPS31	51	21	64	131	101	96	39	42	91	49	98	144	102	182	128	203	160	174	104.222
C1QBP	66	26	67	241	195	23	63	60	104	83	116	91	105	130	96	185	150	78	104.389
RIOK1	72	35	32	195	115	56	87	36	139	65	157	92	115	141	98	154	159	137	104.722
POLRMT	158	78	80	307	142	79	178	102	56	54	100	98	57	131	48	93	94	34	104.944
FRG1	127	32	45	183	133	65	133	76	112	59	69	106	80	138	93	141	139	159	105
RPL17	114	25	85	177	147	149	80	51	73	77	76	68	66	167	156	118	116	146	105.056
DIMT1	53	25	76	219	87	23	79	48	115	74	119	107	126	137	103	179	219	119	106
RAE1	92	41	76	167	107	60	107	95	91	58	137	131	85	119	177	125	126	117	106.167
SUPV3L1	66	34	74	136	72	35	48	59	110	79	120	111	107	161	192	182	162	166	106.333
TARS2	81	84	87	230	143	50	126	102	99	56	98	100	82	123	102	125	120	130	107.667
ZC3H12A	130	20	17	57	119	37	49	37	127	242	154	41	101	69	502	85	53	114	108.556
MRRF	149	49	108	229	139	136	84	33	85	73	84	122	61	148	119	100	85	151	108.611
SRFBP1	35	8	17	54	43	10	55	60	146	111	144	166	125	239	161	202	191	189	108.667
DDX31	83	57	82	175	57	79	111	43	112	62	114	97	109	261	119	153	107	138	108.833
MRPS26	123	68	88	427	206	66	149	86	70	46	84	95	53	111	54	83	88	69	109.222
EFTUD1	14	11	56	61	37	37	37	36	173	141	173	122	145	248	253	186	108	141	109.944
DIS3L2	78	55	37	152	77	49	107	84	123	140	125	127	96	216	66	124	203	129	110.444
CLASRP	123	78	89	319	104	22	163	181	61	50	59	81	55	195	83	79	123	127	110.667
MRPL2	155	59	140	333	135	56	92	105	47	55	68	88	59	129	134	104	128	125	111.778
SLIRP	203	61	94	359	205	210	174	109	65	49	52	34	46	50	63	104	74	60	111.778
RNASET2	78	62	74	365	229	173	119	104	89	40	94	81	91	53	48	103	136	74	111.833
LSM4	142	56	28	507	167	106	144	123	77	53	82	70	42	110	55	113	81	59	111.944
CSTF1	86	46	58	182	90	70	132	90	98	58	108	171	89	161	106	175	175	122	112.056
ZRSR2	140	85	171	268	157	52	215	243	52	29	98	80	36	150	63	61	64	55	112.167
EIF2B3	60	60	41	263	183	65	124	66	108	68	164	90	71	189	91	123	165	97	112.667
LSM1	78	75	86	485	276	150	146	54	80	30	78	49	54	95	49	95	89	62	112.833
RPP30	53	29	102	145	102	41	88	73	99	87	90	164	98	173	125	188	163	213	112.944
ZCCHC3	46	34	44	153	104	76	66	41	109	46	168	131	147	177	199	166	170	162	113.278
METTL5	111	54	110	273	193	73	134	79	75	61	93	60	68	115	93	169	118	163	113.444
RPS28	221	103	165	338	191	17	142	94	72	77	185	76	7	9	7	129	80	129	113.444
TTF2	79	29	46	98	39	54	66	62	105	118	134	169	134	252	144	195	122	198	113.556
HINT3	42	36	53	126	178	110	113	99	152	46	154	107	109	140	83	204	184	128	114.667
KIAA0391	59	24	53	125	86	47	75	50	202	90	198	139	134	151	102	224	208	108	115.278
MRPL24	128	77	141	436	231	77	198	113	56	76	70	62	45	72	56	61	66	114	115.5
SMAD1	113	77	69	203	125	17	141	152	106	99	96	80	116	139	100	119	256	72	115.556
CNOT10	45	28	43	121	74	39	58	32	159	114	132	122	157	222	138	196	225	176	115.611
TXNL4A	134	56	73	500	200	158	141	78	93	42	94	46	84	66	59	98	107	55	115.778
LUC7L2	81	15	47	88	37	12	89	61	164	133	173	145	166	145	174	239	188	128	115.833
WDR3	22	6	22	69	39	21	44	58	185	136	182	212	155	189	133	190	226	200	116.056
CDK9	91	24	94	101	35	7	79	88	121	77	111	168	105	293	196	150	175	179	116.333
POLR2I	211	54	233	467	214	92	187	158	40	30	47	50	33	66	40	73	40	59	116.333
UNKL	86	49	77	147	72	24	111	148	82	77	83	148	58	375	114	119	188	136	116.333
EIF2B2	108	39	72	185	110	49	112	85	121	55	131	133	95	192	172	185	97	158	116.611
ZC3H12C	31	8	38	42	29	33	38	19	128	100	70	174	139	300	193	183	252	322	116.611
RPL41	291	75	219	235	315	97	154	167	37	40	31	72	30	81	63	82	51	67	117.056
VARS	146	61	32	315	151	67	170	101	120	71	125	122	85	159	75	74	147	96	117.611
FARSA	76	83	159	345	131	16	151	169	72	54	122	98	60	135	119	108	118	110	118.111
TRNT1	35	39	64	130	49	23	95	49	169	88	153	146	157	280	126	166	180	189	118.778
POLR2J	162	64	119	563	344	143	216	140	42	26	35	50	31	37	20	68	41	50	119.5
ZC3H8	97	51	54	186	127	34	96	142	164	57	139	93	154	167	87	260	151	95	119.667
ZMAT3	41	17	32	223	59	54	47	61	181	149	182	124	171	181	121	210	177	127	119.833
POLR2F	224	62	127	442	281	168	165	77	70	47	42	65	46	71	50	92	74	58	120.056
SRSF9	67	38	126	185	97	11	89	145	105	103	138	138	111	113	197	202	154	142	120.056
TRIT1	52	28	83	190	86	72	92	53	143	95	134	125	96	219	184	165	158	187	120.111
PDCD7	52	20	46	79	33	14	39	91	152	105	121	205	147	278	155	199	205	233	120.778
RPUSD4	152	38	110	277	126	83	68	44	90	94	92	176	74	256	124	118	93	160	120.833
MRPS22	114	41	114	226	152	74	78	42	112	86	137	104	109	150	150	208	123	160	121.111
NOP2	42	49	13	312	171	51	101	74	178	53	229	72	166	194	175	109	96	96	121.167
UPF3A	139	64	70	381	213	59	237	223	77	43	49	61	65	146	51	124	94	85	121.167
RPL22L1	135	55	145	161	253	62	73	39	100	138	136	126	91	175	167	136	95	97	121.333
MRPL39	48	213	285	462	130	12	64	69	70	66	89	79	69	87	77	161	103	103	121.5
URM1	187	60	100	330	162	73	184	111	58	89	71	112	59	124	86	132	126	126	121.667
FASTK	64	56	40	402	135	21	129	112	142	58	125	99	83	154	68	187	177	141	121.833
AAR2	130	46	71	288	120	47	157	84	103	62	155	131	133	180	101	164	146	96	123
MRPL53	253	77	165	378	292	223	187	114	34	64	52	53	39	58	32	59	50	92	123.444
REPIN1	85	67	127	194	126	191	109	130	96	49	111	108	67	157	156	156	171	125	123.611
PDE12	47	30	33	148	77	35	88	12	179	132	246	115	241	199	151	253	149	95	123.889
MRPS35	72	32	56	115	68	14	62	66	193	104	178	134	149	232	142	264	178	177	124.222
TRIM56	65	26	55	85	70	30	111	149	113	169	73	175	69	333	141	102	241	235	124.556
PSMA6	194	56	79	262	185	106	150	91	105	101	102	76	64	129	122	199	116	108	124.722
MRPL37	113	86	158	377	208	31	151	115	92	63	81	103	69	176	129	85	109	102	124.889
PIH1D1	69	50	86	147	87	20	105	100	102	69	170	145	80	225	264	197	150	188	125.222
RNF113A	156	64	160	229	181	75	129	163	71	79	140	104	68	150	165	151	90	90	125.833
ELAC2	155	53	59	307	158	126	159	107	108	77	100	103	78	223	73	145	155	81	125.944
SRA1	96	40	43	370	111	47	100	85	133	88	150	157	125	161	189	138	121	114	126
RRP36	91	57	42	349	158	34	146	100	123	56	100	100	130	195	99	241	162	95	126.556
U2AF1L4	326	77	192	379	283	181	243	175	26	32	43	56	19	53	63	38	34	64	126.889
LSM5	124	40	67	259	132	86	120	79	157	74	148	106	158	117	77	287	141	120	127.333
MRPS14	75	39	89	209	140	73	102	91	134	100	123	119	99	252	117	186	201	159	128.222
MRPS30	131	59	131	171	160	75	135	101	99	91	136	153	116	160	158	153	135	144	128.222
FTSJ1	183	44	105	328	187	152	142	72	88	70	117	107	53	145	153	122	134	120	129
DUS1L	232	62	47	539	201	77	223	172	77	58	71	82	78	92	44	106	99	65	129.167
RSRC1	47	46	35	181	67	24	127	153	155	135	152	98	118	236	88	269	240	154	129.167
EXOSC8	161	77	193	277	259	121	109	65	76	64	87	85	80	129	130	155	98	164	129.444
DHX32	64	24	74	75	47	8	40	61	146	178	153	168	187	217	273	209	172	236	129.556
MRPL34	178	78	158	306	295	248	266	165	61	41	74	47	41	74	55	102	99	48	129.778
GFM2	102	34	81	190	147	60	89	80	139	110	177	144	107	197	113	211	182	176	129.944
NOL11	57	16	59	161	115	55	80	42	141	78	160	151	156	236	136	247	284	172	130.333
PUS7	74	50	36	168	99	116	77	130	178	96	136	85	108	268	163	206	215	142	130.389
R3HCC1	68	81	97	168	114	17	165	103	118	84	186	183	215	162	160	177	108	141	130.389
TBRG4	117	51	85	233	147	39	116	72	127	106	154	151	99	221	156	195	161	117	130.389
SHQ1	44	28	86	177	138	85	61	44	145	108	133	189	142	230	176	205	167	192	130.556
TRMT13	42	51	119	186	160	103	85	47	113	92	142	175	91	316	99	135	202	198	130.889
USP39	65	34	79	228	104	58	101	70	153	99	96	183	103	285	160	199	181	179	132.056
DCAF13	69	42	72	371	223	119	84	38	172	104	180	91	173	111	104	184	128	120	132.5
PRPF18	88	25	71	176	111	46	129	133	130	130	174	168	160	194	104	218	181	151	132.722
PPIL3	172	62	134	249	100	117	112	130	103	106	126	124	98	125	131	186	163	155	132.944
MRPS34	60	62	137	518	305	82	291	215	69	38	107	60	39	94	54	113	81	70	133.056
MRPL33	160	48	129	285	191	134	104	82	123	94	170	80	91	160	123	192	137	94	133.167
EXOSC2	98	54	120	170	113	45	89	127	116	90	142	196	120	250	117	186	190	197	134.444
SNRPB	115	35	41	166	93	81	64	52	153	132	183	165	190	195	196	267	159	135	134.556
ALYREF	152	70	43	346	208	92	208	112	109	80	145	70	98	121	115	164	145	145	134.611
MRPS25	135	47	104	221	82	41	124	101	136	131	161	156	116	213	139	168	162	187	134.667
NOL6	60	46	49	295	76	33	138	86	192	91	144	182	126	262	132	131	248	138	134.944
POLR2E	172	60	113	358	209	113	143	85	102	86	83	131	80	126	130	145	130	169	135.278
RNASEH2B	67	30	58	195	103	62	85	53	142	132	159	122	140	219	129	240	293	217	135.889
WDR5	71	54	76	254	144	150	120	162	110	70	130	127	112	199	103	215	198	160	136.389
NHP2	206	80	129	468	256	139	230	119	65	63	103	66	49	92	80	100	121	90	136.444
TRNAU1AP	162	65	228	193	192	72	97	136	95	86	119	150	85	135	249	143	115	143	136.944
EXOSC7	183	51	165	238	149	109	88	107	112	83	173	110	77	158	194	160	185	129	137.278
ARHGEF28	99	48	63	194	151	55	81	63	104	146	96	149	192	253	110	199	309	161	137.389
TRMU	154	89	217	383	202	79	153	181	55	69	82	99	49	152	149	108	112	171	139.111
NOC3L	39	39	35	147	89	39	59	68	228	124	249	210	154	220	180	211	234	187	139.556
CDC40	112	50	102	197	94	55	106	137	130	101	158	136	105	278	134	211	247	161	139.667
PPRC1	60	36	43	309	100	43	127	80	139	65	331	132	269	265	190	94	120	112	139.722
TRMT10C	120	29	51	228	136	86	115	105	110	104	116	150	203	229	137	297	187	116	139.944
RPP14	47	29	43	161	83	39	78	52	167	66	158	155	184	304	167	332	236	220	140.056
LSM3	257	51	163	395	327	256	182	79	68	91	83	51	65	38	65	154	103	97	140.278
IGHMBP2	109	52	47	204	162	110	131	165	191	69	216	133	85	159	126	276	212	82	140.5
MRPL21	232	40	181	345	283	198	187	137	77	54	70	64	83	128	72	172	91	124	141
NSUN6	69	45	78	147	77	33	74	65	188	147	181	174	151	262	96	257	272	225	141.167
DRG2	192	68	123	371	187	126	199	126	100	58	107	180	77	158	100	119	120	133	141.333
TRIM25	22	34	52	139	52	33	99	125	190	137	220	211	130	203	242	152	209	296	141.444
DDX52	46	31	51	164	55	35	51	32	168	139	219	174	226	310	211	225	199	213	141.611
TFIP11	107	32	118	246	85	30	122	98	127	96	119	199	149	271	193	208	166	183	141.611
PUS7L	13	31	67	105	31	17	33	44	232	96	249	205	187	228	150	296	311	260	141.944
R3HDM1	115	68	58	367	131	42	222	216	139	94	112	109	125	227	79	170	165	117	142
SETD1A	165	83	113	341	161	41	334	279	60	50	86	102	50	251	109	102	127	106	142.222
OBFC1	110	49	80	305	168	103	129	154	125	98	121	140	104	204	152	181	175	171	142.722
POP7	87	148	217	439	382	135	153	192	91	15	98	61	52	82	117	136	94	74	142.944
PAPD5	108	47	77	288	132	77	202	163	175	52	154	118	182	220	100	171	198	112	143.111
SARNP	143	51	180	256	160	80	146	113	108	110	121	127	86	166	259	166	159	148	143.278
MRP63	180	60	139	385	225	131	178	167	113	80	100	83	87	135	88	184	137	128	144.444
RNGTT	29	17	24	101	50	30	46	58	218	143	189	171	282	294	140	304	270	234	144.444
CRYZ	41	23	65	117	56	43	40	57	170	146	297	153	144	183	238	336	213	280	144.556
MRPL40	202	76	172	473	316	118	170	167	89	74	64	93	71	113	64	124	117	103	144.778
C9orf114	155	93	116	314	138	78	233	187	87	47	81	131	76	346	75	115	174	170	145.333
APTX	136	48	125	240	149	64	122	132	157	109	143	222	107	212	139	173	158	183	145.5
RBM18	47	38	104	165	195	56	64	40	189	88	232	190	127	241	221	221	205	198	145.611
FCF1	164	42	124	182	110	54	108	96	162	93	186	173	131	174	189	194	222	218	145.667
DARS2	70	24	42	163	61	21	71	53	213	171	214	200	257	261	202	195	211	196	145.833
TYW1	106	68	85	204	116	74	121	74	194	86	172	189	147	271	164	167	219	181	146.556
TUT1	77	54	79	213	112	48	111	163	146	84	171	270	76	276	173	159	224	210	147
DDX10	67	39	56	191	88	43	130	96	207	122	222	153	178	315	145	183	226	196	147.611
DGCR8	85	57	60	352	93	31	132	93	182	102	158	193	139	300	126	172	185	200	147.778
POLR1E	125	32	93	117	96	67	57	59	124	147	155	322	129	282	220	143	164	331	147.944
DDX55	70	54	85	172	92	45	116	126	103	77	138	242	74	367	207	187	204	314	148.5
MRPL38	213	87	146	419	279	113	300	191	73	54	108	95	53	127	86	92	132	105	148.5
NGDN	94	40	96	195	132	87	108	46	134	79	216	153	141	274	204	281	198	204	149
CXorf23	65	19	51	244	78	26	70	106	183	121	123	205	117	344	169	290	204	287	150.111
ZC3H18	139	70	95	393	188	55	235	191	102	58	136	99	103	242	105	145	183	166	150.278
SNIP1	78	33	86	160	101	47	139	135	170	100	263	187	159	231	297	179	184	166	150.833
EDC3	116	95	138	395	140	34	167	178	99	73	127	177	98	194	164	201	173	160	151.611
THOC5	148	53	141	347	159	70	204	103	111	112	103	176	120	213	136	133	186	216	151.722
DDX51	141	58	115	393	192	127	208	129	107	96	114	177	77	219	146	137	112	185	151.833
EIF2B4	188	76	137	483	229	139	198	114	85	69	104	125	99	171	145	127	140	105	151.889
RPL39	42	13	27	81	34	8	25	23	189	246	182	201	159	290	182	396	233	403	151.889
MTPAP	101	49	56	167	92	61	103	105	158	99	184	246	222	227	169	255	246	205	152.5
TRMT10B	127	67	127	190	150	99	147	122	123	92	115	204	107	297	175	165	212	227	152.556
NXT1	163	47	87	253	148	63	92	65	167	59	310	101	178	186	320	230	140	138	152.611
DUSP11	79	27	78	181	107	28	55	49	182	133	160	208	203	273	256	288	245	198	152.778
MRPL42	58	26	61	156	145	63	82	74	192	157	231	171	230	218	150	278	264	196	152.889
DHX16	154	54	52	265	135	84	189	205	116	82	195	121	131	287	145	196	213	137	153.389
CNOT3	245	144	326	436	171	30	275	249	52	51	52	113	44	170	105	93	100	107	153.5
R3HCC1L	47	31	78	90	65	15	65	116	169	134	174	229	129	397	220	313	257	239	153.778
FXR2	140	49	116	301	215	85	148	78	127	53	137	161	87	352	188	145	178	219	154.389
GUF1	76	14	92	123	75	30	49	81	173	171	177	306	157	300	186	263	246	276	155.278
MRPL22	274	86	166	482	391	272	234	104	62	56	70	45	61	97	86	124	77	108	155.278
EDC4	185	55	101	194	81	76	153	120	143	99	163	215	146	286	251	133	183	215	155.5
SCAF1	103	63	91	172	61	15	215	229	114	62	198	204	129	311	180	206	219	234	155.889
RBM42	203	93	108	479	344	85	218	190	109	54	92	92	88	150	104	138	125	138	156.111
XAB2	88	46	145	195	111	7	92	87	124	91	200	330	103	287	279	183	192	260	156.667
CWC25	248	58	135	258	142	47	115	73	144	101	261	172	135	253	237	116	136	192	156.833
RRP15	80	31	60	172	75	52	79	45	261	125	230	184	243	291	124	283	289	204	157.111
WDR46	118	41	77	367	110	83	114	103	187	106	172	161	173	193	177	239	237	174	157.333
SNRPB2	185	45	127	334	249	134	148	104	135	80	131	135	137	158	171	229	183	149	157.444
CWC27	78	46	58	185	115	39	147	195	217	104	176	200	158	182	153	275	259	248	157.5
NCBP2	85	42	67	245	96	21	102	65	156	154	171	221	216	296	132	300	256	213	157.667
TSR1	68	44	53	190	55	21	67	70	164	155	230	256	223	276	277	224	217	250	157.778
METTL10	140	42	114	201	139	57	83	59	163	118	197	180	245	185	142	350	198	244	158.722
MRPS5	165	86	200	345	213	105	195	165	100	77	98	109	67	214	190	142	167	222	158.889
POLR2K	191	51	62	629	289	191	231	74	126	74	92	71	153	119	94	198	135	89	159.389
SEPSECS	120	26	72	146	83	54	43	52	214	143	229	282	121	284	159	291	318	235	159.556
TCOF1	133	113	63	517	216	93	337	181	102	90	102	131	108	240	75	87	162	122	159.556
GTPBP10	127	30	104	217	154	67	74	70	175	134	143	242	179	379	120	245	238	183	160.056
CNOT6	84	38	42	256	149	76	135	80	227	125	172	166	154	384	98	286	244	181	160.944
TSR2	92	84	85	284	135	49	165	130	215	107	206	162	155	178	192	238	226	229	162.889
RBM43	46	30	88	98	64	14	109	95	170	149	240	279	99	221	333	307	301	291	163
FAM98A	75	28	66	599	175	107	144	76	234	100	163	108	225	207	131	157	199	151	163.611
TRMT2A	117	83	150	466	201	63	175	165	140	73	126	197	97	240	174	150	175	154	163.667
DDX59	120	39	57	202	128	42	105	150	196	147	211	189	135	228	183	271	304	240	163.722
GCFC2	58	22	55	211	131	27	96	85	270	125	211	212	173	268	149	298	349	207	163.722
MTIF2	133	50	91	328	170	98	141	94	150	118	146	232	157	245	123	246	205	230	164.278
INTS4	99	57	102	193	117	98	104	133	179	133	185	248	109	308	181	231	216	270	164.611
RPS10	355	40	145	563	409	403	216	135	62	62	53	48	48	93	68	114	46	103	164.611
PPARGC1A	99	39	127	251	88	46	182	228	143	55	216	218	107	389	194	256	133	215	165.889
DHX57	138	60	79	238	118	22	90	59	238	126	215	223	244	226	164	240	308	207	166.389
MRPL30	139	57	124	286	152	113	163	99	155	103	171	215	146	243	175	228	216	210	166.389
SNRNP48	111	63	138	207	178	106	117	59	140	109	173	162	125	356	217	242	230	263	166.444
DENR	115	41	100	376	223	111	134	96	169	116	179	149	170	227	126	265	222	189	167.111
MRPL55	325	103	348	548	318	176	279	238	36	23	42	74	29	94	103	90	83	103	167.333
HARS2	154	69	138	266	182	120	129	89	98	82	127	193	96	362	234	226	237	215	167.611
NOL9	82	43	66	261	105	67	113	87	173	132	154	228	215	359	189	298	247	198	167.611
ASCC1	140	31	155	88	52	29	38	70	171	198	189	321	112	286	348	259	187	354	168.222
EIF4ENIF1	78	68	93	295	145	51	156	164	170	91	123	204	118	363	166	232	277	235	168.278
ERN1	133	56	253	113	43	18	136	108	116	133	292	213	174	205	310	147	145	435	168.333
UPF3B	206	100	160	546	305	142	328	248	80	47	99	89	74	140	108	112	103	146	168.5
PPIE	74	65	164	267	222	223	106	153	139	135	182	199	115	200	153	247	202	189	168.611
PQBP1	273	66	184	468	258	97	246	155	91	79	105	110	89	208	156	140	142	173	168.889
SF3A2	290	111	261	423	298	140	264	207	58	48	69	144	40	178	128	99	118	164	168.889
RIOK2	60	33	95	160	72	32	97	89	175	65	231	254	267	293	262	340	275	244	169.111
RPF1	151	54	115	328	204	85	221	154	117	109	173	99	197	256	162	272	212	136	169.167
DKC1	70	37	87	239	99	26	106	80	244	161	185	202	222	311	215	288	220	269	170.056
CLK2	187	93	107	492	222	66	177	196	138	84	106	155	99	235	192	162	197	158	170.333
EIF5A	131	74	109	588	149	44	181	133	155	170	166	125	190	103	180	225	186	172	171.167
PAPOLG	132	22	98	148	84	32	129	87	222	156	174	232	178	392	273	219	222	281	171.167
USP10	181	62	99	204	79	32	86	79	181	183	190	208	207	347	276	205	210	252	171.167
MEX3C	90	44	75	104	78	31	71	91	230	151	279	247	253	284	328	264	279	184	171.278
NSUN4	118	39	77	201	110	22	125	90	209	119	228	315	138	295	268	236	228	267	171.389
ANG	540	61	286	369	265	172	179	146	80	85	125	119	70	93	156	135	82	127	171.667
DAP3	132	46	91	306	144	77	107	86	145	135	190	284	165	261	206	273	213	237	172.111
PRPF4	137	57	106	260	140	96	135	107	154	99	210	259	154	234	216	278	246	220	172.667
UTP23	97	17	67	108	109	64	48	46	153	152	141	304	175	495	235	285	274	339	172.722
DDX19A	118	40	80	179	106	83	113	117	213	146	251	233	173	312	248	226	261	217	173.111
GTF3A	94	52	59	474	353	165	174	169	168	82	144	109	102	213	123	302	205	130	173.222
INTS2	87	56	83	225	160	102	117	98	278	135	247	244	187	276	145	246	237	206	173.833
BICC1	38	24	17	85	42	11	96	88	239	262	261	220	170	292	262	284	470	285	174.778
CHERP	317	152	187	493	207	91	365	291	81	46	112	116	69	174	110	87	116	143	175.389
SNRPD1	254	71	106	720	392	313	283	161	82	62	85	88	80	90	59	130	89	93	175.444
KIAA0020	114	73	128	437	155	64	86	94	200	142	163	184	189	304	158	211	238	222	175.667
CSTF3	158	69	90	469	294	215	173	100	168	63	143	137	157	182	118	223	256	161	176.444
EMG1	299	89	130	372	278	161	164	112	114	92	192	173	104	170	186	181	173	207	177.611
DNMT1	111	131	41	475	270	165	176	168	214	91	138	149	151	263	122	185	226	124	177.778
POLR2H	205	88	241	457	308	336	180	132	93	82	117	92	89	159	166	226	138	102	178.389
SNRNP27	129	72	162	287	204	115	138	148	162	103	255	181	165	215	192	216	224	250	178.778
PARP1	69	65	51	331	148	71	158	159	270	122	245	188	194	259	151	245	296	200	179
MTO1	76	65	173	269	217	77	136	130	135	112	205	214	149	369	190	254	265	189	179.167
SLC4A1AP	187	71	152	280	278	95	235	205	164	95	188	198	136	201	143	214	213	170	179.167
RANBP6	21	20	18	97	43	15	72	36	324	167	271	212	308	454	176	478	414	128	180.778
MRPS18B	140	103	187	353	263	82	139	116	152	120	163	240	106	260	186	238	209	200	180.944
NELFE	157	67	151	345	187	67	190	157	141	118	175	181	111	234	259	254	227	241	181.222
UTP3	122	62	148	384	197	66	230	246	125	56	142	170	182	284	222	238	185	205	181.333
RUVBL2	285	93	212	512	327	90	209	183	135	75	113	158	73	152	169	177	155	157	181.944
RBMXL1	158	35	79	127	112	73	89	105	184	217	262	210	262	356	317	200	212	279	182.056
GFM1	40	21	25	116	73	30	39	12	325	228	346	271	299	388	211	318	319	218	182.167
ZNF768	213	140	241	448	251	33	435	321	78	37	95	119	63	235	118	170	137	151	182.5
WBP4	215	69	139	275	140	69	165	172	194	123	233	215	136	258	178	324	189	202	183.111
CWF19L1	239	68	240	321	154	47	141	68	137	100	187	294	167	199	248	239	174	277	183.333
METTL3	72	65	114	240	108	16	107	148	185	123	307	253	187	250	257	264	278	331	183.611
RBM41	77	56	93	269	132	74	112	126	204	156	193	221	167	397	146	297	346	241	183.722
SETD1B	197	162	108	422	234	117	384	402	83	52	154	129	86	279	98	110	193	98	183.778
XPO5	78	38	38	291	128	80	147	73	234	202	211	190	234	393	217	264	309	189	184.222
ANKHD1	473	78	245	433	347	249	161	78	53	56	102	133	84	167	201	166	124	182	185.111
RRP1B	130	38	64	283	154	103	167	112	227	168	185	272	223	351	159	271	193	249	186.056
BRIX1	171	86	124	247	288	77	222	231	163	107	214	138	189	258	163	238	238	207	186.722
RPL9	215	17	109	223	115	27	66	60	91	215	398	133	211	290	145	389	247	414	186.944
ERI3	246	90	121	518	289	84	206	173	147	109	182	174	147	166	135	210	224	153	187.444
SRBD1	54	35	73	101	111	39	94	56	263	134	256	302	221	403	205	321	330	384	187.889
GATC	108	70	170	290	118	73	98	116	153	212	211	275	127	257	288	223	300	303	188.444
PPP1R8	148	61	113	314	226	173	139	97	204	99	220	179	151	299	226	321	237	187	188.556
NOL10	115	26	98	220	113	49	97	93	266	163	418	232	248	230	265	275	215	273	188.667
RPS19BP1	222	81	288	503	416	250	308	125	97	81	89	130	63	193	123	119	133	177	188.778
RBM19	229	108	84	360	122	79	231	245	149	239	195	169	105	299	224	142	204	229	189.611
CARS2	208	98	231	472	273	98	257	216	150	115	180	129	102	232	113	188	159	193	189.667
RTCA	243	57	180	348	229	185	161	132	130	102	176	225	153	171	197	287	198	240	189.667
FAM120C	71	49	63	222	118	49	101	87	284	138	272	302	211	299	172	317	356	315	190.333
IFIT5	54	25	55	107	103	43	99	112	234	146	265	284	158	405	271	414	465	194	190.778
SRP19	190	62	74	460	246	120	244	156	150	72	148	145	230	272	228	269	165	207	191
MRPL17	80	93	113	316	198	83	114	121	206	79	391	120	217	162	309	379	315	147	191.278
SUPT4H1	265	64	205	454	295	192	273	139	107	101	140	179	104	195	155	265	158	153	191.333
WDR43	149	40	46	245	93	44	204	144	202	123	227	190	235	395	169	351	326	262	191.389
RRP7A	174	144	154	508	299	85	202	259	194	99	130	188	102	218	194	176	172	152	191.667
SYMPK	130	123	145	291	134	24	221	363	182	135	189	233	110	270	240	168	240	256	191.889
DIS3L	25	26	45	164	207	61	155	103	296	109	245	274	224	398	143	341	407	243	192.556
IGF2BP2	249	171	200	476	170	59	205	231	123	95	157	224	81	258	286	152	149	180	192.556
AGO4	82	41	84	263	135	72	137	97	273	179	244	215	174	499	187	288	322	175	192.611
POLR2G	307	115	207	731	535	229	254	191	66	42	104	76	58	101	95	134	145	84	193
CCDC59	187	46	130	224	200	46	107	91	168	177	222	264	219	236	292	356	241	271	193.167
SURF6	141	87	109	259	151	58	235	191	171	107	253	192	85	416	248	257	294	230	193.556
CNP	115	80	74	412	332	86	190	185	153	108	181	191	184	301	197	271	271	158	193.833
WARS	205	43	139	310	199	73	154	83	145	137	233	162	156	223	504	186	202	345	194.389
ZNF622	152	46	183	169	142	30	144	152	168	152	251	249	169	259	552	286	180	225	194.944
HABP4	157	53	127	318	237	123	289	184	135	76	221	238	94	325	165	284	266	224	195.333
GTPBP2	115	41	151	175	48	45	116	128	190	126	260	255	239	321	471	232	217	387	195.389
RBM15B	129	34	39	193	86	66	109	59	230	122	243	279	313	567	269	283	237	260	195.444
TSNAX	183	40	74	321	185	52	167	93	219	142	221	171	251	289	173	453	294	196	195.778
FTSJ3	150	44	87	468	255	106	137	132	195	166	228	176	203	320	205	251	269	158	197.222
NAT10	151	103	135	232	135	69	151	147	169	153	255	302	181	313	281	239	231	305	197.333
EFTUD2	168	72	112	361	192	69	190	151	182	150	239	251	161	324	208	222	293	208	197.389
SNRPA1	457	94	289	553	311	375	160	170	80	91	85	93	49	109	201	170	125	142	197.444
ZCRB1	194	83	96	395	226	126	132	94	228	117	188	211	206	178	147	391	298	245	197.5
ZCCHC2	134	47	94	166	83	84	200	227	263	130	389	155	185	352	209	399	259	196	198.444
ZC3H4	184	114	91	457	196	43	250	357	179	139	212	187	137	247	76	179	300	229	198.722
METTL14	127	17	139	186	90	14	126	171	224	146	247	326	197	368	333	301	310	259	198.944
PUF60	200	115	143	485	237	34	306	254	166	106	190	148	143	258	166	237	212	188	199.333
RBM28	189	88	162	387	129	55	272	173	146	94	169	307	113	349	193	220	255	299	200
SAMD4B	236	75	119	288	153	89	150	170	186	169	192	310	153	249	338	163	209	359	200.444
MRPL3	84	73	106	447	230	91	126	88	260	128	214	228	222	278	226	332	268	209	200.556
DDX58	54	29	59	188	81	36	133	81	217	230	316	296	250	353	321	317	384	273	201
CPEB2	160	14	59	278	66	75	177	113	270	84	245	218	279	505	115	479	241	244	201.222
SMAD6	179	32	28	201	176	79	149	121	306	220	295	254	271	415	234	260	180	240	202.222
NOP56	109	60	155	469	417	88	211	144	179	156	213	187	152	238	184	279	263	143	202.611
GNL2	101	48	87	442	250	135	117	82	273	113	265	233	301	251	219	256	276	200	202.722
RBM34	208	53	123	305	205	88	176	137	192	152	184	228	215	230	244	374	275	275	203.556
PDCD11	97	58	94	238	118	44	142	198	225	190	199	284	198	433	247	267	301	332	203.611
SF3B14	311	72	187	532	392	237	205	107	147	128	154	106	133	158	200	259	193	160	204.5
SNRPD3	163	59	169	358	274	149	181	139	179	133	190	207	219	222	201	332	264	246	204.722
TYW3	98	25	94	276	137	93	91	44	292	161	267	302	166	395	156	388	340	365	205
RALY	181	120	183	539	302	48	255	178	138	117	271	171	140	211	238	219	195	197	205.722
DDX54	281	88	136	357	159	69	204	172	156	188	209	229	155	382	223	230	217	275	207.222
DZIP1L	78	118	84	301	69	35	169	250	273	141	270	258	276	301	312	182	340	284	207.833
ESF1	161	57	110	249	159	50	244	238	229	162	260	239	166	280	188	292	381	282	208.167
MRPL20	289	79	149	656	410	219	253	254	149	93	118	103	130	175	111	254	188	118	208.222
EIF2AK4	50	48	46	185	84	51	90	101	337	245	273	286	285	466	188	323	439	257	208.556
SCAF4	249	111	117	444	163	52	348	225	140	125	221	150	221	326	289	189	270	157	210.944
MEPCE	130	104	172	472	284	32	156	137	175	119	256	309	194	334	287	256	199	183	211.056
UTP18	154	41	128	192	139	80	102	101	275	156	330	292	207	463	311	252	300	276	211.056
NOB1	270	188	342	751	523	165	288	221	96	75	90	120	82	141	89	106	126	131	211.333
HNRNPUL2	269	147	178	740	320	169	378	269	109	68	94	120	89	248	118	149	222	120	211.5
SWT1	92	70	111	282	125	24	70	117	251	208	242	321	254	415	239	426	271	294	211.778
SLBP	283	89	252	350	444	218	182	154	157	73	169	198	103	245	235	271	233	157	211.833
TRMT5	125	118	217	460	395	89	160	197	190	90	207	233	153	301	162	228	304	193	212.333
DAZAP1	288	146	297	573	274	148	222	236	158	128	123	144	117	222	178	168	165	238	212.5
MRPS16	163	67	123	611	331	173	192	113	184	109	194	182	181	280	161	330	242	189	212.5
NYNRIN	87	122	94	424	225	64	261	360	244	49	273	172	294	155	135	358	466	47	212.778
MCTS1	160	63	98	397	179	124	189	135	228	191	170	245	148	306	176	312	392	318	212.833
DHX30	142	65	71	334	169	87	233	126	231	138	283	282	191	391	239	285	333	239	213.278
URB1	54	61	69	214	95	77	98	101	282	174	268	385	261	459	272	216	337	425	213.778
POLR2L	260	95	110	974	752	394	398	328	64	44	49	56	49	64	35	87	52	40	213.944
KRR1	33	45	75	186	87	16	85	65	333	205	403	260	407	320	265	418	345	320	214.889
CD2BP2	173	60	143	362	194	69	209	132	189	163	262	213	172	346	298	324	300	261	215
CPEB3	227	113	287	369	215	152	157	319	149	131	200	169	80	323	280	177	304	227	215.5
GEMIN4	184	77	174	291	192	121	170	165	189	134	229	320	172	339	377	251	226	270	215.611
SSU72	220	75	210	612	298	80	231	194	195	141	196	231	114	307	177	233	218	165	216.5
TEP1	102	43	57	312	118	117	135	113	242	249	220	237	197	644	217	240	366	289	216.556
UTP20	53	44	83	195	68	47	97	93	278	241	300	370	223	409	256	296	375	483	217.278
FARSB	242	97	143	395	254	154	168	86	242	151	168	255	176	280	229	306	256	318	217.778
PARN	118	63	47	327	194	143	132	99	255	188	227	261	213	405	195	331	411	311	217.778
EIF1B	426	69	258	356	354	136	242	129	135	107	212	165	148	242	206	272	215	250	217.889
PAIP2B	145	36	307	103	73	77	79	115	155	159	210	579	90	382	597	133	116	567	217.944
RNPC3	223	66	94	428	131	52	230	241	177	199	174	303	168	353	215	243	274	369	218.889
CSTF2T	180	77	107	370	162	107	232	126	271	207	252	189	213	238	324	262	396	230	219.056
MRPL32	350	89	295	456	533	317	247	110	136	74	164	116	89	173	228	188	172	219	219.778
SRPK2	77	43	48	188	86	31	74	106	280	187	303	291	291	466	305	381	511	337	222.5
DDX41	307	178	203	751	343	144	300	328	143	97	143	153	84	144	206	202	150	150	223.667
RBM15	97	89	124	352	147	58	136	165	230	160	292	275	244	409	255	327	341	326	223.722
GTPBP4	141	50	106	300	201	77	146	90	276	171	313	225	338	397	233	391	307	273	224.167
RQCD1	88	50	92	292	124	48	193	155	276	192	352	273	248	320	308	402	357	272	224.556
EIF6	331	123	198	877	404	198	312	198	125	76	134	133	149	129	157	227	157	118	224.778
MTIF3	186	231	434	608	477	212	220	289	131	72	90	175	83	176	147	198	202	162	227.389
KAT8	328	74	198	436	284	173	262	175	155	119	205	201	124	309	286	240	220	307	227.556
FBXO17	368	109	266	508	369	231	251	223	191	67	186	155	108	236	228	186	253	167	227.889
TGS1	193	37	106	332	141	99	116	126	250	157	248	262	308	451	277	353	337	313	228.111
LSM14B	413	73	193	336	214	76	374	267	119	89	211	228	142	438	198	275	255	208	228.278
DRG1	269	110	258	506	340	116	208	181	171	121	164	228	153	232	290	273	240	253	228.5
NOP14	217	90	164	451	198	86	279	318	153	143	222	221	168	390	298	190	228	300	228.667
PHAX	123	50	102	322	229	56	168	157	260	117	330	270	256	397	255	387	363	279	228.944
RBM8A	297	112	266	489	399	143	207	194	168	129	225	174	175	158	298	227	197	280	229.889
DHX8	121	45	51	195	80	60	108	77	303	221	393	354	238	519	297	382	397	300	230.056
LAS1L	250	66	126	624	219	97	302	212	167	150	201	308	170	290	239	255	224	257	230.944
RBM17	199	88	112	485	250	108	274	295	205	114	201	215	179	384	213	325	277	234	231
HARS	283	91	166	614	298	119	267	218	170	171	184	186	126	304	202	276	218	266	231.056
SF3B5	369	97	318	751	538	183	299	169	131	109	124	121	137	151	215	184	130	135	231.167
LARP7	142	96	185	478	254	40	302	287	214	120	212	190	166	372	174	328	343	266	231.611
TFAM	145	28	94	172	134	84	115	55	271	264	285	283	304	488	273	455	401	326	232.056
RRP12	100	49	79	440	142	93	141	91	547	147	775	194	441	141	288	235	153	124	232.222
ZCCHC8	130	67	106	219	193	40	138	115	272	236	302	287	225	495	404	334	321	303	232.611
LRRC47	235	100	186	420	352	146	279	199	199	175	218	263	132	343	150	288	264	246	233.056
PRKRA	199	60	208	296	253	114	127	99	306	146	277	281	233	390	340	311	269	302	233.944
NSUN2	78	56	96	206	71	50	78	78	278	177	399	303	353	628	306	368	350	344	234.389
XPO6	259	72	73	356	151	158	181	194	275	187	321	259	249	439	238	308	297	219	235.333
UTP6	162	105	184	524	317	96	181	140	215	124	188	268	176	417	196	279	336	330	235.444
EIF2B1	231	93	247	534	303	260	257	192	154	152	170	250	133	310	165	257	245	312	236.944
MRPL19	47	21	41	158	96	45	85	54	445	204	357	431	313	506	261	420	513	275	237.333
PRPF19	145	87	203	300	143	42	151	203	274	164	291	326	211	394	408	345	313	349	241.611
NOL8	149	68	182	292	190	117	169	171	196	175	276	305	163	662	292	256	347	354	242.444
TRMT1L	100	99	190	257	207	74	101	123	309	170	302	448	156	496	313	304	411	313	242.944
DHX29	102	39	49	251	164	110	96	126	289	195	279	291	306	612	214	505	424	337	243.833
ZMAT2	293	65	114	428	205	98	277	245	197	183	274	245	183	324	343	367	262	288	243.944
MAZ	215	98	110	440	213	66	277	244	257	110	238	253	215	372	237	395	435	260	246.389
SMNDC1	203	147	235	536	359	143	212	134	234	110	291	257	187	312	218	350	252	264	246.889
LSMD1	436	168	319	1199	701	222	455	348	46	46	71	54	30	47	68	120	80	49	247.722
TRMT11	278	56	189	319	218	132	113	75	209	213	248	291	227	353	449	363	317	412	247.889
CPSF2	62	29	13	176	92	49	133	105	474	200	429	322	368	495	225	541	470	286	248.278
PES1	313	129	181	516	243	105	358	402	173	126	233	193	159	285	325	260	260	209	248.333
PIWIL4	158	103	115	723	250	115	230	175	272	146	269	165	301	486	184	280	313	195	248.889
RNPS1	427	144	253	697	370	340	394	199	136	104	172	168	134	229	183	187	175	172	249.111
LARP1B	154	41	145	288	143	77	148	102	249	144	413	215	335	546	349	444	391	308	249.556
NAA38	169	57	125	384	225	117	178	157	273	235	281	261	198	514	173	480	313	353	249.611
SF3A3	87	69	107	315	172	65	165	126	301	159	324	384	292	449	298	430	387	376	250.333
APEX1	363	115	337	674	385	184	268	184	185	146	167	230	144	192	223	289	225	211	251.222
INTS8	198	113	217	296	209	71	175	116	229	188	260	359	192	491	254	336	421	434	253.278
TNPO3	81	53	118	158	98	21	118	115	348	210	415	474	213	559	401	364	426	388	253.333
ZC3H7B	171	94	95	478	199	160	267	262	285	193	251	283	203	379	222	274	434	316	253.667
MRPL51	451	104	286	662	530	258	292	172	132	108	212	191	141	177	169	238	209	235	253.722
MRPL49	212	58	221	247	172	96	167	155	201	166	290	401	188	455	462	400	315	374	254.444
EIF2B5	255	113	240	531	294	151	239	153	195	179	267	254	146	418	281	258	288	332	255.222
AKAP8L	287	189	269	765	308	35	336	343	180	159	213	175	120	297	245	277	271	189	258.778
TAF9	314	93	244	572	538	326	269	119	199	118	220	209	178	216	248	289	250	262	259.111
SUZ12	211	112	214	497	239	67	234	231	268	183	286	224	305	404	303	339	312	236	259.167
FUBP3	152	105	112	695	330	101	210	139	299	153	271	281	247	354	217	365	381	263	259.722
EIF4A3	136	87	111	207	264	62	123	91	241	229	444	449	420	231	686	316	279	304	260
DDX47	141	54	111	222	159	91	149	108	305	222	397	343	294	276	474	485	398	454	260.167
LSG1	91	60	86	312	103	56	197	127	345	173	710	307	316	519	345	313	264	371	260.833
THOC7	489	105	287	703	612	396	313	217	142	87	170	128	128	128	167	222	203	206	261.278
AGO3	127	72	208	332	143	35	153	120	301	221	358	445	283	404	431	376	317	393	262.167
RBM4	181	84	186	508	212	141	250	134	222	182	300	285	224	370	330	422	388	313	262.889
UTP14C	90	94	102	490	225	66	185	151	362	107	400	298	316	387	263	400	507	300	263.5
CPSF1	198	191	50	865	317	135	486	317	193	104	176	248	104	320	152	339	411	147	264.056
ABCE1	106	40	103	257	169	83	103	74	348	269	374	338	432	329	345	513	462	414	264.389
SNRPA	489	121	390	538	380	225	444	402	102	85	147	252	124	202	237	168	172	291	264.944
RBM10	466	133	297	519	302	142	404	379	163	132	233	231	112	336	260	192	258	217	265.333
YTHDF2	163	71	131	559	293	147	219	132	255	95	358	229	348	385	348	446	347	254	265.556
CRNKL1	95	32	104	169	132	57	124	109	356	219	387	478	260	598	303	484	499	379	265.833
SKIV2L	384	86	202	622	226	81	297	396	217	173	250	257	202	297	371	209	260	265	266.389
C17orf85	202	89	110	535	209	118	322	224	267	179	340	252	249	487	231	271	392	325	266.778
SNRPD2	345	73	262	561	320	113	251	168	210	222	245	281	185	291	233	427	263	391	268.944
PTBP2	346	95	106	525	306	156	161	189	241	221	386	192	283	387	291	405	337	243	270.556
ANGEL2	280	57	152	500	305	144	285	152	287	174	268	254	223	429	176	450	415	330	271.167
ABCF1	295	96	161	653	342	157	394	264	233	189	340	220	224	278	339	237	273	197	271.778
RAN	222	94	151	538	442	299	217	133	297	281	235	220	300	272	236	461	292	203	271.833
CWC15	283	101	339	604	453	233	268	232	204	147	189	230	183	334	246	354	232	276	272.667
THUMPD3	121	67	143	392	276	113	135	122	305	191	461	353	308	463	310	505	325	325	273.056
ZCCHC17	168	214	295	1048	526	128	301	325	184	81	189	231	136	158	199	342	231	160	273.111
ZNF326	352	52	141	408	220	74	359	263	285	241	266	264	280	347	310	369	387	298	273.111
SIDT2	352	78	237	429	115	78	257	263	268	200	308	501	247	254	369	229	366	370	273.389
ELAVL1	313	142	265	688	350	214	299	193	230	123	268	225	212	337	242	282	257	287	273.722
TUFM	242	156	160	980	423	61	389	264	192	181	207	239	217	256	127	369	290	190	274.611
CHTOP	219	173	212	535	394	175	337	235	234	148	234	253	139	542	206	336	321	252	274.722
SUB1	230	70	154	456	341	167	251	108	381	202	426	218	421	210	244	479	304	283	274.722
INTS1	214	147	141	488	196	19	285	371	264	178	236	379	187	464	238	352	420	373	275.111
MRPL43	493	193	469	975	621	264	495	456	103	55	97	96	46	156	86	120	140	95	275.556
MOV10	271	190	260	567	201	32	297	439	228	157	264	297	167	296	360	310	280	349	275.833
RBM7	252	59	260	186	294	117	159	137	310	266	494	350	339	346	488	371	265	294	277.056
FASTKD2	118	60	123	273	129	63	117	139	379	272	369	416	394	461	335	546	403	394	277.278
HNRNPAB	264	85	73	738	366	268	457	192	248	154	243	183	301	352	337	293	233	233	278.889
NSA2	329	47	192	401	313	251	213	140	173	231	355	324	267	398	205	368	299	517	279.056
CLK4	256	94	265	823	308	154	284	254	172	152	252	223	135	563	277	256	266	291	279.167
AGO2	126	73	108	124	92	35	140	188	341	241	397	461	428	525	562	394	335	466	279.778
DZIP3	96	48	68	235	119	59	126	94	437	243	413	524	297	335	277	571	575	522	279.944
UBTF	160	109	98	499	289	64	391	339	338	192	368	201	313	422	89	439	531	198	280
LARP6	370	101	393	506	242	265	411	282	132	106	264	202	112	417	458	229	238	335	281.278
API5	100	39	108	339	195	45	102	86	390	279	335	366	407	514	337	584	420	418	281.333
PRPF31	419	138	287	796	391	175	426	374	151	125	174	237	113	273	236	288	227	242	281.778
GNL3L	137	156	88	467	157	66	227	156	377	327	324	290	386	458	221	348	585	308	282.111
NUDT16	650	121	207	657	313	90	295	379	226	124	211	326	163	386	206	287	236	228	283.611
RC3H2	151	49	117	265	99	25	162	174	305	192	363	475	257	638	454	495	463	427	283.944
CNOT4	298	140	317	541	278	106	185	226	226	192	225	318	202	385	429	334	347	370	284.389
AKAP8	296	86	187	435	238	144	309	318	210	193	411	294	186	454	431	326	261	375	286.333
ZNHIT6	210	114	146	566	381	124	351	294	286	149	240	211	251	555	206	294	409	389	287.556
HEATR1	62	30	74	187	54	21	101	74	438	373	472	424	345	490	518	454	504	563	288
DDX56	254	179	329	591	412	114	405	366	205	124	278	272	171	354	349	194	311	306	289.667
ACO1	140	48	129	214	151	57	108	137	439	431	424	392	352	347	701	389	388	426	292.944
PSPC1	227	114	133	687	303	106	321	281	273	154	357	239	270	578	209	405	366	261	293.556
PHRF1	282	161	222	441	188	81	354	433	259	142	288	361	194	653	317	273	331	316	294.222
PLRG1	179	84	286	429	366	144	208	127	267	181	414	319	243	439	423	429	423	354	295.278
U2AF1	544	146	225	798	433	283	547	253	182	137	244	170	193	254	246	253	201	248	297.611
DNAJC21	247	65	155	428	305	131	282	181	355	260	467	337	335	516	275	358	335	379	300.611
CAPRIN2	249	96	213	601	452	320	276	278	229	163	250	275	195	495	250	301	353	431	301.5
MSI2	286	74	176	225	92	16	202	388	364	272	457	431	255	564	567	402	324	339	301.889
EIF2AK2	90	85	82	361	172	27	265	178	383	219	395	443	396	478	289	592	666	334	303.056
RNASEH2C	537	117	351	1072	593	596	416	336	110	154	163	88	112	195	116	149	185	179	303.833
XPO4	107	54	149	263	126	62	121	74	401	309	335	475	460	605	423	613	434	476	304.833
PA2G4	345	107	271	560	289	189	278	222	290	243	300	376	194	406	440	288	303	395	305.333
SPATS2	204	172	179	555	384	202	225	284	279	155	428	286	277	279	303	404	590	316	306.778
MKRN2	191	54	223	302	244	106	88	137	466	242	506	347	350	353	682	512	347	377	307.056
CNOT7	62	41	148	127	96	39	93	86	370	239	426	509	340	588	593	666	495	611	307.167
WDR61	428	132	200	916	717	580	311	184	199	129	207	193	188	172	186	304	273	211	307.222
SMG5	189	137	180	546	250	121	293	220	266	194	373	339	201	677	364	335	387	459	307.278
EIF2D	309	168	385	721	293	117	338	417	195	152	226	298	172	397	324	323	319	397	308.389
TNPO2	347	116	203	542	207	102	386	494	235	192	284	468	176	447	367	291	324	370	308.389
KHSRP	528	125	218	667	390	343	570	327	178	141	233	241	134	331	271	255	316	287	308.611
TIA1	118	117	181	544	346	170	185	136	371	237	354	297	271	641	191	467	650	296	309.556
DROSHA	352	146	219	713	406	241	369	270	276	198	234	348	227	410	213	316	328	316	310.111
SART1	303	178	240	702	300	50	438	397	215	139	233	314	208	489	358	348	338	353	311.278
CPSF3L	577	165	544	850	446	194	454	421	147	129	139	266	117	367	192	149	179	280	312
SECISBP2	157	48	138	205	81	37	128	147	372	354	433	607	253	632	491	456	338	765	313.444
NHP2L1	406	122	416	774	617	371	349	209	212	140	214	221	192	243	297	320	287	256	313.667
DDX26B	149	80	133	500	399	153	129	94	391	208	480	291	426	340	392	577	496	421	314.389
TCERG1	141	102	138	500	153	46	209	218	306	290	376	386	395	547	396	544	467	481	316.389
EIF3M	309	81	370	398	295	77	232	151	279	285	312	448	239	499	461	484	319	466	316.944
EIF3J	364	108	148	523	290	119	449	309	305	167	519	282	411	313	332	399	341	331	317.222
PPWD1	294	87	299	604	310	67	369	232	295	224	288	383	296	379	317	455	376	442	317.611
RPSA	226	99	208	572	251	33	304	207	274	347	262	414	236	411	373	546	299	698	320
EIF1AX	349	121	302	567	402	275	243	134	302	224	578	381	240	431	242	420	274	279	320.222
ZCCHC7	124	37	145	178	150	57	115	88	409	278	406	467	368	652	555	523	516	698	320.333
NOL3	192	310	570	525	450	396	250	520	187	75	287	289	74	114	399	432	299	401	320.556
AKAP1	116	171	246	203	234	82	256	656	236	266	402	308	81	768	349	342	628	448	321.778
PRPF39	295	139	184	897	310	236	248	238	228	180	233	268	188	524	400	369	438	424	322.167
TSN	139	57	113	470	284	146	167	84	440	212	406	418	418	471	265	730	474	511	322.5
PRPF38B	254	113	266	552	353	164	307	296	311	247	366	208	298	552	339	430	411	345	322.889
PARP4	169	122	268	413	206	53	294	301	378	333	300	421	259	636	278	435	495	456	323.167
EIF4E3	173	60	207	214	219	81	123	120	518	197	452	517	499	504	379	666	485	414	323.778
MRPS27	326	137	282	491	353	267	291	217	326	214	355	436	199	452	317	406	353	418	324.444
SAFB	266	104	213	265	177	56	303	272	321	275	471	348	267	601	665	372	401	464	324.5
SRP9	126	30	177	210	137	55	105	65	539	339	427	424	410	490	395	774	603	536	324.556
U2AF2	261	147	242	454	183	28	438	430	331	207	395	306	244	618	451	352	399	462	330.444
CELF1	296	76	133	308	189	140	192	159	321	409	410	429	330	572	563	436	561	457	332.278
IPO9	189	76	137	432	152	103	197	204	437	340	296	533	358	691	336	514	507	485	332.611
RARS2	383	139	407	730	452	198	234	197	242	200	196	397	271	350	338	455	382	423	333
TRA2A	371	184	322	622	441	121	304	212	333	257	491	317	234	403	373	339	337	364	334.722
LUC7L	420	141	394	961	445	274	524	350	197	149	277	184	162	422	361	216	271	291	335.5
DDX27	322	71	255	466	278	94	319	311	258	212	351	462	228	613	557	361	331	574	336.833
MARS	97	117	199	533	348	111	343	229	255	132	424	359	264	673	474	482	536	497	337.389
IPO8	206	84	147	478	255	161	232	174	393	317	513	384	382	522	390	525	495	450	339.333
PSMA1	372	105	283	889	595	333	329	180	273	183	224	233	270	348	331	469	370	335	340.111
SMG7	313	218	484	983	468	119	455	404	164	147	285	321	114	436	352	227	250	413	341.833
SRP68	423	141	343	690	432	311	353	229	290	180	340	330	249	337	494	322	325	375	342.444
DHX38	427	152	248	778	320	161	492	450	282	216	331	290	235	422	303	299	382	397	343.611
BMS1	195	74	109	396	149	42	239	300	457	238	551	401	421	685	489	536	548	361	343.944
YTHDF1	361	121	267	733	430	339	299	148	305	134	448	341	300	467	475	357	372	294	343.944
NCBP1	141	52	66	275	132	62	159	132	446	356	421	537	386	833	433	663	580	540	345.222
SMAD7	81	101	42	394	436	104	235	227	328	366	506	199	745	521	617	562	582	187	346.278
THUMPD1	214	70	146	437	268	109	236	184	429	322	420	420	477	662	454	516	448	429	346.722
ZCCHC24	449	90	95	657	379	187	424	350	253	335	216	273	198	384	859	295	383	432	347.722
IMP3	475	176	242	837	526	616	370	465	227	160	207	191	148	422	307	458	259	183	348.278
DYNLL1	239	235	494	841	952	469	313	224	280	111	318	150	150	202	254	420	364	259	348.611
PNRC2	289	89	364	441	315	193	152	149	359	359	497	312	359	477	553	463	545	386	350.111
CCNT2	221	70	169	330	176	80	207	182	427	351	445	422	389	549	464	630	618	573	350.167
LARP4	195	60	132	402	251	125	223	142	406	336	483	473	428	627	478	537	468	539	350.278
UNK	330	221	213	728	570	384	583	530	219	175	249	243	154	390	246	299	449	325	350.444
RBM14	215	112	283	398	235	188	278	194	440	422	592	428	331	504	732	242	317	406	350.944
LARP4B	224	111	219	477	183	167	214	181	400	351	404	499	319	609	592	407	505	477	352.167
SMG6	280	113	278	415	155	32	294	524	327	281	354	526	293	623	551	412	467	420	352.5
PATL1	323	142	369	390	212	62	318	355	234	254	424	424	226	514	975	311	333	482	352.667
EIF2S2	415	139	459	560	636	220	298	209	219	173	366	309	232	379	600	428	359	390	355.056
UHMK1	108	27	53	124	46	27	108	65	614	377	448	636	517	772	438	792	587	665	355.778
GEMIN5	250	111	239	346	146	47	294	171	354	302	407	478	293	609	638	412	694	618	356.056
PTCD3	278	102	273	505	244	179	232	200	388	341	374	476	299	526	457	494	473	577	356.556
RCL1	420	65	271	286	280	337	248	125	358	449	389	315	244	391	625	436	544	641	356.889
GTF2F1	579	172	411	712	435	132	556	508	249	204	305	324	203	320	334	313	288	390	357.5
MPHOSPH10	267	118	297	619	449	164	295	231	292	178	291	365	328	600	402	614	441	497	358.222
CARS	206	191	409	347	492	137	440	361	208	168	318	369	239	517	728	365	483	484	359
MTERFD2	583	139	324	825	428	239	504	519	170	280	280	319	170	397	304	291	316	385	359.611
SFSWAP	505	180	324	760	300	205	451	382	228	220	290	391	202	580	411	304	323	440	360.889
EEF2K	121	111	100	689	298	143	450	370	353	180	404	432	294	636	201	561	781	380	361.333
PPIL4	110	46	132	240	128	50	151	107	497	213	638	424	505	625	655	655	708	638	362.333
XPO7	257	125	161	465	246	148	289	311	500	306	506	486	318	520	394	488	603	413	363.111
ATXN2L	505	268	455	823	503	184	746	498	178	166	232	265	152	363	415	199	304	362	367.667
ATXN1L	375	161	215	557	256	103	341	324	387	211	427	454	422	539	491	521	499	365	369.333
MRPS21	802	131	469	1101	823	572	506	286	205	146	157	174	139	208	203	288	239	209	369.889
ADARB1	459	140	226	907	289	96	328	736	242	480	167	229	141	972	332	279	316	320	369.944
AGO1	267	168	215	690	306	143	360	311	409	290	421	490	396	481	329	465	542	414	372.056
MRPS6	168	190	425	1540	623	624	373	248	99	46	250	144	157	441	280	270	298	538	373
SPATS2L	215	174	167	899	364	105	503	264	450	213	373	380	529	492	260	411	552	369	373.333
TROVE2	108	61	113	261	130	62	77	72	565	327	660	585	472	719	496	732	743	541	373.556
PAPD7	283	208	297	761	459	571	337	315	286	142	420	261	455	357	536	394	391	266	374.389
AQR	150	83	166	407	142	32	260	266	462	328	470	497	423	663	516	787	580	532	375.778
FIP1L1	293	169	271	582	389	82	304	341	397	218	427	335	355	557	390	636	571	448	375.833
NOLC1	118	49	91	258	192	66	125	134	526	311	827	629	649	618	806	395	301	670	375.833
TARSL2	320	96	356	441	253	178	230	202	316	283	425	522	333	685	483	574	412	662	376.167
WDR36	180	192	291	696	365	117	270	187	423	264	412	427	356	619	360	528	605	490	376.778
SUGP2	287	180	143	696	349	469	478	367	366	216	358	378	261	658	290	382	498	435	378.389
DNTTIP2	186	54	80	365	319	72	249	178	478	309	718	494	557	533	578	623	477	556	379.222
CTIF	456	231	393	687	369	114	551	461	285	183	369	372	206	373	551	315	473	457	380.333
DCP1A	412	154	265	518	317	157	324	349	353	214	468	433	373	471	669	505	469	423	381.889
DDX46	305	104	153	689	335	213	408	255	444	324	341	388	341	749	367	500	530	433	382.167
N4BP1	363	177	386	572	261	74	435	424	319	211	403	381	278	682	601	451	465	412	383.056
YTHDC2	135	58	131	316	157	83	137	117	402	342	639	662	439	776	532	689	645	653	384.056
EIF2S1	236	66	238	441	179	49	204	193	420	320	516	600	523	568	589	676	510	612	385.556
MKRN1	248	106	348	522	298	91	269	215	358	346	355	482	301	741	620	666	522	494	387.889
CARHSP1	808	171	440	556	233	168	318	565	246	322	385	311	171	441	725	361	350	419	388.333
SYF2	520	87	387	512	380	159	363	293	229	274	281	570	218	635	505	507	378	737	390.833
CWF19L2	191	80	298	415	229	36	187	241	395	410	388	625	374	682	569	680	539	709	391.556
ILF2	314	95	177	766	487	207	327	176	386	262	475	330	589	491	570	579	416	415	392.333
ZC3HAV1	181	54	133	294	178	104	167	184	713	384	1057	408	521	330	530	862	501	479	393.333
DDX23	165	86	187	400	217	44	299	371	404	298	443	559	295	879	663	530	599	653	394
RBM22	344	270	539	804	679	113	401	470	262	183	431	339	214	483	385	372	427	379	394.167
EXOSC10	503	144	292	927	343	189	262	216	369	407	364	336	335	551	425	468	438	531	394.444
FMR1	408	147	258	598	367	200	352	321	448	308	404	407	380	491	462	591	478	482	394.556
CPSF7	346	153	305	761	361	204	413	262	324	195	347	456	366	671	443	473	561	475	395.333
HBS1L	132	29	126	182	101	66	94	81	596	491	624	641	484	532	772	802	553	818	395.778
YTHDF3	212	63	170	475	248	145	176	126	636	384	552	464	627	622	544	720	534	488	399.222
IREB2	218	84	263	347	277	150	183	157	432	359	431	561	430	798	510	749	580	673	400.111
KARS	296	88	300	442	220	68	196	147	394	447	432	706	382	598	718	583	470	718	400.278
SMAD9	213	105	224	350	188	72	202	371	564	354	724	552	447	647	537	513	638	534	401.944
SRRT	633	215	320	1082	603	433	569	492	255	140	268	207	217	541	255	277	386	351	402.444
RBMS2	406	80	173	453	266	127	252	272	467	310	426	772	311	632	576	569	619	536	402.611
INTS10	207	108	150	772	289	310	223	150	441	447	390	518	342	593	629	550	475	696	405
AIMP1	353	104	317	529	392	247	283	299	399	241	478	516	326	460	585	714	479	584	405.889
ZC3H15	328	98	253	477	366	159	311	248	446	239	595	388	471	556	675	631	564	567	409.556
DDX18	253	43	174	311	167	101	149	126	553	407	564	643	500	647	749	709	570	714	410
EIF2AK1	236	147	229	586	224	95	210	250	637	244	629	535	469	559	446	786	656	454	410.667
TRMT112	808	221	820	1414	963	510	643	337	124	91	156	176	113	222	189	243	169	199	411
POLR2B	211	43	235	421	272	160	177	152	490	364	499	546	608	395	532	901	854	609	414.944
THOC1	606	210	542	1023	525	368	387	306	237	295	277	320	226	495	421	331	329	573	415.056
LONP1	423	204	587	543	397	117	332	496	326	223	483	415	251	461	905	390	410	542	416.944
HTATSF1	256	97	157	644	355	193	290	293	547	228	577	471	428	678	372	693	698	553	418.333
CLK3	390	418	668	761	549	178	483	799	199	126	356	349	167	365	678	292	380	380	418.778
PURB	239	66	119	440	191	134	138	127	519	396	576	663	758	591	631	938	540	483	419.389
CWC22	402	133	324	607	430	128	374	432	362	204	418	503	374	618	637	523	507	615	421.722
PPP1R10	313	176	267	1048	529	108	484	436	429	226	566	629	372	321	557	524	319	303	422.611
NSRP1	693	254	508	1149	703	156	576	681	211	170	286	296	264	292	351	377	369	304	424.444
TARDBP	173	99	198	548	236	168	282	245	460	338	673	475	439	693	559	710	674	689	425.5
HEXIM1	355	145	159	700	707	210	306	338	393	315	558	458	309	673	577	551	472	446	426.222
CCAR1	226	96	252	449	232	89	300	284	477	387	539	502	396	740	692	721	678	642	427.889
SNW1	449	129	336	727	569	260	404	276	396	218	482	419	398	486	664	518	538	440	428.278
NMD3	178	58	137	346	198	98	101	129	632	357	717	598	508	678	796	805	692	683	428.389
RC3H1	229	58	196	372	181	177	263	184	467	440	498	601	616	867	720	730	582	532	428.5
INTS6	144	95	221	461	266	63	203	225	572	260	624	675	476	717	769	835	543	579	429.333
PAN3	220	166	269	537	214	90	165	148	471	377	435	584	459	864	637	713	645	738	429.556
ZC3H14	403	136	236	864	603	214	457	363	393	273	400	370	418	728	359	569	569	393	430.444
RBM12B	78	75	124	172	130	55	100	176	732	445	1038	772	438	729	728	687	724	603	433.667
NOL7	688	233	586	1236	864	414	577	515	174	143	239	238	200	329	292	410	323	363	434.667
MVP	412	121	189	710	476	154	339	535	505	448	528	369	328	350	623	546	751	468	436.222
CNOT6L	253	50	171	425	198	149	306	173	562	322	525	656	590	789	532	950	696	525	437.333
PRDX1	377	119	310	1165	653	400	309	169	477	413	453	397	441	203	381	755	554	360	440.889
HNRNPA1	748	246	387	1171	727	513	434	358	326	344	302	255	301	306	312	506	334	373	441.278
EIF3G	530	313	457	1476	545	96	610	427	247	270	277	462	230	514	420	386	290	395	441.389
DDX50	292	128	304	629	375	207	307	216	452	338	559	503	469	599	616	677	624	661	442
PRPF3	141	125	280	278	165	29	200	335	352	399	410	823	293	883	892	587	719	1092	444.611
SRSF8	361	133	330	800	613	294	381	236	425	220	392	443	343	804	399	768	550	546	446.556
DZIP1	216	134	219	729	402	253	276	190	552	263	506	556	492	764	509	692	625	667	446.944
RPS7	611	165	462	978	834	462	375	207	275	366	414	341	294	539	313	551	333	525	446.944
RBM23	622	584	727	1489	660	230	568	528	247	160	253	252	217	441	241	316	266	255	447.556
DHX36	398	100	229	471	348	172	256	253	519	343	628	567	516	739	516	716	725	600	449.778
RPS27L	831	228	759	990	1225	956	582	320	197	128	184	193	119	256	208	379	263	318	452
RTF1	441	127	313	915	523	307	389	323	429	259	521	490	419	565	560	615	555	390	452.278
RPL23A	344	119	442	778	519	158	225	152	388	414	581	514	391	622	512	756	503	788	455.889
YARS	307	255	505	372	566	169	365	375	241	147	480	569	311	614	1134	523	635	676	458
SF3A1	474	209	451	643	401	176	587	610	310	240	461	606	241	778	537	378	469	713	460.222
PAPD4	440	127	310	562	379	231	220	227	499	425	454	607	405	652	697	771	667	629	461.222
NOP58	335	88	309	377	234	75	253	327	523	374	788	512	595	675	937	729	597	580	461.556
EIF3I	391	122	441	557	323	115	294	283	572	424	751	591	430	590	799	596	436	595	461.667
PRPF38A	373	275	470	992	655	178	404	321	358	286	526	551	355	587	482	562	423	582	465.556
STRAP	587	130	289	1162	645	415	525	332	436	257	493	303	477	409	466	640	466	351	465.722
TOP1	637	95	188	604	408	134	448	504	554	366	871	394	504	553	698	463	476	487	465.778
IARS2	260	90	227	477	332	149	284	227	541	439	679	574	466	789	645	844	755	628	467
DHX40	474	108	489	557	434	209	290	306	412	274	566	487	407	499	954	673	619	666	468
QARS	646	195	300	1500	632	202	579	406	364	299	340	480	308	473	368	584	420	348	469.111
EEF1B2	250	98	252	453	301	56	280	224	523	508	706	645	416	681	579	1012	496	972	469.556
FTO	334	153	308	466	297	262	339	297	603	405	650	550	460	717	720	634	692	568	469.722
SLU7	511	134	482	587	393	175	313	401	368	341	532	601	352	577	750	758	614	578	470.389
TNRC6C	648	189	256	591	349	200	471	368	374	243	344	716	353	974	619	433	785	555	470.444
GRSF1	321	98	280	609	426	205	282	191	556	324	545	601	440	748	709	888	705	573	472.278
ETF1	251	78	161	546	223	69	208	148	575	433	918	570	831	768	884	704	554	592	472.944
TDRD3	302	142	263	955	456	68	294	373	569	285	539	513	605	569	444	854	728	581	474.444
PAN2	268	195	347	673	422	241	323	268	476	311	598	571	369	870	586	445	729	863	475.278
RBM26	369	167	270	611	415	139	516	520	476	381	410	621	424	684	629	573	677	695	476.5
PAIP2	456	122	407	821	606	278	335	349	476	435	510	424	463	521	714	717	535	500	481.611
ZNF385A	1013	360	159	2220	1127	411	985	1246	122	79	157	73	108	174	174	160	124	77	487.167
EIF2AK3	195	77	177	293	125	33	177	129	715	252	846	683	754	723	1105	874	816	835	489.389
ATXN2	469	359	499	1143	609	181	686	847	332	273	432	407	303	589	475	424	516	332	493.111
INTS3	339	270	512	643	257	26	650	641	457	354	541	645	285	674	582	486	696	921	498.833
G3BP1	156	108	218	500	223	87	319	304	602	504	648	667	563	992	1010	771	746	644	503.444
SART3	505	241	461	817	542	210	651	680	429	274	525	500	301	691	663	522	553	556	506.722
GTPBP1	675	155	410	611	404	150	427	384	447	324	664	750	430	725	1063	453	527	538	507.611
SAFB2	911	193	771	786	432	359	618	604	357	258	525	388	301	588	762	388	362	554	508.722
NXF1	539	183	313	837	590	227	488	251	435	456	679	581	405	621	1078	593	517	538	518.389
HNRNPL	652	184	335	773	487	390	398	297	504	387	583	493	424	606	815	725	668	634	519.722
GNL1	440	151	415	638	356	78	487	515	638	418	741	711	469	601	978	583	499	697	523.056
DDX1	250	91	152	552	232	68	396	316	705	424	892	579	657	763	661	1113	1039	565	525.278
SKIV2L2	339	105	312	619	410	148	329	269	560	478	694	660	527	752	714	866	847	826	525.278
FAM120A	163	110	220	446	272	102	277	275	679	612	602	910	567	927	735	900	928	736	525.611
FUS	632	259	216	1160	574	109	523	579	669	499	567	691	540	407	787	536	377	340	525.833
UBAP2	526	338	629	1497	619	184	600	813	358	200	443	461	332	522	469	533	500	458	526.778
RARS	329	145	319	745	401	221	285	247	674	373	560	614	590	823	584	1074	665	859	528.222
UBAP2L	688	223	558	941	415	131	528	689	478	364	543	572	330	591	767	491	592	627	529.333
TIAL1	543	139	652	905	717	436	533	231	414	308	437	451	313	774	573	669	705	759	531.056
IPO7	350	101	258	485	402	274	339	216	592	564	962	647	685	959	706	777	694	593	533.556
HNRNPF	360	143	332	711	516	220	428	300	526	423	752	618	562	935	849	628	644	691	535.444
GNL3	258	150	493	790	433	62	303	207	654	269	723	498	664	691	917	982	788	761	535.722
SRSF2	386	198	287	1117	1038	563	401	192	500	345	503	384	483	683	588	897	597	489	536.167
PURA	207	117	169	578	330	124	310	330	779	460	669	611	615	897	570	939	1087	876	537.111
CEBPZ	279	99	246	378	272	119	319	310	602	396	808	786	706	659	971	1047	764	929	538.333
PELO	566	397	419	1208	886	338	398	449	424	212	659	419	484	449	834	679	492	379	538.444
DCP2	129	51	230	173	158	49	84	118	602	651	824	943	514	1211	1516	695	743	1014	539.167
XRN2	437	104	226	654	392	217	313	220	716	701	877	631	580	882	676	756	667	730	543.278
KHNYN	586	160	424	796	310	269	473	407	417	337	779	755	471	842	811	648	487	822	544.111
NARS	593	160	414	988	687	358	496	372	518	363	624	468	422	674	565	788	715	599	544.667
CDC5L	261	60	221	234	162	42	227	418	657	493	885	676	590	1195	1126	758	999	827	546.167
NFX1	514	204	517	815	346	88	357	540	428	382	552	772	434	908	761	792	685	750	546.944
ARL6IP4	853	233	601	1801	691	174	975	880	281	216	313	413	231	473	349	522	368	474	547.111
R3HDM2	780	324	676	1116	816	248	868	798	298	287	397	575	224	547	509	415	438	588	550.222
CCNT1	265	87	158	459	223	196	204	142	654	446	936	794	701	1047	1002	1041	734	882	553.944
MECP2	383	217	338	571	299	82	422	578	603	357	668	875	418	1018	970	626	833	746	555.778
RSL24D1	574	80	589	565	557	324	298	175	500	469	635	734	461	820	851	786	556	1049	556.833
RBMS1	476	162	259	996	457	225	604	443	600	572	575	531	699	748	516	679	879	631	558.444
CNOT2	711	231	570	883	711	282	554	532	473	310	592	524	386	578	665	812	671	613	561
SF3B3	325	176	240	472	268	95	366	314	697	621	689	908	533	931	1029	791	863	829	563.722
EIF4H	380	117	353	465	290	85	358	447	615	452	718	773	625	709	1262	949	758	801	564.278
ZC3H13	545	186	308	876	456	74	731	943	556	365	639	584	461	814	549	703	748	638	565.333
AFF3	142	403	182	950	913	350	650	1002	598	66	666	166	950	483	246	703	1522	241	568.5
POLDIP3	359	252	555	786	590	184	459	586	486	345	628	729	375	844	960	548	773	792	569.5
SRP54	538	121	549	548	389	73	350	428	553	332	712	668	538	681	1380	891	722	816	571.611
ACIN1	326	363	594	1076	380	57	638	632	461	317	629	534	362	1080	694	505	798	872	573.222
FBL	1045	294	667	1495	999	732	685	429	262	224	321	439	214	581	656	440	321	529	574.056
EIF3B	419	269	533	1152	446	81	347	427	567	491	548	727	557	828	789	760	655	786	576.778
HNRNPA0	1091	259	467	1393	1150	800	842	433	395	257	391	269	419	426	470	511	440	383	577.556
ZCCHC14	170	258	180	899	578	294	492	463	743	311	815	601	574	909	472	943	1160	558	578.889
SRRM1	428	369	975	1399	603	132	707	551	366	261	465	558	358	834	607	522	599	714	580.444
KIAA0430	406	122	472	526	299	108	428	414	538	620	643	1140	404	1043	897	557	744	1090	580.611
PTBP3	302	66	136	314	203	108	190	224	678	671	810	862	715	1381	1021	860	892	1128	586.722
LARS	192	212	457	798	330	132	216	303	755	591	817	657	577	884	925	898	1033	802	587.722
STAU1	372	131	429	685	339	220	299	342	578	611	684	684	542	917	1509	691	704	845	587.889
FYTTD1	395	99	328	633	374	173	413	272	788	542	954	585	759	844	1112	983	739	628	590.056
TARS	336	141	430	345	485	156	304	266	529	306	994	878	606	742	1661	693	613	1146	590.611
SSB	554	170	478	1075	1086	592	482	292	542	311	641	477	495	641	602	779	828	605	591.667
EIF5B	702	164	390	1319	831	360	766	732	460	306	534	471	630	550	622	663	682	487	592.722
YBX1	669	171	419	1686	553	134	776	674	545	499	519	523	607	505	541	794	660	521	599.778
SAP18	785	201	575	1306	1193	530	520	408	500	350	468	417	467	428	519	869	667	619	601.222
RBMS3	245	167	166	470	434	184	373	256	616	622	796	862	524	962	685	997	1598	869	601.444
PARK7	776	317	611	1900	1110	538	621	465	412	397	557	365	305	466	397	653	495	454	602.167
ZCCHC6	354	115	264	771	401	119	415	422	721	434	1154	725	895	1121	870	723	762	673	607.722
UPF1	527	346	487	1046	770	323	1001	732	482	267	542	701	371	825	741	589	689	529	609.333
HNRNPD	729	286	458	1200	839	281	710	642	455	340	576	616	528	755	641	652	729	608	613.611
EIF4G3	229	189	200	740	333	132	465	441	907	644	781	567	661	1137	680	943	1177	824	613.889
RNH1	795	367	861	1415	1302	909	840	528	322	211	440	436	226	446	554	512	447	475	615.889
RBM27	316	145	259	773	375	106	389	429	690	467	888	796	712	947	744	1157	1139	792	618
RPS4Y1	883	32	1	1662	844	503	605	455	668	793	0	0	657	0	880	1162	789	1194	618.222
SLTM	357	102	171	788	452	260	382	264	741	541	815	626	690	1461	746	1027	831	877	618.389
AGFG1	432	54	72	459	233	169	214	101	620	1119	740	758	1407	827	1377	883	613	1195	626.278
EIF3K	1192	315	550	2457	1163	905	951	548	265	223	266	365	216	410	342	440	317	402	629.278
SRSF4	747	314	872	1129	754	215	883	894	324	275	644	489	361	760	1003	468	479	743	630.778
RPL6	921	213	835	1639	1142	317	710	721	372	414	426	539	365	610	469	594	428	653	631.556
PRPF6	671	289	554	1101	505	121	731	930	424	312	607	827	403	941	686	814	786	805	639.278
GSPT1	555	202	453	1013	530	247	565	402	711	453	859	580	874	1003	674	867	887	681	642
THOC2	440	229	403	1052	558	146	520	420	655	560	787	762	562	932	812	935	1043	740	642
RNASE4	1275	169	1095	1264	835	386	545	340	439	485	394	633	371	431	782	728	471	918	642.278
PRPF40A	400	142	310	902	517	172	501	410	695	415	849	763	782	1021	597	1188	971	941	643.111
AARS	205	196	603	401	371	83	362	346	561	198	1012	808	329	1445	1533	813	990	1323	643.278
XRCC6	383	109	276	681	368	161	344	298	865	585	880	948	785	893	1093	1199	1007	890	653.611
SNRNP70	938	406	490	1599	714	245	1145	1002	375	259	552	306	354	865	607	469	691	750	653.722
UPF2	612	204	455	936	448	104	622	687	521	402	769	871	414	1192	898	780	873	1054	657.889
SBDS	344	43	200	274	348	44	195	203	784	558	1322	895	971	983	1341	1325	974	1090	660.778
RBM6	479	284	629	1136	483	136	838	788	610	468	582	610	421	1195	894	654	777	1008	666.222
CPSF6	371	279	351	1098	497	483	461	368	791	490	668	712	610	1077	672	1104	1145	992	676.056
TAF15	1964	409	806	1902	1128	756	1482	1267	191	198	221	250	148	322	422	272	288	314	685.556
ATXN1	385	276	387	1156	506	309	479	569	784	342	775	875	876	1064	770	993	1196	600	685.667
DHX9	414	145	274	805	485	326	419	319	1031	590	1183	571	869	1389	810	989	1008	738	686.944
SUPT5H	993	336	854	1561	674	151	822	879	372	294	527	682	405	731	1097	514	613	879	688
PSIP1	389	162	536	827	731	366	558	812	699	422	797	756	444	1215	753	1073	971	881	688.444
SMAD4	451	201	404	838	506	218	638	501	798	406	743	835	667	1455	867	1003	1065	869	692.5
EIF3D	613	171	680	1079	580	234	415	331	516	637	692	1089	493	1238	1068	963	623	1072	694.111
CPEB4	415	283	353	811	672	197	331	541	849	580	1215	772	1084	935	821	712	1163	781	695.278
RBM12	787	174	193	824	437	169	717	748	766	450	1010	758	917	824	661	1499	1002	589	695.833
SRP14	1141	219	580	2677	1770	782	896	374	369	284	344	339	380	348	399	688	474	466	696.111
PTGES3	582	143	555	793	685	349	502	320	664	520	803	980	563	1016	1114	952	869	1142	697.333
PCBP1	762	333	831	1309	606	273	886	526	415	479	624	703	429	800	1091	744	757	1014	699
EWSR1	575	397	441	1394	856	300	690	543	674	529	792	629	756	798	810	854	935	674	702.611
ZNFX1	477	251	247	1083	507	144	528	589	730	504	1011	753	1005	951	1202	861	1107	699	702.722
SRPR	572	263	509	1146	567	300	563	368	732	385	806	995	644	988	1224	922	822	950	708.667
NUDT21	517	133	507	732	489	277	339	335	868	640	820	969	792	1001	879	1468	1034	1023	712.389
CASC3	800	265	601	981	460	214	706	842	526	476	810	847	366	1081	1180	722	930	1039	713.667
SMAD2	204	83	165	417	256	105	233	195	1036	739	1010	1199	967	1620	1011	1471	1348	1089	730.444
PABPC4	670	151	508	898	332	138	542	385	562	770	798	1340	685	1217	1157	918	805	1346	734.556
PCF11	191	75	167	536	233	122	290	204	1072	703	1789	1118	1164	1462	812	1301	950	1052	735.611
DDX21	479	55	144	451	221	78	309	180	904	852	1556	804	1343	946	2364	869	671	1115	741.167
SMAD3	560	168	241	686	337	308	926	815	710	539	906	580	925	1095	1240	1021	1167	1133	742.056
NUP153	321	232	387	684	340	80	419	333	886	657	1536	1020	1021	1338	1377	910	1017	874	746.222
PTBP1	1042	504	767	1886	1265	482	1169	954	454	325	627	501	395	627	763	585	637	494	748.722
ZC3H7A	462	157	566	615	351	228	323	255	567	486	867	1511	595	1430	1486	1074	1116	1510	755.5
RPL14	911	251	756	1549	1021	534	640	497	570	578	659	783	512	1062	696	955	687	993	758.556
SRP72	570	262	873	1040	657	258	496	427	756	536	916	856	809	720	1560	1153	911	946	763.667
FXR1	637	143	593	631	387	237	368	333	748	633	1064	1138	667	1277	1186	1234	1059	1432	764.833
EIF4G1	369	207	242	810	356	44	713	706	1122	547	1356	771	997	1452	1213	909	1327	825	775.889
EIF2A	331	209	609	824	304	65	254	239	816	715	1027	1179	892	1406	1100	1608	1065	1353	777.556
KPNB1	596	144	300	640	350	209	465	437	862	750	1006	1273	797	1455	1345	1123	1106	1184	780.111
TNPO1	201	166	247	609	315	68	406	304	1145	640	1306	1016	1086	1639	1060	1475	1554	845	782.333
ZCCHC11	521	226	423	647	361	150	569	630	842	719	1096	1035	819	1323	1166	1283	1148	1175	785.167
BAZ2A	1049	331	542	902	426	146	1147	1293	543	533	714	996	535	1173	1366	658	872	983	789.389
HNRNPH3	1324	413	1053	1579	1303	573	1224	770	578	511	667	423	432	782	669	580	639	742	792.333
LRRFIP2	1207	263	649	1829	844	189	922	937	702	530	663	571	690	833	971	958	908	607	792.944
FAM120B	1063	841	1261	3227	991	190	1138	1252	351	271	365	450	320	624	468	496	462	530	794.444
SMAD5	521	221	407	1195	583	222	698	532	1026	611	863	836	858	1354	894	1261	1316	963	797.833
RPS3A	917	163	647	1893	834	926	656	390	614	591	672	858	672	876	830	1163	753	1211	814.778
SRSF10	752	227	534	1377	1190	620	576	384	895	518	1192	677	830	966	1055	1104	1073	834	822.444
RBM33	911	420	926	2031	922	508	1161	1219	572	476	569	728	409	978	764	744	656	817	822.833
PRPF4B	694	232	666	1372	676	441	625	503	830	581	1069	945	737	1141	1151	985	964	1235	824.833
BAZ2B	846	355	658	1512	750	196	789	868	766	739	978	1035	665	943	914	844	1216	843	828.722
KHDRBS1	938	205	635	1102	874	368	578	398	767	667	885	1207	765	1050	1290	1105	928	1198	831.111
REXO2	1558	350	1142	1991	1678	1717	845	675	435	343	502	378	400	677	724	702	454	462	835.167
SF3B2	859	318	602	1504	956	398	1009	817	737	433	776	906	573	1214	1008	988	998	985	837.833
RBBP6	526	165	626	936	721	197	707	746	952	656	1170	1046	1024	1077	1073	1238	1029	1240	840.5
CAPRIN1	479	227	428	1167	534	104	563	516	1099	784	1200	1026	961	1452	920	1314	1406	959	841.056
HELZ	429	350	741	944	549	112	470	534	949	703	1086	1163	864	1160	1561	1238	1136	1156	841.389
UBA1	1049	523	713	1931	1116	487	1045	837	629	557	883	766	597	949	958	719	784	758	850.056
LSM14A	1023	388	1033	1484	1158	499	772	738	768	517	972	652	617	849	1118	1065	973	745	853.944
ZFC3H1	362	124	372	753	289	189	327	342	1072	729	1429	1024	1287	1279	1802	1544	1251	1238	856.278
RIOK3	1034	176	472	684	425	117	465	511	806	573	1035	1070	963	1447	1685	1730	1169	1100	859
SCAF8	430	192	375	795	368	75	547	702	858	614	1082	1262	953	1893	1368	1315	1416	1284	862.722
NONO	902	444	1082	1555	681	165	848	857	743	621	808	1102	685	977	1307	985	857	1098	873.167
HNRNPR	748	327	594	2125	1457	638	1032	915	762	485	930	594	739	835	807	910	987	854	874.389
LRPPRC	405	160	466	1144	345	105	418	398	943	923	1071	1498	829	1597	1157	1247	1441	1696	880.167
MBNL2	907	378	706	1364	1007	662	771	737	916	462	1031	869	887	791	1097	1124	1148	1020	882.056
RBM5	897	341	946	1859	714	822	869	746	588	514	714	902	547	1297	992	936	1114	1185	887.944
RPL22	1751	359	1086	2415	1544	1203	963	552	445	473	487	820	490	676	641	817	579	778	893.278
RSL1D1	744	190	604	878	599	236	481	463	767	832	921	1593	772	1604	1549	1194	1013	1669	894.944
PUM1	778	365	680	1055	716	253	945	938	917	660	1233	998	752	1312	1268	931	1155	1183	896.611
XPOT	243	240	1046	1317	786	224	506	371	772	393	1025	1047	738	1098	1801	1378	1253	1925	897.944
GPATCH8	1189	535	950	1893	1072	354	1225	1305	517	346	694	921	474	1308	824	748	948	875	898.778
G3BP2	804	156	585	897	562	485	607	558	1072	743	1088	1179	1243	1119	1467	1480	1113	1025	899.056
DHX15	801	172	422	926	676	342	579	618	993	758	1199	968	1015	1426	1778	1572	1248	994	915.944
ZC3H6	583	186	436	946	377	160	647	741	887	695	742	1746	671	1873	1143	1532	1224	1929	917.667
GARS	817	327	992	1009	1574	361	873	647	603	350	965	1035	862	1290	1838	1231	931	884	921.611
XPO1	316	324	600	542	492	72	331	545	1317	929	1701	1233	776	1187	969	1365	2069	1894	925.667
ILF3	950	501	712	2255	950	574	1076	945	741	452	960	949	770	1022	890	1028	1063	900	929.889
EIF2S3	1012	268	807	1260	835	761	579	439	865	986	1237	1493	714	1359	1119	1063	956	1159	939.556
RPS15	2084	517	1184	4089	2597	2039	1702	712	158	119	147	260	138	320	234	293	161	253	944.833
SRSF7	504	168	236	907	1629	306	392	196	1332	710	1202	1508	1073	1281	1838	2095	792	863	946.222
CNOT8	2542	155	807	774	603	577	772	419	560	813	527	776	435	1278	1920	1031	1336	1719	946.889
SYNCRIP	519	152	317	1183	641	395	519	402	1164	875	1445	1134	1671	1333	1352	1675	1264	1176	956.5
DDX42	807	260	1070	1570	989	435	703	623	884	602	956	1255	745	1272	1460	1271	1127	1245	959.667
RBMX	913	342	748	1822	1288	733	783	467	939	650	1103	1046	950	1295	1114	1314	1100	909	973.111
DARS	1320	383	1254	1532	1166	775	687	823	817	649	1010	694	686	767	1495	1321	857	1362	977.667
QKI	904	200	524	1011	648	367	773	599	944	897	1059	1145	785	1921	1718	1404	1414	1349	981.222
EIF3H	991	341	921	1745	871	475	926	687	729	738	1024	1224	764	1201	1090	1452	1083	1500	986.778
U2SURP	608	223	639	944	741	420	475	529	978	894	1200	1322	1133	1584	1296	1814	1562	1407	987.167
LARP1	2177	363	706	1567	885	526	1236	760	789	731	849	975	586	1367	1266	835	1172	1167	997.611
PNN	1103	250	423	2132	1237	966	1201	1050	839	658	1004	855	754	1113	1140	1173	1065	1009	998.444

## Sheet: 1000<x<=10000
Supplemental Table 4. RNA-seq counts for RBPs in healthy cartilage (n=18) from Fisch et al. (2018).
RBPs	Normal_Cart_10_8	Normal_Cart_2_2	Normal_Cart_3_3	Normal_Cart_4_4	Normal_Cart_5_5	Normal_Cart_6_6	Normal_Cart_7_3	Normal_Cart_9_7	normal_01	normal_02	normal_03	normal_04	normal_05	normal_06	normal_07	normal_08	normal_09	normal_10	Average		11.2131	%
PUM2	327	146	378	538	414	216	280	322	1303	893	1475	1612	1023	2001	1876	1744	1789	1672	1000.5
HNRNPM	1600	331	458	2403	1442	703	1335	1130	861	542	1125	636	896	898	875	987	1024	791	1002.06
ZFP36L2	2525	593	1352	1196	1666	631	2096	947	330	1403	528	619	288	706	1147	420	627	1089	1009.06
SUPT6H	1351	468	762	1899	888	281	1100	1343	760	628	1060	1117	737	1042	1760	928	1013	1120	1014.28
RNMT	499	217	539	643	456	288	345	619	1216	1022	1885	1330	1096	770	2751	1648	1473	1520	1017.61
SF1	1490	304	833	1708	818	501	1249	906	872	656	1015	1357	801	1506	1434	935	963	1011	1019.94
BZW1	948	121	379	609	425	225	304	413	1310	1316	1412	1060	1601	1108	2198	1732	1222	2045	1023.78
DIS3	369	96	461	499	378	81	267	335	1320	787	2601	1890	1257	1956	2094	1412	1033	1613	1024.94
ZFR	741	320	542	1167	615	81	1155	1746	1105	756	1314	1072	884	1406	1618	1359	1394	1249	1029.11
IARS	208	176	679	659	311	73	334	330	1216	637	1394	1589	1219	1552	2373	2004	1633	2149	1029.78
RPL13A	1309	252	621	1934	1420	1102	800	461	805	987	883	1219	629	1609	833	1299	945	1493	1033.39
EIF3E	528	111	521	505	267	159	322	402	1283	1200	1478	1985	1090	1714	1737	2094	1298	2020	1039.67
RPL36AL	2883	388	1722	2716	1908	1511	1727	796	413	335	366	425	389	669	689	594	392	1024	1052.61
ANKRD17	842	415	729	2034	868	210	1192	1090	1108	782	1060	1136	964	1505	1444	1095	1292	1253	1056.61
TRA2B	534	148	406	727	1020	184	394	277	1658	1092	1814	1616	1445	1361	2166	1735	1134	1330	1057.83
ZC3H11A	665	313	534	1586	1136	866	621	465	1119	724	1398	1056	1234	1690	1497	1372	1630	1228	1063
RBM25	972	240	413	1389	665	291	894	1156	1435	628	1871	1131	1422	1129	1451	1476	1398	1347	1072.67
ADAR	455	341	520	1236	578	115	660	825	1382	1008	1568	1446	1039	1912	1728	1476	1624	1502	1078.61
EPRS	284	194	630	876	664	225	431	405	1359	667	1683	1405	1129	1847	1854	2175	2020	1644	1082.89
FUBP1	1065	476	967	2024	1033	341	864	913	1039	748	1388	995	1021	1183	1384	1349	1349	1361	1083.33
XRN1	474	197	361	686	319	120	446	431	1466	1124	1674	1678	1277	1805	1853	2275	1798	1519	1083.5
SARS	976	345	1773	1131	1116	348	732	792	694	526	1071	1248	620	1260	2645	1343	1040	2022	1093.44
HNRNPC	981	289	929	1308	906	292	789	1023	992	764	1794	1145	933	1152	2571	1329	1037	1497	1096.17
DICER1	639	184	569	996	393	257	734	618	1209	976	1122	1755	1016	2046	1754	2046	1765	1723	1100.11
IPO5	534	223	591	1270	562	193	462	465	1310	1152	1612	1621	1257	2453	1723	1778	1285	1680	1120.61
RPL29	2027	809	1659	3813	2652	503	1571	908	451	465	470	817	456	816	571	865	645	926	1134.67
LRRFIP1	1021	412	498	1452	895	550	872	1368	1389	1101	1659	1056	1569	1370	1265	1701	1340	910	1134.89
ALKBH5	462	348	658	1061	622	360	613	866	1337	615	1680	1591	1118	1304	2674	1865	1765	1551	1138.33
NPM1	1556	287	1391	1672	1292	495	1006	741	1012	920	1138	1348	874	1345	1405	1528	918	1614	1141.22
DEK	1325	504	1206	2481	2029	719	1236	863	714	722	1008	910	746	1687	1215	1063	1025	1260	1150.72
SRSF6	905	268	565	2222	1575	565	788	421	1149	871	1334	1119	1647	1345	1515	1846	1213	1369	1150.94
SREK1	669	230	477	1297	848	414	707	557	1556	1172	2176	1276	1561	1430	1690	1789	1564	1383	1155.33
PAPOLA	778	290	948	1858	1184	898	1016	572	1054	869	1175	1133	1103	1714	1475	1631	1414	1778	1160.56
THRAP3	1193	295	751	1902	826	228	1166	1536	993	716	1246	1298	918	1827	1649	1658	1443	1293	1163.22
RPL27A	1286	566	1263	3015	1489	836	1147	817	776	883	952	1044	818	1240	1189	1285	876	1508	1166.11
TNRC6A	813	517	911	2250	785	390	944	1495	1101	962	1172	1573	1092	1676	1445	1443	1754	1497	1212.22
SNRNP200	788	263	538	1183	698	624	606	676	1382	1076	1391	2166	1139	1877	1863	1789	1907	2093	1225.5
RPLP1	813	474	955	2498	1027	237	893	743	1113	1210	1158	1502	921	1694	1432	1858	1280	2420	1234.89
HNRNPA3	813	377	566	1863	939	647	763	476	1496	1183	1781	1339	1265	1888	1479	1827	1805	1782	1238.28
HNRNPUL1	1709	641	1194	3229	1323	357	1922	1762	907	584	1029	1206	875	1129	1053	1228	1255	1247	1258.33
SECISBP2L	879	369	852	1635	771	155	801	963	1407	1046	1578	1572	1572	1957	1966	1850	1890	1524	1265.94
ZRANB2	1199	320	905	2141	1079	798	1239	1304	1083	716	1343	1248	1015	1515	1473	1835	1765	1911	1271.61
CNOT1	1166	416	996	1415	826	293	1018	1015	1303	978	1458	1850	970	1869	2440	1596	1733	1553	1271.94
RBFOX2	783	420	533	1647	1335	832	940	960	1567	913	1604	1459	1110	1778	1401	1731	2412	1675	1283.33
SETX	350	221	282	1044	491	150	454	312	1918	1189	1985	1562	2080	3125	1779	2537	2313	1515	1294.83
RPS20	1110	307	889	1575	969	341	923	662	1187	1100	1314	1811	1001	2117	1633	2406	1279	2831	1303.06
TNRC6B	673	514	724	1292	684	331	867	1050	1614	1141	1617	1958	1281	2602	1884	1469	2259	1501	1303.39
SRSF1	698	198	640	1011	692	503	558	357	1670	1445	1761	2028	1237	1804	2323	2240	1867	2755	1321.5
FAM46A	590	129	668	1269	340	90	319	330	1359	1353	916	2242	1863	4186	1442	1322	3027	2513	1331
SRSF3	990	343	860	1310	1638	386	699	500	1383	985	1771	1425	1468	2109	2703	2316	1516	1572	1331.89
LUC7L3	1065	528	1322	3139	881	897	1403	1925	1034	768	1103	928	722	1898	1036	1587	2021	1786	1335.72
GLTSCR2	1485	405	917	2302	1048	496	1194	893	983	934	1297	1861	771	2904	1597	1662	1319	2028	1338.67
SRSF11	1473	418	1528	2407	1053	324	939	998	1300	787	1229	1321	1247	1710	2208	1975	1758	1469	1341.33
RPL10	1284	470	1778	3780	1964	140	1150	706	1034	968	1181	1392	890	1476	1594	1797	1188	1736	1362.67
SFPQ	777	269	160	1861	815	184	1426	832	1852	1190	2531	1500	2416	1546	1785	2515	1787	1383	1379.39
RPS15A	2866	706	1776	3818	3406	2281	1917	939	555	673	553	722	528	843	613	983	659	994	1379.56
ZFP36L1	2615	726	518	2066	2460	700	1855	1507	882	1375	1121	690	739	587	3616	757	1654	1135	1389.06
SETD7	966	371	810	1805	1077	530	813	765	1927	1392	1972	1541	1761	1435	1724	1932	2617	1779	1400.94
RPL28	3389	816	1974	6595	3970	946	2537	1911	238	324	337	339	222	450	383	276	301	336	1408
PDCD4	1740	477	977	1903	1231	538	1026	809	1656	923	1958	1370	1386	1163	2081	2126	2323	1860	1419.28
YTHDC1	1550	358	1001	1404	970	266	1349	1714	1391	1043	1810	1767	1292	1910	2411	1853	1705	1786	1421.11
PCBP2	2234	486	1461	2849	1484	954	1643	984	926	1033	1238	1867	893	1722	1852	1342	1224	1733	1440.28
RPL10A	1680	548	1559	3249	2359	989	1163	760	1108	1309	1240	1304	981	1579	1223	1936	1115	1927	1446.06
RPL27	2438	473	1196	4361	2825	3214	1701	883	626	733	747	850	672	1089	781	1358	848	1300	1449.72
SCAF11	808	342	699	1497	830	344	991	1049	1559	1111	1970	1897	1429	2758	2112	2213	2400	2432	1468.94
RBM3	1871	354	874	3812	1863	972	1313	701	1149	611	1050	2012	1400	851	1574	3070	1394	1983	1491.89
NUFIP2	609	438	470	1384	1126	200	751	555	2061	1193	2826	1945	2245	2347	2666	2179	1886	2014	1494.17
SMG1	906	303	1132	1288	666	362	720	682	1438	1020	2085	2281	1438	3333	3053	1897	2191	2604	1522.17
RPL35	2529	556	1366	4394	2436	1731	2205	1282	721	899	963	1266	659	1452	942	1450	858	1767	1526.44
RPLP0	878	237	535	1861	814	627	723	551	1761	3325	1546	1837	1427	2276	1753	2847	1509	2975	1526.78
POLR2A	2487	782	1418	3281	2495	810	1770	2035	1253	956	2069	1217	886	1235	1830	1144	1292	1372	1574
RPS2	3494	976	2197	6069	4051	2734	2196	1152	383	653	433	660	313	621	647	735	389	743	1580.33
EIF4A2	665	184	548	908	935	161	500	466	2169	2128	2458	2647	1703	2531	3015	2722	2428	2798	1609.22
SERBP1	1377	783	1102	2602	2298	875	1403	1544	1813	1146	2078	1539	1596	1546	1620	2306	2355	1458	1635.61
RPS19	2211	573	1583	5423	2850	1223	1874	1048	820	1213	1038	1324	785	1764	1294	1632	985	1855	1638.61
EIF3A	2288	642	1752	4040	2058	701	2201	1902	1246	921	1576	1319	1551	1811	1643	1580	1441	1422	1671.89
RPS9	2005	694	1616	4637	2474	1681	1865	1539	1003	1072	1368	1426	880	1937	1386	1859	1126	1803	1687.28
RPL24	2208	410	1424	3127	1984	1272	1519	962	1255	1193	1500	1847	1195	2149	1713	2473	1443	3075	1708.28
PRKDC	548	316	305	1526	639	289	708	662	3044	2390	2749	2477	2597	2517	1759	2762	3382	2198	1714.89
DDX6	936	201	385	1231	716	338	797	822	2123	1373	2431	3225	2237	3710	2809	3193	2229	2508	1736.89
PTRF	1241	556	724	2287	1431	428	1846	1852	1930	892	2065	1981	1606	2297	2222	2568	3108	2430	1748
TPR	1222	479	991	1509	2247	226	1109	852	1779	1705	2116	2071	1876	3074	3239	2511	2285	2316	1755.94
CLK1	1050	347	1323	1117	1658	527	689	629	2376	1634	3198	2057	1517	2724	3544	2463	2731	2784	1798.22
RPL12	2956	756	2262	6283	3650	2607	1990	1091	821	1088	854	1041	655	1136	1065	1534	968	1629	1799.22
EIF3L	2383	513	1725	3552	1770	1506	1374	971	1379	1333	1493	2654	1261	2352	2000	2223	1436	2615	1807.78
HNRNPK	2053	501	1022	3063	2387	1585	1397	863	1996	1373	1895	1756	2010	1879	2525	2785	2336	1710	1840.89
RPL37	3026	1082	2396	5732	2652	1079	2819	1968	958	1034	1067	1118	976	1675	1195	2034	1182	2018	1889.5
PABPC1	2153	576	1445	2802	2001	732	1678	1139	1578	1994	2237	2654	1487	3000	2599	1826	1762	2505	1898.22
RPL35A	2913	713	1853	4389	3299	2598	2034	937	1089	1230	1264	1413	994	2125	1334	2223	1437	2580	1912.5
RPS13	3181	758	2578	5378	4010	2834	2230	972	877	978	965	1202	841	1822	845	1919	1144	2176	1928.33
ASH1L	751	521	833	1607	875	171	960	1232	2442	1836	2835	2994	2078	3567	3305	2932	3137	3021	1949.83
RPL38	4304	917	2214	5692	4020	3110	2557	1233	742	736	865	1170	747	1637	979	1614	838	1772	1952.61
RPS16	4481	944	2691	6234	4441	3299	2693	1250	660	899	786	1086	576	1386	993	1156	740	1628	1996.83
RPL7A	3390	971	2557	6429	4120	3048	2219	1046	877	963	1076	1459	792	1548	1217	1519	1021	1753	2000.28
RPS25	3462	1140	4138	7395	4994	909	2411	1384	703	773	742	1090	686	1317	1056	1665	866	1548	2015.5
ZNF638	1823	680	1692	2707	1245	348	1785	1802	1888	1548	1910	2805	1534	3161	2666	2922	2703	3461	2037.78
SPEN	1736	1217	1710	2644	1756	542	2045	2896	1543	1211	3086	2047	1561	3877	2594	1612	2712	1963	2041.78
DDX24	2273	586	1183	2629	1646	870	1581	1781	2518	1324	3287	1979	2253	2215	3288	3123	2614	1641	2043.94
RPS29	5754	1171	2408	7132	4459	5089	3569	1720	428	497	477	413	363	590	427	912	498	921	2046
ZFP36	5568	1212	1246	1286	6391	881	2825	2610	1227	889	1734	2110	1610	1130	3659	426	983	1321	2061.56
DDX3Y	1234	42	3	2607	2961	840	970	829	3773	2449	0	2	4256	0	5691	5028	3465	3262	2078.44
FAU	4547	1290	3249	6793	5360	3042	3183	1690	634	617	732	887	496	1013	941	1179	715	1316	2093.56
RPS21	4290	1383	2741	7602	4675	3207	3558	1902	651	489	759	754	514	1176	825	1283	700	1392	2105.61
AFF4	944	359	689	1215	837	261	767	977	2887	1568	4690	3138	2871	2987	4259	3772	3194	3029	2135.78
RPS14	850	745	1940	3952	1684	173	874	574	2042	1847	2587	3046	1731	3481	2535	3771	2439	4443	2150.78
RPS18	2254	520	1757	4210	3545	388	2182	975	1589	1813	1877	2548	1485	2937	2239	3301	1378	3813	2156.17
EEF1G	2408	852	1823	4928	2065	1333	2678	2715	1548	1496	1754	2292	1405	2753	2307	2310	1658	2620	2163.61
RANBP2	810	257	738	2013	872	252	872	584	3057	1527	4088	2768	3683	4224	3927	3841	3122	2949	2199.11
EIF5	1063	374	986	2110	4467	410	693	439	3196	1841	4588	2541	3751	2220	4177	3084	1828	2146	2217.44
CIRBP	3811	1034	2583	4998	2756	1820	2267	2305	1191	1024	1316	2526	1350	1934	2118	2791	1676	2746	2235.89
EEF1D	4335	1059	2012	5826	3389	2861	3585	2721	1023	1124	1200	1794	959	2034	1452	1716	1171	2160	2245.61
RPL36	4712	1373	3490	7815	4872	3215	3510	2305	603	702	722	1090	518	1235	932	1080	727	1602	2250.17
UBA52	5190	1385	3273	8036	4988	2999	3754	2369	585	699	832	876	576	1265	827	1201	821	1244	2273.33
RBM39	2580	584	1935	2582	2077	1152	1694	1522	2203	1640	3027	2395	1901	3411	3635	2699	2642	3467	2285.89
DYNC1H1	675	479	722	1475	614	217	1070	1263	3299	2294	4257	3443	2244	4262	4039	3203	4275	3543	2298.56
MATR3	1167	542	1051	1855	1430	462	1403	1174	2984	2173	3454	2990	2595	3684	3717	4236	3974	3654	2363.61
EIF4B	1155	244	1333	1411	765	196	922	985	2505	2611	3063	4793	2227	4925	4658	3584	2754	4708	2379.94
RPL3	1079	446	1290	3075	1150	61	1146	1279	2620	2400	3263	3665	2220	3785	3650	4174	2793	5099	2399.72
RPL23	3843	967	2081	6100	4346	2962	2721	1575	1504	1740	1553	1574	1322	2255	1724	2838	1719	2805	2423.83
RPL30	3469	970	2582	6112	3038	1684	2854	1612	1570	1554	1756	2280	1515	2840	1900	3271	2005	3449	2470.06
PRPF8	2672	855	1814	3812	2253	711	2795	2880	2162	1931	2721	3499	1645	2989	3120	2670	2830	3454	2489.61
CNBP	2845	579	1856	3770	2885	1358	2233	1650	2134	1641	2508	2925	1988	3189	3161	3796	3063	3473	2503
BCLAF1	1073	434	909	2104	1261	447	1541	1112	3986	3128	4869	2647	3568	3954	4106	3442	3394	3342	2517.61
RPS5	5402	1457	3055	9752	5506	2374	4073	2649	800	1044	946	1298	709	1432	1191	1629	991	1930	2568.78
AFF1	4521	1251	3129	3722	2228	615	3444	2514	1712	1308	2034	2502	2351	4050	3986	1658	2328	3414	2598.17
SAMD4A	1363	1478	841	5261	2547	1099	2518	4188	2622	2169	2596	1857	3200	2190	3898	3017	3793	2263	2605.56
SND1	4517	1756	3077	6692	3753	1143	3433	2908	1824	1128	2359	1992	1425	2216	2716	2181	1860	2410	2632.78
RPL26	4837	928	2820	7612	5764	5409	3399	1953	1188	1483	1300	1436	1149	2105	1361	2545	1417	2424	2729.44
SRSF5	2998	749	1767	5589	4324	1526	1839	1255	2349	1960	3054	2659	2568	3054	3109	4017	3127	3330	2737.44
EIF4G2	1179	725	955	4446	2083	442	2336	2441	4251	2477	4080	2741	4315	3416	2970	4666	4604	3105	2846.22
HNRNPH1	4038	1146	2008	4496	3260	1692	3053	2775	2776	2213	2974	2411	2606	3490	3723	3663	2816	2735	2881.94
RPS23	5910	1275	3855	7907	7086	6371	3943	1843	1250	1240	1109	978	1114	1680	973	2130	1527	1975	2898.11
RPS24	4542	1328	2394	7841	6850	4231	2784	1601	1871	2199	1857	1509	1619	2171	1910	2924	2091	2736	2914.33
RRBP1	2179	1491	921	8789	2703	926	5575	5310	3157	844	3480	2305	2846	2095	2251	3057	3646	1777	2964
SON	1320	1065	1455	3944	1928	446	2244	2064	3403	2219	4723	4148	3182	4920	4423	4228	4432	3812	2997.56
DDX3X	1371	512	1127	1664	2203	440	873	450	3653	2849	9016	5376	4134	5440	4649	4084	3250	3186	3015.39
SF3B1	2608	921	2913	5122	2991	1407	2857	2146	2744	1956	3340	2677	2554	3777	3934	3967	4328	4162	3022.44
CALR	2756	1365	2082	7725	4696	1412	3623	3801	2539	2458	3050	1842	2384	3748	2605	3727	3411	2321	3085.83
RPS12	5830	1525	3122	10671	8185	6050	4591	2414	978	1179	1081	1300	937	1600	1138	2199	1076	1874	3097.22
RPS3	4396	1229	3443	8524	4870	2562	2792	1912	1955	2483	2251	2786	1788	3346	2863	3335	2040	4182	3153.17
NCL	5176	1208	2476	6421	4150	1377	5708	5835	2135	1707	2457	2310	1993	2620	3030	2843	2762	2567	3154.17
MBNL1	2366	795	1515	4389	2236	984	2054	2084	3190	3068	2731	4031	3625	5142	3913	5124	5051	4656	3164.11
RPL13	4991	1230	3023	8087	5187	1694	3899	2321	1866	1938	2127	3366	1624	4133	2684	2991	2032	3942	3174.17
HNRNPA2B1	3688	1035	1268	5862	4930	2804	3874	2327	3681	2660	4076	2978	2842	3577	4005	4069	3264	2940	3326.67
RPL18	6190	1556	3720	9848	5667	2973	4238	2412	1587	1548	1933	2876	1396	3238	2570	2937	1731	4001	3356.72
RPL34	7230	1715	3793	11785	7101	5187	4860	2796	1302	1273	1458	1566	1183	2396	1544	2750	1626	2899	3470.22
CSDE1	2372	471	2225	3011	1926	946	1544	1021	3493	3950	4530	5820	3371	5188	6836	5594	4478	6794	3531.67
EIF1	7526	1180	6089	5236	7216	2834	2980	1710	2065	1759	3197	3172	2059	2760	4369	3003	2336	4166	3536.5
HNRNPU	2410	716	1798	3738	2125	580	2645	2703	4050	3641	5148	4498	3313	5372	6497	4828	5280	5517	3603.28
TIPARP	3757	1988	3321	4665	5035	566	2435	4001	3305	1658	4254	3161	4909	3603	5627	3717	5204	4150	3630.89
RPS27A	5964	1763	4056	10289	7247	6875	4199	2466	1559	1926	1808	2436	1659	2767	2207	2967	1958	3306	3636.22
RPLP2	7452	1813	3967	12942	8274	5586	5801	3294	1095	1231	1311	1938	1059	2282	1767	2126	1366	3090	3688.56
RPL32	7988	2086	4597	12185	7865	7244	5735	3116	1265	1585	1513	1787	1192	2431	1536	2397	1543	2961	3834.78
RPL5	5987	1508	4463	10804	7040	5091	4062	2006	2332	2439	2345	3066	2111	3774	2837	4214	2798	4603	3971.11
RPL11	6364	1669	3919	10564	5622	3869	4871	3417	2388	2517	2717	3537	2282	4420	3186	4407	2977	5128	4103
RPL31	9192	2283	4866	15166	10287	9560	6232	3075	1544	1760	1807	1741	1488	2492	1811	3411	1801	3184	4538.89
RPL4	4884	1850	4062	11050	5713	3836	3359	2386	3554	3198	4011	5390	3692	5323	4970	6187	3468	6108	4613.39
CANX	2982	938	2964	5198	3143	1812	2023	2015	5425	4276	7101	5491	4496	5909	9040	7403	6580	7227	4667.94
RPL8	7644	2450	5421	14738	7351	3303	7016	6028	2475	1791	2720	4439	1847	4663	2917	3179	2237	4797	4723.11
SRRM2	8300	3755	6546	10486	5517	2461	9065	8529	2067	1819	3262	3464	1779	5335	5150	2156	3525	4023	4846.61
RPL19	7445	2214	5068	12560	8059	7966	5001	3279	2559	2549	3024	4250	2431	4875	4072	4728	2976	5352	4911.56
DDX17	3957	2164	3684	9372	4215	2749	3883	3102	4416	3135	4923	5947	3783	7211	5451	5728	7527	7488	4929.72
EEF1A1	3690	1244	3301	6290	3333	1950	3041	2849	5270	5466	6232	7618	4969	6180	6930	7566	5470	8046	4969.17
RPL15	7353	1829	5020	11452	9570	8713	3981	2003	3302	2929	3824	4652	3219	4768	4247	5837	3873	5519	5116.17
RPS11	7865	3023	7806	19122	10591	3139	6982	4626	2419	2144	2738	3321	2176	3828	3035	4505	2818	5054	5288.44
HDLBP	3528	1569	3591	7022	3102	1630	3693	3356	5843	2974	7198	6978	5456	8089	9773	7267	7304	7488	5325.61
RPS8	7135	2580	6115	16529	12776	6513	6131	3283	3070	3073	3487	3341	2742	3876	3684	5126	3249	4815	5418.06
DDX5	4451	1018	1340	8779	8548	1912	4388	2440	7007	4211	8698	6238	7561	4640	8676	8879	6094	5709	5588.28
RPL37A	15533	2431	6916	19520	13620	19981	9804	4708	1905	2167	2144	2161	1660	3128	2254	3449	1997	4117	6527.5
RPS4X	8041	3427	7974	15130	11578	8235	5227	3255	3946	3557	6920	8288	3796	7880	5333	6431	4192	6708	6662.11
RPS6	8402	2620	8666	23335	9522	5294	9389	6419	5426	6079	6341	8242	4869	9684	6954	10491	5816	10955	8250.22

## Sheet: >10000
Supplemental Table 4. RNA-seq counts for RBPs in healthy cartilage (n=18) from Fisch et al. (2018).
RBPs	Normal_Cart_10_8	Normal_Cart_2_2	Normal_Cart_3_3	Normal_Cart_4_4	Normal_Cart_5_5	Normal_Cart_6_6	Normal_Cart_7_3	Normal_Cart_9_7	normal_01	normal_02	normal_03	normal_04	normal_05	normal_06	normal_07	normal_08	normal_09	normal_10	Average		0.131148	%
EEF2	16147	3784	8221	20952	9581	3584	14068	14391	8603	8965	10121	15173	8121	13734	12700	11773	9691	13052	11258.9
GAPDH	11166	11551	16464	46169	27443	8162	11606	17809	6348	5687	7979	7964	6498	1929	13156	15851	9936	8438	13008.7
