# Supplementary material for: RNA-binding proteins that are highly expressed and enriched in healthy cartilage but suppressed in osteoarthritis
Source: Front Cell Dev Biol. 2023 Jun 30;11:1208315. doi: 10.3389/fcell.2023.1208315 (PMC10349536; doi:10.3389/fcell.2023.1208315)
Supplement: Supplementary file 3 [file DataSheet1.zip › Table 5.XLSX]

## Sheet: Healthy_TFs
Supplemental Table 5. RNA-seq counts for TFs in healthy cartilage (n=18) from Fisch et al. (2018).
TFs	Normal_Cart_10_8	Normal_Cart_2_2	Normal_Cart_3_3	Normal_Cart_4_4	Normal_Cart_5_5	Normal_Cart_6_6	Normal_Cart_7_3	Normal_Cart_9_7	normal_01	normal_02	normal_03	normal_04	normal_05	normal_06	normal_07	normal_08	normal_09	normal_10	Average
CCDC169-SOHLH2	0	0	0	0	0	0	0	0	0	0	0	0	0	0	0	0	0	0	0
DUX4	0	0	0	0	0	0	0	0	0	0	0	0	0	0	0	0	0	0	0
FIGLA	0	0	0	0	0	0	0	0	0	0	0	0	0	0	0	0	0	0	0
FOXD4L4	0	0	0	0	0	0	0	0	0	0	0	0	0	0	0	0	0	0	0
FOXD4L6	0	0	0	0	0	0	0	0	0	0	0	0	0	0	0	0	0	0	0
HSFX1	0	0	0	0	0	0	0	0	0	0	0	0	0	0	0	0	0	0	0
HSFX2	0	0	0	0	0	0	0	0	0	0	0	0	0	0	0	0	0	0	0
HSFY1	0	0	0	0	0	0	0	0	0	0	0	0	0	0	0	0	0	0	0
HSFY2	0	0	0	0	0	0	0	0	0	0	0	0	0	0	0	0	0	0	0
RHOXF2	0	0	0	0	0	0	0	0	0	0	0	0	0	0	0	0	0	0	0
RHOXF2B	0	0	0	0	0	0	0	0	0	0	0	0	0	0	0	0	0	0	0
SHOX	0	0	0	0	0	0	0	0	0	0	0	0	0	0	0	0	0	0	0
ZBED1	0	0	0	0	0	0	0	0	0	0	0	0	0	0	0	0	0	0	0
ZNF705B	0	0	0	0	0	0	0	0	0	0	0	0	0	0	0	0	0	0	0
ZNF705D	0	0	0	0	0	0	0	0	0	0	0	0	0	0	0	0	0	0	0
CPXCR1	0	0	0	0	0	1	0	0	0	0	0	0	0	0	0	0	0	0	0.0555556
ESX1	0	0	0	0	1	0	0	0	0	0	0	0	0	0	0	0	0	0	0.0555556
EVX2	0	0	0	0	1	0	0	0	0	0	0	0	0	0	0	0	0	0	0.0555556
FOXR2	0	0	0	0	0	1	0	0	0	0	0	0	0	0	0	0	0	0	0.0555556
GSX1	0	0	0	0	0	1	0	0	0	0	0	0	0	0	0	0	0	0	0.0555556
NKX6-2	0	0	0	0	0	0	0	0	0	0	0	0	0	1	0	0	0	0	0.0555556
ONECUT3	0	0	0	0	0	0	0	1	0	0	0	0	0	0	0	0	0	0	0.0555556
SOHLH2	0	0	0	0	0	0	0	1	0	0	0	0	0	0	0	0	0	0	0.0555556
TGIF2LX	0	0	0	0	0	1	0	0	0	0	0	0	0	0	0	0	0	0	0.0555556
TGIF2LY	0	0	0	0	0	1	0	0	0	0	0	0	0	0	0	0	0	0	0.0555556
ATOH1	0	0	0	0	0	0	0	2	0	0	0	0	0	0	0	0	0	0	0.111111
BHLHA9	0	0	0	0	0	0	0	0	0	0	0	0	0	1	0	0	0	1	0.111111
CDX4	0	0	0	0	0	1	0	1	0	0	0	0	0	0	0	0	0	0	0.111111
FAM170A	0	0	0	0	0	1	0	0	0	0	0	0	0	1	0	0	0	0	0.111111
FOXD4L3	1	0	0	0	0	0	0	0	0	0	0	0	0	0	1	0	0	0	0.111111
HOXB1	0	0	0	0	0	2	0	0	0	0	0	0	0	0	0	0	0	0	0.111111
MSGN1	0	0	0	0	0	2	0	0	0	0	0	0	0	0	0	0	0	0	0.111111
NKX2-8	0	0	0	1	0	0	0	1	0	0	0	0	0	0	0	0	0	0	0.111111
NKX6-3	0	0	0	0	0	2	0	0	0	0	0	0	0	0	0	0	0	0	0.111111
NR0B1	0	0	0	0	0	1	0	1	0	0	0	0	0	0	0	0	0	0	0.111111
PROP1	2	0	0	0	0	0	0	0	0	0	0	0	0	0	0	0	0	0	0.111111
SP9	0	0	0	0	0	1	0	1	0	0	0	0	0	0	0	0	0	0	0.111111
SPIC	0	0	1	0	0	1	0	0	0	0	0	0	0	0	0	0	0	0	0.111111
ZIC3	0	1	1	0	0	0	0	0	0	0	0	0	0	0	0	0	0	0	0.111111
ZNF735	0	0	0	2	0	0	0	0	0	0	0	0	0	0	0	0	0	0	0.111111
DRGX	0	0	0	0	0	1	0	2	0	0	0	0	0	0	0	0	0	0	0.166667
GBX2	0	0	0	1	0	0	0	2	0	0	0	0	0	0	0	0	0	0	0.166667
LEUTX	0	0	0	1	0	2	0	0	0	0	0	0	0	0	0	0	0	0	0.166667
MIXL1	0	0	0	0	1	0	0	2	0	0	0	0	0	0	0	0	0	0	0.166667
MYF5	0	0	0	1	0	1	0	1	0	0	0	0	0	0	0	0	0	0	0.166667
NKX1-2	1	0	0	1	0	0	0	1	0	0	0	0	0	0	0	0	0	0	0.166667
UNCX	0	0	0	0	0	0	0	3	0	0	0	0	0	0	0	0	0	0	0.166667
ZNF20	1	0	1	0	0	0	0	0	0	0	0	0	0	0	0	0	0	1	0.166667
ZNF705G	0	0	0	0	1	2	0	0	0	0	0	0	0	0	0	0	0	0	0.166667
ARX	1	0	0	0	1	0	0	1	0	0	0	0	0	0	0	1	0	0	0.222222
DMRT3	0	0	0	0	1	1	0	2	0	0	0	0	0	0	0	0	0	0	0.222222
GSC2	3	0	0	0	0	0	0	0	0	0	0	0	1	0	0	0	0	0	0.222222
HOXD12	2	0	0	0	0	0	0	2	0	0	0	0	0	0	0	0	0	0	0.222222
NEUROG1	0	0	1	0	0	0	0	3	0	0	0	0	0	0	0	0	0	0	0.222222
NOTO	0	0	1	0	0	0	0	2	0	0	0	0	0	1	0	0	0	0	0.222222
TCF23	0	0	0	0	0	3	0	1	0	0	0	0	0	0	0	0	0	0	0.222222
ZFP42	1	0	0	0	0	3	0	0	0	0	0	0	0	0	0	0	0	0	0.222222
ZFP57	0	0	1	0	1	1	0	0	0	0	0	0	0	0	1	0	0	0	0.222222
ZNF645	0	0	0	0	0	0	0	1	0	0	1	1	0	0	0	0	0	1	0.222222
ATOH7	0	0	0	1	0	0	0	2	0	0	0	0	2	0	0	0	0	0	0.277778
BHLHE23	3	0	0	0	0	0	0	2	0	0	0	0	0	0	0	0	0	0	0.277778
BSX	1	0	0	0	0	4	0	0	0	0	0	0	0	0	0	0	0	0	0.277778
FEV	1	0	0	0	1	0	0	2	0	0	0	0	0	0	0	1	0	0	0.277778
FOXI3	0	0	0	0	0	5	0	0	0	0	0	0	0	0	0	0	0	0	0.277778
HMX3	0	0	0	0	1	0	0	1	0	0	0	0	0	0	1	0	0	2	0.277778
HOXB8	0	0	0	0	1	0	0	2	0	0	0	2	0	0	0	0	0	0	0.277778
HOXC12	0	0	0	0	0	1	0	4	0	0	0	0	0	0	0	0	0	0	0.277778
LBX1	2	0	0	0	0	1	0	1	0	0	0	0	0	1	0	0	0	0	0.277778
LHX3	1	0	0	1	0	0	0	2	0	0	0	0	0	0	0	0	0	1	0.277778
MEF2B	0	0	0	1	0	0	0	0	0	1	0	2	0	0	0	0	0	1	0.277778
NEUROD1	1	0	0	0	0	3	1	0	0	0	0	0	0	0	0	0	0	0	0.277778
POU1F1	0	0	0	0	0	1	0	2	0	0	1	0	0	0	0	1	0	0	0.277778
VENTX	0	0	0	0	0	0	0	2	2	0	0	0	0	0	0	0	1	0	0.277778
ZBED2	0	0	0	0	1	0	0	4	0	0	0	0	0	0	0	0	0	0	0.277778
ZIM3	0	0	0	0	1	3	0	1	0	0	0	0	0	0	0	0	0	0	0.277778
ZNF705A	0	0	0	0	1	2	0	0	0	0	0	0	0	0	0	0	0	2	0.277778
ALX1	0	0	1	1	0	3	0	0	0	0	0	0	0	1	0	0	0	0	0.333333
ASCL4	0	0	0	1	1	2	0	2	0	0	0	0	0	0	0	0	0	0	0.333333
DBX1	0	0	0	0	0	1	0	4	0	1	0	0	0	0	0	0	0	0	0.333333
EGR4	0	0	0	1	0	2	0	1	0	0	1	0	0	1	0	0	0	0	0.333333
FOXB2	0	0	0	0	0	1	0	5	0	0	0	0	0	0	0	0	0	0	0.333333
FOXD4L1	0	0	0	0	0	2	0	2	0	0	0	1	0	0	0	1	0	0	0.333333
FOXR1	0	0	0	0	1	0	0	0	0	0	0	0	0	0	0	2	0	3	0.333333
GSX2	0	0	0	0	0	1	2	1	0	0	0	1	1	0	0	0	0	0	0.333333
HELT	0	0	0	1	0	4	1	0	0	0	0	0	0	0	0	0	0	0	0.333333
HES3	0	0	0	0	0	0	0	1	2	0	3	0	0	0	0	0	0	0	0.333333
HOXB5	0	0	0	0	0	3	0	2	0	0	0	0	0	0	0	1	0	0	0.333333
MYB	0	0	0	0	0	5	0	0	1	0	0	0	0	0	0	0	0	0	0.333333
NEUROD6	0	0	0	0	0	3	0	3	0	0	0	0	0	0	0	0	0	0	0.333333
PRDM14	0	1	0	0	0	1	0	4	0	0	0	0	0	0	0	0	0	0	0.333333
PTF1A	0	0	0	1	0	1	0	0	1	0	0	0	0	0	2	0	0	1	0.333333
ZNF479	0	0	3	0	0	1	0	2	0	0	0	0	0	0	0	0	0	0	0.333333
ZNF679	0	0	0	0	0	5	0	0	0	0	0	0	0	0	0	0	0	1	0.333333
ZSCAN5B	0	0	1	2	0	2	0	0	0	0	0	0	0	0	0	0	0	1	0.333333
ANHX	0	0	2	0	0	4	1	0	0	0	0	0	0	0	0	0	0	0	0.388889
FOXD3	1	0	0	2	0	0	0	2	0	0	0	0	0	0	1	0	0	1	0.388889
FOXD4L5	0	0	0	4	0	0	0	1	0	0	1	0	1	0	0	0	0	0	0.388889
FOXS1	0	0	0	0	0	0	2	0	0	0	3	1	0	0	0	0	1	0	0.388889
GBX1	0	0	0	3	1	0	0	1	0	0	0	0	0	0	0	2	0	0	0.388889
GFI1B	0	0	0	1	0	2	0	4	0	0	0	0	0	0	0	0	0	0	0.388889
LHX8	0	0	0	0	1	2	0	4	0	0	0	0	0	0	0	0	0	0	0.388889
MESP2	0	1	0	2	0	1	0	1	0	0	0	0	0	0	0	2	0	0	0.388889
NKX2-2	0	0	0	0	1	1	1	3	0	0	0	1	0	0	0	0	0	0	0.388889
NR5A1	2	0	0	0	0	1	0	4	0	0	0	0	0	0	0	0	0	0	0.388889
SRY	0	0	0	0	0	5	2	0	0	0	0	0	0	0	0	0	0	0	0.388889
TCF15	0	0	0	0	0	0	0	6	0	0	0	0	0	0	0	0	1	0	0.388889
TFDP3	0	0	2	0	0	4	1	0	0	0	0	0	0	0	0	0	0	0	0.388889
VAX2	0	2	0	2	0	0	0	1	1	0	0	0	0	0	0	0	0	1	0.388889
ZSCAN4	0	0	0	0	0	5	0	0	0	0	0	0	0	0	0	2	0	0	0.388889
DLX2	0	0	3	0	0	1	1	3	0	0	0	0	0	0	0	0	0	0	0.444444
ETV3L	0	1	1	1	0	1	3	1	0	0	0	0	0	0	0	0	0	0	0.444444
FOXN1	0	0	0	1	1	0	0	4	0	0	0	2	0	0	0	0	0	0	0.444444
MYCN	2	0	0	1	0	1	0	2	0	0	0	0	0	0	0	0	2	0	0.444444
MYOD1	0	1	0	1	0	0	0	6	0	0	0	0	0	0	0	0	0	0	0.444444
NEUROG3	0	0	0	0	1	0	1	6	0	0	0	0	0	0	0	0	0	0	0.444444
NKX2-4	0	0	2	0	0	0	0	1	0	0	2	1	0	0	2	0	0	0	0.444444
OLIG1	2	0	0	0	1	1	0	2	0	1	0	0	1	0	0	0	0	0	0.444444
TBX20	0	0	0	0	2	6	0	0	0	0	0	0	0	0	0	0	0	0	0.444444
TPRX1	0	0	1	0	0	3	0	4	0	0	0	0	0	0	0	0	0	0	0.444444
ZNF695	3	0	0	1	0	2	0	0	0	0	0	0	1	0	1	0	0	0	0.444444
ZNF729	0	0	0	0	0	6	1	0	0	0	0	1	0	0	0	0	0	0	0.444444
ZNF804A	1	0	0	2	1	1	0	1	0	1	0	0	0	0	0	0	0	1	0.444444
ASCL2	0	0	0	0	1	0	0	3	0	0	2	0	0	1	0	0	0	2	0.5
EOMES	0	0	2	2	0	5	0	0	0	0	0	0	0	0	0	0	0	0	0.5
FOXI1	1	0	2	0	0	2	0	4	0	0	0	0	0	0	0	0	0	0	0.5
HMX2	2	0	4	0	0	0	0	3	0	0	0	0	0	0	0	0	0	0	0.5
ISL1	0	0	1	0	1	2	0	2	0	0	0	1	0	1	0	0	0	1	0.5
KLF1	0	0	1	4	0	1	0	3	0	0	0	0	0	0	0	0	0	0	0.5
MNX1	0	0	2	3	0	0	0	4	0	0	0	0	0	0	0	0	0	0	0.5
MYF6	0	0	0	2	0	4	0	0	0	0	0	0	0	0	0	3	0	0	0.5
NANOGNB	0	0	1	3	1	0	0	4	0	0	0	0	0	0	0	0	0	0	0.5
NR1H4	0	0	1	0	3	5	0	0	0	0	0	0	0	0	0	0	0	0	0.5
OLIG2	3	0	0	1	1	0	1	3	0	0	0	0	0	0	0	0	0	0	0.5
OLIG3	0	0	1	1	0	6	0	1	0	0	0	0	0	0	0	0	0	0	0.5
POU4F2	0	0	0	0	2	7	0	0	0	0	0	0	0	0	0	0	0	0	0.5
PRDM12	0	0	1	0	0	2	0	2	0	0	0	2	0	0	1	0	1	0	0.5
RAX	1	0	3	1	0	2	0	2	0	0	0	0	0	0	0	0	0	0	0.5
SOHLH1	0	0	1	0	0	2	0	2	0	0	0	2	0	0	0	0	2	0	0.5
TAL2	0	0	0	1	0	3	1	0	1	2	0	0	0	0	0	0	0	1	0.5
TCF24	0	0	0	2	0	2	0	2	1	0	0	0	0	0	0	1	1	0	0.5
ZFP92	2	0	0	0	0	0	2	2	0	0	0	0	1	1	0	0	1	0	0.5
ASCL3	0	0	0	0	0	0	0	2	0	0	0	1	0	2	0	0	1	4	0.555556
DMRTB1	2	1	0	0	0	2	3	0	0	0	0	0	2	0	0	0	0	0	0.555556
HES5	1	0	0	3	0	1	1	1	1	0	2	0	0	0	0	0	0	0	0.555556
IRX4	0	0	1	2	0	2	1	4	0	0	0	0	0	0	0	0	0	0	0.555556
IRX6	0	0	2	0	1	4	0	2	0	0	0	0	0	0	0	0	0	1	0.555556
LHX1	1	0	0	0	0	3	0	1	0	0	0	3	0	0	0	0	2	0	0.555556
NKX2-1	0	0	0	1	0	2	0	3	0	0	0	0	0	0	3	0	1	0	0.555556
NKX6-1	0	0	0	0	0	0	1	5	1	0	0	1	0	1	0	1	0	0	0.555556
RAX2	3	0	1	0	0	0	0	3	0	0	1	1	0	0	1	0	0	0	0.555556
ZNF280A	0	0	0	2	2	6	0	0	0	0	0	0	0	0	0	0	0	0	0.555556
ZNF560	0	0	0	0	1	2	2	5	0	0	0	0	0	0	0	0	0	0	0.555556
BHLHA15	0	0	2	0	0	0	0	1	1	0	0	3	0	3	1	0	0	0	0.611111
E2F8	0	0	0	5	0	2	0	3	0	0	0	0	0	0	0	0	0	1	0.611111
HOXB13	0	0	0	0	2	1	0	1	5	0	0	0	0	0	0	2	0	0	0.611111
LMX1A	0	0	3	0	1	7	0	0	0	0	0	0	0	0	0	0	0	0	0.611111
NEUROD4	1	0	0	1	0	2	0	6	0	0	0	0	0	1	0	0	0	0	0.611111
NPAS4	0	1	0	0	1	5	1	3	0	0	0	0	0	0	0	0	0	0	0.611111
POU3F4	0	0	3	0	0	4	0	2	0	0	0	0	0	0	0	0	0	2	0.611111
PURG	0	0	1	2	0	5	0	3	0	0	0	0	0	0	0	0	0	0	0.611111
RFX6	0	0	2	3	1	5	0	0	0	0	0	0	0	0	0	0	0	0	0.611111
TLX3	5	0	1	0	1	2	0	2	0	0	0	0	0	0	0	0	0	0	0.611111
DMBX1	0	0	2	3	0	2	0	5	0	0	0	0	0	0	0	0	0	0	0.666667
FOXQ1	1	0	3	0	0	1	0	6	1	0	0	0	0	0	0	0	0	0	0.666667
HOXB6	0	0	1	1	0	1	1	3	0	0	0	0	0	0	0	0	5	0	0.666667
HOXB9	0	0	1	3	0	4	0	1	3	0	0	0	0	0	0	0	0	0	0.666667
INSM1	1	0	0	0	1	0	0	10	0	0	0	0	0	0	0	0	0	0	0.666667
KLF14	0	1	1	4	1	1	1	2	0	1	0	0	0	0	0	0	0	0	0.666667
NKX2-6	2	0	1	0	0	2	0	4	0	0	0	0	0	0	3	0	0	0	0.666667
OTX1	0	0	2	2	0	4	0	3	0	0	0	0	0	1	0	0	0	0	0.666667
TFAP2D	0	0	0	6	2	3	1	0	0	0	0	0	0	0	0	0	0	0	0.666667
ZNF98	0	2	0	0	0	0	0	3	4	0	0	1	0	0	0	0	0	2	0.666667
BARHL2	0	0	1	3	0	5	0	4	0	0	0	0	0	0	0	0	0	0	0.722222
CDX1	0	0	0	1	1	2	0	6	0	0	0	1	0	1	0	0	1	0	0.722222
CDX2	0	0	1	0	0	3	2	6	0	0	1	0	0	0	0	0	0	0	0.722222
CREB3L3	0	0	0	2	1	7	0	2	0	0	0	0	0	1	0	0	0	0	0.722222
HOXC13	1	0	1	1	0	3	2	5	0	0	0	0	0	0	0	0	0	0	0.722222
ISL2	4	0	1	1	0	2	0	5	0	0	0	0	0	0	0	0	0	0	0.722222
LHX5	0	0	1	4	1	2	0	4	0	0	0	1	0	0	0	0	0	0	0.722222
MYBL2	0	0	1	0	1	9	0	0	0	0	0	0	0	0	2	0	0	0	0.722222
NHLH1	2	0	0	0	1	4	0	6	0	0	0	0	0	0	0	0	0	0	0.722222
PAX4	0	0	4	0	0	2	0	0	0	0	0	2	0	2	0	1	2	0	0.722222
POU4F3	1	0	1	1	0	0	2	2	1	0	0	0	0	0	0	2	0	3	0.722222
SOX14	0	0	0	0	1	6	0	6	0	0	0	0	0	0	0	0	0	0	0.722222
SP5	0	0	0	0	0	5	0	6	0	0	0	0	2	0	0	0	0	0	0.722222
SP8	0	0	0	0	2	5	0	4	0	0	0	0	0	0	2	0	0	0	0.722222
ZIC2	0	0	0	0	0	4	2	7	0	0	0	0	0	0	0	0	0	0	0.722222
DLX1	0	0	1	0	0	8	0	4	0	0	0	0	0	0	0	1	0	0	0.777778
ELF5	0	0	2	0	0	7	0	4	0	0	0	0	0	1	0	0	0	0	0.777778
FOXL2	2	0	0	0	1	3	1	4	0	0	0	3	0	0	0	0	0	0	0.777778
GATA5	0	0	0	4	0	2	0	5	0	0	1	0	0	0	2	0	0	0	0.777778
MAFA	0	0	0	0	1	4	2	0	2	0	3	0	0	0	0	0	0	2	0.777778
NKX2-3	0	0	2	1	1	3	0	7	0	0	0	0	0	0	0	0	0	0	0.777778
POU4F1	0	0	2	0	2	1	1	7	0	0	0	0	0	0	0	0	1	0	0.777778
TCF21	0	0	1	1	0	8	2	1	0	1	0	0	0	0	0	0	0	0	0.777778
TLX2	2	0	1	1	2	3	1	1	1	0	0	1	0	0	0	0	1	0	0.777778
WT1	0	0	2	0	1	11	0	0	0	0	0	0	0	0	0	0	0	0	0.777778
ZIC5	2	0	1	0	0	6	0	5	0	0	0	0	0	0	0	0	0	0	0.777778
ASCL1	3	0	1	0	0	6	0	4	0	0	0	0	1	0	0	0	0	0	0.833333
DACH2	0	0	2	0	1	3	0	0	0	3	0	0	1	4	0	1	0	0	0.833333
FOXB1	0	0	3	0	0	2	1	7	0	0	0	0	0	2	0	0	0	0	0.833333
ISX	0	0	0	3	0	6	0	3	0	2	1	0	0	0	0	0	0	0	0.833333
OTX2	0	0	0	1	2	5	2	5	0	0	0	0	0	0	0	0	0	0	0.833333
RHOXF1	0	3	0	0	2	0	0	0	0	1	0	1	1	0	1	0	3	3	0.833333
SOX21	0	0	1	0	4	6	0	0	0	0	0	0	2	0	0	0	2	0	0.833333
SPZ1	0	0	1	1	4	0	0	0	1	1	0	1	3	0	0	1	2	0	0.833333
ZNF177	0	0	0	0	0	0	0	0	1	0	0	2	0	3	3	3	2	1	0.833333
ZNF716	1	0	3	0	0	8	0	2	0	0	0	0	1	0	0	0	0	0	0.833333
ZNF804B	0	0	3	1	1	8	0	2	0	0	0	0	0	0	0	0	0	0	0.833333
CBX2	0	0	0	1	0	3	3	6	0	0	0	0	0	1	0	0	2	0	0.888889
FOXD4	2	0	0	2	0	4	0	3	0	0	1	0	2	1	0	1	0	0	0.888889
FOXH1	1	1	0	3	1	3	1	0	0	0	0	0	0	1	5	0	0	0	0.888889
HNF1B	2	0	2	1	0	4	0	4	0	0	0	0	0	0	0	0	0	3	0.888889
HOXB4	1	0	0	0	1	0	4	6	0	0	0	0	0	0	0	0	4	0	0.888889
SALL1	0	0	1	3	0	7	0	5	0	0	0	0	0	0	0	0	0	0	0.888889
ZNF683	0	0	2	1	1	5	3	4	0	0	0	0	0	0	0	0	0	0	0.888889
CTCFL	0	0	1	3	2	5	0	2	2	0	1	1	0	0	0	0	0	0	0.944444
GATA4	0	0	0	0	1	2	4	6	0	0	1	3	0	0	0	0	0	0	0.944444
MSC	4	0	1	1	0	1	6	2	1	0	0	0	0	0	1	0	0	0	0.944444
NR6A1	0	0	0	1	1	1	0	3	0	0	0	1	0	4	4	0	0	2	0.944444
PAX5	1	0	0	0	0	11	0	3	0	1	0	1	0	0	0	0	0	0	0.944444
PHOX2B	0	0	2	0	1	5	0	8	0	0	0	0	1	0	0	0	0	0	0.944444
RFX8	0	0	0	3	0	8	0	2	0	2	0	1	0	0	1	0	0	0	0.944444
SPIB	0	0	1	3	0	5	0	5	0	0	2	0	0	0	0	0	1	0	0.944444
TBX10	2	0	2	0	0	4	1	1	0	0	0	5	0	1	0	1	0	0	0.944444
DMRT1	1	0	4	3	2	4	0	1	0	0	0	0	2	1	0	0	0	0	1
PRDM13	0	0	0	0	0	9	0	8	0	0	0	0	0	0	0	0	1	0	1
ZNF536	1	0	1	0	0	9	5	1	0	1	0	0	0	0	0	0	0	0	1
DMRTC2	6	0	2	0	0	5	0	5	0	0	0	1	0	0	0	0	0	0	1.05556
DUXA	0	0	0	1	3	5	0	4	0	1	0	0	0	0	1	0	4	0	1.05556
HMX1	0	0	2	0	0	0	3	0	0	0	0	0	0	0	1	10	3	0	1.05556
HOXB7	0	0	0	1	0	5	3	2	0	0	0	0	0	0	1	0	7	0	1.05556
LHX2	0	0	1	0	0	6	0	12	0	0	0	0	0	0	0	0	0	0	1.05556
PITX3	2	0	0	0	3	1	0	3	3	0	3	0	0	2	0	0	1	1	1.05556
PRDM9	4	0	2	3	1	4	1	4	0	0	0	0	0	0	0	0	0	0	1.05556
SPDEF	0	0	2	1	3	2	0	3	0	0	1	1	0	3	3	0	0	0	1.05556
BCL11B	3	0	4	0	3	3	0	6	0	0	0	0	1	0	0	0	0	0	1.11111
BNC1	2	0	1	1	0	6	0	0	0	0	0	2	0	3	0	0	5	0	1.11111
FOXE3	7	0	1	3	0	0	0	2	0	0	0	0	0	2	0	0	0	5	1.11111
HAND1	0	0	2	0	1	6	3	3	1	0	1	0	0	1	1	1	0	0	1.11111
OTP	3	0	1	1	0	4	0	11	0	0	0	0	0	0	0	0	0	0	1.11111
RBPJL	1	1	0	1	5	4	1	4	1	0	1	1	0	0	0	0	0	0	1.11111
SEBOX	1	0	1	1	0	2	0	3	0	0	0	0	0	2	5	5	0	0	1.11111
TBX22	0	0	0	3	0	2	3	7	0	0	0	0	1	4	0	0	0	0	1.11111
VAX1	0	0	0	0	1	5	1	13	0	0	0	0	0	0	0	0	0	0	1.11111
BARHL1	0	1	5	0	1	0	1	3	0	0	0	1	0	1	0	0	3	5	1.16667
GATA1	0	0	0	0	0	4	0	3	2	0	0	2	0	4	0	2	0	4	1.16667
GRHL2	0	1	1	2	0	10	2	1	0	0	0	0	4	0	0	0	0	0	1.16667
SOX1	1	0	0	0	1	8	1	8	1	0	0	0	1	0	0	0	0	0	1.16667
TBR1	0	0	0	3	1	3	0	5	1	0	0	4	0	0	0	2	2	0	1.16667
ZBTB8B	1	0	3	1	1	4	0	3	0	0	0	2	2	0	0	0	1	3	1.16667
ZNF80	1	1	0	3	0	6	0	1	0	1	3	1	1	1	1	0	1	0	1.16667
DMRTA2	0	0	1	3	0	1	0	9	0	0	3	0	0	0	0	0	0	5	1.22222
DPRX	2	1	7	1	0	2	1	6	1	0	0	0	0	0	0	0	1	0	1.22222
HES2	1	0	3	0	3	3	1	7	3	0	0	0	0	0	0	0	1	0	1.22222
HES4	0	0	0	0	0	0	12	4	1	0	2	0	0	0	0	0	3	0	1.22222
NR2F1	1	1	1	0	1	3	0	3	0	7	0	2	3	0	0	0	0	0	1.22222
OVOL2	1	0	0	0	1	1	2	7	0	0	1	2	0	1	3	1	0	2	1.22222
SCRT2	0	0	1	1	3	3	2	12	0	0	0	0	0	0	0	0	0	0	1.22222
TLX1	0	0	0	0	4	1	0	14	1	0	0	0	1	1	0	0	0	0	1.22222
ZSCAN1	2	2	0	0	0	1	2	3	4	0	6	1	0	1	0	0	0	0	1.22222
ARGFX	0	0	0	0	3	8	0	8	0	0	0	0	0	0	1	2	0	1	1.27778
ARID3C	0	0	2	0	0	2	0	8	4	0	1	0	0	0	3	0	1	2	1.27778
GFI1	0	1	0	0	4	6	0	5	1	0	0	0	3	0	0	3	0	0	1.27778
NR2E1	0	1	1	0	1	7	0	6	0	0	0	0	2	0	3	0	1	1	1.27778
PDX1	4	0	3	0	1	2	0	13	0	0	0	0	0	0	0	0	0	0	1.27778
SALL3	1	0	1	0	0	10	0	7	0	0	0	0	0	1	2	0	0	1	1.27778
TBX21	4	0	0	0	0	3	0	1	1	0	6	2	2	0	1	2	1	0	1.27778
ZNF467	2	0	0	0	1	4	2	4	0	0	0	3	2	0	1	1	2	1	1.27778
AIRE	2	0	2	3	4	3	0	5	1	0	0	1	0	0	3	0	0	0	1.33333
EN2	6	0	1	0	1	3	2	5	2	0	1	0	0	0	0	1	1	1	1.33333
NEUROG2	2	0	4	0	4	5	0	5	0	0	0	1	0	0	3	0	0	0	1.33333
ONECUT1	2	0	0	4	6	1	1	2	2	0	0	1	0	0	4	0	1	0	1.33333
DBX2	0	0	4	0	2	6	0	2	1	0	1	2	0	2	3	0	0	2	1.38889
EMX1	3	0	1	1	0	2	0	2	1	0	1	1	0	3	0	3	5	2	1.38889
LHX6	1	0	1	0	1	5	1	12	0	2	0	0	0	0	0	0	2	0	1.38889
NHLH2	0	0	1	0	1	8	0	0	0	0	7	3	4	0	0	1	0	0	1.38889
RXRG	0	1	1	0	0	7	7	2	0	0	0	0	0	0	0	5	2	0	1.38889
ESRRB	2	0	2	3	0	5	4	4	0	1	0	1	1	0	2	1	0	0	1.44444
MLXIPL	0	0	2	0	1	1	0	13	0	1	0	2	0	0	1	3	0	2	1.44444
NANOG	1	0	0	2	1	1	1	6	1	2	0	0	1	1	3	2	0	4	1.44444
SIX3	2	0	2	1	0	5	4	10	0	0	1	0	0	0	1	0	0	0	1.44444
T	2	0	2	1	4	4	0	5	1	0	2	0	4	0	1	0	0	0	1.44444
HNF4G	0	0	1	1	0	12	0	0	1	0	2	0	2	4	1	1	0	2	1.5
PAX2	3	1	1	2	2	4	0	12	0	0	0	0	0	1	0	0	0	1	1.5
TBX1	1	0	0	2	2	4	8	5	0	0	0	0	2	0	2	1	0	0	1.5
ZSCAN10	5	0	0	1	0	4	0	12	0	1	0	1	0	1	0	0	1	1	1.5
SIM1	1	0	6	0	1	11	0	4	0	0	0	0	0	3	0	2	0	0	1.55556
FOXG1	0	4	0	3	3	3	2	4	1	0	2	0	3	0	1	2	0	1	1.61111
NFE2	7	0	0	3	3	3	0	3	0	0	0	2	0	1	1	5	0	1	1.61111
TFAP2B	0	1	4	1	1	8	4	3	1	2	1	1	0	0	0	2	0	0	1.61111
ZNF556	0	0	2	6	0	9	0	0	0	1	0	1	0	7	1	1	1	0	1.61111
EN1	2	1	3	3	1	1	3	8	0	0	0	0	1	0	0	0	7	0	1.66667
GCM1	7	0	0	4	2	6	1	4	0	2	0	0	3	0	0	0	1	0	1.66667
MYT1L	2	0	3	2	2	11	4	4	0	0	1	0	0	0	0	0	0	1	1.66667
PAX7	7	0	0	1	2	6	1	10	0	0	0	0	0	0	0	3	0	0	1.66667
SOX10	0	0	0	3	0	2	3	11	0	1	3	0	0	0	3	0	3	1	1.66667
TIGD3	3	0	1	4	2	1	3	9	0	0	0	1	0	2	0	1	2	1	1.66667
CEBPE	7	0	0	3	3	5	0	4	1	0	0	1	0	0	2	1	0	4	1.72222
FEZF1	0	0	1	4	1	4	1	5	1	4	1	4	0	3	0	2	0	0	1.72222
IKZF1	1	0	0	3	1	9	1	3	0	1	1	0	0	2	3	0	6	0	1.72222
KLF17	0	1	2	1	3	8	0	1	1	3	0	3	4	0	0	3	0	1	1.72222
LIN28B	8	0	3	0	1	9	0	0	2	2	1	0	3	0	0	2	0	0	1.72222
NEUROD2	0	0	6	0	3	4	1	3	0	0	1	6	0	2	2	0	0	3	1.72222
CRX	1	0	2	2	1	3	3	19	0	0	0	0	0	0	0	1	0	0	1.77778
E2F7	3	0	0	1	0	14	1	3	2	0	0	2	0	3	1	1	1	0	1.77778
INSM2	2	0	2	0	0	0	0	3	3	0	7	3	1	2	2	4	3	0	1.77778
POU3F1	0	2	1	3	6	2	2	2	0	1	2	1	1	2	4	2	0	1	1.77778
E2F2	0	1	0	4	3	2	0	9	1	1	3	4	0	0	4	0	1	0	1.83333
SCML4	3	0	2	0	6	6	0	6	1	1	0	1	6	0	0	1	0	0	1.83333
ZNF831	3	2	2	0	0	17	0	10	0	0	0	0	0	0	0	0	0	0	1.88889
FOXN4	0	0	0	0	1	6	0	6	6	2	0	1	0	3	5	3	0	2	1.94444
PITX2	0	0	4	6	4	9	0	2	0	0	2	0	0	4	0	0	4	0	1.94444
SOX2	1	2	0	1	1	5	2	5	1	0	0	1	0	0	0	8	3	5	1.94444
ST18	3	0	4	3	1	17	1	5	0	0	0	1	0	0	0	1	0	0	2
ZNF474	4	0	1	2	3	5	1	0	4	0	2	2	2	5	0	3	0	2	2
DPF3	0	2	0	1	0	5	1	4	0	0	0	4	0	6	9	1	2	2	2.05556
MYT1	0	0	2	1	2	18	1	6	0	0	2	0	0	2	1	2	0	0	2.05556
NOBOX	0	0	5	3	0	3	1	4	1	0	7	2	1	1	6	1	2	0	2.05556
TBPL2	5	1	0	0	5	3	1	4	1	1	2	0	0	5	4	0	1	4	2.05556
MESP1	0	0	5	9	7	0	1	7	1	0	0	0	0	0	7	0	1	0	2.11111
POU5F1B	3	0	1	6	1	3	9	2	1	0	0	1	0	0	0	2	6	3	2.11111
ZNF366	3	0	2	4	0	2	6	4	0	0	0	1	0	1	3	0	12	0	2.11111
FEZF2	2	0	1	0	0	0	0	4	12	0	1	0	10	0	0	0	0	9	2.16667
GATA3	17	0	1	0	1	9	2	9	0	0	0	0	0	0	0	0	0	0	2.16667
OVOL3	0	0	0	2	5	3	3	1	3	3	3	2	2	2	5	0	3	2	2.16667
SCRT1	0	1	0	10	0	0	0	8	1	4	1	1	0	9	1	0	1	2	2.16667
TFEC	10	0	3	0	0	8	0	0	6	1	0	0	1	0	0	0	10	0	2.16667
ESRRG	0	0	5	1	2	21	2	6	0	0	0	0	0	0	0	2	1	0	2.22222
PAX3	3	0	0	3	0	9	3	10	0	0	3	2	2	0	0	5	0	0	2.22222
ZNF492	0	0	1	1	1	5	1	1	2	1	2	4	3	1	1	5	8	3	2.22222
DACH1	1	0	0	0	4	8	7	3	0	0	3	0	0	2	1	1	11	0	2.27778
NR5A2	0	0	1	0	1	9	2	5	1	1	0	0	0	0	6	0	15	0	2.27778
HNF4A	2	0	0	0	5	7	0	8	0	1	4	7	1	1	4	0	0	2	2.33333
IRF6	2	1	1	1	2	5	4	3	1	0	9	6	2	0	0	1	4	0	2.33333
ZSCAN31	1	2	1	0	4	3	0	3	5	2	3	2	2	1	2	2	8	1	2.33333
LIN28A	0	0	0	0	1	2	3	1	0	1	1	11	1	3	3	2	4	10	2.38889
VSX2	3	0	2	0	0	5	1	3	0	3	4	2	1	2	0	10	2	5	2.38889
MEIS3	0	0	0	10	1	1	5	16	0	3	2	0	0	0	1	0	6	0	2.5
NR1I2	6	0	0	4	2	6	0	7	4	0	3	6	3	2	0	0	2	0	2.5
POU3F2	1	0	1	10	2	10	1	4	2	1	1	3	0	4	2	1	2	0	2.5
RORB	4	0	2	4	1	12	0	3	5	0	6	1	4	0	0	1	1	1	2.5
SOX30	0	0	0	28	0	8	0	4	1	1	2	0	0	2	0	0	0	0	2.55556
TFAP2C	1	0	2	4	1	10	3	14	4	0	0	2	0	2	0	2	0	1	2.55556
CENPA	0	0	1	0	2	5	0	1	2	3	3	4	5	8	5	4	0	4	2.61111
ZNF726	0	0	0	5	1	0	6	4	1	0	1	2	3	0	4	8	9	3	2.61111
TFAP2A	0	2	5	5	5	4	6	5	0	2	4	0	0	2	3	3	0	2	2.66667
LBX2	0	1	0	8	5	1	0	2	2	1	1	3	0	8	3	0	2	12	2.72222
SOX18	3	2	0	2	0	0	9	7	0	0	0	0	2	4	0	3	15	2	2.72222
GRHL3	0	2	1	5	1	7	1	5	0	1	4	3	3	8	3	0	1	5	2.77778
PAX1	1	3	2	5	0	13	1	9	2	0	1	2	0	3	1	7	0	0	2.77778
ZNF541	2	1	1	1	3	15	1	7	3	1	0	2	0	0	1	2	9	1	2.77778
PPARG	2	0	3	0	1	3	2	1	0	4	2	5	0	1	10	7	6	4	2.83333
CUX2	3	0	2	5	4	16	1	14	0	0	0	0	0	0	3	2	1	1	2.88889
SIX6	0	1	1	2	0	9	0	9	0	2	2	6	3	5	1	2	3	6	2.88889
ZNF488	2	0	3	1	3	6	1	2	5	0	7	0	0	11	0	9	2	0	2.88889
HMGA2	6	3	3	0	2	7	3	11	1	1	1	1	4	3	0	4	4	0	3
PAX9	0	0	1	4	0	6	6	6	7	5	2	5	2	6	1	1	0	2	3
NPAS1	2	0	2	5	0	2	0	23	2	1	5	2	0	3	2	1	3	2	3.05556
ASCL5	0	0	1	7	0	0	1	9	1	6	2	5	2	2	7	6	3	5	3.16667
YBX2	0	0	3	5	1	5	1	7	0	1	0	7	1	4	6	10	4	3	3.22222
HES7	4	0	6	7	3	1	1	11	5	0	0	9	0	3	6	2	2	2	3.44444
HES6	7	0	0	3	7	1	6	2	6	2	5	2	6	2	4	7	1	2	3.5
IRX1	20	0	1	0	1	3	11	10	0	0	2	0	0	3	2	1	5	4	3.5
SPI1	7	1	2	4	2	9	20	3	4	3	0	1	1	2	2	0	1	1	3.5
ZNF547	0	0	13	4	0	3	0	2	1	1	4	7	0	11	0	10	1	6	3.5
ZNF534	0	1	1	6	0	5	1	2	0	3	0	7	4	6	0	17	2	9	3.55556
ZNF99	0	1	1	5	2	7	0	3	4	2	0	4	9	5	1	4	6	10	3.55556
SOX17	3	0	2	1	1	2	31	2	0	1	1	0	0	0	11	0	10	0	3.61111
CPEB1	0	0	3	0	0	3	0	3	1	3	10	9	0	10	1	10	11	3	3.72222
MSANTD1	0	5	0	7	1	5	1	3	10	4	12	2	3	5	1	4	0	4	3.72222
POU2AF1	5	1	6	7	2	2	10	15	1	0	4	6	0	2	0	0	7	1	3.83333
GATA6	7	0	1	1	1	2	2	5	5	1	12	4	0	2	19	0	1	7	3.88889
HOXD13	0	1	2	0	2	1	1	5	14	6	7	9	0	4	5	3	6	4	3.88889
IKZF3	1	2	3	4	3	29	0	8	1	0	0	3	1	3	3	1	4	4	3.88889
OVOL1	8	2	10	6	1	14	2	11	1	0	1	4	0	4	3	1	0	2	3.88889
SP140	12	0	2	5	3	8	5	4	3	0	0	3	0	1	5	2	11	6	3.88889
ZSCAN23	0	0	6	2	3	7	2	4	5	2	5	9	2	3	0	1	10	9	3.88889
ZNF114	2	0	6	2	1	3	4	0	5	0	0	1	4	14	0	5	19	5	3.94444
HOXA7	5	1	5	3	0	0	8	10	4	5	9	4	0	6	2	6	3	1	4
FOXE1	0	0	1	5	1	1	0	3	1	5	5	9	7	3	10	6	3	13	4.05556
FOXJ1	0	0	0	2	9	2	0	7	9	5	5	9	6	3	5	11	0	0	4.05556
FOXP3	5	2	8	2	1	2	2	11	3	1	2	9	0	3	5	4	6	7	4.05556
LEF1	4	0	0	1	1	3	0	7	0	14	2	0	4	8	5	14	10	0	4.05556
ZNF676	0	4	4	2	3	8	3	5	0	4	4	11	3	5	0	7	6	4	4.05556
ZNF93	0	0	3	6	2	9	2	2	1	6	4	5	0	14	0	6	7	6	4.05556
EVX1	2	4	1	2	12	2	3	4	2	1	17	1	3	0	2	3	15	0	4.11111
RFX4	0	0	6	3	3	17	2	11	5	0	13	1	6	2	1	5	2	0	4.27778
HEYL	1	0	1	3	1	6	14	5	2	7	5	0	0	4	2	0	25	3	4.38889
SOX3	2	7	4	24	3	2	12	10	0	0	0	0	5	1	3	3	3	2	4.5
DPF1	1	6	2	4	17	0	5	8	6	6	3	3	3	7	0	2	5	4	4.55556
SNAI3	1	1	2	4	3	5	3	9	5	2	2	2	2	16	3	4	7	11	4.55556
FOXA1	2	0	3	7	1	4	3	6	6	4	2	5	5	10	3	11	4	7	4.61111
FOXF2	2	2	4	12	8	9	6	15	6	0	9	2	0	2	1	1	3	3	4.72222
ZNF157	1	1	2	7	5	1	2	3	10	2	7	4	3	13	0	9	9	7	4.77778
E2F1	3	0	1	4	2	2	5	8	5	2	6	12	0	5	6	13	6	7	4.83333
ARNT2	5	2	2	20	2	14	11	4	2	5	2	0	3	0	2	0	15	0	4.94444
HOXC11	14	2	0	2	16	5	7	6	2	4	1	0	4	4	9	6	6	1	4.94444
VSX1	4	0	6	5	0	6	0	11	2	8	4	12	4	12	2	2	0	11	4.94444
IRX3	2	0	0	1	1	2	53	14	0	0	1	1	0	0	2	2	10	1	5
FERD3L	2	2	4	7	2	0	2	7	7	11	7	3	5	7	2	5	10	8	5.05556
ZGLP1	5	3	3	15	10	3	12	1	0	1	1	5	2	14	6	1	5	4	5.05556
PHOX2A	4	0	2	2	1	0	8	11	7	0	4	8	2	6	7	6	16	8	5.11111
ZBTB32	1	1	3	8	0	3	1	5	8	7	13	4	5	20	4	5	2	2	5.11111
NKX2-5	1	1	7	4	7	5	6	16	4	3	7	2	0	5	7	3	13	2	5.16667
SP7	0	0	9	1	2	4	12	9	5	1	2	17	2	5	2	3	16	3	5.16667
MEOX1	1	0	3	1	1	4	20	13	1	4	0	3	2	0	0	7	33	2	5.27778
AHRR	9	0	9	5	2	9	5	13	5	3	1	2	1	3	9	8	8	5	5.38889
ARID3A	5	1	11	0	3	6	17	23	2	7	0	0	0	20	0	2	0	1	5.44444
POU3F3	0	2	5	4	4	0	0	9	7	4	6	9	5	21	9	1	2	10	5.44444
HSF5	4	3	3	18	4	7	2	4	6	1	9	11	5	6	2	6	5	3	5.5
ZNF497	6	5	1	3	1	0	10	9	10	4	3	17	5	12	0	4	3	9	5.66667
RAG1	0	2	3	9	5	20	0	3	7	0	5	8	7	18	1	3	8	4	5.72222
SKOR1	3	0	1	1	3	6	2	8	4	3	0	25	2	10	5	16	10	4	5.72222
BCL6B	3	0	4	9	2	8	15	2	0	7	0	3	3	2	2	4	38	4	5.88889
ONECUT2	3	0	3	10	8	22	5	7	4	3	6	3	8	3	5	3	7	6	5.88889
STAT4	3	0	2	5	3	15	5	6	3	8	0	21	3	0	12	8	10	4	6
HDX	10	0	1	1	1	5	1	6	7	6	8	3	7	10	6	5	12	20	6.05556
ETV2	3	1	10	11	9	9	7	11	1	0	1	2	1	8	20	5	7	4	6.11111
POU2F2	1	2	7	5	8	7	6	24	5	3	1	13	4	6	4	6	3	5	6.11111
IRF8	0	0	0	0	1	5	4	3	12	6	22	7	8	0	18	3	3	19	6.16667
ZNF671	11	4	5	16	4	7	3	7	2	4	0	11	7	7	6	8	7	3	6.22222
FOXF1	0	1	2	2	1	2	11	28	13	5	6	3	0	6	5	17	8	3	6.27778
MSX1	0	2	1	10	10	7	22	4	4	6	2	2	5	9	6	3	21	2	6.44444
PRDM1	4	1	5	2	1	15	0	13	5	10	30	11	2	0	10	2	4	1	6.44444
TAL1	0	0	3	1	3	12	3	1	20	1	14	21	0	15	2	3	10	9	6.55556
GATA2	16	11	3	7	13	1	12	7	1	3	9	6	4	9	3	5	6	3	6.61111
ZNF750	3	3	6	3	0	2	8	5	12	3	17	7	14	14	4	4	7	8	6.66667
BHLHE22	0	2	0	5	5	8	7	2	5	5	16	4	3	6	18	5	19	11	6.72222
HOXA9	0	4	1	7	7	0	3	7	6	11	12	13	3	12	8	8	16	3	6.72222
ZIM2	5	0	5	7	8	1	7	7	11	5	5	12	17	8	4	13	5	4	6.88889
HEY1	1	2	0	10	19	8	10	8	10	1	1	0	12	6	1	8	31	0	7.11111
ZNF257	1	1	3	1	3	7	6	0	7	9	8	8	9	8	14	16	13	14	7.11111
HOXC5	5	3	2	12	13	11	14	15	1	7	4	2	3	14	2	9	8	7	7.33333
EBF2	0	0	2	6	1	15	49	0	1	18	0	0	0	1	8	0	31	1	7.38889
NR1I3	0	1	3	2	0	9	4	2	8	9	23	11	8	3	20	12	6	15	7.55556
SP6	5	1	4	16	12	4	11	17	8	1	0	8	3	6	6	19	13	2	7.55556
ZIC4	0	2	2	1	2	12	6	8	18	4	3	17	0	11	9	17	0	25	7.61111
NR2E3	7	2	3	12	7	0	7	8	15	2	14	9	9	9	16	5	7	7	7.72222
HLX	0	0	4	2	9	2	3	7	2	8	6	9	4	46	0	8	18	12	7.77778
TBX2	2	3	2	0	4	9	36	4	2	5	2	7	0	23	11	7	18	5	7.77778
OSR1	0	6	3	20	31	5	11	4	8	0	7	6	8	13	8	1	10	0	7.83333
TP73	8	3	1	7	6	5	10	10	1	8	2	22	1	20	7	8	9	15	7.94444
LHX4	6	3	7	12	2	5	10	12	7	4	7	7	1	20	3	6	2	30	8
POU5F2	0	1	3	1	2	3	2	6	2	4	7	19	12	18	9	14	19	22	8
ZNF280B	2	0	6	13	3	10	8	4	12	2	6	9	32	10	1	14	4	8	8
ZNF530	2	0	5	6	7	7	1	12	2	11	3	21	2	27	10	15	6	9	8.11111
BCL11A	0	5	5	3	10	12	3	13	27	1	7	28	5	11	9	0	6	2	8.16667
ZNF154	0	0	10	6	2	1	12	17	7	8	2	26	9	8	9	8	10	14	8.27778
NRL	2	9	2	21	13	14	10	7	5	0	4	9	1	27	1	13	8	5	8.38889
HHEX	3	1	6	8	5	4	17	7	20	7	12	9	16	8	4	7	9	11	8.55556
TIGD4	2	1	1	12	4	1	5	6	15	8	15	13	3	17	11	19	11	11	8.61111
ZBED3	6	8	6	19	7	6	12	12	9	1	7	17	4	7	7	6	20	3	8.72222
ZNF835	4	2	0	48	18	5	26	10	1	0	13	6	3	5	0	7	13	0	8.94444
GCM2	0	3	11	12	1	5	1	4	15	1	11	36	2	13	17	5	4	23	9.11111
ZSCAN16	3	2	1	33	3	10	22	3	8	6	4	8	4	25	2	14	11	6	9.16667
ZNF367	3	1	4	2	5	9	7	4	15	3	15	11	9	31	8	14	6	19	9.22222
ALX3	3	1	2	3	4	1	5	3	20	9	8	21	7	27	10	17	18	10	9.38889
POU6F2	6	16	10	57	10	8	12	24	5	0	5	6	1	0	5	3	0	3	9.5
IRX5	1	3	9	15	15	9	27	14	4	5	9	11	3	16	4	8	13	7	9.61111
ZNF296	12	6	27	22	12	1	14	33	1	0	5	4	1	10	6	3	8	8	9.61111
CEBPA	4	2	0	8	13	5	12	12	3	3	25	2	6	18	11	21	20	9	9.66667
HOXA1	13	5	8	4	20	13	9	7	2	3	5	6	3	17	27	13	11	8	9.66667
HOXD1	6	1	6	15	31	15	10	4	9	4	23	6	3	15	11	10	3	3	9.72222
IRX2	14	2	4	10	1	5	7	5	3	0	12	6	8	22	14	17	23	22	9.72222
ZNF382	0	4	9	13	5	12	2	1	9	5	7	17	1	17	9	16	28	20	9.72222
ZNF285	0	4	7	16	14	7	0	29	13	6	6	7	0	29	10	13	4	13	9.88889
ZNF843	2	9	2	20	5	3	11	18	13	4	14	14	6	13	6	6	21	11	9.88889
ZNF341	4	4	4	15	8	9	22	16	10	7	4	11	5	29	3	4	12	16	10.1667
GRHL1	3	2	1	10	6	8	2	3	17	10	32	14	5	0	43	1	3	25	10.2778
TBX6	9	11	9	29	15	3	11	15	3	0	8	15	3	14	20	7	5	14	10.6111
ZBTB12	3	6	4	6	0	3	9	21	13	6	9	10	13	34	11	13	12	21	10.7778
ZSCAN5A	6	8	1	30	27	10	14	4	7	4	4	8	4	16	1	28	14	8	10.7778
IRF5	4	4	3	26	13	24	18	11	6	8	3	14	6	13	13	13	7	10	10.8889
DMRT2	20	5	4	11	13	6	16	9	5	5	3	27	6	20	3	25	8	12	11
LHX9	16	4	14	7	7	12	6	7	8	15	24	22	11	10	8	6	12	12	11.1667
MYOG	14	5	7	21	4	5	13	17	9	7	18	18	7	0	23	13	9	11	11.1667
EMX2	68	2	2	0	16	22	53	13	0	6	0	2	0	1	0	8	12	3	11.5556
HNF1A	28	4	9	30	24	24	23	17	1	11	7	5	4	3	6	4	6	5	11.7222
ZNF77	2	6	7	12	10	13	10	4	10	4	5	13	12	33	13	13	24	20	11.7222
ESR2	7	5	3	12	4	8	8	10	15	13	10	22	20	23	17	9	15	13	11.8889
PROX1	20	3	9	10	36	19	16	8	3	8	3	6	0	24	23	4	2	21	11.9444
ZNF165	12	4	12	20	13	15	12	7	6	13	13	22	23	9	6	12	8	11	12.1111
CSRNP3	1	1	13	13	3	19	10	10	4	6	14	1	0	28	2	21	60	13	12.1667
MSX2	18	1	4	34	9	8	8	7	11	4	11	8	23	17	5	25	15	11	12.1667
ZNF749	0	2	5	10	1	4	2	4	15	9	20	23	11	31	4	39	14	25	12.1667
ETV7	0	0	7	13	6	2	6	3	8	15	13	13	5	8	45	9	14	53	12.2222
ZNF707	5	3	9	25	6	12	12	16	10	2	8	11	12	36	6	12	21	15	12.2778
HESX1	10	5	9	45	17	20	10	7	20	4	7	7	7	8	1	26	8	12	12.3889
ZNF837	8	7	14	28	14	1	15	13	14	4	6	18	18	23	6	6	15	13	12.3889
BATF	6	0	20	9	12	0	2	24	5	5	14	6	20	31	44	1	2	29	12.7778
ZNF454	1	3	1	13	5	7	2	17	25	15	10	12	20	28	6	18	39	8	12.7778
SOX7	11	0	5	26	24	10	9	4	2	3	14	15	39	6	19	10	27	10	13
HEY2	14	3	8	40	7	8	51	16	6	0	12	6	6	19	5	15	13	8	13.1667
BATF2	10	3	4	27	25	3	6	16	16	14	36	10	12	16	22	7	1	13	13.3889
ZFP69B	7	4	0	16	8	10	12	2	15	3	17	7	32	31	12	23	35	10	13.5556
ZNF90	3	5	9	7	3	2	10	15	13	14	18	18	12	30	18	21	23	25	13.6667
ZNF284	0	0	8	22	10	19	8	17	21	13	17	11	6	28	8	17	29	15	13.8333
ALX4	0	4	3	11	2	11	3	23	64	5	22	15	9	13	9	19	25	12	13.8889
HOXA2	13	10	8	13	7	12	13	18	12	12	13	16	1	22	39	23	11	10	14.0556
ZKSCAN4	3	2	9	27	11	7	9	6	12	13	14	27	6	36	12	23	16	20	14.0556
ZNF728	7	3	11	9	5	6	10	16	20	5	7	44	19	21	5	26	27	16	14.2778
FOXM1	3	11	4	15	3	6	13	5	21	2	8	28	11	29	18	10	20	51	14.3333
THAP10	8	4	11	14	9	13	17	8	16	9	14	23	7	17	39	21	17	11	14.3333
LMX1B	16	11	8	52	15	6	30	18	1	4	4	6	6	8	3	33	21	17	14.3889
LYL1	11	11	7	41	20	3	19	38	16	5	20	13	10	21	7	8	5	6	14.5
SOX11	69	1	1	12	11	5	8	50	19	0	18	4	30	10	6	16	1	0	14.5
ZNF200	4	2	7	9	10	12	7	10	14	4	30	38	8	34	17	17	22	17	14.5556
HMGA1	9	6	3	17	16	6	6	18	9	8	5	42	25	45	9	16	2	21	14.6111
HOXC4	4	9	8	20	13	3	27	30	13	13	8	5	18	22	7	26	26	12	14.6667
HOXC6	16	10	3	23	23	2	27	33	15	12	3	15	7	29	5	18	16	7	14.6667
EHF	3	1	6	54	14	6	2	15	25	2	1	6	15	40	2	21	48	5	14.7778
ETV4	6	3	19	18	13	5	16	29	21	7	32	14	13	32	10	13	3	12	14.7778
HOXB3	5	13	12	46	4	25	18	22	12	2	7	12	19	9	10	11	29	13	14.9444
PROX2	1	4	7	15	10	7	5	6	6	6	10	23	18	26	11	25	27	62	14.9444
ZNF396	12	1	4	20	9	9	10	8	6	9	11	23	20	30	18	29	27	23	14.9444
SALL4	5	14	4	37	9	19	14	10	17	6	5	32	16	10	6	20	18	29	15.0556
ZNF57	11	2	12	19	5	5	9	17	14	11	17	22	4	52	9	17	28	20	15.2222
ZNF684	8	6	16	40	13	10	18	11	14	11	20	20	6	25	3	13	21	20	15.2778
ZNF670	3	0	6	15	9	12	11	5	21	13	14	18	12	39	15	30	31	25	15.5
ZNF517	5	5	6	17	7	4	6	21	14	11	15	28	17	49	5	20	26	26	15.6667
ZFP69	13	0	6	23	10	15	11	7	11	17	11	16	14	41	2	43	24	22	15.8889
ZNF311	1	2	12	12	5	6	4	4	14	11	21	55	16	27	10	27	17	42	15.8889
E2F5	2	1	11	26	17	4	7	6	17	14	19	28	9	37	9	36	21	23	15.9444
CASZ1	35	9	11	15	16	8	26	35	1	11	28	22	3	12	24	11	8	13	16
ZNF610	4	1	7	14	7	4	7	13	20	6	13	30	12	25	17	24	40	47	16.1667
ZNF620	3	8	11	17	8	12	12	28	16	15	16	28	17	37	9	19	12	24	16.2222
ZNF485	1	6	13	32	20	15	6	13	11	8	10	30	14	35	17	13	21	28	16.2778
ZNF813	19	4	2	14	6	6	12	8	14	22	8	22	16	49	16	31	26	19	16.3333
ZBTB49	0	0	15	25	2	8	5	8	12	7	30	26	11	56	22	18	25	25	16.3889
ZNF169	0	8	17	41	7	6	12	23	6	15	12	15	6	39	7	21	31	29	16.3889
TP63	10	13	5	27	30	30	28	52	2	20	15	2	4	13	3	12	18	12	16.4444
ZIK1	0	4	6	10	13	4	7	5	9	7	8	35	6	46	22	54	35	26	16.5
ZNF774	5	4	7	41	5	4	15	14	14	1	22	11	21	51	16	20	23	23	16.5
PRDM6	12	10	17	14	14	11	17	14	20	20	44	23	16	12	14	13	25	4	16.6667
PAX6	17	4	12	12	15	20	23	9	19	24	14	14	15	31	4	28	29	14	16.8889
ZNF658	1	4	14	17	6	7	6	11	25	7	15	28	20	41	13	33	30	29	17.0556
ZNF30	5	9	6	31	18	22	13	19	20	6	13	14	17	31	8	34	34	9	17.1667
HOXD3	11	9	6	25	22	32	24	18	11	9	13	19	6	19	18	19	28	21	17.2222
ZNF223	11	5	16	23	13	21	17	6	16	12	15	19	10	25	26	37	31	9	17.3333
ZNF575	19	25	5	53	82	13	27	44	8	1	4	5	1	6	5	12	0	3	17.3889
ZNF599	4	8	9	20	16	12	10	14	27	10	22	27	12	31	8	35	31	17	17.3889
ZNF582	5	7	5	9	9	3	11	6	20	10	22	28	6	75	14	24	32	35	17.8333
ZBTB9	13	4	12	28	11	9	7	20	14	12	10	47	9	39	15	24	13	37	18
HIC1	9	4	6	12	30	1	41	34	27	17	18	9	11	13	16	33	39	5	18.0556
ZNF681	14	0	8	21	7	11	6	7	15	24	23	40	23	21	27	21	29	29	18.1111
ZNF713	3	4	1	21	9	2	16	12	16	15	51	35	42	31	6	18	17	27	18.1111
PBX4	5	4	12	22	14	7	15	19	10	7	46	22	26	34	15	22	27	22	18.2778
TSHZ2	3	1	5	2	4	24	87	5	5	22	3	5	1	8	32	3	117	8	18.6111
ZNF233	10	2	15	9	4	15	9	20	15	16	11	52	11	19	23	15	59	38	19.0556
TWIST1	8	0	4	12	19	9	15	2	14	23	16	7	8	76	25	21	52	33	19.1111
ZNF416	5	7	10	22	8	10	9	14	22	6	17	21	15	66	17	38	31	26	19.1111
ZNF224	3	1	6	8	4	0	0	1	12	31	33	35	14	36	26	47	40	53	19.4444
ZNF222	16	4	11	17	5	12	4	4	29	21	30	39	16	28	46	16	18	35	19.5
ZNF391	2	4	6	11	7	6	13	9	28	14	45	46	25	20	13	22	63	17	19.5
ZNF775	15	11	21	53	29	22	35	26	11	6	11	12	12	34	6	18	18	12	19.5556
GSC	11	12	5	69	10	10	23	22	20	1	25	7	15	26	6	47	37	7	19.6111
ZBTB3	1	3	13	9	9	6	8	14	19	11	30	40	10	73	22	8	54	25	19.7222
ZNF665	0	4	10	21	10	5	3	19	25	6	15	80	7	27	16	32	33	43	19.7778
ZNF677	5	3	10	29	22	9	13	7	28	10	16	41	12	52	7	33	32	28	19.8333
ZNF763	31	7	11	21	19	15	21	12	14	9	11	28	10	57	11	25	26	29	19.8333
RUNX3	8	12	49	48	3	5	36	59	4	0	28	18	8	12	10	11	22	26	19.9444
ZNF286B	9	2	25	32	8	13	8	9	18	4	26	14	19	45	41	46	19	25	20.1667
ZNF418	14	2	11	17	7	9	16	8	15	13	12	58	21	32	44	31	27	27	20.2222
ZNF625	5	3	2	13	2	2	1	4	31	18	41	34	25	32	21	56	54	23	20.3889
ZNF423	6	19	6	48	39	24	26	44	20	10	10	12	21	11	23	12	26	12	20.5
ZNF414	28	22	12	73	21	9	54	54	19	4	14	8	2	18	5	5	13	10	20.6111
BATF3	11	7	2	85	60	14	29	10	21	13	26	3	19	19	23	10	9	15	20.8889
ZNF578	1	2	11	25	24	17	19	21	13	5	16	41	23	29	17	30	58	29	21.1667
POU5F1	10	5	3	47	6	6	19	7	31	36	35	14	14	25	60	35	8	22	21.2778
ZNF773	3	3	13	12	0	8	10	18	11	9	12	49	9	60	30	65	28	50	21.6667
HOXC8	30	13	2	45	20	4	55	66	20	14	9	17	4	35	8	11	34	7	21.8889
ZNF253	5	4	11	24	8	10	14	21	24	16	29	41	31	61	12	23	34	29	22.0556
POU2F3	17	4	21	18	14	7	35	71	18	3	21	28	12	45	40	8	13	23	22.1111
NR2F2	13	5	0	16	30	6	122	28	6	24	0	11	10	20	12	13	81	4	22.2778
ZNF208	4	3	4	17	8	6	8	10	25	13	20	54	41	9	36	83	34	26	22.2778
HOXA6	23	10	11	34	10	0	11	19	20	14	42	18	12	42	43	36	26	35	22.5556
ZNF653	19	14	22	37	10	14	13	28	16	15	33	20	24	57	32	17	16	20	22.6111
KCNIP3	38	5	6	26	40	4	32	30	9	9	23	22	9	50	21	26	44	14	22.6667
ZNF239	30	10	8	54	41	20	17	19	15	8	13	18	14	57	14	29	24	18	22.7222
ZNF552	8	1	13	15	6	6	9	13	18	20	20	60	22	40	30	42	50	36	22.7222
ZNF784	37	8	28	66	26	2	22	31	17	10	14	31	10	21	12	17	22	36	22.7778
ZFHX2	5	19	15	49	16	16	21	50	25	7	7	46	8	24	24	16	20	47	23.0556
ZNF225	3	6	8	41	13	14	10	6	29	16	23	35	9	65	18	37	43	45	23.3889
ZNF256	0	5	15	17	5	4	13	31	26	18	25	36	28	40	35	55	47	22	23.4444
ZNF878	0	1	1	0	4	6	2	0	62	16	198	18	33	15	43	6	9	8	23.4444
ZFP2	18	4	15	39	32	20	17	10	18	11	19	32	18	58	8	34	47	23	23.5
ZNF324B	15	11	16	31	12	17	22	33	23	7	27	30	17	56	15	21	40	31	23.5556
YY2	6	11	5	15	7	5	23	10	29	25	23	33	26	41	34	30	59	43	23.6111
PRDM8	28	5	19	59	9	10	47	20	10	23	5	8	3	42	13	15	5	106	23.7222
ZNF48	10	5	7	63	19	9	25	15	20	5	18	25	25	81	20	28	31	22	23.7778
ZNF727	8	3	6	11	4	8	2	8	37	11	59	59	14	59	19	42	24	55	23.8333
ZNF85	7	3	19	23	26	31	20	33	24	14	29	33	13	36	17	39	54	11	24
ZNF786	5	7	9	48	14	18	15	24	21	2	18	17	14	110	7	47	36	24	24.2222
ZFPM1	29	26	21	54	19	19	26	41	9	17	15	23	9	42	8	19	32	30	24.3889
ZNF597	9	2	14	41	7	6	21	6	15	17	47	21	34	63	16	42	38	40	24.3889
CENPBD1	8	11	14	44	19	7	29	31	20	12	16	32	20	56	13	33	46	30	24.5
ZNF613	16	2	10	71	24	16	19	12	19	13	21	13	26	56	25	50	32	18	24.6111
LTF	7	0	3	5	0	5	0	2	1	170	0	2	8	14	154	7	0	72	25
ZNF425	21	7	8	63	19	14	29	12	25	10	17	30	11	49	18	46	55	18	25.1111
EBF4	38	11	14	44	26	15	40	30	25	21	26	7	15	63	27	6	27	18	25.1667
HOXD4	19	11	11	28	10	4	16	18	45	14	16	41	28	41	39	37	33	46	25.3889
PCGF2	20	21	24	30	13	3	43	57	20	17	24	35	11	31	26	30	29	24	25.4444
ZNF718	1	0	4	4	3	5	18	10	27	32	34	44	15	109	14	48	35	56	25.5
ZNF624	17	8	12	47	20	9	14	18	64	19	36	14	26	29	13	40	46	28	25.5556
ZNF682	27	2	11	40	15	17	9	13	31	34	42	23	34	24	19	46	49	30	25.8889
ZNF101	16	4	13	45	16	15	14	18	19	24	38	18	18	64	29	30	44	45	26.1111
TIGD5	7	7	16	51	11	4	24	29	17	12	24	45	21	79	36	35	30	24	26.2222
ZNF544	6	3	13	14	5	11	10	18	49	36	53	50	11	50	16	52	41	34	26.2222
ZBTB39	25	9	10	43	9	18	12	17	13	17	26	44	23	78	21	31	26	55	26.5
ZNF551	10	11	25	22	10	11	22	27	35	21	16	45	25	36	18	42	48	56	26.6667
ZNF792	0	17	18	66	11	12	13	13	31	21	19	30	31	75	15	57	38	15	26.7778
ZNF669	5	2	1	12	11	11	5	3	43	49	47	40	43	73	41	34	29	40	27.1667
ZKSCAN7	11	9	8	42	16	28	28	24	37	26	23	36	21	56	11	35	55	29	27.5
TIGD2	7	6	3	13	6	7	11	10	21	23	32	45	27	119	21	54	60	34	27.7222
ZSCAN22	17	20	42	52	32	16	37	42	31	3	17	31	11	63	20	25	17	25	27.8333
HAND2	0	9	10	39	28	12	8	60	88	21	54	60	34	12	49	10	4	5	27.9444
MYPOP	32	16	12	120	58	22	47	37	8	11	7	24	11	36	7	17	18	21	28
ZNF668	14	17	9	107	36	19	35	59	15	5	21	18	25	32	29	28	29	10	28.2222
ZNF584	4	10	17	27	11	8	15	24	34	26	32	51	28	67	31	41	45	39	28.3333
EBF3	4	1	0	34	5	21	55	19	20	17	57	15	12	106	10	80	54	6	28.6667
E2F6	22	2	9	58	22	26	24	13	31	27	49	15	52	41	34	27	26	39	28.7222
FIZ1	43	20	20	121	46	10	52	29	20	9	22	19	16	20	19	8	22	26	29
THAP8	20	25	32	46	45	33	58	85	23	10	30	13	8	16	26	19	19	14	29
ZNF607	0	9	12	14	6	11	13	16	37	13	26	69	23	79	30	53	56	58	29.1667
FOXA2	53	12	71	52	14	17	29	52	5	6	15	35	7	60	21	22	21	35	29.2778
ZNF675	21	16	28	68	29	11	19	20	17	7	24	30	24	49	39	29	46	53	29.4444
ZNF132	9	6	22	19	6	8	5	16	34	34	34	79	11	80	43	35	26	67	29.6667
ZNF2	2	8	35	64	15	14	22	26	33	13	27	43	23	68	41	43	34	25	29.7778
SNAPC5	14	19	12	76	47	5	43	32	30	18	31	30	22	34	35	52	27	13	30
ZNF71	6	26	17	97	42	10	32	36	20	11	15	21	28	49	8	65	46	21	30.5556
ZNF850	8	4	7	30	15	17	23	12	52	19	25	22	52	95	21	45	77	28	30.6667
PGR	14	1	28	24	5	19	27	27	33	15	53	59	21	56	43	27	48	53	30.7222
ZNF543	8	2	11	6	7	6	13	19	47	18	47	68	27	45	17	79	58	75	30.7222
ZNF486	11	1	6	21	8	3	10	3	29	19	44	57	29	81	45	45	69	75	30.8889
ZNF404	7	4	29	40	17	52	14	11	15	17	53	52	18	46	20	42	38	83	31
ZFP3	14	11	6	40	11	5	36	16	24	19	21	58	54	97	14	42	41	51	31.1111
ZNF419	17	7	19	21	23	13	6	16	24	11	32	61	8	57	38	82	67	58	31.1111
ZIC1	21	3	8	6	10	56	24	17	75	6	4	43	4	65	23	95	3	99	31.2222
ZNF513	37	19	12	103	20	10	24	49	14	24	20	33	19	44	28	48	29	30	31.2778
ZNF221	3	10	3	15	17	3	13	32	37	29	36	85	16	70	32	51	64	48	31.3333
ZMAT4	1	4	17	119	49	35	12	16	34	2	44	17	17	86	7	55	34	16	31.3889
PAX8	15	7	40	62	19	13	9	63	36	29	35	35	26	69	40	25	29	15	31.5
NR1H3	4	11	29	122	34	18	58	28	24	18	16	18	15	53	11	29	36	45	31.6111
ZSCAN9	14	7	19	60	19	30	35	17	26	17	22	32	34	84	19	56	47	31	31.6111
ZNF230	10	7	14	16	22	12	17	17	24	18	34	40	22	101	54	60	44	60	31.7778
NAIF1	21	6	7	29	23	15	22	23	48	16	60	32	31	64	50	55	39	37	32.1111
ZNF567	12	5	10	46	11	18	24	7	38	20	25	36	32	101	18	51	64	60	32.1111
MXD3	24	18	41	81	21	4	24	49	19	33	24	33	16	50	46	37	22	37	32.1667
GLI1	5	18	8	21	50	12	17	28	25	0	35	10	8	107	15	79	123	22	32.3889
ZSCAN20	6	9	24	47	18	15	19	33	30	30	21	53	29	67	25	44	51	64	32.5
ZNF778	12	8	18	43	13	6	19	32	41	23	21	28	43	74	32	70	56	47	32.5556
ZBTB42	17	20	28	51	26	18	37	87	19	19	34	49	19	69	21	25	21	28	32.6667
MECOM	4	5	4	6	4	15	61	26	24	41	9	13	22	59	29	36	171	60	32.7222
ZNF697	3	4	11	38	15	11	41	27	50	39	32	30	40	57	51	44	63	34	32.7778
ZNF229	21	6	75	12	6	17	7	43	35	15	39	85	3	34	36	97	10	50	32.8333
MYRF	13	11	20	29	11	12	20	22	35	20	58	106	33	23	76	49	18	45	33.3889
ZNF468	31	9	11	45	18	26	21	20	30	26	25	44	47	67	21	82	55	26	33.5556
ZNF322	25	8	19	66	31	24	27	17	25	35	35	51	35	44	48	28	60	27	33.6111
HOXA4	49	33	35	67	51	43	46	41	25	20	19	19	5	19	55	13	31	36	33.7222
ZNF19	41	8	13	36	22	25	20	27	43	21	40	56	25	77	27	57	34	36	33.7778
ZNF732	5	0	7	15	5	4	12	15	85	17	61	112	39	40	32	112	29	19	33.8333
KLF16	19	16	7	110	53	22	39	24	30	9	54	21	41	57	21	40	38	9	33.8889
ZKSCAN3	15	20	21	56	35	12	30	30	54	14	31	53	17	68	19	42	61	34	34
ZNF879	18	8	15	91	37	10	23	13	27	14	33	34	31	123	23	38	49	28	34.1667
ZNF781	9	9	9	47	41	30	19	17	55	24	46	22	64	34	18	52	94	26	34.2222
SP140L	22	8	16	68	27	23	47	28	23	14	29	61	11	63	34	44	33	67	34.3333
ZNF205	22	27	40	78	33	6	55	70	10	16	22	26	14	60	29	40	33	37	34.3333
ZNF155	40	6	31	28	8	14	34	32	29	18	35	49	31	60	29	70	45	61	34.4444
PCGF6	21	18	12	94	55	33	25	20	21	15	16	29	24	60	19	90	48	23	34.6111
ZNF329	23	8	18	35	27	19	20	26	35	34	49	54	43	63	27	34	83	26	34.6667
ZNF764	25	12	29	51	33	16	27	34	25	22	61	47	28	48	52	40	42	39	35.0556
ZNF81	10	2	5	45	8	13	12	2	58	45	35	33	63	90	28	69	68	48	35.2222
ZNF443	7	8	9	42	15	10	18	25	18	32	72	60	34	73	44	57	54	58	35.3333
ZNF583	6	12	17	57	23	16	12	12	16	22	37	66	55	92	27	63	47	56	35.3333
ZNF354A	12	5	7	77	43	10	29	9	32	14	23	33	35	142	8	61	66	32	35.4444
ZNF799	14	4	13	17	30	22	5	13	28	17	48	62	38	91	71	61	57	48	35.5
ZNF491	11	3	4	40	15	6	2	11	65	20	45	60	44	56	53	81	77	47	35.5556
ZNF74	13	26	27	80	35	25	34	48	38	9	25	29	30	68	27	27	68	31	35.5556
ZNF883	56	17	20	191	24	8	58	54	33	6	29	10	17	8	19	55	44	5	36.3333
ZNF696	15	5	9	30	11	11	26	19	37	24	40	58	18	133	24	49	82	66	36.5
ZNF429	26	10	39	41	20	17	20	18	47	39	19	75	23	64	48	31	63	62	36.7778
ZNF415	22	5	36	46	55	37	11	36	39	12	53	55	17	32	33	45	68	64	37
HOXC9	34	15	8	62	61	18	63	43	30	31	23	35	33	73	33	29	45	31	37.0556
TSHZ3	29	18	27	63	42	21	66	27	36	18	22	18	49	70	36	43	63	19	37.0556
GTF2IRD2B	43	8	46	99	30	28	21	9	18	27	39	44	31	36	29	45	51	66	37.2222
ZSCAN21	26	17	24	77	35	12	30	39	30	12	42	46	25	81	40	52	41	42	37.2778
ARNTL2	11	5	8	43	26	41	36	17	55	47	47	12	65	77	50	54	63	15	37.3333
FBXL19	5	21	16	62	33	9	28	25	38	26	53	43	20	63	46	61	66	60	37.5
ZBTB45	34	21	29	160	52	9	78	45	11	5	28	16	16	54	19	39	37	22	37.5
HOXD10	9	7	12	4	29	144	13	28	75	5	49	31	39	24	50	18	53	86	37.5556
ZNF235	8	7	23	27	6	7	15	31	43	55	33	91	23	47	68	29	73	90	37.5556
TIGD1	15	4	28	48	28	16	44	46	37	43	42	36	28	76	38	71	54	24	37.6667
ZNF211	12	9	37	74	20	19	14	37	48	26	41	62	17	75	28	31	66	66	37.8889
ZNF214	7	2	13	31	26	12	8	17	38	28	32	75	48	112	56	59	57	61	37.8889
ZNF596	24	10	29	95	31	49	31	25	27	25	13	47	41	44	22	81	36	54	38
ZNF772	21	11	29	47	31	24	20	30	50	13	26	104	26	39	23	57	80	56	38.1667
ZNF428	26	14	17	145	98	28	60	55	19	14	20	25	21	38	11	37	36	24	38.2222
TFAP4	6	17	17	30	24	6	22	36	39	24	60	81	13	91	57	36	67	64	38.3333
RELB	32	3	4	35	23	12	18	26	28	88	93	12	23	42	154	28	20	50	38.3889
HOXD11	25	3	18	4	27	258	6	28	23	4	41	38	1	25	47	12	34	99	38.5
ZNF572	11	2	12	50	17	8	25	27	47	35	48	67	43	98	62	58	28	57	38.6111
ZNF600	10	5	19	62	40	24	20	17	34	40	38	50	26	116	20	52	73	49	38.6111
ZNF691	23	19	42	77	49	5	20	66	36	11	53	43	19	74	20	37	74	28	38.6667
GLI4	44	49	24	176	51	12	81	88	7	4	20	21	8	39	10	24	16	23	38.7222
ZNF689	20	8	13	63	29	5	27	22	57	26	155	32	53	53	46	32	33	26	38.8889
HIC2	31	12	23	27	12	11	38	51	33	27	120	49	29	87	38	31	18	67	39.1111
ZNF213	20	24	36	51	33	11	42	58	20	21	30	69	21	70	48	45	53	52	39.1111
GTF2IRD2	65	19	39	67	58	43	35	14	13	22	23	41	17	57	21	51	45	76	39.2222
ZNF524	52	22	76	111	49	12	57	71	19	21	19	28	6	69	18	20	36	28	39.6667
TRERF1	8	35	6	35	57	11	62	109	47	11	41	30	40	25	19	52	116	12	39.7778
ZNF565	19	11	23	51	24	15	7	15	33	32	55	44	52	95	73	54	55	63	40.0556
ZNF511	18	17	39	89	46	33	50	48	32	32	32	40	20	57	31	49	43	50	40.3333
IRF4	111	4	62	22	15	8	9	10	20	55	87	91	23	41	148	5	1	19	40.6111
ZFP82	12	10	30	66	30	14	26	27	34	23	47	56	26	109	25	84	67	48	40.7778
ZNF550	18	14	50	43	22	7	15	44	32	22	49	61	38	83	70	52	64	53	40.9444
ZNF28	17	12	22	66	14	10	26	26	54	36	29	77	39	85	34	67	67	58	41.0556
RFX2	42	27	31	60	45	19	73	65	38	46	19	27	30	55	60	23	55	28	41.2778
ZNF554	38	11	34	56	38	18	27	22	30	17	40	58	48	115	31	54	61	49	41.5
TFEB	16	28	24	66	69	8	57	59	34	16	46	46	29	56	47	42	77	32	41.7778
ZNF92	4	1	11	31	33	8	13	7	56	38	99	44	127	50	53	99	34	50	42.1111
SOX15	59	39	111	113	136	80	47	37	9	12	24	10	5	19	19	18	18	9	42.5
ZNF628	40	41	15	102	54	12	107	109	27	13	36	31	17	39	18	52	29	27	42.7222
ZNF585A	25	13	33	31	32	20	24	21	59	32	65	85	21	88	49	48	68	66	43.3333
SIX2	26	25	27	33	32	20	15	49	52	6	42	49	34	148	35	97	72	30	44
ZNF501	26	14	18	50	28	14	48	68	52	15	53	55	34	81	23	95	74	44	44
TEAD4	10	12	43	61	25	19	31	34	28	52	76	53	42	63	118	25	32	72	44.2222
ZNF283	2	7	18	15	12	13	15	24	59	61	47	82	52	93	46	102	78	70	44.2222
ATF5	46	18	80	133	61	7	55	28	34	18	42	33	29	41	24	53	27	72	44.5
ZNF304	27	10	22	46	23	60	43	25	44	21	49	68	40	81	40	67	73	65	44.6667
ZNF8	14	12	13	50	18	7	24	32	64	36	59	67	51	88	69	84	73	44	44.7222
ZNF195	20	8	17	53	22	27	25	30	34	40	44	75	54	88	54	63	73	81	44.8889
ZNF619	18	4	16	36	9	5	29	21	67	38	47	73	42	138	35	84	81	74	45.3889
ZNF736	12	1	10	38	7	11	8	34	63	58	99	69	47	81	37	104	64	75	45.4444
ZNF174	10	19	28	127	45	39	74	75	42	10	28	46	25	84	22	67	47	31	45.5
ZNF563	39	2	28	60	30	18	10	31	46	29	48	52	46	84	68	63	77	88	45.5
NME2	65	60	76	256	62	3	118	74	12	11	10	5	14	3	15	20	8	8	45.5556
ZNF714	15	1	7	48	7	20	21	26	67	48	58	99	38	72	45	97	70	81	45.5556
SALL2	26	43	36	121	74	49	35	72	26	16	33	45	38	56	61	18	47	28	45.7778
ESRRA	69	9	24	102	59	28	57	63	36	20	34	28	34	83	26	41	63	49	45.8333
ZNF184	19	25	18	59	30	10	32	25	66	28	54	41	64	119	36	59	94	49	46
ZNF35	15	7	38	104	27	7	61	20	41	23	49	81	49	78	40	77	68	46	46.1667
ZNF18	17	4	13	70	27	9	17	27	46	39	53	57	66	122	43	65	94	64	46.2778
ZNF234	20	10	27	74	15	13	28	26	46	40	56	76	37	85	38	41	88	114	46.3333
ZNF581	42	27	47	99	27	22	39	48	17	27	38	63	21	89	60	47	61	64	46.5556
GLIS1	81	28	17	90	48	26	199	63	39	8	29	24	51	40	31	31	12	22	46.6111
ZNF790	20	7	27	63	8	12	31	37	56	29	28	78	32	104	49	87	86	85	46.6111
HOXB2	24	30	81	115	22	173	20	48	30	16	41	29	46	23	29	48	44	22	46.7222
TBX3	3	20	16	51	6	17	55	53	28	42	50	44	36	122	62	51	135	55	47
ZBTB26	19	12	20	31	4	7	18	8	62	33	55	80	30	101	79	117	77	96	47.1667
ZNF75A	8	11	23	52	18	9	29	30	34	13	41	85	27	185	29	96	84	75	47.1667
ZNF354B	15	7	11	88	25	11	40	31	26	41	44	40	45	137	42	75	88	91	47.6111
ZNF616	15	20	70	69	38	4	28	39	69	28	44	78	11	85	50	44	88	77	47.6111
ZNF34	37	5	31	59	33	11	53	29	30	25	24	41	55	173	56	83	63	53	47.8333
ZNF16	18	12	23	79	42	12	36	22	55	26	42	91	33	122	41	67	74	68	47.9444
ZNF845	20	16	31	46	14	23	30	28	53	52	20	85	40	134	22	99	74	77	48
ZNF180	4	16	31	69	62	19	21	15	56	28	39	66	31	144	36	68	96	73	48.5556
ZNF823	24	14	16	77	49	22	18	28	33	34	74	45	57	113	39	65	101	71	48.8889
FOXI2	80	20	89	138	29	4	48	136	26	10	39	33	36	46	47	71	20	17	49.3889
ZNF674	26	3	15	43	11	23	20	17	60	60	46	82	49	130	42	77	90	99	49.6111
ZBTB37	13	10	14	12	17	3	32	34	76	60	85	93	74	66	53	101	95	60	49.8889
TIGD6	27	12	21	75	49	27	48	37	62	35	59	63	44	119	49	57	71	51	50.3333
ZNF788	30	13	19	31	18	28	10	27	64	37	76	98	35	68	59	95	120	80	50.4444
CXXC4	32	12	13	59	28	57	50	31	59	23	47	71	61	117	38	104	58	50	50.5556
ZNF816	14	5	20	46	43	21	27	39	75	26	72	69	29	132	22	95	103	72	50.5556
CREB3L1	2	33	86	18	145	58	65	53	16	5	28	81	22	52	60	16	29	142	50.6111
DLX4	53	34	33	273	51	34	93	103	27	20	16	29	3	51	34	21	10	27	50.6667
ZNF69	87	22	19	127	33	39	63	36	33	19	38	61	44	118	20	62	53	39	50.7222
THAP1	43	29	70	103	75	24	43	32	36	45	35	61	26	83	61	52	46	50	50.7778
ZNF699	22	1	15	12	10	3	9	19	34	38	65	129	55	147	84	106	85	88	51.2222
HIF3A	215	21	51	31	16	8	43	33	5	13	7	139	3	190	52	19	30	49	51.3889
ZNF345	27	9	37	65	22	31	29	36	70	32	50	47	62	90	38	95	113	75	51.5556
ZNF527	20	11	17	25	20	16	24	21	55	34	73	66	57	127	55	106	105	98	51.6667
ZNF420	3	9	33	53	44	6	18	15	74	19	65	68	31	146	65	82	147	56	51.8889
ZNF570	13	12	13	30	16	14	17	41	52	36	84	68	60	98	77	116	112	75	51.8889
SMYD3	37	27	32	83	94	60	56	41	41	39	58	62	44	29	38	75	57	63	52
ZNF319	43	31	36	102	71	43	106	90	36	12	26	63	28	112	19	37	37	47	52.1667
ZNF287	19	19	6	86	44	14	20	52	43	22	61	80	76	152	20	79	97	50	52.2222
MEOX2	11	16	10	22	30	6	42	52	45	29	51	19	1	128	50	59	340	37	52.6667
ZNF408	58	38	62	144	80	20	44	62	26	18	29	36	41	64	71	51	66	42	52.8889
ZSCAN32	12	5	42	88	38	40	22	49	29	35	54	56	39	213	20	60	50	102	53
HIVEP3	65	48	28	115	51	20	67	75	21	66	41	41	41	74	58	15	35	102	53.5
ZNF281	52	18	16	168	34	20	31	28	43	82	45	43	73	110	72	52	31	45	53.5
ZNF442	36	9	21	38	33	11	14	27	65	59	129	68	28	79	132	71	66	78	53.5556
ZNF17	19	17	20	52	34	8	27	50	50	30	55	108	42	100	43	72	115	123	53.6111
ZNF433	40	13	13	57	49	6	31	47	82	60	104	59	46	76	56	71	92	65	53.7222
ZNF688	95	16	63	179	95	81	86	57	18	22	25	35	12	43	29	44	37	36	54.0556
ZNF579	99	21	51	139	121	64	73	86	28	14	31	32	18	51	26	33	58	30	54.1667
ZNF711	31	24	14	109	79	20	33	28	62	34	75	35	82	71	21	57	139	62	54.2222
ZNF771	103	37	50	203	142	38	123	59	19	6	16	30	13	47	20	26	28	23	54.6111
ZNF549	25	14	39	83	35	17	41	70	36	31	60	56	33	152	56	93	69	79	54.9444
ZNF571	27	4	36	32	31	13	20	27	66	25	110	89	41	125	88	93	92	72	55.0556
ZNF649	12	10	27	92	33	12	38	24	46	30	71	74	66	146	49	113	105	45	55.1667
SATB2	19	23	65	148	15	10	75	48	36	36	23	47	43	167	38	54	22	128	55.3889
PLAG1	37	8	36	58	29	14	42	32	50	39	81	103	30	149	50	82	62	98	55.5556
HINFP	24	10	61	75	30	18	57	51	46	46	43	70	41	115	89	66	57	106	55.8333
ZNF576	31	27	56	119	50	25	75	76	34	22	70	44	40	73	47	97	46	75	55.9444
TWIST2	209	17	185	62	60	48	97	81	25	12	30	13	18	61	25	24	11	33	56.1667
ZNF430	18	8	15	26	9	10	17	50	48	53	87	89	38	87	84	138	130	105	56.2222
ARID3B	111	27	78	61	45	84	68	75	16	26	45	55	24	81	95	42	38	43	56.3333
ZNF100	16	6	19	25	48	15	17	12	70	76	47	80	58	114	41	93	123	157	56.5
ZNF821	43	23	36	62	32	9	61	63	60	22	63	65	37	111	102	85	93	50	56.5
ZNF219	42	22	30	193	86	32	131	74	50	19	52	29	42	85	23	54	52	21	57.6111
ZNF383	25	7	23	24	28	7	14	21	57	34	73	104	59	144	92	117	130	80	57.7222
THAP3	27	21	65	56	62	30	44	58	36	15	73	61	58	111	110	64	88	67	58.1111
ZNF761	10	8	32	55	20	9	34	25	65	47	55	67	66	154	68	121	83	140	58.8333
ZNF667	17	15	60	94	51	30	23	37	60	37	115	114	30	68	39	112	92	66	58.8889
ZNF473	25	15	50	107	30	7	14	39	64	79	158	88	54	91	94	41	36	69	58.9444
ZBTB8A	20	13	7	71	58	24	37	25	74	27	54	70	57	124	67	87	159	88	59
ZNF526	34	32	21	108	44	9	58	73	60	16	53	84	34	174	56	61	70	76	59.0556
ZNF79	42	21	36	152	45	16	38	61	35	26	39	79	51	148	73	57	58	89	59.2222
ZNF626	34	11	23	84	43	19	51	50	59	49	55	69	43	87	51	135	86	123	59.5556
ZNF440	26	9	19	58	24	26	16	23	58	52	66	77	77	157	65	142	98	84	59.8333
SNAPC4	37	37	38	188	79	36	80	93	32	23	37	53	30	73	40	67	71	69	60.1667
THAP2	18	11	35	34	43	19	20	16	107	25	98	86	49	120	76	69	108	150	60.2222
ZFP1	10	9	30	71	28	18	22	28	80	36	45	94	73	173	60	110	104	95	60.3333
MITF	13	13	33	84	35	29	49	41	81	33	74	55	45	128	87	58	125	108	60.6111
ZNF701	38	22	43	62	47	21	37	65	48	48	58	87	64	137	51	67	112	85	60.6667
LCORL	19	7	35	36	23	19	16	28	62	61	75	72	70	156	98	107	100	109	60.7222
ZNF461	15	20	34	56	33	27	32	61	62	22	96	76	49	113	65	144	97	92	60.7778
ZNF865	61	54	36	236	56	13	176	87	17	17	33	43	20	75	26	25	46	76	60.9444
PRMT3	37	25	23	104	61	16	56	26	64	59	57	64	73	112	40	103	104	75	61.0556
ZNF273	60	10	47	52	35	21	37	67	60	40	74	85	59	111	61	76	103	102	61.1111
ZSCAN12	41	13	30	49	27	24	27	65	58	75	64	77	44	179	50	83	121	89	62
GMEB1	36	14	22	59	27	15	56	84	73	62	71	96	46	125	39	98	103	93	62.1667
ZUFSP	73	11	42	73	42	32	40	33	78	44	132	67	78	57	92	90	86	52	62.3333
ELF4	46	17	35	79	52	24	59	48	71	47	71	63	93	98	96	90	87	47	62.3889
DMRTA1	20	31	34	61	45	15	18	17	101	37	128	93	83	121	52	115	83	70	62.4444
ZNF512B	23	26	29	87	22	10	62	87	81	41	49	69	74	117	43	109	140	59	62.6667
ZNF630	39	16	29	45	43	27	27	44	71	51	111	113	64	84	80	65	91	129	62.7222
USF1	23	19	24	44	19	8	33	54	64	70	73	79	52	101	127	114	140	89	62.9444
ZNF555	22	18	18	51	20	18	27	30	69	36	68	78	66	271	57	119	112	54	63
ZNF747	45	37	45	123	63	28	48	43	54	26	81	76	64	116	79	74	60	72	63
ZNF765	21	8	16	25	14	18	10	18	78	63	65	108	95	196	61	91	162	87	63.1111
RUNX2	45	20	111	83	4	19	90	36	43	17	26	62	52	158	61	105	103	104	63.2778
ZNF32	20	13	14	73	20	12	28	10	80	64	83	59	78	169	58	161	111	95	63.7778
ZNF789	58	26	37	148	66	63	76	67	43	29	31	87	47	89	40	89	77	82	64.1667
CHCHD3	47	16	15	106	112	52	68	18	80	63	54	61	45	104	48	110	81	81	64.5
TBPL1	54	15	30	102	74	69	50	40	80	31	86	69	63	76	82	111	53	78	64.6111
ZNF846	39	14	33	79	78	40	36	35	81	34	74	67	53	186	31	102	80	107	64.9444
ZNF417	26	13	18	77	18	3	22	29	80	41	87	111	64	153	98	103	135	93	65.0556
ZFAT	33	10	35	75	40	22	46	55	79	59	64	81	41	174	93	78	97	91	65.1667
ZNF860	23	41	41	132	51	11	36	56	72	41	71	90	61	161	22	94	124	46	65.1667
BACH2	33	16	15	45	20	22	81	52	56	66	96	75	107	162	105	57	62	107	65.3889
PLAGL2	139	12	75	108	56	29	99	83	36	42	55	84	49	89	98	40	31	57	65.6667
ZNF587B	31	8	28	44	4	6	50	36	60	47	48	138	91	90	90	149	130	133	65.7222
CCDC17	190	11	135	53	62	18	49	54	34	19	47	107	35	96	74	41	59	102	65.8889
SHOX2	20	29	41	193	37	23	121	162	28	39	28	30	30	64	16	74	156	96	65.9444
ZNF606	7	20	22	66	24	9	39	21	61	46	47	174	64	190	36	143	108	113	66.1111
ZBTB34	36	8	35	82	21	31	31	6	73	43	99	105	97	195	82	75	71	101	66.1667
ZNF502	48	14	28	106	31	29	37	63	41	47	34	111	50	140	56	155	100	109	66.6111
ZNF785	22	31	36	105	37	9	51	74	86	46	90	68	51	135	69	88	106	95	66.6111
ZNF618	35	31	12	116	43	46	86	105	69	45	56	88	59	184	18	55	88	75	67.2778
ZBTB2	32	20	26	60	38	41	33	21	87	32	107	42	81	240	95	117	101	39	67.3333
ZNF75D	35	25	26	148	98	57	50	28	84	40	56	85	75	109	46	87	104	62	67.5
TEAD3	69	38	22	161	75	30	79	118	27	45	58	75	33	91	147	35	34	81	67.6667
BRF2	33	14	52	107	45	21	43	38	80	29	64	110	73	132	67	115	99	97	67.7222
MEIS1	24	31	35	63	106	26	69	45	80	46	44	115	63	241	49	48	62	77	68
ZNF232	142	21	34	102	66	32	149	143	25	18	48	78	60	116	32	54	44	64	68.2222
ZNF135	51	43	55	181	111	21	80	111	60	25	78	96	35	78	23	70	73	39	68.3333
ZNF212	37	53	47	201	121	31	81	73	45	15	50	44	49	136	65	68	86	31	68.5
EGR2	27	9	3	71	54	23	22	21	105	44	195	75	363	87	35	37	49	14	68.5556
DLX6	49	52	93	198	57	59	66	95	35	18	55	62	37	89	33	60	97	82	68.7222
HOMEZ	79	22	92	93	66	17	47	107	54	41	52	103	53	128	47	77	97	62	68.7222
FOSL1	114	93	12	111	94	58	48	85	79	46	91	55	164	36	65	17	37	40	69.1667
ZNF829	40	26	98	161	84	17	39	34	51	29	54	79	39	143	79	87	96	90	69.2222
TBX19	29	37	82	131	103	48	30	55	49	27	42	48	18	109	133	67	112	128	69.3333
ZNF134	26	15	27	39	18	11	41	42	70	44	85	111	65	171	88	147	154	95	69.3889
MSANTD3	15	24	40	148	127	68	33	46	63	62	82	53	113	34	131	82	76	54	69.5
L3MBTL1	42	25	82	88	33	31	48	110	61	43	52	145	40	92	107	55	91	109	69.6667
TET3	38	15	29	54	19	19	51	68	39	106	44	66	42	144	299	61	78	83	69.7222
ZNF500	36	41	40	101	44	29	55	97	64	42	82	95	56	164	53	89	98	72	69.8889
MLX	35	23	37	80	62	19	28	73	78	62	77	99	68	189	55	93	91	96	70.2778
ZNF350	47	8	61	66	43	11	46	51	62	45	71	82	60	141	80	123	129	144	70.5556
ZNF573	3	9	7	10	3	10	8	12	100	45	92	155	82	162	98	183	157	135	70.6111
NKRF	37	17	92	89	44	30	39	25	89	34	66	91	69	130	139	82	84	122	71.0556
ZNF202	33	32	64	142	85	34	64	60	53	12	54	63	40	208	56	81	111	87	71.0556
ZNF45	38	13	44	91	47	24	22	63	62	39	72	128	55	178	65	119	110	122	71.7778
ZXDA	29	21	17	42	36	20	25	40	116	74	121	105	83	120	99	131	137	78	71.8889
ZNF557	21	16	34	92	45	44	34	48	58	61	79	142	77	173	76	96	101	99	72
ZFP37	28	10	34	44	39	13	20	16	83	94	133	69	68	147	119	120	143	126	72.5556
NKX3-1	73	9	12	98	15	8	69	40	79	82	109	54	164	188	121	116	26	50	72.9444
ZNF138	29	11	33	80	42	22	38	91	81	63	72	130	71	122	32	153	91	161	73.4444
ZNF276	37	33	35	126	60	19	81	38	65	46	85	106	80	166	58	105	82	100	73.4444
VDR	197	31	25	96	60	79	59	81	66	69	82	59	51	107	77	28	97	62	73.6667
MTF1	29	13	30	98	26	23	28	45	93	51	88	95	123	174	119	85	105	104	73.8333
ZSCAN25	37	17	43	98	27	16	47	61	66	75	69	95	79	183	81	102	118	117	73.9444
ZNF7	41	17	73	102	38	9	34	54	80	67	45	101	61	184	93	125	105	109	74.3333
MAFG	44	26	23	74	48	50	59	32	98	56	123	62	82	149	119	120	88	98	75.0556
ZFP30	11	15	17	55	32	49	55	48	101	41	128	116	59	183	40	135	172	95	75.1111
THAP11	33	19	31	79	23	9	53	42	107	53	111	78	72	181	115	159	114	77	75.3333
TGIF2	47	38	53	78	37	41	67	95	91	45	129	77	61	132	115	97	87	69	75.5
ZGPAT	69	48	38	216	109	46	105	100	44	31	60	65	33	125	31	64	94	81	75.5
ZNF121	69	9	34	58	34	1	50	56	96	55	110	106	83	157	97	132	120	94	75.6111
HOXA5	82	22	39	90	113	9	36	28	68	39	106	128	47	167	90	116	99	85	75.7778
ZNF438	20	23	57	64	69	25	93	91	75	70	62	67	50	79	83	122	201	113	75.7778
ZSCAN2	38	20	31	160	48	25	84	93	73	34	79	79	64	196	56	73	139	80	76.2222
HOXA3	58	81	110	142	97	28	88	107	47	35	57	74	35	79	91	73	94	77	76.2778
ZNF598	76	32	24	227	154	140	122	84	31	26	34	41	52	90	44	74	91	35	76.5
ZKSCAN2	40	14	36	81	40	35	45	27	70	43	120	118	99	221	128	97	87	77	76.5556
ZNF286A	45	11	62	56	33	11	37	43	76	68	117	95	87	116	135	128	116	142	76.5556
ZNF709	43	20	42	88	55	40	31	37	76	50	116	101	78	192	72	117	123	104	76.9444
IKZF4	90	37	52	151	85	65	89	48	65	23	183	79	52	68	153	33	42	72	77.0556
ZFPM2	33	24	24	50	96	51	80	66	58	62	108	119	61	145	111	57	132	110	77.0556
ZNF267	10	10	25	67	32	19	45	45	72	132	151	86	117	148	102	162	86	83	77.3333
ZNF280C	50	39	30	146	83	22	65	60	95	45	86	78	79	114	53	123	151	74	77.3889
ZNF660	72	28	44	105	52	21	92	85	96	79	107	103	91	51	85	106	98	82	77.6111
SNAPC2	94	63	152	132	130	22	86	135	41	48	56	72	10	75	78	50	57	97	77.6667
ETV3	45	9	19	70	42	4	54	76	107	60	175	72	128	110	149	120	76	84	77.7778
ZNF426	41	13	38	51	19	3	26	20	94	69	154	185	98	113	95	145	89	149	77.8889
ZNF793	19	21	19	104	30	37	31	32	99	60	85	123	88	135	64	115	193	149	78
PRDM16	149	34	126	86	101	35	61	48	38	23	18	180	31	169	65	28	28	188	78.2222
ZNF446	55	37	37	103	64	10	78	113	105	41	119	106	65	139	104	68	81	85	78.3333
HMG20B	42	24	22	108	48	0	82	85	94	55	78	96	58	149	96	110	156	117	78.8889
PIN1	102	44	77	239	121	34	189	73	47	45	64	51	35	61	36	72	70	67	79.2778
ZNF717	9	12	27	49	16	20	34	30	111	88	128	145	79	142	92	117	163	165	79.2778
THAP9	21	11	23	53	24	16	31	28	135	73	96	160	101	158	79	118	120	192	79.9444
GMEB2	68	13	49	59	21	12	61	61	87	75	94	108	80	144	131	126	104	151	80.2222
TCF7L1	112	76	80	185	166	168	183	140	22	24	13	35	12	73	46	21	47	41	80.2222
ZNF836	53	25	100	122	57	17	105	135	62	27	88	86	51	130	67	110	139	70	80.2222
E4F1	94	25	45	250	143	64	129	84	50	24	71	29	46	111	53	75	92	62	80.3889
ZFP28	52	17	54	136	58	33	39	54	63	38	75	125	69	148	75	127	143	143	80.5
RARB	36	7	48	73	10	6	20	137	129	213	150	53	96	61	192	98	48	91	81.5556
FOXL1	36	8	20	36	11	11	75	108	114	75	62	111	97	150	109	247	92	107	81.6111
SOX13	73	29	134	90	50	45	102	69	24	16	11	131	23	267	115	65	100	126	81.6667
ZNF569	26	20	37	90	85	26	44	41	94	26	92	121	84	182	42	168	183	112	81.8333
ZNF496	24	26	27	74	20	10	43	49	122	60	95	153	73	166	119	138	144	146	82.7222
SP2	134	96	100	309	254	39	171	126	18	19	16	39	10	48	28	29	30	26	82.8889
CREB3L4	48	47	93	184	107	69	72	50	68	37	66	98	65	113	80	98	91	109	83.0556
ZNF574	98	45	78	216	128	37	111	100	32	24	64	88	52	149	81	65	63	64	83.0556
ELK1	67	52	75	92	43	14	44	60	73	72	102	123	75	137	129	134	101	108	83.3889
ZNF777	91	56	58	221	105	21	158	215	69	22	44	76	41	91	49	53	82	49	83.3889
ZBTB22	27	16	23	55	53	18	53	38	108	45	117	99	77	175	116	172	185	131	83.7778
ZNF586	63	22	39	101	31	26	64	73	93	65	98	86	83	140	92	150	123	161	83.8889
TFCP2	61	43	47	110	62	38	49	61	73	54	78	127	77	173	78	112	135	134	84
ZNF347	23	18	40	54	38	18	38	48	127	75	128	149	68	170	78	123	193	130	84.3333
ZNF324	54	37	28	110	37	22	55	103	125	39	138	122	94	159	99	117	101	94	85.2222
ZNF346	53	24	23	79	52	41	60	60	88	53	112	109	89	190	128	137	121	117	85.3333
ZFP64	39	34	41	105	81	24	39	99	114	48	103	143	69	139	93	96	128	152	85.9444
ZNF814	25	33	65	103	46	44	54	68	102	39	86	180	66	114	86	120	107	212	86.1111
BARX2	384	33	78	73	186	162	40	21	72	52	34	92	113	58	43	19	4	92	86.4444
ZNF175	74	15	53	159	62	50	30	54	67	46	61	111	92	193	116	136	126	111	86.4444
TFCP2L1	254	31	131	71	52	30	65	145	126	28	29	107	30	91	84	78	118	87	86.5
ZNF490	47	17	51	52	32	17	31	37	96	54	88	176	72	201	131	128	185	149	86.8889
AHR	28	9	7	7	20	36	91	28	125	68	146	38	50	148	137	79	441	107	86.9444
ZNF827	42	55	44	120	62	17	97	187	120	77	135	63	76	90	106	95	134	48	87.1111
THAP4	34	32	66	96	61	6	53	63	107	59	103	118	87	193	106	140	133	112	87.1667
FOXA3	8	41	23	104	60	5	115	171	93	8	177	39	121	107	106	163	207	22	87.2222
ZNF439	46	25	66	83	57	82	28	52	79	48	114	123	58	183	125	117	128	157	87.2778
DNTTIP1	113	39	50	268	200	103	173	54	47	38	71	57	24	94	49	81	66	47	87.4444
ZNF431	58	13	25	37	20	21	46	59	90	98	84	137	100	137	108	210	142	200	88.0556
ZNF41	34	18	35	117	54	15	37	40	106	68	105	107	100	198	104	149	170	130	88.1667
ZBTB46	37	25	21	77	34	38	53	63	115	67	85	143	89	222	121	151	180	67	88.2222
PRDM10	63	39	43	155	46	19	78	81	91	69	94	103	63	165	95	99	154	145	89
ZSCAN29	33	15	21	162	36	42	51	31	128	72	115	107	118	230	75	115	145	106	89
ZNF480	57	16	47	93	78	40	38	59	64	80	58	155	93	194	75	192	156	109	89.1111
ZNF648	12	37	23	103	53	25	50	102	82	20	195	143	102	92	41	176	312	36	89.1111
ZNF23	36	8	66	182	101	104	33	30	71	59	86	83	69	145	114	168	117	135	89.2778
ZKSCAN5	50	27	44	81	31	19	36	84	70	52	91	120	113	236	96	177	164	119	89.4444
FOXO4	92	33	65	117	77	63	124	63	75	45	110	120	72	173	119	95	86	87	89.7778
TIGD7	24	13	40	56	33	12	53	72	112	55	103	162	68	211	98	156	154	196	89.8889
ZNF595	51	9	84	85	55	28	82	84	67	50	80	142	93	195	128	154	125	106	89.8889
TCF3	53	56	68	201	130	79	151	128	80	35	54	60	48	152	31	104	111	81	90.1111
ZNF215	50	33	47	128	65	30	38	70	109	43	184	136	106	58	173	155	106	92	90.1667
BNC2	87	29	11	103	89	73	76	87	56	116	56	58	85	177	88	127	176	138	90.6667
WIZ	121	58	52	285	184	102	166	106	64	32	42	43	42	104	42	48	78	69	91
ZNF737	17	15	35	53	45	20	57	95	115	74	122	186	68	175	81	146	162	180	91.4444
ZNF26	73	8	34	117	60	16	50	32	84	92	98	114	117	181	106	201	136	128	91.5
FOXN2	23	23	40	88	58	17	44	21	155	64	168	88	107	295	80	77	233	89	92.7778
ZNF611	19	22	24	73	38	16	53	90	110	107	105	145	99	206	101	173	150	139	92.7778
ZNF277	80	9	57	87	66	37	62	23	101	97	102	145	128	186	86	161	114	145	93.6667
NACC2	53	18	22	131	59	66	70	62	106	48	98	90	117	284	96	150	101	119	93.8889
SP110	36	30	46	83	57	28	47	62	93	116	100	147	51	142	183	85	134	253	94.0556
ZNF566	23	6	47	54	35	30	30	30	133	68	113	135	112	198	165	159	185	173	94.2222
ZNF251	30	14	32	154	71	29	58	68	117	49	76	118	84	245	49	179	195	130	94.3333
ZNF140	41	12	35	65	37	22	31	25	124	75	146	176	94	209	129	173	152	157	94.6111
ZNF776	49	11	45	92	49	35	62	42	100	48	100	181	45	215	108	241	163	119	94.7222
TFDP1	25	33	8	268	114	44	64	64	127	40	172	88	158	78	54	153	189	29	94.8889
ZNF853	103	56	18	264	139	50	87	48	93	36	86	64	101	84	100	154	162	67	95.1111
ZNF614	56	12	41	30	36	30	33	40	100	73	295	132	103	142	142	168	124	157	95.2222
RFX1	119	91	118	220	109	52	120	75	65	60	120	85	40	98	77	50	104	120	95.7222
KIN	60	26	59	189	72	29	56	44	85	54	71	128	96	204	105	151	174	129	96.2222
JRK	12	27	15	98	26	20	71	88	144	80	100	168	61	267	63	131	196	171	96.5556
REXO4	50	35	71	165	88	52	80	66	75	84	107	142	44	214	99	110	98	158	96.5556
ZNF703	183	31	35	80	58	49	127	229	47	37	42	122	34	206	106	85	115	154	96.6667
ZNF182	64	31	66	154	90	33	57	86	84	55	108	160	71	203	115	84	144	147	97.3333
ZNF14	19	14	40	18	25	5	33	39	93	131	172	162	58	199	265	181	160	151	98.0556
ZNF561	62	28	50	88	76	44	60	43	83	69	123	176	69	270	121	116	151	150	98.8333
ZFP41	99	76	35	223	79	38	149	234	98	36	55	82	52	164	43	83	143	91	98.8889
PRR12	57	111	54	207	116	23	220	220	47	31	84	66	42	145	45	68	161	84	98.9444
PKNOX1	41	17	66	116	114	39	69	96	111	65	113	136	84	142	125	147	129	174	99.1111
ZBTB6	56	13	17	93	56	37	30	43	95	46	100	152	98	250	111	250	200	137	99.1111
ZNF787	129	67	106	318	179	55	160	102	52	18	79	53	47	103	82	99	69	67	99.1667
ZXDB	47	19	44	46	59	13	48	47	117	93	174	164	99	171	182	162	164	138	99.2778
ZBTB25	10	13	88	82	54	31	39	44	126	113	133	122	75	188	264	79	151	176	99.3333
ZNF528	26	16	34	76	41	27	37	40	104	81	119	195	70	238	80	220	196	190	99.4444
ZNF320	33	26	66	111	94	62	44	56	145	90	148	120	58	194	65	160	199	122	99.6111
ZNF710	67	23	29	84	20	10	79	206	103	202	83	107	82	90	268	79	86	181	99.9444
ZNF830	39	34	59	138	97	31	74	94	102	56	122	125	106	224	125	140	119	114	99.9444
ZNF436	36	19	21	67	55	20	76	28	111	90	121	122	114	276	172	135	214	128	100.278
CHAMP1	98	53	50	168	127	109	105	101	44	43	60	100	61	263	68	122	141	105	101
ZNF782	26	9	24	54	35	20	50	58	121	95	198	144	132	176	146	200	159	171	101
ZNF227	41	17	54	57	41	21	27	48	108	103	217	183	67	196	160	160	133	197	101.667
ZNF546	57	34	96	73	45	36	43	68	141	114	138	218	64	226	124	113	106	150	102.556
IRF7	141	48	108	113	135	106	164	148	60	69	88	98	54	142	127	66	65	118	102.778
ZNF585B	51	24	65	115	71	76	71	73	96	63	124	198	80	221	99	120	166	181	105.222
ZNF444	185	68	167	320	178	84	163	139	51	32	40	48	43	119	61	65	66	72	105.611
ZNF343	155	35	117	149	88	49	101	124	73	54	99	123	54	162	148	166	106	104	105.944
ZBTB24	51	18	35	138	53	39	71	44	104	104	105	127	100	372	120	161	151	117	106.111
ZNF117	71	23	23	63	66	49	73	48	101	152	76	132	183	61	76	221	217	281	106.444
ZNF678	28	24	42	132	66	19	70	28	153	129	134	110	119	238	92	177	191	165	106.5
TBP	120	104	157	406	178	61	118	132	55	44	49	74	46	77	71	86	72	86	107.556
ZBTB14	44	36	38	205	134	68	94	93	144	40	86	112	117	197	50	214	176	89	107.611
ZNF124	31	5	10	71	15	14	30	76	164	152	236	77	144	211	159	223	188	151	108.722
ZNF623	30	21	49	98	67	37	57	52	130	42	126	131	113	368	107	198	209	148	110.167
ZBED4	28	27	38	107	23	21	62	76	108	113	103	232	122	264	190	127	113	243	110.944
HOXD9	97	59	46	164	187	132	122	183	141	11	102	68	123	115	65	165	149	69	111
ZNF260	40	12	20	101	65	34	70	37	143	63	154	142	173	212	82	235	256	162	111.167
THAP7	120	45	130	305	158	42	143	107	73	34	86	106	42	166	119	124	96	116	111.778
PRDM15	166	44	48	112	82	51	105	91	83	114	82	139	120	125	216	100	139	199	112
IRF9	92	40	85	229	122	39	81	74	103	127	143	83	69	160	164	125	162	143	113.389
ZNF558	21	9	85	65	26	9	30	40	113	135	119	195	84	283	182	158	182	315	113.944
ZNF692	90	108	185	325	181	56	271	164	36	46	40	90	28	140	66	43	64	118	113.944
PATZ1	37	31	51	163	107	58	107	73	100	53	118	169	118	198	136	184	194	157	114.111
PBX3	79	18	43	151	51	33	116	87	142	74	141	152	105	184	117	216	169	177	114.167
ZNF615	88	33	60	109	105	31	65	62	134	101	185	114	98	186	146	171	217	155	114.444
ZNF469	50	100	33	128	197	22	139	246	105	21	140	195	98	93	68	146	181	117	115.5
SMAD1	113	77	69	203	125	17	141	152	106	99	96	80	116	139	100	119	256	72	115.556
ZNF708	46	3	20	38	54	16	42	50	105	114	133	199	190	138	160	256	217	302	115.722
ZNF641	66	32	45	227	97	47	101	68	114	95	123	126	117	264	75	133	198	156	115.778
ZNF142	71	88	65	195	80	31	141	164	121	54	113	160	75	246	79	112	173	121	116.056
ZFP14	31	27	50	147	85	72	82	100	130	70	131	154	109	217	121	186	244	146	116.778
EBF1	78	35	41	220	76	25	329	148	60	132	68	58	41	277	87	69	249	110	116.833
ZNF627	42	15	46	94	77	54	46	33	171	69	187	161	101	281	116	230	215	177	117.5
ZC3H8	97	51	54	186	127	34	96	142	164	57	139	93	154	167	87	260	151	95	119.667
E2F3	123	48	75	118	15	20	42	51	96	243	118	106	94	167	373	89	229	149	119.778
NR4A3	28	18	6	178	84	103	94	25	255	62	343	82	218	43	151	319	38	110	119.833
NR2F6	64	74	78	551	257	147	169	180	58	25	74	47	56	103	34	120	86	35	119.889
MKX	45	22	88	133	116	147	50	92	139	29	177	136	77	129	139	156	219	267	120.056
PPARD	113	66	81	134	54	37	124	142	76	58	131	132	85	180	275	137	98	239	120.111
ZNF354C	72	46	104	259	185	30	91	70	140	53	102	137	86	200	97	179	169	151	120.611
ZBTB17	85	74	101	325	141	31	209	238	87	42	84	115	93	179	102	79	134	91	122.778
ZNF317	69	33	39	121	93	38	91	90	100	71	168	165	113	312	184	206	178	145	123.111
ZNF589	35	65	116	138	54	22	97	170	65	48	144	187	74	298	126	167	220	191	123.167
ZNF746	114	64	75	463	210	121	161	139	80	36	79	66	106	164	56	101	113	69	123.167
E2F4	84	74	16	461	148	94	214	98	81	68	98	81	96	182	89	122	124	88	123.222
L3MBTL4	29	9	32	133	85	31	67	49	116	98	152	200	133	251	207	174	202	251	123.278
THAP6	69	23	90	122	60	33	42	55	127	113	190	167	126	271	179	142	185	227	123.389
REPIN1	85	67	127	194	126	191	109	130	96	49	111	108	67	157	156	156	171	125	123.611
ZNF540	32	17	70	104	60	41	46	59	198	154	181	170	103	275	147	199	192	181	123.833
TTF1	121	42	132	138	111	107	72	71	107	111	124	156	71	264	130	166	144	179	124.778
ZNF300	86	10	137	113	37	22	56	57	108	169	135	159	111	267	186	198	136	260	124.833
KLF8	43	30	77	72	54	11	66	62	142	70	139	214	103	318	164	198	236	256	125.278
ZBTB48	133	62	114	178	87	35	129	114	95	53	118	188	109	253	165	118	167	138	125.333
ZNF43	72	34	47	180	64	31	82	85	105	168	131	181	84	261	134	216	193	192	125.556
RFX5	68	33	21	217	106	100	78	55	167	152	191	153	168	148	161	167	170	106	125.611
RBCK1	137	69	145	278	198	129	211	171	79	81	68	106	39	117	107	83	106	138	125.667
IRF2	64	33	48	156	96	45	84	38	93	167	98	140	96	262	261	157	184	243	125.833
ZNF493	87	14	82	136	99	76	150	104	147	87	94	217	115	154	107	188	193	219	126.056
MAFB	20	16	2	44	97	42	49	18	198	258	198	113	252	112	258	40	279	276	126.222
MYBL1	442	24	41	101	61	39	137	60	66	28	27	503	85	105	98	158	55	243	126.278
CENPT	135	117	115	396	144	30	198	183	69	63	82	104	80	134	93	105	131	97	126.444
GLI2	41	112	30	205	202	38	414	218	126	26	111	78	76	121	39	159	220	69	126.944
ZNF250	57	32	54	146	48	44	72	93	150	80	134	215	102	301	182	217	189	170	127
KDM2B	72	92	72	318	207	95	118	146	113	72	132	106	128	160	98	150	115	95	127.167
ZNF518B	39	33	51	128	93	35	86	129	111	108	184	152	167	189	102	190	336	158	127.278
ZFY	65	3	0	198	105	23	124	82	200	178	0	0	217	0	207	327	325	238	127.333
IKZF2	33	31	33	77	33	20	18	41	223	206	237	155	125	234	366	159	141	168	127.778
ZNF808	22	30	58	63	44	6	45	63	164	149	227	231	129	235	90	207	311	231	128.056
ELF3	88	11	40	34	80	17	10	90	142	142	181	98	17	138	899	55	38	246	129.222
SIM2	49	62	120	177	107	103	45	175	189	76	169	124	83	190	167	154	195	141	129.222
MEIS2	53	48	106	137	136	35	82	166	164	143	178	166	114	210	167	172	127	135	129.944
DLX3	89	109	31	541	287	39	266	265	102	24	114	55	28	175	31	112	61	21	130.556
ZNF282	105	81	91	233	165	79	157	143	93	60	93	125	114	249	85	151	207	127	131
DRAP1	114	102	120	527	382	58	148	107	91	43	97	51	57	111	53	114	82	105	131.222
ZNF594	33	24	33	111	54	35	58	111	157	95	130	234	94	533	74	162	237	215	132.778
ZNF143	66	38	71	130	99	49	61	104	148	110	136	153	113	313	183	193	226	201	133
NFYC	107	79	126	200	134	45	93	95	97	71	145	200	66	238	159	142	147	251	133.056
ZNF226	79	23	112	137	97	52	65	84	107	104	222	259	62	190	146	183	186	288	133.111
CAMTA1	168	37	171	254	192	148	138	159	63	78	157	104	83	145	120	158	122	106	133.5
ZSCAN30	36	39	89	132	36	11	43	81	155	168	150	229	135	233	157	166	261	289	133.889
ZNF136	55	9	35	71	53	23	50	57	146	102	191	185	156	300	188	354	241	198	134.111
ZNF783	128	49	62	193	70	60	108	173	131	82	138	172	117	245	147	139	221	185	134.444
ZNF562	31	16	30	67	19	20	72	61	168	117	194	244	193	284	216	285	217	203	135.389
TCF7	95	23	41	135	65	20	113	53	199	155	301	192	247	172	280	88	113	146	135.444
NRF1	107	56	49	250	138	68	130	100	126	84	125	142	122	281	161	174	180	150	135.722
NKX3-2	126	151	142	373	408	134	163	98	107	32	127	76	75	216	48	39	68	85	137.111
RFX3	33	26	26	75	60	20	41	32	193	175	135	223	195	247	206	240	294	248	137.167
SRF	151	37	62	235	261	173	118	64	138	95	247	100	141	221	112	129	106	87	137.611
OSR2	101	46	25	138	257	91	291	84	159	138	143	127	127	169	217	188	140	49	138.333
ZNF548	92	45	43	167	91	41	117	123	132	76	198	229	169	232	128	249	209	165	139.222
L3MBTL3	108	43	57	99	83	70	81	62	175	146	206	160	117	340	115	197	276	178	139.611
MTF2	64	51	85	170	117	78	58	59	118	113	261	167	159	182	188	182	227	239	139.889
ZNF268	95	35	50	137	79	45	44	73	142	116	196	205	178	298	124	342	234	131	140.222
ZNF559	16	19	47	193	100	35	22	48	163	123	170	262	122	331	94	301	302	184	140.667
HOXA10	29	88	54	269	313	137	130	94	150	53	155	98	101	230	45	222	265	107	141.111
ZNF646	161	59	100	237	116	34	154	278	138	53	124	162	115	248	176	107	141	140	141.278
ETV5	142	79	53	81	157	36	48	102	134	85	269	180	177	464	143	95	130	176	141.722
ZNF217	127	55	53	131	72	52	78	65	159	170	171	178	145	327	256	84	178	250	141.722
ZNF564	32	6	23	47	18	21	30	50	187	130	235	196	193	327	213	279	297	285	142.722
FLI1	89	74	66	343	226	143	116	94	129	89	122	96	153	209	148	121	217	139	143
ZNF365	43	34	26	352	76	52	224	106	226	50	96	95	327	174	74	423	136	70	143.556
ZNF449	147	86	139	398	331	129	119	116	86	37	127	87	83	155	115	194	180	58	143.722
ZNF577	114	47	106	316	106	112	146	160	114	59	143	173	68	200	99	221	222	194	144.444
ARID5A	112	46	64	242	133	30	130	87	57	148	157	158	169	191	548	51	94	186	144.611
ZNF3	144	38	76	234	101	54	96	116	113	77	149	159	150	319	207	221	205	157	145.333
ZNF133	117	35	109	311	123	37	101	131	157	127	153	136	131	223	188	165	224	152	145.556
ZBTB7B	145	74	97	110	56	29	159	288	142	91	204	128	98	243	219	195	231	115	145.778
HOXA13	28	35	39	142	87	21	71	68	270	110	228	221	190	210	145	317	332	131	146.944
ZNF880	53	22	52	101	41	12	96	88	170	128	196	209	163	198	162	396	272	290	147.167
CC2D1A	116	121	105	405	205	30	251	290	91	67	104	127	69	168	78	110	169	145	147.278
ZSCAN26	107	56	101	221	199	78	77	122	137	68	157	170	96	247	169	193	283	170	147.278
ZNF131	26	25	54	114	67	4	72	102	148	102	298	185	207	326	206	232	235	252	147.5
ZNF76	231	84	181	290	192	70	176	194	82	81	77	168	90	181	129	144	152	143	148.056
ZNF672	133	65	100	207	122	38	137	144	136	79	197	162	88	278	275	160	172	176	148.278
KLF7	68	42	70	78	158	38	290	159	144	77	181	232	109	332	141	202	231	131	149.056
MBD3	132	73	73	441	148	42	186	154	145	84	124	113	99	206	115	222	177	158	149.556
ZBTB43	150	19	63	104	32	33	91	87	186	104	267	200	252	184	316	263	162	183	149.778
ZNF519	30	50	74	166	118	55	118	89	218	70	148	215	247	171	163	288	300	196	150.889
ZNF568	73	42	116	76	81	35	49	52	170	64	185	266	134	319	247	241	248	343	152.278
ZNF700	108	47	80	169	94	58	76	85	167	131	165	180	116	319	157	230	306	259	152.611
ZNF687	107	41	72	163	109	27	113	104	142	117	200	225	145	325	208	247	228	182	153.056
ZNF706	290	51	145	351	294	371	165	55	71	95	89	75	64	148	119	155	124	122	154.667
SNAI1	108	71	21	598	322	35	111	92	204	80	184	75	156	98	169	227	131	109	155.056
TCFL5	106	48	51	327	166	60	97	99	229	74	191	120	160	161	135	323	341	103	155.056
SOX12	118	204	124	495	218	122	215	395	88	37	94	70	38	182	107	90	116	81	155.222
ZNF662	150	43	63	288	99	80	148	125	157	117	133	259	158	195	118	237	252	180	155.667
THYN1	183	100	170	440	216	79	163	137	127	103	136	131	86	153	99	187	160	137	155.944
LIN54	132	89	115	265	143	60	108	61	155	108	168	190	180	213	174	230	243	174	156
PRDM4	106	55	114	309	124	53	111	96	134	108	269	180	154	347	205	147	139	188	157.722
ZNF525	72	30	58	84	79	37	47	91	186	191	169	257	159	321	236	300	245	282	158
ZNF334	120	50	90	235	148	71	81	124	180	106	189	335	146	192	112	243	262	164	158.222
ZNF22	60	26	72	199	107	78	72	52	135	137	153	184	169	389	191	286	299	249	158.778
ZNF266	122	51	91	382	78	56	98	74	124	112	198	258	80	257	204	192	236	252	159.167
ZNF335	109	54	95	300	124	20	193	156	132	108	171	208	118	296	212	166	165	253	160
ZNF529	193	34	63	274	104	146	81	74	175	86	153	192	147	277	146	276	259	222	161.222
CAMTA2	127	158	188	396	260	52	237	228	83	39	117	116	63	173	146	111	188	246	162.667
STAT5A	102	24	65	120	60	12	94	136	144	167	195	250	89	448	291	209	255	268	162.722
POU6F1	246	89	110	402	195	99	258	245	82	52	101	202	101	200	81	132	182	164	163.389
ZNF441	174	31	77	224	181	32	123	173	127	153	201	230	113	271	84	258	281	210	163.5
ZNF510	86	35	102	122	81	39	75	64	142	106	119	253	172	577	143	333	227	284	164.444
DOT1L	214	96	101	152	171	75	255	590	84	37	202	132	87	202	228	70	90	175	164.5
FOXK2	112	65	83	403	163	50	195	182	183	118	128	154	159	319	129	176	233	110	164.556
ZNF629	161	105	75	431	110	32	250	247	113	69	108	149	153	285	125	187	174	193	164.833
DEAF1	143	103	149	431	197	100	306	219	176	75	121	113	88	152	119	179	150	147	164.889
ZNF358	294	85	152	681	308	59	327	219	62	52	64	82	56	118	100	122	103	90	165.222
KLF5	308	30	89	183	137	64	59	69	107	209	133	179	157	340	418	89	111	323	166.944
ZNF254	156	40	129	278	158	44	97	77	126	129	104	212	142	351	162	317	279	205	167
PRRX2	314	80	98	358	361	187	243	133	81	174	97	82	128	83	227	175	101	90	167.333
ZNF44	181	95	124	373	197	74	154	158	152	95	250	153	78	200	163	176	210	185	167.667
SLC2A4RG	421	110	101	513	299	112	322	242	79	39	65	142	57	87	76	128	126	100	167.722
ZNF10	145	28	84	310	72	87	92	63	290	67	301	163	220	242	161	366	183	154	168.222
ZNF181	118	32	88	257	169	69	112	86	193	65	269	224	124	392	195	251	168	219	168.389
IRF3	121	79	181	295	166	29	164	154	111	98	130	182	100	360	167	175	265	258	168.611
ZNF141	89	25	97	88	17	4	77	136	175	149	239	238	146	365	316	304	225	349	168.833
ZNF471	93	36	166	104	68	55	99	85	175	130	230	300	75	377	214	225	230	382	169.111
GTF2B	266	45	161	325	275	151	142	79	143	91	204	157	137	154	194	196	170	158	169.333
NFYB	129	49	91	336	276	131	85	55	182	104	162	143	176	278	142	265	273	214	171.722
DBP	73	43	76	69	220	36	52	416	93	15	149	242	25	172	226	277	827	89	172.222
ZNF107	80	29	50	128	44	12	61	151	216	126	367	294	261	280	194	259	241	315	172.667
GTF3A	94	52	59	474	353	165	174	169	168	82	144	109	102	213	123	302	205	130	173.222
ZNF274	150	62	153	272	129	55	134	153	123	89	223	259	125	332	191	224	211	239	173.556
ZNF766	116	19	133	190	130	62	86	133	158	104	160	238	141	421	193	315	295	231	173.611
FAM200B	219	56	167	331	296	269	157	144	116	92	131	156	112	181	89	238	181	196	173.944
ZNF484	50	36	53	81	51	17	59	74	232	158	309	232	259	312	236	369	314	297	174.389
ZFP62	134	76	147	362	123	96	112	142	176	136	162	166	140	356	98	219	215	280	174.444
ZNF432	98	54	94	289	110	23	99	116	181	116	253	230	237	171	240	373	207	261	175.111
ZNF780A	67	16	58	154	62	50	39	29	234	157	179	317	205	469	224	346	284	267	175.389
DNMT1	111	131	41	475	270	165	176	168	214	91	138	149	151	263	122	185	226	124	177.778
XPA	178	85	112	368	209	75	162	202	113	112	134	180	143	249	172	274	243	202	178.5
CREM	185	56	130	474	202	152	198	111	191	100	168	159	177	171	148	267	148	178	178.611
TERF2	212	87	197	389	215	106	241	189	120	91	137	184	117	242	149	197	160	183	178.667
SIX4	71	24	43	198	101	34	110	101	180	155	244	220	260	415	292	297	285	192	179
HSF1	416	59	195	202	162	109	179	161	164	102	165	205	112	260	213	144	189	199	179.778
ZBTB5	112	49	83	160	75	38	80	91	250	150	431	206	171	281	338	268	249	216	180.444
TERF1	190	103	111	429	236	50	263	252	151	96	160	127	143	222	144	211	203	159	180.556
ZNF580	421	122	79	726	355	257	338	234	62	38	63	67	27	152	77	50	105	82	180.833
REL	166	59	105	158	103	23	122	225	229	180	311	167	178	162	441	229	164	234	180.889
CXXC1	282	105	158	455	254	121	304	233	116	96	121	138	69	210	120	130	161	197	181.667
PREB	106	59	154	470	269	211	252	125	142	52	183	121	105	239	230	192	196	164	181.667
ZNF470	42	62	119	142	92	25	37	93	206	157	284	293	191	299	291	432	263	246	181.889
MSANTD4	112	22	56	122	55	15	93	80	197	152	210	403	154	388	306	321	330	259	181.944
ZBTB7C	76	78	29	273	141	42	290	357	128	117	206	197	113	444	153	202	224	210	182.222
ZNF587	85	60	133	176	115	29	132	135	220	136	271	320	130	257	278	213	308	286	182.444
ZNF768	213	140	241	448	251	33	435	321	78	37	95	119	63	235	118	170	137	151	182.5
MYC	524	44	40	132	218	22	155	101	128	114	294	153	383	221	221	78	98	364	182.778
TEAD2	310	50	102	321	176	143	126	115	110	171	131	175	103	232	622	90	115	220	184
ZNF70	74	64	96	242	93	23	140	206	228	83	186	278	169	374	190	262	286	341	185.278
ETV1	65	65	27	127	179	78	93	109	208	117	421	239	232	392	145	283	372	184	185.333
ZNF721	102	31	101	145	83	13	132	174	176	155	216	257	190	336	194	307	378	347	185.389
ZNF397	60	38	130	133	44	36	81	77	241	147	248	357	117	449	274	239	273	394	185.444
DR1	91	28	158	125	87	34	73	76	307	166	248	213	210	294	367	241	376	245	185.5
ZNF236	53	41	58	172	113	64	91	96	288	159	237	276	238	355	204	294	310	297	185.889
EGR3	131	118	3	163	394	158	83	163	346	115	284	137	590	198	41	130	292	36	187.889
HSF4	40	179	445	277	60	5	81	420	153	40	173	261	74	84	265	246	187	400	188.333
HKR1	174	94	190	410	206	82	235	202	127	76	182	234	112	277	173	214	237	184	189.389
MBD6	531	225	315	519	239	77	348	279	37	44	79	117	39	133	123	57	123	153	191
ZBTB7A	275	78	146	392	224	99	333	281	122	104	122	132	144	374	130	149	218	126	191.611
KLF11	86	35	80	165	131	55	136	117	190	153	251	241	209	523	336	221	273	253	191.944
ZNF385C	76	387	303	432	300	39	242	305	88	15	126	183	58	164	203	144	298	109	192.889
ZNF506	92	41	104	105	44	31	134	131	189	164	218	309	157	338	287	310	372	491	195.389
ZNF507	96	56	84	290	173	41	94	111	188	150	184	242	249	426	162	339	345	292	195.667
ZBTB18	158	55	102	486	53	100	57	234	268	76	309	179	157	370	195	257	286	188	196.111
ATMIN	133	19	78	308	157	66	139	113	314	144	193	200	298	304	156	396	277	261	197.556
NFATC4	284	77	253	199	103	67	197	366	87	80	130	131	145	161	534	346	242	171	198.5
NFKB2	114	51	86	107	63	23	99	140	319	251	524	154	154	258	656	186	140	261	199.222
ZNF398	122	80	69	539	187	84	271	197	154	61	130	179	201	453	168	322	254	128	199.944
ZNF503	95	109	45	427	364	138	159	214	167	96	189	215	291	366	136	219	295	112	202.056
ZNF189	70	27	91	119	52	31	69	89	225	188	313	370	263	368	307	386	289	393	202.778
SREBF2	111	109	103	325	104	20	219	349	218	131	212	247	157	333	217	266	305	226	202.889
ZNF197	116	42	87	182	87	54	109	157	160	162	197	408	179	437	250	323	316	392	203.222
ETV6	74	45	28	265	92	41	86	100	177	365	213	246	234	287	574	184	259	391	203.389
ZNF362	204	187	55	865	429	188	540	343	80	31	75	57	112	142	26	123	178	50	204.722
FOXP2	152	61	133	134	115	103	130	160	190	154	258	301	151	466	338	293	254	307	205.556
HOXD8	135	55	57	404	293	307	189	204	256	62	198	218	217	294	117	280	267	174	207.056
CSRNP2	140	72	96	369	152	112	123	173	189	114	220	232	242	338	313	343	327	182	207.611
ZNF263	96	45	126	246	129	83	127	194	169	86	241	309	156	531	287	285	258	379	208.167
ZBTB47	215	103	116	357	166	64	275	243	197	155	182	196	159	230	243	251	327	290	209.389
ATF6B	186	190	323	444	226	38	225	431	165	138	173	224	80	215	198	171	193	191	211.722
DLX5	311	180	140	703	280	134	303	542	118	62	107	107	74	153	102	126	287	120	213.833
TP53	165	77	116	405	294	232	243	223	164	61	200	260	96	283	142	268	317	320	214.778
PKNOX2	110	173	80	354	350	84	325	371	187	65	260	218	211	120	266	194	125	375	214.889
PBX2	242	63	114	497	276	85	254	241	171	102	175	181	182	288	238	285	288	191	215.167
USF2	247	88	130	558	280	98	316	299	169	109	171	152	147	222	180	269	250	194	215.5
MZF1	296	153	323	668	349	230	363	377	85	53	154	104	46	179	121	95	129	163	216
ZBTB33	76	36	75	177	114	47	106	95	284	156	310	353	266	435	349	402	334	286	216.722
TSHZ1	155	124	146	455	239	112	193	275	212	145	170	220	144	356	244	226	276	231	217.944
HSF2	243	52	131	309	191	144	159	194	208	95	175	220	177	430	297	376	331	194	218.111
ATF1	131	83	181	456	394	102	160	156	162	121	201	204	166	323	221	308	313	253	218.611
ZNF805	45	44	75	280	125	64	100	110	305	116	289	339	321	381	263	467	335	316	220.833
NPAS2	206	147	157	370	86	271	292	154	121	292	360	197	188	244	366	110	206	228	221.944
MAFK	156	88	100	156	55	9	168	317	298	125	421	222	299	386	379	310	237	272	222.111
ZNF844	101	39	92	126	115	28	93	100	322	291	504	296	244	362	261	329	367	332	222.333
CXXC5	41	128	94	179	164	31	125	201	318	162	450	207	251	217	303	517	462	164	223
GABPA	122	64	123	261	259	95	183	99	262	178	301	277	235	318	186	335	368	374	224.444
ELK3	106	74	86	262	131	23	240	233	348	288	331	172	361	262	327	361	276	203	226.889
POGK	123	42	92	250	129	161	147	91	218	146	255	263	287	609	349	336	300	293	227.278
ZNF605	80	58	93	355	153	87	185	208	275	167	238	280	209	393	179	389	417	329	227.5
ZNF740	121	79	157	329	140	93	132	169	193	139	221	290	183	480	289	323	468	313	228.833
BACH1	57	19	39	113	67	28	65	76	333	338	367	245	417	659	382	293	323	321	230.111
SETDB2	88	88	172	370	242	74	90	139	266	170	232	267	177	417	218	342	366	439	230.944
ADNP2	236	46	85	175	110	50	156	209	247	132	427	377	296	369	322	337	302	283	231.056
GLIS2	214	239	97	426	657	414	447	594	70	42	161	105	85	108	87	156	178	108	232.667
CREB3	120	94	244	487	232	56	214	161	213	129	264	245	187	276	367	344	256	315	233.556
GTF2IRD1	629	75	202	270	169	135	208	314	111	196	174	229	83	312	416	188	216	315	235.667
JAZF1	215	84	169	489	396	133	295	149	276	116	316	223	223	203	212	324	302	130	236.389
ZNF275	224	91	170	584	281	84	223	125	264	115	223	253	269	354	233	327	255	207	237.889
RFX7	69	81	119	298	187	32	154	172	279	156	278	443	278	409	239	338	457	309	238.778
SGSM2	525	134	241	414	261	286	346	282	145	95	160	215	125	200	255	212	267	162	240.278
NFYA	66	54	155	181	87	34	58	90	328	196	301	432	243	427	441	292	340	613	241
ATF3	91	31	29	151	328	71	116	75	446	157	880	233	296	252	541	237	194	247	243.056
GLIS3	135	86	78	192	152	44	345	146	238	371	192	333	425	328	466	223	229	401	243.556
IKZF5	197	49	201	218	216	93	131	116	276	193	322	289	252	328	485	357	309	382	245.222
MAZ	215	98	110	440	213	66	277	244	257	110	238	253	215	372	237	395	435	260	246.389
ZNF800	75	7	57	78	56	20	61	74	296	265	395	329	505	422	380	534	514	367	246.389
ZFP90	139	61	147	284	165	35	161	177	266	191	301	276	286	468	323	409	411	342	246.778
PLSCR1	185	44	160	226	148	56	118	73	192	331	302	391	227	410	578	214	146	645	247
ZNF514	82	37	52	155	126	20	102	207	308	197	364	390	206	577	336	416	393	511	248.833
MAX	261	175	223	702	226	114	284	297	190	110	210	175	167	242	293	233	338	241	248.944
MBD4	180	90	227	443	277	242	199	144	237	151	228	225	227	395	337	312	315	259	249.333
ZNF608	130	173	259	452	194	49	155	399	232	273	316	316	150	498	290	64	196	344	249.444
ZNF410	174	41	102	296	130	89	124	103	274	160	420	351	332	517	370	371	300	349	250.167
TFE3	327	142	334	505	330	34	278	226	134	159	186	275	134	271	399	180	218	394	251.444
ZNF333	252	176	372	1093	437	172	255	188	88	65	90	178	107	264	187	181	200	223	251.556
JRKL	97	102	221	329	325	83	122	200	308	115	354	291	161	463	352	370	385	256	251.889
ZNF445	105	98	118	503	164	70	186	204	288	106	246	372	218	485	237	336	500	344	254.444
ZNF337	308	99	203	364	226	167	168	195	233	152	312	305	196	447	363	311	295	260	255.778
ZNF680	81	46	116	128	55	23	149	286	290	184	312	410	307	382	386	499	418	542	256.333
ZNF384	309	198	370	573	377	145	428	326	167	86	224	196	115	262	210	178	212	246	256.778
GLYR1	284	92	91	633	239	317	286	138	262	152	215	228	219	405	212	294	291	278	257.556
MBD1	317	118	202	484	230	134	246	252	173	140	234	243	211	367	323	330	302	333	257.722
AKAP8L	287	189	269	765	308	35	336	343	180	159	213	175	120	297	245	277	271	189	258.778
ZNF318	90	83	64	576	250	112	346	248	259	153	219	253	249	619	119	335	416	271	259
ESR1	138	69	68	186	252	126	124	125	366	63	354	644	267	216	212	465	639	380	260.778
LCOR	47	21	57	93	47	49	76	82	315	269	333	444	305	583	556	493	500	473	263.5
RXRB	232	130	201	517	257	83	256	190	234	105	297	291	214	428	317	354	365	303	265.222
KCMF1	204	126	214	437	199	52	179	139	240	184	325	318	281	405	369	409	347	353	265.611
ZNF512	224	73	248	487	229	174	246	219	217	179	257	301	195	491	271	302	335	337	265.833
SATB1	156	172	216	348	187	63	196	192	226	174	369	358	216	571	329	309	312	416	267.222
ZBTB41	74	37	108	252	145	93	98	106	380	217	356	470	269	526	279	413	486	510	267.722
ARNTL	145	141	253	354	44	39	285	82	179	191	538	322	447	814	435	122	110	319	267.778
HMG20A	193	99	171	356	220	84	143	161	304	182	360	378	304	356	340	357	499	313	267.778
FLYWCH1	434	121	242	531	379	141	303	333	205	118	169	294	132	363	237	278	278	294	269.556
CREBL2	137	42	154	363	180	85	172	159	351	207	331	392	298	546	277	457	397	349	272.056
MNT	574	301	346	539	310	167	438	729	158	65	167	191	88	187	189	144	156	151	272.222
ZNF326	352	52	141	408	220	74	359	263	285	241	266	264	280	347	310	369	387	298	273.111
NR3C2	85	79	153	242	114	76	143	177	311	222	351	450	273	560	348	417	485	440	273.667
HMGN3	402	141	100	970	667	573	412	277	174	87	176	64	106	204	59	248	210	61	273.944
RBAK	126	85	178	469	270	85	227	188	248	190	314	329	336	324	349	432	450	337	274.278
HOXC10	291	209	407	525	788	183	271	358	165	112	189	198	126	241	236	239	215	200	275.167
MYNN	103	42	113	294	183	87	124	97	431	226	588	339	425	335	356	500	388	330	275.611
ZNF621	121	46	97	256	147	72	138	89	346	228	307	510	376	569	396	358	404	508	276
ZFHX4	118	139	222	370	118	86	312	204	221	313	248	473	151	451	279	511	279	489	276.889
MXD1	181	86	207	208	166	96	152	204	320	174	433	353	328	350	513	370	432	413	277
HOXA11	140	214	127	656	424	334	356	329	259	69	273	248	130	291	187	312	354	298	277.833
ZMAT1	305	106	354	667	201	146	318	441	249	274	217	313	121	241	108	241	256	447	278.056
PPARA	94	69	174	279	192	55	128	191	300	214	263	397	289	682	429	431	373	461	278.944
TEF	154	45	82	77	164	79	87	280	192	66	287	494	106	675	327	576	1121	222	279.667
ZNF25	76	44	122	211	98	38	88	116	390	210	481	445	285	352	399	586	545	549	279.722
SOX4	261	72	62	631	498	115	199	162	375	146	325	107	583	238	232	354	328	354	280.111
ZNF33B	170	76	272	506	288	96	215	154	154	193	235	423	130	992	171	302	335	340	280.667
NPAS3	147	103	114	400	161	60	187	232	526	306	389	377	425	316	293	345	460	215	280.889
TBX5	12	327	181	649	55	54	668	1048	106	26	216	105	81	174	447	309	440	171	281.611
TRAFD1	572	49	150	211	166	64	199	123	204	456	203	289	211	360	711	280	351	504	283.5
C11orf95	121	142	88	468	350	152	232	386	270	113	286	271	175	426	176	441	759	280	285.333
ZNF664	145	62	138	359	310	326	271	132	342	198	268	245	278	474	236	519	483	357	285.722
AKAP8	296	86	187	435	238	144	309	318	210	193	411	294	186	454	431	326	261	375	286.333
BARX1	60	241	235	686	268	8	209	165	273	129	344	384	234	423	293	518	391	305	287
NR1H2	238	126	313	539	277	27	202	199	282	191	348	380	222	378	473	300	295	382	287.333
AKNA	309	97	890	186	165	87	186	300	177	248	229	275	80	356	753	154	170	549	289.5
ZNF264	84	53	119	213	111	61	80	109	368	234	430	528	318	617	403	536	545	452	292.278
SIX5	427	235	263	879	679	329	593	598	97	70	109	160	83	223	103	121	186	110	292.5
GATAD2A	299	152	182	682	396	159	446	460	198	127	255	259	256	356	208	298	303	239	293.056
CTCF	183	153	206	546	376	155	449	423	256	140	280	241	201	524	247	346	312	250	293.778
HMBOX1	158	81	162	274	141	41	155	183	379	338	399	449	288	402	495	361	410	586	294.556
SETDB1	294	100	148	383	228	128	243	217	236	231	272	405	232	523	467	384	424	436	297.278
JDP2	236	144	164	415	334	80	401	452	179	209	198	310	188	706	236	312	513	291	298.222
CENPB	233	164	182	921	271	70	439	413	223	155	232	224	206	406	241	389	374	246	299.389
CREB1	101	56	97	340	217	101	227	169	439	284	340	336	343	707	243	449	542	417	300.444
FOXC2	631	156	106	679	201	20	1087	1396	148	29	132	112	101	115	85	278	94	65	301.944
GZF1	316	36	77	345	146	81	119	160	331	346	511	445	392	448	639	530	252	296	303.889
PA2G4	345	107	271	560	289	189	278	222	290	243	300	376	194	406	440	288	303	395	305.333
MXD4	377	119	179	909	458	110	420	308	231	128	198	235	215	334	206	391	447	236	305.611
NFXL1	148	58	189	335	207	119	135	133	347	207	450	429	382	504	505	459	440	457	305.778
ZNF462	61	149	87	472	148	60	245	500	419	229	388	345	261	562	230	382	668	298	305.778
UBP1	190	102	129	704	382	219	330	149	293	152	312	328	330	560	183	460	449	303	309.722
TCF20	178	127	132	405	150	66	279	294	308	163	335	406	288	852	379	366	508	347	310.167
NFKB1	248	103	120	455	344	224	263	128	319	288	396	235	334	376	672	355	394	371	312.5
ZNF302	302	81	241	486	280	198	278	222	307	165	373	338	260	543	233	486	498	346	313.167
ZNF639	269	91	303	476	426	135	244	212	303	182	275	285	296	534	386	554	414	319	316.889
ZNF518A	70	40	75	256	97	44	89	73	588	423	514	510	346	544	215	580	713	549	318.111
SP4	72	24	46	92	63	23	64	159	410	260	527	580	338	971	506	494	601	557	321.5
ZBTB11	65	51	143	287	252	149	139	124	441	196	578	410	341	636	533	531	435	511	323.444
SAFB	266	104	213	265	177	56	303	272	321	275	471	348	267	601	665	372	401	464	324.5
FOXD2	280	198	366	383	410	174	325	556	243	202	285	424	109	753	370	234	202	401	328.611
ZNF780B	83	78	183	265	109	88	87	131	437	346	462	555	252	472	485	534	608	768	330.167
ZEB2	109	83	31	221	120	77	262	173	307	454	534	206	202	614	653	356	729	841	331.778
NR2C1	398	208	273	1392	446	186	392	261	188	161	192	240	226	341	168	405	364	216	336.5
NFE2L3	36	16	38	53	67	9	44	54	862	553	500	575	600	418	657	778	403	417	337.778
ZNF248	150	161	272	504	309	208	196	265	337	214	390	489	245	389	356	439	617	556	338.722
ZHX1	91	42	85	261	130	64	101	126	397	288	447	399	389	753	437	625	705	831	342.833
MBD2	313	73	213	590	397	309	213	129	321	244	369	328	269	651	402	479	371	516	343.722
YY1	225	116	178	415	341	123	302	315	432	220	462	368	330	608	408	544	528	324	346.611
ZNF841	247	95	313	296	153	45	200	233	301	214	440	560	350	528	728	499	549	626	354.278
ZBTB40	154	170	181	420	285	104	369	237	468	208	440	426	283	949	249	384	529	555	356.167
FOXD1	703	197	230	420	765	622	423	309	252	182	248	233	188	314	280	353	361	351	357.278
TGIF1	195	64	147	321	176	55	155	103	504	206	554	335	758	381	642	710	386	742	357.444
ZNF385B	276	176	360	621	222	46	261	333	237	191	290	541	190	1125	450	373	400	436	362.667
AR	192	117	91	273	202	178	308	295	341	289	441	552	285	735	229	572	962	475	363.167
ZSCAN18	737	213	442	758	496	298	404	351	265	141	372	313	228	291	326	368	310	231	363.556
KLF12	130	69	130	390	189	131	180	186	487	251	495	446	341	870	342	609	820	481	363.722
ZNF516	168	155	203	268	228	134	220	265	384	226	540	538	240	684	672	475	704	500	366.889
MLXIP	329	256	294	460	184	114	456	993	335	187	651	208	269	340	506	355	391	299	368.167
PEG3	52	57	64	419	339	28	164	129	862	299	1129	499	960	418	215	316	347	351	369.333
ZNF84	253	67	307	456	259	133	220	291	326	201	365	476	273	700	453	526	694	664	370.222
AHDC1	328	435	181	660	597	373	512	855	197	109	372	235	120	314	308	312	640	156	372.444
GTF2I	172	390	225	1067	463	59	440	556	341	205	361	244	314	332	325	395	562	270	373.389
KLF3	153	60	98	325	199	86	254	160	450	280	301	491	684	1066	304	737	713	473	379.667
SRCAP	369	247	323	870	300	71	721	589	247	204	277	354	260	709	290	255	352	421	381.056
ZNF394	130	52	75	223	73	15	103	126	404	313	445	510	449	990	780	792	636	876	388.444
ERF	197	175	80	351	196	25	597	710	383	92	531	314	567	497	477	1000	631	188	389.5
IRF1	89	28	28	79	362	31	68	71	1090	550	1658	383	388	352	1395	208	103	199	393.444
KLF13	240	95	94	271	164	54	540	341	460	214	454	570	458	1014	230	884	672	337	394
TOPORS	237	47	149	210	232	64	224	242	594	191	780	479	443	847	517	853	620	366	394.167
FOXP4	356	260	225	770	609	179	906	748	242	161	300	308	249	417	286	271	425	385	394.278
ZNF407	106	92	128	266	157	42	141	211	502	491	534	619	394	778	586	690	707	663	394.833
ZNF791	342	63	269	230	176	57	281	321	378	334	517	614	356	701	795	588	462	642	395.889
ZNF91	199	46	162	216	61	15	233	358	444	393	438	738	240	834	710	588	535	932	396.778
ZZZ3	121	152	280	537	287	66	214	285	461	297	443	562	353	821	514	500	650	682	401.389
SMAD9	213	105	224	350	188	72	202	371	564	354	724	552	447	647	537	513	638	534	401.944
MAF	127	120	57	317	262	189	373	398	511	395	454	340	525	435	541	381	747	1106	404.333
FOXJ2	346	193	302	450	378	62	360	719	310	176	502	468	291	625	540	542	626	410	405.556
ATF7	316	255	361	722	579	180	448	414	328	232	444	411	219	500	418	356	694	493	409.444
SCMH1	582	250	367	891	332	109	562	584	262	266	252	456	252	655	424	359	343	536	415.667
PURB	239	66	119	440	191	134	138	127	519	396	576	663	758	591	631	938	540	483	419.389
RORC	366	137	443	423	355	53	261	701	349	146	358	702	207	587	724	510	581	688	421.722
REST	253	85	106	540	261	120	382	357	552	358	534	486	570	738	339	820	818	451	431.667
CEBPG	165	110	286	396	362	134	280	200	332	93	515	429	420	932	580	1126	675	736	431.722
NFE2L2	110	63	123	220	98	23	177	150	595	397	571	656	513	875	948	653	923	692	432.611
TBX4	261	591	332	1090	657	70	646	755	325	174	332	290	185	359	540	373	438	373	432.833
THRA	281	443	257	851	240	101	442	983	219	209	428	358	152	860	376	506	785	312	433.5
ZNF331	385	65	259	242	309	305	146	177	673	171	1046	427	246	494	680	1295	381	559	436.667
NCOA2	249	245	274	551	295	60	373	407	497	325	671	538	382	753	513	562	734	449	437.667
TBX18	232	131	152	339	273	109	422	264	444	382	709	442	502	614	1116	449	747	558	438.056
KLF2	447	80	60	425	1140	79	774	441	542	271	865	393	380	421	674	386	371	169	439.889
ZFP91	240	126	312	684	340	82	344	195	462	305	418	574	504	761	635	736	587	647	441.778
NFATC3	240	102	207	378	219	80	278	291	499	382	493	757	410	1037	728	717	461	678	442.056
KAT7	571	263	659	988	631	297	505	511	323	243	394	410	241	495	435	305	373	396	446.667
DZIP1	216	134	219	729	402	253	276	190	552	263	506	556	492	764	509	692	625	667	446.944
ELF1	334	65	246	293	204	44	198	175	438	392	549	629	435	1186	956	659	796	598	455.389
THAP5	399	148	372	507	381	199	241	246	450	202	576	641	417	742	738	792	607	589	458.167
PRDM5	159	81	85	366	177	30	190	276	793	440	953	503	488	666	560	1034	892	607	461.111
DDIT3	338	199	456	679	600	177	270	429	230	121	560	516	333	814	652	807	575	756	472.889
ARNT	330	194	394	577	363	93	387	425	484	437	497	632	360	595	822	562	630	738	473.333
ZNF654	316	129	240	338	326	135	171	221	503	301	724	631	539	715	811	921	847	703	476.167
PITX1	486	242	303	898	764	1061	764	475	198	63	688	232	112	458	371	424	499	588	479.222
ZNF37A	201	93	211	379	158	55	214	253	579	451	666	664	557	1023	720	799	879	794	483.111
SREBF1	341	328	196	630	250	46	541	1181	349	131	508	492	235	865	524	580	1021	486	483.556
PRDM2	315	113	258	590	248	158	344	442	564	419	539	584	534	896	660	550	661	845	484.444
ZNF385A	1013	360	159	2220	1127	411	985	1246	122	79	157	73	108	174	174	160	124	77	487.167
PHF20	517	95	276	355	246	90	320	289	580	346	572	660	433	971	956	705	619	761	488.389
SIX1	107	410	144	1274	517	430	768	896	304	400	458	187	281	530	388	593	846	309	491.222
SP100	412	204	573	869	599	232	345	307	413	419	457	449	321	689	668	646	613	691	494.833
TCF7L2	1410	197	389	641	565	265	760	660	328	277	366	400	240	564	648	380	442	403	496.389
RREB1	466	293	404	646	489	202	416	759	451	386	554	525	395	775	647	521	589	447	498.056
ZNF12	278	135	278	571	235	115	252	204	460	395	601	572	671	863	805	950	836	752	498.5
VEZF1	395	182	211	697	510	295	520	459	536	267	593	530	556	869	496	728	661	480	499.167
PBX1	1042	176	285	743	417	383	363	406	381	227	537	756	427	522	527	699	693	407	499.5
ZBED5	375	233	303	1239	789	263	372	319	542	310	485	419	361	737	325	697	738	485	499.556
MYSM1	243	72	251	560	213	71	227	199	483	414	573	641	518	1042	864	886	844	896	499.833
ZNF644	170	100	197	317	184	85	169	163	561	349	849	762	711	1118	604	904	915	916	504.111
SAFB2	911	193	771	786	432	359	618	604	357	258	525	388	301	588	762	388	362	554	508.722
ZNF483	171	102	292	415	186	36	200	306	662	437	827	1090	731	838	769	900	672	650	515.778
SNAI2	331	114	146	602	325	36	284	371	422	232	174	903	529	1530	478	1021	909	931	518.778
STAT2	476	165	343	871	468	317	497	319	473	434	577	730	293	875	595	504	649	772	519.889
CLOCK	323	161	316	830	360	162	400	232	508	486	726	644	532	1024	630	557	660	840	521.722
ZBTB44	211	85	211	482	240	189	252	141	540	444	562	758	541	1500	622	839	681	1095	521.833
AEBP2	401	193	314	621	374	143	487	489	558	298	688	560	529	583	733	889	836	702	522.111
ARID2	393	313	317	741	552	183	464	410	593	384	633	556	490	769	635	720	735	598	527
ZNF160	390	156	305	417	336	162	297	357	515	334	631	753	457	868	933	928	998	806	535.722
PURA	207	117	169	578	330	124	310	330	779	460	669	611	615	897	570	939	1087	876	537.111
CEBPZ	279	99	246	378	272	119	319	310	602	396	808	786	706	659	971	1047	764	929	538.333
GATAD2B	576	297	341	932	579	259	778	556	406	228	519	478	382	887	640	591	792	460	538.944
SOX6	83	138	117	375	328	105	332	308	996	323	557	1009	677	1005	494	807	1354	713	540.056
HIVEP1	214	181	146	620	338	68	413	444	806	604	824	570	644	966	784	668	971	493	541.889
NR2C2	235	105	215	492	204	76	320	277	650	529	693	820	552	1300	757	907	853	788	542.944
STAT6	611	232	576	546	559	226	480	438	372	542	501	606	237	1029	819	490	657	891	545.111
CDC5L	261	60	221	234	162	42	227	418	657	493	885	676	590	1195	1126	758	999	827	546.167
ADNP	145	181	225	586	368	67	262	322	678	341	852	911	523	942	741	798	1037	856	546.389
NFX1	514	204	517	815	346	88	357	540	428	382	552	772	434	908	761	792	685	750	546.944
ZNF655	416	92	285	607	293	141	239	283	610	499	747	706	704	914	740	975	756	855	547.889
ZNF592	403	416	449	1116	697	195	879	1222	393	212	525	392	292	731	574	404	568	403	548.389
HBP1	99	75	110	207	118	51	118	125	840	606	1209	784	727	814	1204	912	1073	823	549.722
MECP2	383	217	338	571	299	82	422	578	603	357	668	875	418	1018	970	626	833	746	555.778
ELF2	310	72	199	422	237	88	384	284	583	523	704	679	615	1302	983	937	838	883	557.944
NR4A1	595	173	55	886	1448	1912	832	286	716	108	463	161	910	448	261	592	201	200	569.278
STAT5B	600	184	423	601	401	155	364	488	481	387	598	887	394	983	912	612	871	955	572
ZNF609	519	290	333	636	279	104	436	564	551	462	756	731	522	1008	1108	560	689	840	577.111
ZHX2	621	261	890	1138	382	78	856	975	404	295	536	448	314	588	996	508	609	555	580.778
MAFF	539	159	409	312	537	272	310	457	706	323	1434	512	522	651	1198	907	533	858	591.056
ZBTB1	231	129	296	796	437	239	496	443	667	449	582	565	720	1256	555	981	1046	760	591.556
ZNF652	244	109	235	842	241	107	404	372	600	403	532	928	789	1150	771	1083	1107	748	592.5
ARHGAP35	262	233	251	632	359	188	393	648	532	419	759	728	426	1233	745	799	1183	890	593.333
ELK4	586	94	310	681	413	204	622	426	758	525	739	665	689	986	695	818	740	826	598.722
FOXK1	328	300	225	526	336	174	454	707	726	337	1000	761	525	1198	635	806	1046	703	599.278
ZHX3	586	106	179	774	274	107	383	396	706	541	393	930	667	1545	596	845	1042	723	599.611
YBX1	669	171	419	1686	553	134	776	674	545	499	519	523	607	505	541	794	660	521	599.778
POU2F1	368	194	366	556	285	110	341	497	739	492	769	961	630	913	1005	933	858	786	600.167
TFDP2	479	113	268	606	243	114	334	266	668	511	701	1116	785	1341	779	883	892	808	605.944
TET2	279	221	442	830	280	111	350	389	647	372	945	651	531	902	1098	921	871	1084	606.889
MEF2C	240	437	318	1251	1152	307	370	463	462	306	570	470	344	625	320	709	2073	706	617.944
ZNF146	325	171	444	608	522	342	278	331	789	404	978	761	535	1004	869	957	918	892	618.222
ZKSCAN8	547	210	596	951	601	184	482	422	480	432	524	818	554	1052	839	918	819	728	619.833
ZBED6	130	101	102	323	102	11	161	194	1098	841	1393	893	955	871	1521	748	914	836	621.889
ZFX	250	179	305	502	251	65	276	431	620	428	960	1069	593	1511	1009	804	1178	792	623.5
EEA1	219	117	263	936	539	132	432	385	770	552	766	755	682	980	770	866	1225	916	628.056
SP3	163	109	106	313	123	42	171	224	1002	501	1033	897	887	1514	959	1335	1213	966	642.111
HLF	385	117	291	319	647	132	305	1889	483	179	537	653	197	830	789	1620	1961	271	644.722
RXRA	262	535	369	1091	587	149	912	923	469	244	666	667	443	872	552	965	1104	798	644.889
TEAD1	585	136	207	557	366	123	549	439	835	445	647	1010	893	1157	1052	939	1089	644	648.5
TCF12	276	211	245	593	449	85	548	431	807	512	847	753	601	1540	836	855	1114	1194	660.944
STAT1	271	135	347	649	415	226	221	262	919	824	1276	848	669	927	1208	881	983	927	666
AHCTF1	564	132	388	853	578	143	455	216	580	537	730	582	943	1052	1170	1074	896	1200	671.833
PLAGL1	986	347	894	1157	1278	866	606	499	471	290	557	648	465	477	747	535	614	671	672.667
CGGBP1	398	195	429	779	651	245	418	301	873	490	883	858	616	1253	1070	1029	821	947	680.889
PHF1	1188	289	1084	1312	814	348	853	652	295	174	467	634	277	1019	1106	540	383	835	681.667
ZNF280D	161	196	459	543	391	124	234	329	951	703	963	867	513	1480	838	1047	974	1533	683.667
SMAD4	451	201	404	838	506	218	638	501	798	406	743	835	667	1455	867	1003	1065	869	692.5
ZNF148	193	132	260	387	326	102	209	310	965	481	853	1028	784	1354	1250	1367	1473	1079	697.389
ATF6	509	76	249	596	223	78	388	323	1037	633	1045	1003	972	853	1342	1365	776	1109	698.722
PHF21A	976	464	608	1140	749	260	787	1033	397	513	534	628	360	826	1339	505	663	896	704.333
ZNF24	208	104	221	559	248	93	266	252	722	612	936	1040	792	1897	1091	1287	1174	1194	705.333
ATF2	892	408	859	1297	1106	350	727	689	518	345	643	655	374	718	805	825	824	735	709.444
ZNF521	236	302	301	1242	595	134	524	512	775	360	623	840	918	1384	540	1055	1513	922	709.778
ZBTB10	222	116	102	368	170	42	214	399	1258	797	1741	715	846	1041	1346	1071	1507	887	713.444
GPBP1L1	511	172	798	747	606	300	491	467	620	452	757	985	527	1378	1238	823	867	1253	721.778
NCOA1	624	391	556	1465	663	226	657	619	732	563	696	805	565	1106	804	807	988	808	726.389
KLF15	2260	226	1063	628	606	270	1063	1029	199	312	309	1066	127	1860	596	396	561	638	733.833
ANKZF1	1597	499	1164	1431	752	317	987	1576	353	274	475	547	174	634	1113	498	497	360	736
SMAD3	560	168	241	686	337	308	926	815	710	539	906	580	925	1095	1240	1021	1167	1133	742.056
ZNF207	483	254	446	972	477	221	518	617	729	728	974	838	774	911	1302	1105	1038	1036	745.722
DMTF1	603	332	694	1163	536	131	554	586	638	677	682	866	595	1391	972	970	1090	1038	751
TET1	418	343	291	943	457	77	607	697	770	394	891	1045	868	667	1035	1686	1385	989	753.5
ZNF83	917	340	840	1511	1498	422	796	702	491	392	657	771	296	626	690	782	1013	824	753.778
CIC	1324	725	729	1700	1266	621	1708	1818	272	183	378	439	222	505	512	344	466	410	756.778
NR4A2	458	66	92	1971	1155	859	1105	180	1758	480	1790	393	613	311	500	1656	128	264	765.5
RELA	1410	455	1313	1455	906	171	992	1219	423	338	693	638	401	549	1498	470	479	621	779.5
MEF2D	1159	466	477	1265	1121	608	1233	1764	556	225	901	411	395	565	819	798	1010	392	786.944
KLF6	986	158	442	758	1319	436	722	527	896	659	681	735	1075	2036	562	447	1241	493	787.389
BAZ2A	1049	331	542	902	426	146	1147	1293	543	533	714	996	535	1173	1366	658	872	983	789.389
NR1D2	256	149	173	361	396	305	310	572	699	549	1504	943	710	1791	830	1582	2454	695	793.278
SMAD5	521	221	407	1195	583	222	698	532	1026	611	863	836	858	1354	894	1261	1316	963	797.833
ZNF385D	557	635	671	4100	878	359	1170	1307	365	576	477	305	556	503	831	345	381	361	798.722
ZBTB38	219	264	167	1316	658	156	499	401	1039	366	1360	845	1047	2154	544	996	1529	858	801
ZNF770	381	131	334	630	497	466	314	270	987	522	1206	1105	968	988	1459	1613	1339	1349	808.833
NFATC2	220	630	98	1057	2617	571	1067	757	1274	202	800	250	2794	312	261	985	643	148	815.889
RBPJ	860	266	786	808	561	357	491	605	797	615	959	809	649	797	2368	1120	887	1022	819.833
GPBP1	472	326	783	1350	989	279	584	511	845	586	951	826	741	1201	1153	1148	1115	1000	825.556
SOX8	81	576	117	2690	1871	399	1603	1132	669	44	765	241	492	424	135	1953	1547	123	825.667
ZNF460	76	67	72	143	102	20	77	155	1640	679	3383	1221	1313	852	1783	1147	1134	1032	827.556
BAZ2B	846	355	658	1512	750	196	789	868	766	739	978	1035	665	943	914	844	1216	843	828.722
CUX1	1016	340	458	1310	797	476	779	938	862	843	804	830	797	924	1150	849	826	929	829.333
FOXJ3	899	529	1050	1808	1241	495	1082	951	590	383	643	708	435	867	1033	828	746	750	835.444
ZBTB16	1526	181	674	348	226	52	800	1590	405	862	327	1501	260	2297	1309	594	563	1652	842.611
NFIL3	373	105	297	474	374	49	334	222	1325	785	2127	963	1434	940	2449	1093	407	1698	858.278
THRB	660	338	1121	1254	711	206	730	618	862	433	1301	989	595	1566	1164	961	1104	1158	876.167
CREBZF	539	406	703	1602	660	443	777	684	918	736	896	981	691	1205	1145	1059	1123	1256	879.111
MBNL2	907	378	706	1364	1007	662	771	737	916	462	1031	869	887	791	1097	1124	1148	1020	882.056
KDM2A	537	294	290	1119	543	159	705	675	1044	748	1430	997	1062	1527	1449	1063	1220	1017	882.167
RARG	369	708	449	1539	1148	76	752	1290	930	139	1246	776	560	909	666	1444	2391	529	884.5
ZNF33A	984	344	912	2421	1250	235	719	605	709	459	818	892	620	1387	700	1160	1050	900	898.056
ZXDC	423	260	419	1006	335	195	464	941	781	891	843	1294	956	1972	1569	1080	1481	1436	908.111
KDM5B	401	391	427	652	508	156	299	672	1563	745	1968	900	1294	1181	2043	1270	1593	602	925.833
ZBTB21	880	191	432	1145	539	159	592	546	1254	821	1542	1072	1660	707	1812	1254	1130	1552	960.444
NCOA3	628	313	474	1616	838	161	716	883	1474	813	1236	833	1225	1777	1062	1425	1447	648	976.056
NFATC1	952	728	455	2018	1639	353	2228	1945	734	330	1088	501	781	712	720	1080	855	663	987.889
ZBTB4	1063	545	713	1286	898	497	1305	1783	771	476	1142	1000	644	1176	1251	1019	1204	1066	991.056
ATOH8	3677	378	2535	1378	998	189	723	1506	517	205	699	685	183	967	1156	815	490	1255	1019.78
SKI	1016	461	493	1067	926	1088	1899	1432	923	396	1037	1044	866	961	1176	1374	1229	1025	1022.94
CSRNP1	338	145	110	341	335	39	444	382	1712	923	3563	1370	2333	877	2401	1221	1057	1114	1039.17
ARID5B	2021	250	759	608	213	99	1085	1177	1022	1103	756	1389	942	1177	2391	699	622	2822	1063.06
FOXN3	854	285	619	698	470	361	736	523	956	1019	1770	1572	988	1558	2716	1169	1137	1798	1068.28
ZEB1	678	413	664	1638	1261	380	810	1310	1055	987	1079	927	826	1146	1424	1301	2180	1202	1071.17
ZNF451	624	189	446	1035	558	246	473	542	1575	968	1771	1240	1517	1481	1994	2023	1460	1191	1074.06
SP1	680	408	848	1148	717	137	856	997	1109	770	1348	1584	799	1783	2087	1254	1456	1536	1084.28
EPAS1	1172	598	596	1536	1143	455	897	975	981	2086	1022	1084	981	746	2446	899	687	1273	1087.61
SKIL	375	101	124	740	418	245	793	291	2052	514	1855	870	3431	1604	1130	2820	1360	1049	1098.44
RARA	1771	1302	787	1793	2168	784	2175	2793	478	369	796	390	349	437	1165	825	877	532	1099.5
ETS1	257	215	361	693	522	189	173	609	996	1630	1756	1023	905	1666	2200	1044	4282	1613	1118.56
ZNF532	993	832	809	2185	1301	407	1132	2081	834	922	886	1096	728	1337	1065	855	1906	1264	1146.28
CEBPB	2607	396	1185	944	1774	921	1586	1336	846	536	857	1297	436	1144	1430	1430	902	1415	1169
ZNF704	329	537	190	2205	947	265	1477	930	2068	685	1428	888	2051	1374	379	1995	2804	618	1176.11
BBX	357	257	395	784	410	130	465	690	1698	1138	1882	1722	1279	2252	1818	1945	2360	1592	1176.33
HIVEP2	722	377	526	1081	879	216	850	919	1368	799	1429	1494	1177	1649	3004	1263	1746	1805	1183.56
RLF	757	316	708	1006	973	400	580	636	1254	959	2261	1428	1447	1452	2305	2017	1699	1580	1209.89
MGA	266	233	360	798	433	125	452	537	1570	1008	1743	1930	1134	3109	1932	1916	1977	2419	1219
ZBTB20	1196	662	946	2704	1188	234	1620	1667	1006	794	1171	1080	1109	1220	1457	1245	1664	1056	1223.28
ERG	952	654	680	2047	1508	503	1088	1374	1276	730	1267	1043	1385	1171	1408	1935	2194	1007	1234.56
GLI3	540	637	410	3329	1242	370	1047	2092	2004	580	1210	1130	1453	1412	835	1767	1535	929	1251.22
NFIA	460	418	336	1854	1139	304	1002	1055	1718	678	1513	1583	1366	1386	1053	2386	3327	1077	1258.61
PRRX1	643	265	301	1902	554	754	939	554	1663	1672	1947	681	2082	1136	1569	2378	2582	1378	1277.78
ZFHX3	1244	405	381	1199	495	433	1390	1594	1151	1005	1545	1236	1313	1863	2338	1795	1859	1780	1279.22
FOXP1	1122	690	1110	1894	1209	288	1304	1642	984	1314	1034	1296	850	2255	2091	1120	1573	1820	1310.89
BPTF	804	696	1278	2898	1568	428	1339	1580	1298	771	1251	1383	1097	1869	1010	1510	1700	1614	1338.56
TCF4	557	409	310	1809	1113	254	955	1152	2084	1892	1761	1334	1470	1983	1010	2006	3163	1372	1368.56
NFE2L1	1088	368	1046	2207	768	332	1232	2106	1385	1018	1718	1306	970	1840	2356	1641	2122	1397	1383.33
SETBP1	1294	1182	828	2482	3306	357	1504	1536	892	891	938	1590	747	1166	1576	879	1827	2186	1398.94
MXI1	1524	979	3816	2140	1249	754	1024	1653	848	584	1509	1306	453	1815	2460	1323	857	1684	1443.22
TMF1	686	249	709	1135	738	231	556	608	1806	1289	2255	1897	1849	2197	2969	2468	2127	2342	1450.61
RUNX1	1219	341	319	2444	841	296	1687	1516	1501	1301	2249	1082	3302	1104	2644	1503	988	2171	1472.67
HES1	1014	880	337	5457	2603	2488	2029	2545	1165	255	1195	608	1191	748	902	1914	1284	686	1516.72
TBX15	1837	400	1027	1331	931	261	1095	1640	1035	1223	1086	1802	1280	2994	2622	1571	2059	3559	1541.83
NFIB	625	567	711	2317	2012	686	1385	1118	1725	977	1819	2071	1355	2898	1169	2076	3903	1949	1631.28
NR3C1	407	293	587	946	806	287	681	593	2013	1900	2435	2484	1550	2823	3120	2582	3915	2934	1686.44
ZKSCAN1	949	473	2936	2274	724	71	987	1452	2020	975	2019	2644	1210	2920	3501	1634	1480	2269	1696.56
KLF10	848	554	476	2747	2131	1044	1210	1628	1464	505	1642	1964	2630	2645	2152	2789	2155	2040	1701.33
MEF2A	1032	714	983	2067	1555	555	1194	1772	1905	984	2136	1823	1940	2118	2272	3575	3535	1685	1769.17
NFIC	3271	1575	2275	3077	2282	864	3070	3705	791	830	909	1720	547	1548	1383	857	1426	1846	1776.44
ETS2	1632	602	766	2143	727	757	1655	1272	2146	1482	3937	1696	1366	1341	4365	2383	2162	3179	1867.28
FOXO1	1911	356	774	948	892	286	889	1074	2911	1877	3378	3316	1915	2683	3267	3435	2421	2435	1931.56
ASH1L	751	521	833	1607	875	171	960	1232	2442	1836	2835	2994	2078	3567	3305	2932	3137	3021	1949.83
FOSL2	3706	382	1605	1534	336	186	2459	2495	1510	1089	2785	1738	1311	2717	5041	1066	1094	4160	1956.33
SPEN	1736	1217	1710	2644	1756	542	2045	2896	1543	1211	3086	2047	1561	3877	2594	1612	2712	1963	2041.78
KLF4	2413	429	813	2076	5162	610	1681	969	2571	1424	2557	1877	3253	2546	3083	2931	1416	1639	2080.56
STAT3	1606	560	878	2499	974	133	1147	1566	2206	2460	2649	2440	2220	2272	6190	2502	2823	3946	2170.61
ATF4	2785	834	2128	5930	5388	2388	2296	1600	1097	670	1742	2048	1487	1658	2504	2181	1567	1787	2227.22
XBP1	3612	651	2010	3004	3318	1481	1844	904	1387	887	2297	1938	2257	3164	5141	2299	2214	2544	2275.11
FOXO3	4509	808	3555	1937	1518	547	2067	2508	1186	1993	1404	3203	1100	5136	3315	1348	1739	3361	2290.78
JUND	5616	778	1162	4828	7852	1684	3446	1457	1973	820	2461	1288	1563	1035	1889	1544	1574	1378	2352.67
RORA	1813	833	1692	2652	1552	534	1929	1362	2804	1835	3580	3128	3450	3291	4392	3760	2713	3089	2467.17
NFAT5	1467	896	1385	3630	1698	648	2053	1743	3276	1788	4240	2998	3185	3262	4029	3590	3805	2488	2565.61
SOX5	956	1315	664	4332	2364	232	1716	2612	4167	1879	3464	2440	3790	3472	1533	4649	5250	2101	2607.56
KLF9	2763	344	1041	860	949	613	2003	1758	2584	3417	2616	4259	2193	7499	4354	4044	3276	5212	2765.83
JUN	921	501	240	2336	3036	395	1897	750	5193	2806	4701	3753	3823	2325	5494	3711	4002	4012	2772
CEBPD	13312	390	2497	2546	1218	5576	6478	3729	965	1481	923	1930	429	1785	1937	1689	341	2845	2781.72
CREB5	2197	1839	845	6616	6556	1494	3515	3173	2961	1519	3326	2047	2553	2033	1980	3210	3060	1644	2809.33
ZNF292	1218	835	1522	2501	1699	480	1498	2012	3104	2428	4084	4188	2539	4719	4647	4424	4286	4791	2831.94
CREB3L2	2854	1679	1579	3250	2912	934	4103	3542	3024	912	3808	3584	2750	2593	3928	4066	3963	2608	2893.83
NFIX	3095	2746	2005	8117	4904	2574	6458	7218	1347	543	2112	1495	999	1229	1687	1933	2837	1603	2939
SON	1320	1065	1455	3944	1928	446	2244	2064	3403	2219	4723	4148	3182	4920	4423	4228	4432	3812	2997.56
AEBP1	3231	1228	2970	8700	4846	1141	4456	5761	2786	3494	2981	2023	3010	1716	2421	1306	3214	3269	3252.94
ZNF395	1567	1183	2045	2197	1644	1301	1235	2604	2789	3259	5655	4877	1777	4704	9669	4247	3741	7147	3424.5
FOSB	965	589	90	1185	17251	30	841	178	6027	3621	10110	4715	5368	1333	7287	1672	1076	1103	3524.5
TSC22D1	1777	1112	931	3497	2306	661	1148	2989	6256	3042	6338	3949	5749	2526	5103	6329	7854	5624	3732.83
TRPS1	875	1392	876	6542	3167	918	2391	2405	5511	2930	5010	2947	6418	5304	2854	5910	9432	3415	3794.28
BCL6	6614	2568	3619	9460	4890	3900	5521	6291	1628	2213	2368	2220	1466	3037	5362	1464	3533	4543	3927.61
NR1D1	5343	5450	4388	6942	5204	3387	5490	15650	719	612	2841	1735	428	3622	2609	1758	6697	1052	4107.06
HIF1A	3882	1789	1420	8058	5148	545	3955	4695	5224	4978	5146	3435	6152	2203	6699	6131	5456	4642	4419.89
BHLHE41	1858	2489	1864	7132	6608	3021	4475	13660	2786	1274	4894	2901	2066	2544	3337	7626	11216	2538	4571.61
FOXC1	6452	3283	3072	12971	11531	4897	7823	9210	1917	862	1966	2118	1864	3832	2129	2712	3552	2783	4609.67
JUNB	4070	864	754	6241	4309	516	5541	3348	6621	2283	8476	3683	9224	3905	7008	7446	3959	5707	4664.17
EGR1	7579	4141	349	9687	18050	2183	6841	2902	4474	2124	6632	3842	9961	4218	3368	1367	4734	6104	5475.33
SOX9	5768	5957	3111	17201	10603	2702	10430	10654	6046	1436	10104	2930	5816	4101	4369	7067	4869	2869	6446.28
BHLHE40	3008	5263	2399	13062	11537	4279	7761	18195	12540	2210	15952	8171	14127	4697	11660	20350	20806	9387	10300.2
FOS	6681	2441	708	12061	31014	715	4914	1104	15544	10280	23669	8000	15391	6259	14989	9472	10695	12058	10333.1

## Sheet: 0
Supplemental Table 5. RNA-seq counts for TFs in healthy cartilage (n=18) from Fisch et al. (2018).
TFs	Normal_Cart_10_8	Normal_Cart_2_2	Normal_Cart_3_3	Normal_Cart_4_4	Normal_Cart_5_5	Normal_Cart_6_6	Normal_Cart_7_3	Normal_Cart_9_7	normal_01	normal_02	normal_03	normal_04	normal_05	normal_06	normal_07	normal_08	normal_09	normal_10	Average		0.940439	%
CCDC169-SOHLH2	0	0	0	0	0	0	0	0	0	0	0	0	0	0	0	0	0	0	0
DUX4	0	0	0	0	0	0	0	0	0	0	0	0	0	0	0	0	0	0	0
FIGLA	0	0	0	0	0	0	0	0	0	0	0	0	0	0	0	0	0	0	0
FOXD4L4	0	0	0	0	0	0	0	0	0	0	0	0	0	0	0	0	0	0	0
FOXD4L6	0	0	0	0	0	0	0	0	0	0	0	0	0	0	0	0	0	0	0
HSFX1	0	0	0	0	0	0	0	0	0	0	0	0	0	0	0	0	0	0	0
HSFX2	0	0	0	0	0	0	0	0	0	0	0	0	0	0	0	0	0	0	0
HSFY1	0	0	0	0	0	0	0	0	0	0	0	0	0	0	0	0	0	0	0
HSFY2	0	0	0	0	0	0	0	0	0	0	0	0	0	0	0	0	0	0	0
RHOXF2	0	0	0	0	0	0	0	0	0	0	0	0	0	0	0	0	0	0	0
RHOXF2B	0	0	0	0	0	0	0	0	0	0	0	0	0	0	0	0	0	0	0
SHOX	0	0	0	0	0	0	0	0	0	0	0	0	0	0	0	0	0	0	0
ZBED1	0	0	0	0	0	0	0	0	0	0	0	0	0	0	0	0	0	0	0
ZNF705B	0	0	0	0	0	0	0	0	0	0	0	0	0	0	0	0	0	0	0
ZNF705D	0	0	0	0	0	0	0	0	0	0	0	0	0	0	0	0	0	0	0

## Sheet: 0<x<=1
Supplemental Table 5. RNA-seq counts for TFs in healthy cartilage (n=18) from Fisch et al. (2018).
TFs	Normal_Cart_10_8	Normal_Cart_2_2	Normal_Cart_3_3	Normal_Cart_4_4	Normal_Cart_5_5	Normal_Cart_6_6	Normal_Cart_7_3	Normal_Cart_9_7	normal_01	normal_02	normal_03	normal_04	normal_05	normal_06	normal_07	normal_08	normal_09	normal_10	Average		13.3542	%
CPXCR1	0	0	0	0	0	1	0	0	0	0	0	0	0	0	0	0	0	0	0.0555556
ESX1	0	0	0	0	1	0	0	0	0	0	0	0	0	0	0	0	0	0	0.0555556
EVX2	0	0	0	0	1	0	0	0	0	0	0	0	0	0	0	0	0	0	0.0555556
FOXR2	0	0	0	0	0	1	0	0	0	0	0	0	0	0	0	0	0	0	0.0555556
GSX1	0	0	0	0	0	1	0	0	0	0	0	0	0	0	0	0	0	0	0.0555556
NKX6-2	0	0	0	0	0	0	0	0	0	0	0	0	0	1	0	0	0	0	0.0555556
ONECUT3	0	0	0	0	0	0	0	1	0	0	0	0	0	0	0	0	0	0	0.0555556
SOHLH2	0	0	0	0	0	0	0	1	0	0	0	0	0	0	0	0	0	0	0.0555556
TGIF2LX	0	0	0	0	0	1	0	0	0	0	0	0	0	0	0	0	0	0	0.0555556
TGIF2LY	0	0	0	0	0	1	0	0	0	0	0	0	0	0	0	0	0	0	0.0555556
ATOH1	0	0	0	0	0	0	0	2	0	0	0	0	0	0	0	0	0	0	0.111111
BHLHA9	0	0	0	0	0	0	0	0	0	0	0	0	0	1	0	0	0	1	0.111111
CDX4	0	0	0	0	0	1	0	1	0	0	0	0	0	0	0	0	0	0	0.111111
FAM170A	0	0	0	0	0	1	0	0	0	0	0	0	0	1	0	0	0	0	0.111111
FOXD4L3	1	0	0	0	0	0	0	0	0	0	0	0	0	0	1	0	0	0	0.111111
HOXB1	0	0	0	0	0	2	0	0	0	0	0	0	0	0	0	0	0	0	0.111111
MSGN1	0	0	0	0	0	2	0	0	0	0	0	0	0	0	0	0	0	0	0.111111
NKX2-8	0	0	0	1	0	0	0	1	0	0	0	0	0	0	0	0	0	0	0.111111
NKX6-3	0	0	0	0	0	2	0	0	0	0	0	0	0	0	0	0	0	0	0.111111
NR0B1	0	0	0	0	0	1	0	1	0	0	0	0	0	0	0	0	0	0	0.111111
PROP1	2	0	0	0	0	0	0	0	0	0	0	0	0	0	0	0	0	0	0.111111
SP9	0	0	0	0	0	1	0	1	0	0	0	0	0	0	0	0	0	0	0.111111
SPIC	0	0	1	0	0	1	0	0	0	0	0	0	0	0	0	0	0	0	0.111111
ZIC3	0	1	1	0	0	0	0	0	0	0	0	0	0	0	0	0	0	0	0.111111
ZNF735	0	0	0	2	0	0	0	0	0	0	0	0	0	0	0	0	0	0	0.111111
DRGX	0	0	0	0	0	1	0	2	0	0	0	0	0	0	0	0	0	0	0.166667
GBX2	0	0	0	1	0	0	0	2	0	0	0	0	0	0	0	0	0	0	0.166667
LEUTX	0	0	0	1	0	2	0	0	0	0	0	0	0	0	0	0	0	0	0.166667
MIXL1	0	0	0	0	1	0	0	2	0	0	0	0	0	0	0	0	0	0	0.166667
MYF5	0	0	0	1	0	1	0	1	0	0	0	0	0	0	0	0	0	0	0.166667
NKX1-2	1	0	0	1	0	0	0	1	0	0	0	0	0	0	0	0	0	0	0.166667
UNCX	0	0	0	0	0	0	0	3	0	0	0	0	0	0	0	0	0	0	0.166667
ZNF20	1	0	1	0	0	0	0	0	0	0	0	0	0	0	0	0	0	1	0.166667
ZNF705G	0	0	0	0	1	2	0	0	0	0	0	0	0	0	0	0	0	0	0.166667
ARX	1	0	0	0	1	0	0	1	0	0	0	0	0	0	0	1	0	0	0.222222
DMRT3	0	0	0	0	1	1	0	2	0	0	0	0	0	0	0	0	0	0	0.222222
GSC2	3	0	0	0	0	0	0	0	0	0	0	0	1	0	0	0	0	0	0.222222
HOXD12	2	0	0	0	0	0	0	2	0	0	0	0	0	0	0	0	0	0	0.222222
NEUROG1	0	0	1	0	0	0	0	3	0	0	0	0	0	0	0	0	0	0	0.222222
NOTO	0	0	1	0	0	0	0	2	0	0	0	0	0	1	0	0	0	0	0.222222
TCF23	0	0	0	0	0	3	0	1	0	0	0	0	0	0	0	0	0	0	0.222222
ZFP42	1	0	0	0	0	3	0	0	0	0	0	0	0	0	0	0	0	0	0.222222
ZFP57	0	0	1	0	1	1	0	0	0	0	0	0	0	0	1	0	0	0	0.222222
ZNF645	0	0	0	0	0	0	0	1	0	0	1	1	0	0	0	0	0	1	0.222222
ATOH7	0	0	0	1	0	0	0	2	0	0	0	0	2	0	0	0	0	0	0.277778
BHLHE23	3	0	0	0	0	0	0	2	0	0	0	0	0	0	0	0	0	0	0.277778
BSX	1	0	0	0	0	4	0	0	0	0	0	0	0	0	0	0	0	0	0.277778
FEV	1	0	0	0	1	0	0	2	0	0	0	0	0	0	0	1	0	0	0.277778
FOXI3	0	0	0	0	0	5	0	0	0	0	0	0	0	0	0	0	0	0	0.277778
HMX3	0	0	0	0	1	0	0	1	0	0	0	0	0	0	1	0	0	2	0.277778
HOXB8	0	0	0	0	1	0	0	2	0	0	0	2	0	0	0	0	0	0	0.277778
HOXC12	0	0	0	0	0	1	0	4	0	0	0	0	0	0	0	0	0	0	0.277778
LBX1	2	0	0	0	0	1	0	1	0	0	0	0	0	1	0	0	0	0	0.277778
LHX3	1	0	0	1	0	0	0	2	0	0	0	0	0	0	0	0	0	1	0.277778
MEF2B	0	0	0	1	0	0	0	0	0	1	0	2	0	0	0	0	0	1	0.277778
NEUROD1	1	0	0	0	0	3	1	0	0	0	0	0	0	0	0	0	0	0	0.277778
POU1F1	0	0	0	0	0	1	0	2	0	0	1	0	0	0	0	1	0	0	0.277778
VENTX	0	0	0	0	0	0	0	2	2	0	0	0	0	0	0	0	1	0	0.277778
ZBED2	0	0	0	0	1	0	0	4	0	0	0	0	0	0	0	0	0	0	0.277778
ZIM3	0	0	0	0	1	3	0	1	0	0	0	0	0	0	0	0	0	0	0.277778
ZNF705A	0	0	0	0	1	2	0	0	0	0	0	0	0	0	0	0	0	2	0.277778
ALX1	0	0	1	1	0	3	0	0	0	0	0	0	0	1	0	0	0	0	0.333333
ASCL4	0	0	0	1	1	2	0	2	0	0	0	0	0	0	0	0	0	0	0.333333
DBX1	0	0	0	0	0	1	0	4	0	1	0	0	0	0	0	0	0	0	0.333333
EGR4	0	0	0	1	0	2	0	1	0	0	1	0	0	1	0	0	0	0	0.333333
FOXB2	0	0	0	0	0	1	0	5	0	0	0	0	0	0	0	0	0	0	0.333333
FOXD4L1	0	0	0	0	0	2	0	2	0	0	0	1	0	0	0	1	0	0	0.333333
FOXR1	0	0	0	0	1	0	0	0	0	0	0	0	0	0	0	2	0	3	0.333333
GSX2	0	0	0	0	0	1	2	1	0	0	0	1	1	0	0	0	0	0	0.333333
HELT	0	0	0	1	0	4	1	0	0	0	0	0	0	0	0	0	0	0	0.333333
HES3	0	0	0	0	0	0	0	1	2	0	3	0	0	0	0	0	0	0	0.333333
HOXB5	0	0	0	0	0	3	0	2	0	0	0	0	0	0	0	1	0	0	0.333333
MYB	0	0	0	0	0	5	0	0	1	0	0	0	0	0	0	0	0	0	0.333333
NEUROD6	0	0	0	0	0	3	0	3	0	0	0	0	0	0	0	0	0	0	0.333333
PRDM14	0	1	0	0	0	1	0	4	0	0	0	0	0	0	0	0	0	0	0.333333
PTF1A	0	0	0	1	0	1	0	0	1	0	0	0	0	0	2	0	0	1	0.333333
ZNF479	0	0	3	0	0	1	0	2	0	0	0	0	0	0	0	0	0	0	0.333333
ZNF679	0	0	0	0	0	5	0	0	0	0	0	0	0	0	0	0	0	1	0.333333
ZSCAN5B	0	0	1	2	0	2	0	0	0	0	0	0	0	0	0	0	0	1	0.333333
ANHX	0	0	2	0	0	4	1	0	0	0	0	0	0	0	0	0	0	0	0.388889
FOXD3	1	0	0	2	0	0	0	2	0	0	0	0	0	0	1	0	0	1	0.388889
FOXD4L5	0	0	0	4	0	0	0	1	0	0	1	0	1	0	0	0	0	0	0.388889
FOXS1	0	0	0	0	0	0	2	0	0	0	3	1	0	0	0	0	1	0	0.388889
GBX1	0	0	0	3	1	0	0	1	0	0	0	0	0	0	0	2	0	0	0.388889
GFI1B	0	0	0	1	0	2	0	4	0	0	0	0	0	0	0	0	0	0	0.388889
LHX8	0	0	0	0	1	2	0	4	0	0	0	0	0	0	0	0	0	0	0.388889
MESP2	0	1	0	2	0	1	0	1	0	0	0	0	0	0	0	2	0	0	0.388889
NKX2-2	0	0	0	0	1	1	1	3	0	0	0	1	0	0	0	0	0	0	0.388889
NR5A1	2	0	0	0	0	1	0	4	0	0	0	0	0	0	0	0	0	0	0.388889
SRY	0	0	0	0	0	5	2	0	0	0	0	0	0	0	0	0	0	0	0.388889
TCF15	0	0	0	0	0	0	0	6	0	0	0	0	0	0	0	0	1	0	0.388889
TFDP3	0	0	2	0	0	4	1	0	0	0	0	0	0	0	0	0	0	0	0.388889
VAX2	0	2	0	2	0	0	0	1	1	0	0	0	0	0	0	0	0	1	0.388889
ZSCAN4	0	0	0	0	0	5	0	0	0	0	0	0	0	0	0	2	0	0	0.388889
DLX2	0	0	3	0	0	1	1	3	0	0	0	0	0	0	0	0	0	0	0.444444
ETV3L	0	1	1	1	0	1	3	1	0	0	0	0	0	0	0	0	0	0	0.444444
FOXN1	0	0	0	1	1	0	0	4	0	0	0	2	0	0	0	0	0	0	0.444444
MYCN	2	0	0	1	0	1	0	2	0	0	0	0	0	0	0	0	2	0	0.444444
MYOD1	0	1	0	1	0	0	0	6	0	0	0	0	0	0	0	0	0	0	0.444444
NEUROG3	0	0	0	0	1	0	1	6	0	0	0	0	0	0	0	0	0	0	0.444444
NKX2-4	0	0	2	0	0	0	0	1	0	0	2	1	0	0	2	0	0	0	0.444444
OLIG1	2	0	0	0	1	1	0	2	0	1	0	0	1	0	0	0	0	0	0.444444
TBX20	0	0	0	0	2	6	0	0	0	0	0	0	0	0	0	0	0	0	0.444444
TPRX1	0	0	1	0	0	3	0	4	0	0	0	0	0	0	0	0	0	0	0.444444
ZNF695	3	0	0	1	0	2	0	0	0	0	0	0	1	0	1	0	0	0	0.444444
ZNF729	0	0	0	0	0	6	1	0	0	0	0	1	0	0	0	0	0	0	0.444444
ZNF804A	1	0	0	2	1	1	0	1	0	1	0	0	0	0	0	0	0	1	0.444444
ASCL2	0	0	0	0	1	0	0	3	0	0	2	0	0	1	0	0	0	2	0.5
EOMES	0	0	2	2	0	5	0	0	0	0	0	0	0	0	0	0	0	0	0.5
FOXI1	1	0	2	0	0	2	0	4	0	0	0	0	0	0	0	0	0	0	0.5
HMX2	2	0	4	0	0	0	0	3	0	0	0	0	0	0	0	0	0	0	0.5
ISL1	0	0	1	0	1	2	0	2	0	0	0	1	0	1	0	0	0	1	0.5
KLF1	0	0	1	4	0	1	0	3	0	0	0	0	0	0	0	0	0	0	0.5
MNX1	0	0	2	3	0	0	0	4	0	0	0	0	0	0	0	0	0	0	0.5
MYF6	0	0	0	2	0	4	0	0	0	0	0	0	0	0	0	3	0	0	0.5
NANOGNB	0	0	1	3	1	0	0	4	0	0	0	0	0	0	0	0	0	0	0.5
NR1H4	0	0	1	0	3	5	0	0	0	0	0	0	0	0	0	0	0	0	0.5
OLIG2	3	0	0	1	1	0	1	3	0	0	0	0	0	0	0	0	0	0	0.5
OLIG3	0	0	1	1	0	6	0	1	0	0	0	0	0	0	0	0	0	0	0.5
POU4F2	0	0	0	0	2	7	0	0	0	0	0	0	0	0	0	0	0	0	0.5
PRDM12	0	0	1	0	0	2	0	2	0	0	0	2	0	0	1	0	1	0	0.5
RAX	1	0	3	1	0	2	0	2	0	0	0	0	0	0	0	0	0	0	0.5
SOHLH1	0	0	1	0	0	2	0	2	0	0	0	2	0	0	0	0	2	0	0.5
TAL2	0	0	0	1	0	3	1	0	1	2	0	0	0	0	0	0	0	1	0.5
TCF24	0	0	0	2	0	2	0	2	1	0	0	0	0	0	0	1	1	0	0.5
ZFP92	2	0	0	0	0	0	2	2	0	0	0	0	1	1	0	0	1	0	0.5
ASCL3	0	0	0	0	0	0	0	2	0	0	0	1	0	2	0	0	1	4	0.555556
DMRTB1	2	1	0	0	0	2	3	0	0	0	0	0	2	0	0	0	0	0	0.555556
HES5	1	0	0	3	0	1	1	1	1	0	2	0	0	0	0	0	0	0	0.555556
IRX4	0	0	1	2	0	2	1	4	0	0	0	0	0	0	0	0	0	0	0.555556
IRX6	0	0	2	0	1	4	0	2	0	0	0	0	0	0	0	0	0	1	0.555556
LHX1	1	0	0	0	0	3	0	1	0	0	0	3	0	0	0	0	2	0	0.555556
NKX2-1	0	0	0	1	0	2	0	3	0	0	0	0	0	0	3	0	1	0	0.555556
NKX6-1	0	0	0	0	0	0	1	5	1	0	0	1	0	1	0	1	0	0	0.555556
RAX2	3	0	1	0	0	0	0	3	0	0	1	1	0	0	1	0	0	0	0.555556
ZNF280A	0	0	0	2	2	6	0	0	0	0	0	0	0	0	0	0	0	0	0.555556
ZNF560	0	0	0	0	1	2	2	5	0	0	0	0	0	0	0	0	0	0	0.555556
BHLHA15	0	0	2	0	0	0	0	1	1	0	0	3	0	3	1	0	0	0	0.611111
E2F8	0	0	0	5	0	2	0	3	0	0	0	0	0	0	0	0	0	1	0.611111
HOXB13	0	0	0	0	2	1	0	1	5	0	0	0	0	0	0	2	0	0	0.611111
LMX1A	0	0	3	0	1	7	0	0	0	0	0	0	0	0	0	0	0	0	0.611111
NEUROD4	1	0	0	1	0	2	0	6	0	0	0	0	0	1	0	0	0	0	0.611111
NPAS4	0	1	0	0	1	5	1	3	0	0	0	0	0	0	0	0	0	0	0.611111
POU3F4	0	0	3	0	0	4	0	2	0	0	0	0	0	0	0	0	0	2	0.611111
PURG	0	0	1	2	0	5	0	3	0	0	0	0	0	0	0	0	0	0	0.611111
RFX6	0	0	2	3	1	5	0	0	0	0	0	0	0	0	0	0	0	0	0.611111
TLX3	5	0	1	0	1	2	0	2	0	0	0	0	0	0	0	0	0	0	0.611111
DMBX1	0	0	2	3	0	2	0	5	0	0	0	0	0	0	0	0	0	0	0.666667
FOXQ1	1	0	3	0	0	1	0	6	1	0	0	0	0	0	0	0	0	0	0.666667
HOXB6	0	0	1	1	0	1	1	3	0	0	0	0	0	0	0	0	5	0	0.666667
HOXB9	0	0	1	3	0	4	0	1	3	0	0	0	0	0	0	0	0	0	0.666667
INSM1	1	0	0	0	1	0	0	10	0	0	0	0	0	0	0	0	0	0	0.666667
KLF14	0	1	1	4	1	1	1	2	0	1	0	0	0	0	0	0	0	0	0.666667
NKX2-6	2	0	1	0	0	2	0	4	0	0	0	0	0	0	3	0	0	0	0.666667
OTX1	0	0	2	2	0	4	0	3	0	0	0	0	0	1	0	0	0	0	0.666667
TFAP2D	0	0	0	6	2	3	1	0	0	0	0	0	0	0	0	0	0	0	0.666667
ZNF98	0	2	0	0	0	0	0	3	4	0	0	1	0	0	0	0	0	2	0.666667
BARHL2	0	0	1	3	0	5	0	4	0	0	0	0	0	0	0	0	0	0	0.722222
CDX1	0	0	0	1	1	2	0	6	0	0	0	1	0	1	0	0	1	0	0.722222
CDX2	0	0	1	0	0	3	2	6	0	0	1	0	0	0	0	0	0	0	0.722222
CREB3L3	0	0	0	2	1	7	0	2	0	0	0	0	0	1	0	0	0	0	0.722222
HOXC13	1	0	1	1	0	3	2	5	0	0	0	0	0	0	0	0	0	0	0.722222
ISL2	4	0	1	1	0	2	0	5	0	0	0	0	0	0	0	0	0	0	0.722222
LHX5	0	0	1	4	1	2	0	4	0	0	0	1	0	0	0	0	0	0	0.722222
MYBL2	0	0	1	0	1	9	0	0	0	0	0	0	0	0	2	0	0	0	0.722222
NHLH1	2	0	0	0	1	4	0	6	0	0	0	0	0	0	0	0	0	0	0.722222
PAX4	0	0	4	0	0	2	0	0	0	0	0	2	0	2	0	1	2	0	0.722222
POU4F3	1	0	1	1	0	0	2	2	1	0	0	0	0	0	0	2	0	3	0.722222
SOX14	0	0	0	0	1	6	0	6	0	0	0	0	0	0	0	0	0	0	0.722222
SP5	0	0	0	0	0	5	0	6	0	0	0	0	2	0	0	0	0	0	0.722222
SP8	0	0	0	0	2	5	0	4	0	0	0	0	0	0	2	0	0	0	0.722222
ZIC2	0	0	0	0	0	4	2	7	0	0	0	0	0	0	0	0	0	0	0.722222
DLX1	0	0	1	0	0	8	0	4	0	0	0	0	0	0	0	1	0	0	0.777778
ELF5	0	0	2	0	0	7	0	4	0	0	0	0	0	1	0	0	0	0	0.777778
FOXL2	2	0	0	0	1	3	1	4	0	0	0	3	0	0	0	0	0	0	0.777778
GATA5	0	0	0	4	0	2	0	5	0	0	1	0	0	0	2	0	0	0	0.777778
MAFA	0	0	0	0	1	4	2	0	2	0	3	0	0	0	0	0	0	2	0.777778
NKX2-3	0	0	2	1	1	3	0	7	0	0	0	0	0	0	0	0	0	0	0.777778
POU4F1	0	0	2	0	2	1	1	7	0	0	0	0	0	0	0	0	1	0	0.777778
TCF21	0	0	1	1	0	8	2	1	0	1	0	0	0	0	0	0	0	0	0.777778
TLX2	2	0	1	1	2	3	1	1	1	0	0	1	0	0	0	0	1	0	0.777778
WT1	0	0	2	0	1	11	0	0	0	0	0	0	0	0	0	0	0	0	0.777778
ZIC5	2	0	1	0	0	6	0	5	0	0	0	0	0	0	0	0	0	0	0.777778
ASCL1	3	0	1	0	0	6	0	4	0	0	0	0	1	0	0	0	0	0	0.833333
DACH2	0	0	2	0	1	3	0	0	0	3	0	0	1	4	0	1	0	0	0.833333
FOXB1	0	0	3	0	0	2	1	7	0	0	0	0	0	2	0	0	0	0	0.833333
ISX	0	0	0	3	0	6	0	3	0	2	1	0	0	0	0	0	0	0	0.833333
OTX2	0	0	0	1	2	5	2	5	0	0	0	0	0	0	0	0	0	0	0.833333
RHOXF1	0	3	0	0	2	0	0	0	0	1	0	1	1	0	1	0	3	3	0.833333
SOX21	0	0	1	0	4	6	0	0	0	0	0	0	2	0	0	0	2	0	0.833333
SPZ1	0	0	1	1	4	0	0	0	1	1	0	1	3	0	0	1	2	0	0.833333
ZNF177	0	0	0	0	0	0	0	0	1	0	0	2	0	3	3	3	2	1	0.833333
ZNF716	1	0	3	0	0	8	0	2	0	0	0	0	1	0	0	0	0	0	0.833333
ZNF804B	0	0	3	1	1	8	0	2	0	0	0	0	0	0	0	0	0	0	0.833333
CBX2	0	0	0	1	0	3	3	6	0	0	0	0	0	1	0	0	2	0	0.888889
FOXD4	2	0	0	2	0	4	0	3	0	0	1	0	2	1	0	1	0	0	0.888889
FOXH1	1	1	0	3	1	3	1	0	0	0	0	0	0	1	5	0	0	0	0.888889
HNF1B	2	0	2	1	0	4	0	4	0	0	0	0	0	0	0	0	0	3	0.888889
HOXB4	1	0	0	0	1	0	4	6	0	0	0	0	0	0	0	0	4	0	0.888889
SALL1	0	0	1	3	0	7	0	5	0	0	0	0	0	0	0	0	0	0	0.888889
ZNF683	0	0	2	1	1	5	3	4	0	0	0	0	0	0	0	0	0	0	0.888889
CTCFL	0	0	1	3	2	5	0	2	2	0	1	1	0	0	0	0	0	0	0.944444
GATA4	0	0	0	0	1	2	4	6	0	0	1	3	0	0	0	0	0	0	0.944444
MSC	4	0	1	1	0	1	6	2	1	0	0	0	0	0	1	0	0	0	0.944444
NR6A1	0	0	0	1	1	1	0	3	0	0	0	1	0	4	4	0	0	2	0.944444
PAX5	1	0	0	0	0	11	0	3	0	1	0	1	0	0	0	0	0	0	0.944444
PHOX2B	0	0	2	0	1	5	0	8	0	0	0	0	1	0	0	0	0	0	0.944444
RFX8	0	0	0	3	0	8	0	2	0	2	0	1	0	0	1	0	0	0	0.944444
SPIB	0	0	1	3	0	5	0	5	0	0	2	0	0	0	0	0	1	0	0.944444
TBX10	2	0	2	0	0	4	1	1	0	0	0	5	0	1	0	1	0	0	0.944444
DMRT1	1	0	4	3	2	4	0	1	0	0	0	0	2	1	0	0	0	0	1
PRDM13	0	0	0	0	0	9	0	8	0	0	0	0	0	0	0	0	1	0	1
ZNF536	1	0	1	0	0	9	5	1	0	1	0	0	0	0	0	0	0	0	1

## Sheet: 1<x<=10
Supplemental Table 5. RNA-seq counts for TFs in healthy cartilage (n=18) from Fisch et al. (2018).
TFs	Normal_Cart_10_8	Normal_Cart_2_2	Normal_Cart_3_3	Normal_Cart_4_4	Normal_Cart_5_5	Normal_Cart_6_6	Normal_Cart_7_3	Normal_Cart_9_7	normal_01	normal_02	normal_03	normal_04	normal_05	normal_06	normal_07	normal_08	normal_09	normal_10	Average		15.047	%
DMRTC2	6	0	2	0	0	5	0	5	0	0	0	1	0	0	0	0	0	0	1.05556
DUXA	0	0	0	1	3	5	0	4	0	1	0	0	0	0	1	0	4	0	1.05556
HMX1	0	0	2	0	0	0	3	0	0	0	0	0	0	0	1	10	3	0	1.05556
HOXB7	0	0	0	1	0	5	3	2	0	0	0	0	0	0	1	0	7	0	1.05556
LHX2	0	0	1	0	0	6	0	12	0	0	0	0	0	0	0	0	0	0	1.05556
PITX3	2	0	0	0	3	1	0	3	3	0	3	0	0	2	0	0	1	1	1.05556
PRDM9	4	0	2	3	1	4	1	4	0	0	0	0	0	0	0	0	0	0	1.05556
SPDEF	0	0	2	1	3	2	0	3	0	0	1	1	0	3	3	0	0	0	1.05556
BCL11B	3	0	4	0	3	3	0	6	0	0	0	0	1	0	0	0	0	0	1.11111
BNC1	2	0	1	1	0	6	0	0	0	0	0	2	0	3	0	0	5	0	1.11111
FOXE3	7	0	1	3	0	0	0	2	0	0	0	0	0	2	0	0	0	5	1.11111
HAND1	0	0	2	0	1	6	3	3	1	0	1	0	0	1	1	1	0	0	1.11111
OTP	3	0	1	1	0	4	0	11	0	0	0	0	0	0	0	0	0	0	1.11111
RBPJL	1	1	0	1	5	4	1	4	1	0	1	1	0	0	0	0	0	0	1.11111
SEBOX	1	0	1	1	0	2	0	3	0	0	0	0	0	2	5	5	0	0	1.11111
TBX22	0	0	0	3	0	2	3	7	0	0	0	0	1	4	0	0	0	0	1.11111
VAX1	0	0	0	0	1	5	1	13	0	0	0	0	0	0	0	0	0	0	1.11111
BARHL1	0	1	5	0	1	0	1	3	0	0	0	1	0	1	0	0	3	5	1.16667
GATA1	0	0	0	0	0	4	0	3	2	0	0	2	0	4	0	2	0	4	1.16667
GRHL2	0	1	1	2	0	10	2	1	0	0	0	0	4	0	0	0	0	0	1.16667
SOX1	1	0	0	0	1	8	1	8	1	0	0	0	1	0	0	0	0	0	1.16667
TBR1	0	0	0	3	1	3	0	5	1	0	0	4	0	0	0	2	2	0	1.16667
ZBTB8B	1	0	3	1	1	4	0	3	0	0	0	2	2	0	0	0	1	3	1.16667
ZNF80	1	1	0	3	0	6	0	1	0	1	3	1	1	1	1	0	1	0	1.16667
DMRTA2	0	0	1	3	0	1	0	9	0	0	3	0	0	0	0	0	0	5	1.22222
DPRX	2	1	7	1	0	2	1	6	1	0	0	0	0	0	0	0	1	0	1.22222
HES2	1	0	3	0	3	3	1	7	3	0	0	0	0	0	0	0	1	0	1.22222
HES4	0	0	0	0	0	0	12	4	1	0	2	0	0	0	0	0	3	0	1.22222
NR2F1	1	1	1	0	1	3	0	3	0	7	0	2	3	0	0	0	0	0	1.22222
OVOL2	1	0	0	0	1	1	2	7	0	0	1	2	0	1	3	1	0	2	1.22222
SCRT2	0	0	1	1	3	3	2	12	0	0	0	0	0	0	0	0	0	0	1.22222
TLX1	0	0	0	0	4	1	0	14	1	0	0	0	1	1	0	0	0	0	1.22222
ZSCAN1	2	2	0	0	0	1	2	3	4	0	6	1	0	1	0	0	0	0	1.22222
ARGFX	0	0	0	0	3	8	0	8	0	0	0	0	0	0	1	2	0	1	1.27778
ARID3C	0	0	2	0	0	2	0	8	4	0	1	0	0	0	3	0	1	2	1.27778
GFI1	0	1	0	0	4	6	0	5	1	0	0	0	3	0	0	3	0	0	1.27778
NR2E1	0	1	1	0	1	7	0	6	0	0	0	0	2	0	3	0	1	1	1.27778
PDX1	4	0	3	0	1	2	0	13	0	0	0	0	0	0	0	0	0	0	1.27778
SALL3	1	0	1	0	0	10	0	7	0	0	0	0	0	1	2	0	0	1	1.27778
TBX21	4	0	0	0	0	3	0	1	1	0	6	2	2	0	1	2	1	0	1.27778
ZNF467	2	0	0	0	1	4	2	4	0	0	0	3	2	0	1	1	2	1	1.27778
AIRE	2	0	2	3	4	3	0	5	1	0	0	1	0	0	3	0	0	0	1.33333
EN2	6	0	1	0	1	3	2	5	2	0	1	0	0	0	0	1	1	1	1.33333
NEUROG2	2	0	4	0	4	5	0	5	0	0	0	1	0	0	3	0	0	0	1.33333
ONECUT1	2	0	0	4	6	1	1	2	2	0	0	1	0	0	4	0	1	0	1.33333
DBX2	0	0	4	0	2	6	0	2	1	0	1	2	0	2	3	0	0	2	1.38889
EMX1	3	0	1	1	0	2	0	2	1	0	1	1	0	3	0	3	5	2	1.38889
LHX6	1	0	1	0	1	5	1	12	0	2	0	0	0	0	0	0	2	0	1.38889
NHLH2	0	0	1	0	1	8	0	0	0	0	7	3	4	0	0	1	0	0	1.38889
RXRG	0	1	1	0	0	7	7	2	0	0	0	0	0	0	0	5	2	0	1.38889
ESRRB	2	0	2	3	0	5	4	4	0	1	0	1	1	0	2	1	0	0	1.44444
MLXIPL	0	0	2	0	1	1	0	13	0	1	0	2	0	0	1	3	0	2	1.44444
NANOG	1	0	0	2	1	1	1	6	1	2	0	0	1	1	3	2	0	4	1.44444
SIX3	2	0	2	1	0	5	4	10	0	0	1	0	0	0	1	0	0	0	1.44444
T	2	0	2	1	4	4	0	5	1	0	2	0	4	0	1	0	0	0	1.44444
HNF4G	0	0	1	1	0	12	0	0	1	0	2	0	2	4	1	1	0	2	1.5
PAX2	3	1	1	2	2	4	0	12	0	0	0	0	0	1	0	0	0	1	1.5
TBX1	1	0	0	2	2	4	8	5	0	0	0	0	2	0	2	1	0	0	1.5
ZSCAN10	5	0	0	1	0	4	0	12	0	1	0	1	0	1	0	0	1	1	1.5
SIM1	1	0	6	0	1	11	0	4	0	0	0	0	0	3	0	2	0	0	1.55556
FOXG1	0	4	0	3	3	3	2	4	1	0	2	0	3	0	1	2	0	1	1.61111
NFE2	7	0	0	3	3	3	0	3	0	0	0	2	0	1	1	5	0	1	1.61111
TFAP2B	0	1	4	1	1	8	4	3	1	2	1	1	0	0	0	2	0	0	1.61111
ZNF556	0	0	2	6	0	9	0	0	0	1	0	1	0	7	1	1	1	0	1.61111
EN1	2	1	3	3	1	1	3	8	0	0	0	0	1	0	0	0	7	0	1.66667
GCM1	7	0	0	4	2	6	1	4	0	2	0	0	3	0	0	0	1	0	1.66667
MYT1L	2	0	3	2	2	11	4	4	0	0	1	0	0	0	0	0	0	1	1.66667
PAX7	7	0	0	1	2	6	1	10	0	0	0	0	0	0	0	3	0	0	1.66667
SOX10	0	0	0	3	0	2	3	11	0	1	3	0	0	0	3	0	3	1	1.66667
TIGD3	3	0	1	4	2	1	3	9	0	0	0	1	0	2	0	1	2	1	1.66667
CEBPE	7	0	0	3	3	5	0	4	1	0	0	1	0	0	2	1	0	4	1.72222
FEZF1	0	0	1	4	1	4	1	5	1	4	1	4	0	3	0	2	0	0	1.72222
IKZF1	1	0	0	3	1	9	1	3	0	1	1	0	0	2	3	0	6	0	1.72222
KLF17	0	1	2	1	3	8	0	1	1	3	0	3	4	0	0	3	0	1	1.72222
LIN28B	8	0	3	0	1	9	0	0	2	2	1	0	3	0	0	2	0	0	1.72222
NEUROD2	0	0	6	0	3	4	1	3	0	0	1	6	0	2	2	0	0	3	1.72222
CRX	1	0	2	2	1	3	3	19	0	0	0	0	0	0	0	1	0	0	1.77778
E2F7	3	0	0	1	0	14	1	3	2	0	0	2	0	3	1	1	1	0	1.77778
INSM2	2	0	2	0	0	0	0	3	3	0	7	3	1	2	2	4	3	0	1.77778
POU3F1	0	2	1	3	6	2	2	2	0	1	2	1	1	2	4	2	0	1	1.77778
E2F2	0	1	0	4	3	2	0	9	1	1	3	4	0	0	4	0	1	0	1.83333
SCML4	3	0	2	0	6	6	0	6	1	1	0	1	6	0	0	1	0	0	1.83333
ZNF831	3	2	2	0	0	17	0	10	0	0	0	0	0	0	0	0	0	0	1.88889
FOXN4	0	0	0	0	1	6	0	6	6	2	0	1	0	3	5	3	0	2	1.94444
PITX2	0	0	4	6	4	9	0	2	0	0	2	0	0	4	0	0	4	0	1.94444
SOX2	1	2	0	1	1	5	2	5	1	0	0	1	0	0	0	8	3	5	1.94444
ST18	3	0	4	3	1	17	1	5	0	0	0	1	0	0	0	1	0	0	2
ZNF474	4	0	1	2	3	5	1	0	4	0	2	2	2	5	0	3	0	2	2
DPF3	0	2	0	1	0	5	1	4	0	0	0	4	0	6	9	1	2	2	2.05556
MYT1	0	0	2	1	2	18	1	6	0	0	2	0	0	2	1	2	0	0	2.05556
NOBOX	0	0	5	3	0	3	1	4	1	0	7	2	1	1	6	1	2	0	2.05556
TBPL2	5	1	0	0	5	3	1	4	1	1	2	0	0	5	4	0	1	4	2.05556
MESP1	0	0	5	9	7	0	1	7	1	0	0	0	0	0	7	0	1	0	2.11111
POU5F1B	3	0	1	6	1	3	9	2	1	0	0	1	0	0	0	2	6	3	2.11111
ZNF366	3	0	2	4	0	2	6	4	0	0	0	1	0	1	3	0	12	0	2.11111
FEZF2	2	0	1	0	0	0	0	4	12	0	1	0	10	0	0	0	0	9	2.16667
GATA3	17	0	1	0	1	9	2	9	0	0	0	0	0	0	0	0	0	0	2.16667
OVOL3	0	0	0	2	5	3	3	1	3	3	3	2	2	2	5	0	3	2	2.16667
SCRT1	0	1	0	10	0	0	0	8	1	4	1	1	0	9	1	0	1	2	2.16667
TFEC	10	0	3	0	0	8	0	0	6	1	0	0	1	0	0	0	10	0	2.16667
ESRRG	0	0	5	1	2	21	2	6	0	0	0	0	0	0	0	2	1	0	2.22222
PAX3	3	0	0	3	0	9	3	10	0	0	3	2	2	0	0	5	0	0	2.22222
ZNF492	0	0	1	1	1	5	1	1	2	1	2	4	3	1	1	5	8	3	2.22222
DACH1	1	0	0	0	4	8	7	3	0	0	3	0	0	2	1	1	11	0	2.27778
NR5A2	0	0	1	0	1	9	2	5	1	1	0	0	0	0	6	0	15	0	2.27778
HNF4A	2	0	0	0	5	7	0	8	0	1	4	7	1	1	4	0	0	2	2.33333
IRF6	2	1	1	1	2	5	4	3	1	0	9	6	2	0	0	1	4	0	2.33333
ZSCAN31	1	2	1	0	4	3	0	3	5	2	3	2	2	1	2	2	8	1	2.33333
LIN28A	0	0	0	0	1	2	3	1	0	1	1	11	1	3	3	2	4	10	2.38889
VSX2	3	0	2	0	0	5	1	3	0	3	4	2	1	2	0	10	2	5	2.38889
MEIS3	0	0	0	10	1	1	5	16	0	3	2	0	0	0	1	0	6	0	2.5
NR1I2	6	0	0	4	2	6	0	7	4	0	3	6	3	2	0	0	2	0	2.5
POU3F2	1	0	1	10	2	10	1	4	2	1	1	3	0	4	2	1	2	0	2.5
RORB	4	0	2	4	1	12	0	3	5	0	6	1	4	0	0	1	1	1	2.5
SOX30	0	0	0	28	0	8	0	4	1	1	2	0	0	2	0	0	0	0	2.55556
TFAP2C	1	0	2	4	1	10	3	14	4	0	0	2	0	2	0	2	0	1	2.55556
CENPA	0	0	1	0	2	5	0	1	2	3	3	4	5	8	5	4	0	4	2.61111
ZNF726	0	0	0	5	1	0	6	4	1	0	1	2	3	0	4	8	9	3	2.61111
TFAP2A	0	2	5	5	5	4	6	5	0	2	4	0	0	2	3	3	0	2	2.66667
LBX2	0	1	0	8	5	1	0	2	2	1	1	3	0	8	3	0	2	12	2.72222
SOX18	3	2	0	2	0	0	9	7	0	0	0	0	2	4	0	3	15	2	2.72222
GRHL3	0	2	1	5	1	7	1	5	0	1	4	3	3	8	3	0	1	5	2.77778
PAX1	1	3	2	5	0	13	1	9	2	0	1	2	0	3	1	7	0	0	2.77778
ZNF541	2	1	1	1	3	15	1	7	3	1	0	2	0	0	1	2	9	1	2.77778
PPARG	2	0	3	0	1	3	2	1	0	4	2	5	0	1	10	7	6	4	2.83333
CUX2	3	0	2	5	4	16	1	14	0	0	0	0	0	0	3	2	1	1	2.88889
SIX6	0	1	1	2	0	9	0	9	0	2	2	6	3	5	1	2	3	6	2.88889
ZNF488	2	0	3	1	3	6	1	2	5	0	7	0	0	11	0	9	2	0	2.88889
HMGA2	6	3	3	0	2	7	3	11	1	1	1	1	4	3	0	4	4	0	3
PAX9	0	0	1	4	0	6	6	6	7	5	2	5	2	6	1	1	0	2	3
NPAS1	2	0	2	5	0	2	0	23	2	1	5	2	0	3	2	1	3	2	3.05556
ASCL5	0	0	1	7	0	0	1	9	1	6	2	5	2	2	7	6	3	5	3.16667
YBX2	0	0	3	5	1	5	1	7	0	1	0	7	1	4	6	10	4	3	3.22222
HES7	4	0	6	7	3	1	1	11	5	0	0	9	0	3	6	2	2	2	3.44444
HES6	7	0	0	3	7	1	6	2	6	2	5	2	6	2	4	7	1	2	3.5
IRX1	20	0	1	0	1	3	11	10	0	0	2	0	0	3	2	1	5	4	3.5
SPI1	7	1	2	4	2	9	20	3	4	3	0	1	1	2	2	0	1	1	3.5
ZNF547	0	0	13	4	0	3	0	2	1	1	4	7	0	11	0	10	1	6	3.5
ZNF534	0	1	1	6	0	5	1	2	0	3	0	7	4	6	0	17	2	9	3.55556
ZNF99	0	1	1	5	2	7	0	3	4	2	0	4	9	5	1	4	6	10	3.55556
SOX17	3	0	2	1	1	2	31	2	0	1	1	0	0	0	11	0	10	0	3.61111
CPEB1	0	0	3	0	0	3	0	3	1	3	10	9	0	10	1	10	11	3	3.72222
MSANTD1	0	5	0	7	1	5	1	3	10	4	12	2	3	5	1	4	0	4	3.72222
POU2AF1	5	1	6	7	2	2	10	15	1	0	4	6	0	2	0	0	7	1	3.83333
GATA6	7	0	1	1	1	2	2	5	5	1	12	4	0	2	19	0	1	7	3.88889
HOXD13	0	1	2	0	2	1	1	5	14	6	7	9	0	4	5	3	6	4	3.88889
IKZF3	1	2	3	4	3	29	0	8	1	0	0	3	1	3	3	1	4	4	3.88889
OVOL1	8	2	10	6	1	14	2	11	1	0	1	4	0	4	3	1	0	2	3.88889
SP140	12	0	2	5	3	8	5	4	3	0	0	3	0	1	5	2	11	6	3.88889
ZSCAN23	0	0	6	2	3	7	2	4	5	2	5	9	2	3	0	1	10	9	3.88889
ZNF114	2	0	6	2	1	3	4	0	5	0	0	1	4	14	0	5	19	5	3.94444
HOXA7	5	1	5	3	0	0	8	10	4	5	9	4	0	6	2	6	3	1	4
FOXE1	0	0	1	5	1	1	0	3	1	5	5	9	7	3	10	6	3	13	4.05556
FOXJ1	0	0	0	2	9	2	0	7	9	5	5	9	6	3	5	11	0	0	4.05556
FOXP3	5	2	8	2	1	2	2	11	3	1	2	9	0	3	5	4	6	7	4.05556
LEF1	4	0	0	1	1	3	0	7	0	14	2	0	4	8	5	14	10	0	4.05556
ZNF676	0	4	4	2	3	8	3	5	0	4	4	11	3	5	0	7	6	4	4.05556
ZNF93	0	0	3	6	2	9	2	2	1	6	4	5	0	14	0	6	7	6	4.05556
EVX1	2	4	1	2	12	2	3	4	2	1	17	1	3	0	2	3	15	0	4.11111
RFX4	0	0	6	3	3	17	2	11	5	0	13	1	6	2	1	5	2	0	4.27778
HEYL	1	0	1	3	1	6	14	5	2	7	5	0	0	4	2	0	25	3	4.38889
SOX3	2	7	4	24	3	2	12	10	0	0	0	0	5	1	3	3	3	2	4.5
DPF1	1	6	2	4	17	0	5	8	6	6	3	3	3	7	0	2	5	4	4.55556
SNAI3	1	1	2	4	3	5	3	9	5	2	2	2	2	16	3	4	7	11	4.55556
FOXA1	2	0	3	7	1	4	3	6	6	4	2	5	5	10	3	11	4	7	4.61111
FOXF2	2	2	4	12	8	9	6	15	6	0	9	2	0	2	1	1	3	3	4.72222
ZNF157	1	1	2	7	5	1	2	3	10	2	7	4	3	13	0	9	9	7	4.77778
E2F1	3	0	1	4	2	2	5	8	5	2	6	12	0	5	6	13	6	7	4.83333
ARNT2	5	2	2	20	2	14	11	4	2	5	2	0	3	0	2	0	15	0	4.94444
HOXC11	14	2	0	2	16	5	7	6	2	4	1	0	4	4	9	6	6	1	4.94444
VSX1	4	0	6	5	0	6	0	11	2	8	4	12	4	12	2	2	0	11	4.94444
IRX3	2	0	0	1	1	2	53	14	0	0	1	1	0	0	2	2	10	1	5
FERD3L	2	2	4	7	2	0	2	7	7	11	7	3	5	7	2	5	10	8	5.05556
ZGLP1	5	3	3	15	10	3	12	1	0	1	1	5	2	14	6	1	5	4	5.05556
PHOX2A	4	0	2	2	1	0	8	11	7	0	4	8	2	6	7	6	16	8	5.11111
ZBTB32	1	1	3	8	0	3	1	5	8	7	13	4	5	20	4	5	2	2	5.11111
NKX2-5	1	1	7	4	7	5	6	16	4	3	7	2	0	5	7	3	13	2	5.16667
SP7	0	0	9	1	2	4	12	9	5	1	2	17	2	5	2	3	16	3	5.16667
MEOX1	1	0	3	1	1	4	20	13	1	4	0	3	2	0	0	7	33	2	5.27778
AHRR	9	0	9	5	2	9	5	13	5	3	1	2	1	3	9	8	8	5	5.38889
ARID3A	5	1	11	0	3	6	17	23	2	7	0	0	0	20	0	2	0	1	5.44444
POU3F3	0	2	5	4	4	0	0	9	7	4	6	9	5	21	9	1	2	10	5.44444
HSF5	4	3	3	18	4	7	2	4	6	1	9	11	5	6	2	6	5	3	5.5
ZNF497	6	5	1	3	1	0	10	9	10	4	3	17	5	12	0	4	3	9	5.66667
RAG1	0	2	3	9	5	20	0	3	7	0	5	8	7	18	1	3	8	4	5.72222
SKOR1	3	0	1	1	3	6	2	8	4	3	0	25	2	10	5	16	10	4	5.72222
BCL6B	3	0	4	9	2	8	15	2	0	7	0	3	3	2	2	4	38	4	5.88889
ONECUT2	3	0	3	10	8	22	5	7	4	3	6	3	8	3	5	3	7	6	5.88889
STAT4	3	0	2	5	3	15	5	6	3	8	0	21	3	0	12	8	10	4	6
HDX	10	0	1	1	1	5	1	6	7	6	8	3	7	10	6	5	12	20	6.05556
ETV2	3	1	10	11	9	9	7	11	1	0	1	2	1	8	20	5	7	4	6.11111
POU2F2	1	2	7	5	8	7	6	24	5	3	1	13	4	6	4	6	3	5	6.11111
IRF8	0	0	0	0	1	5	4	3	12	6	22	7	8	0	18	3	3	19	6.16667
ZNF671	11	4	5	16	4	7	3	7	2	4	0	11	7	7	6	8	7	3	6.22222
FOXF1	0	1	2	2	1	2	11	28	13	5	6	3	0	6	5	17	8	3	6.27778
MSX1	0	2	1	10	10	7	22	4	4	6	2	2	5	9	6	3	21	2	6.44444
PRDM1	4	1	5	2	1	15	0	13	5	10	30	11	2	0	10	2	4	1	6.44444
TAL1	0	0	3	1	3	12	3	1	20	1	14	21	0	15	2	3	10	9	6.55556
GATA2	16	11	3	7	13	1	12	7	1	3	9	6	4	9	3	5	6	3	6.61111
ZNF750	3	3	6	3	0	2	8	5	12	3	17	7	14	14	4	4	7	8	6.66667
BHLHE22	0	2	0	5	5	8	7	2	5	5	16	4	3	6	18	5	19	11	6.72222
HOXA9	0	4	1	7	7	0	3	7	6	11	12	13	3	12	8	8	16	3	6.72222
ZIM2	5	0	5	7	8	1	7	7	11	5	5	12	17	8	4	13	5	4	6.88889
HEY1	1	2	0	10	19	8	10	8	10	1	1	0	12	6	1	8	31	0	7.11111
ZNF257	1	1	3	1	3	7	6	0	7	9	8	8	9	8	14	16	13	14	7.11111
HOXC5	5	3	2	12	13	11	14	15	1	7	4	2	3	14	2	9	8	7	7.33333
EBF2	0	0	2	6	1	15	49	0	1	18	0	0	0	1	8	0	31	1	7.38889
NR1I3	0	1	3	2	0	9	4	2	8	9	23	11	8	3	20	12	6	15	7.55556
SP6	5	1	4	16	12	4	11	17	8	1	0	8	3	6	6	19	13	2	7.55556
ZIC4	0	2	2	1	2	12	6	8	18	4	3	17	0	11	9	17	0	25	7.61111
NR2E3	7	2	3	12	7	0	7	8	15	2	14	9	9	9	16	5	7	7	7.72222
HLX	0	0	4	2	9	2	3	7	2	8	6	9	4	46	0	8	18	12	7.77778
TBX2	2	3	2	0	4	9	36	4	2	5	2	7	0	23	11	7	18	5	7.77778
OSR1	0	6	3	20	31	5	11	4	8	0	7	6	8	13	8	1	10	0	7.83333
TP73	8	3	1	7	6	5	10	10	1	8	2	22	1	20	7	8	9	15	7.94444
LHX4	6	3	7	12	2	5	10	12	7	4	7	7	1	20	3	6	2	30	8
POU5F2	0	1	3	1	2	3	2	6	2	4	7	19	12	18	9	14	19	22	8
ZNF280B	2	0	6	13	3	10	8	4	12	2	6	9	32	10	1	14	4	8	8
ZNF530	2	0	5	6	7	7	1	12	2	11	3	21	2	27	10	15	6	9	8.11111
BCL11A	0	5	5	3	10	12	3	13	27	1	7	28	5	11	9	0	6	2	8.16667
ZNF154	0	0	10	6	2	1	12	17	7	8	2	26	9	8	9	8	10	14	8.27778
NRL	2	9	2	21	13	14	10	7	5	0	4	9	1	27	1	13	8	5	8.38889
HHEX	3	1	6	8	5	4	17	7	20	7	12	9	16	8	4	7	9	11	8.55556
TIGD4	2	1	1	12	4	1	5	6	15	8	15	13	3	17	11	19	11	11	8.61111
ZBED3	6	8	6	19	7	6	12	12	9	1	7	17	4	7	7	6	20	3	8.72222
ZNF835	4	2	0	48	18	5	26	10	1	0	13	6	3	5	0	7	13	0	8.94444
GCM2	0	3	11	12	1	5	1	4	15	1	11	36	2	13	17	5	4	23	9.11111
ZSCAN16	3	2	1	33	3	10	22	3	8	6	4	8	4	25	2	14	11	6	9.16667
ZNF367	3	1	4	2	5	9	7	4	15	3	15	11	9	31	8	14	6	19	9.22222
ALX3	3	1	2	3	4	1	5	3	20	9	8	21	7	27	10	17	18	10	9.38889
POU6F2	6	16	10	57	10	8	12	24	5	0	5	6	1	0	5	3	0	3	9.5
IRX5	1	3	9	15	15	9	27	14	4	5	9	11	3	16	4	8	13	7	9.61111
ZNF296	12	6	27	22	12	1	14	33	1	0	5	4	1	10	6	3	8	8	9.61111
CEBPA	4	2	0	8	13	5	12	12	3	3	25	2	6	18	11	21	20	9	9.66667
HOXA1	13	5	8	4	20	13	9	7	2	3	5	6	3	17	27	13	11	8	9.66667
HOXD1	6	1	6	15	31	15	10	4	9	4	23	6	3	15	11	10	3	3	9.72222
IRX2	14	2	4	10	1	5	7	5	3	0	12	6	8	22	14	17	23	22	9.72222
ZNF382	0	4	9	13	5	12	2	1	9	5	7	17	1	17	9	16	28	20	9.72222
ZNF285	0	4	7	16	14	7	0	29	13	6	6	7	0	29	10	13	4	13	9.88889
ZNF843	2	9	2	20	5	3	11	18	13	4	14	14	6	13	6	6	21	11	9.88889

## Sheet: 10<x<=100
Supplemental Table 5. RNA-seq counts for TFs in healthy cartilage (n=18) from Fisch et al. (2018).
TFs	Normal_Cart_10_8	Normal_Cart_2_2	Normal_Cart_3_3	Normal_Cart_4_4	Normal_Cart_5_5	Normal_Cart_6_6	Normal_Cart_7_3	Normal_Cart_9_7	normal_01	normal_02	normal_03	normal_04	normal_05	normal_06	normal_07	normal_08	normal_09	normal_10	Average		33.2915	%
ZNF341	4	4	4	15	8	9	22	16	10	7	4	11	5	29	3	4	12	16	10.1667
GRHL1	3	2	1	10	6	8	2	3	17	10	32	14	5	0	43	1	3	25	10.2778
TBX6	9	11	9	29	15	3	11	15	3	0	8	15	3	14	20	7	5	14	10.6111
ZBTB12	3	6	4	6	0	3	9	21	13	6	9	10	13	34	11	13	12	21	10.7778
ZSCAN5A	6	8	1	30	27	10	14	4	7	4	4	8	4	16	1	28	14	8	10.7778
IRF5	4	4	3	26	13	24	18	11	6	8	3	14	6	13	13	13	7	10	10.8889
DMRT2	20	5	4	11	13	6	16	9	5	5	3	27	6	20	3	25	8	12	11
LHX9	16	4	14	7	7	12	6	7	8	15	24	22	11	10	8	6	12	12	11.1667
MYOG	14	5	7	21	4	5	13	17	9	7	18	18	7	0	23	13	9	11	11.1667
EMX2	68	2	2	0	16	22	53	13	0	6	0	2	0	1	0	8	12	3	11.5556
HNF1A	28	4	9	30	24	24	23	17	1	11	7	5	4	3	6	4	6	5	11.7222
ZNF77	2	6	7	12	10	13	10	4	10	4	5	13	12	33	13	13	24	20	11.7222
ESR2	7	5	3	12	4	8	8	10	15	13	10	22	20	23	17	9	15	13	11.8889
PROX1	20	3	9	10	36	19	16	8	3	8	3	6	0	24	23	4	2	21	11.9444
ZNF165	12	4	12	20	13	15	12	7	6	13	13	22	23	9	6	12	8	11	12.1111
CSRNP3	1	1	13	13	3	19	10	10	4	6	14	1	0	28	2	21	60	13	12.1667
MSX2	18	1	4	34	9	8	8	7	11	4	11	8	23	17	5	25	15	11	12.1667
ZNF749	0	2	5	10	1	4	2	4	15	9	20	23	11	31	4	39	14	25	12.1667
ETV7	0	0	7	13	6	2	6	3	8	15	13	13	5	8	45	9	14	53	12.2222
ZNF707	5	3	9	25	6	12	12	16	10	2	8	11	12	36	6	12	21	15	12.2778
HESX1	10	5	9	45	17	20	10	7	20	4	7	7	7	8	1	26	8	12	12.3889
ZNF837	8	7	14	28	14	1	15	13	14	4	6	18	18	23	6	6	15	13	12.3889
BATF	6	0	20	9	12	0	2	24	5	5	14	6	20	31	44	1	2	29	12.7778
ZNF454	1	3	1	13	5	7	2	17	25	15	10	12	20	28	6	18	39	8	12.7778
SOX7	11	0	5	26	24	10	9	4	2	3	14	15	39	6	19	10	27	10	13
HEY2	14	3	8	40	7	8	51	16	6	0	12	6	6	19	5	15	13	8	13.1667
BATF2	10	3	4	27	25	3	6	16	16	14	36	10	12	16	22	7	1	13	13.3889
ZFP69B	7	4	0	16	8	10	12	2	15	3	17	7	32	31	12	23	35	10	13.5556
ZNF90	3	5	9	7	3	2	10	15	13	14	18	18	12	30	18	21	23	25	13.6667
ZNF284	0	0	8	22	10	19	8	17	21	13	17	11	6	28	8	17	29	15	13.8333
ALX4	0	4	3	11	2	11	3	23	64	5	22	15	9	13	9	19	25	12	13.8889
HOXA2	13	10	8	13	7	12	13	18	12	12	13	16	1	22	39	23	11	10	14.0556
ZKSCAN4	3	2	9	27	11	7	9	6	12	13	14	27	6	36	12	23	16	20	14.0556
ZNF728	7	3	11	9	5	6	10	16	20	5	7	44	19	21	5	26	27	16	14.2778
FOXM1	3	11	4	15	3	6	13	5	21	2	8	28	11	29	18	10	20	51	14.3333
THAP10	8	4	11	14	9	13	17	8	16	9	14	23	7	17	39	21	17	11	14.3333
LMX1B	16	11	8	52	15	6	30	18	1	4	4	6	6	8	3	33	21	17	14.3889
LYL1	11	11	7	41	20	3	19	38	16	5	20	13	10	21	7	8	5	6	14.5
SOX11	69	1	1	12	11	5	8	50	19	0	18	4	30	10	6	16	1	0	14.5
ZNF200	4	2	7	9	10	12	7	10	14	4	30	38	8	34	17	17	22	17	14.5556
HMGA1	9	6	3	17	16	6	6	18	9	8	5	42	25	45	9	16	2	21	14.6111
HOXC4	4	9	8	20	13	3	27	30	13	13	8	5	18	22	7	26	26	12	14.6667
HOXC6	16	10	3	23	23	2	27	33	15	12	3	15	7	29	5	18	16	7	14.6667
EHF	3	1	6	54	14	6	2	15	25	2	1	6	15	40	2	21	48	5	14.7778
ETV4	6	3	19	18	13	5	16	29	21	7	32	14	13	32	10	13	3	12	14.7778
HOXB3	5	13	12	46	4	25	18	22	12	2	7	12	19	9	10	11	29	13	14.9444
PROX2	1	4	7	15	10	7	5	6	6	6	10	23	18	26	11	25	27	62	14.9444
ZNF396	12	1	4	20	9	9	10	8	6	9	11	23	20	30	18	29	27	23	14.9444
SALL4	5	14	4	37	9	19	14	10	17	6	5	32	16	10	6	20	18	29	15.0556
ZNF57	11	2	12	19	5	5	9	17	14	11	17	22	4	52	9	17	28	20	15.2222
ZNF684	8	6	16	40	13	10	18	11	14	11	20	20	6	25	3	13	21	20	15.2778
ZNF670	3	0	6	15	9	12	11	5	21	13	14	18	12	39	15	30	31	25	15.5
ZNF517	5	5	6	17	7	4	6	21	14	11	15	28	17	49	5	20	26	26	15.6667
ZFP69	13	0	6	23	10	15	11	7	11	17	11	16	14	41	2	43	24	22	15.8889
ZNF311	1	2	12	12	5	6	4	4	14	11	21	55	16	27	10	27	17	42	15.8889
E2F5	2	1	11	26	17	4	7	6	17	14	19	28	9	37	9	36	21	23	15.9444
CASZ1	35	9	11	15	16	8	26	35	1	11	28	22	3	12	24	11	8	13	16
ZNF610	4	1	7	14	7	4	7	13	20	6	13	30	12	25	17	24	40	47	16.1667
ZNF620	3	8	11	17	8	12	12	28	16	15	16	28	17	37	9	19	12	24	16.2222
ZNF485	1	6	13	32	20	15	6	13	11	8	10	30	14	35	17	13	21	28	16.2778
ZNF813	19	4	2	14	6	6	12	8	14	22	8	22	16	49	16	31	26	19	16.3333
ZBTB49	0	0	15	25	2	8	5	8	12	7	30	26	11	56	22	18	25	25	16.3889
ZNF169	0	8	17	41	7	6	12	23	6	15	12	15	6	39	7	21	31	29	16.3889
TP63	10	13	5	27	30	30	28	52	2	20	15	2	4	13	3	12	18	12	16.4444
ZIK1	0	4	6	10	13	4	7	5	9	7	8	35	6	46	22	54	35	26	16.5
ZNF774	5	4	7	41	5	4	15	14	14	1	22	11	21	51	16	20	23	23	16.5
PRDM6	12	10	17	14	14	11	17	14	20	20	44	23	16	12	14	13	25	4	16.6667
PAX6	17	4	12	12	15	20	23	9	19	24	14	14	15	31	4	28	29	14	16.8889
ZNF658	1	4	14	17	6	7	6	11	25	7	15	28	20	41	13	33	30	29	17.0556
ZNF30	5	9	6	31	18	22	13	19	20	6	13	14	17	31	8	34	34	9	17.1667
HOXD3	11	9	6	25	22	32	24	18	11	9	13	19	6	19	18	19	28	21	17.2222
ZNF223	11	5	16	23	13	21	17	6	16	12	15	19	10	25	26	37	31	9	17.3333
ZNF575	19	25	5	53	82	13	27	44	8	1	4	5	1	6	5	12	0	3	17.3889
ZNF599	4	8	9	20	16	12	10	14	27	10	22	27	12	31	8	35	31	17	17.3889
ZNF582	5	7	5	9	9	3	11	6	20	10	22	28	6	75	14	24	32	35	17.8333
ZBTB9	13	4	12	28	11	9	7	20	14	12	10	47	9	39	15	24	13	37	18
HIC1	9	4	6	12	30	1	41	34	27	17	18	9	11	13	16	33	39	5	18.0556
ZNF681	14	0	8	21	7	11	6	7	15	24	23	40	23	21	27	21	29	29	18.1111
ZNF713	3	4	1	21	9	2	16	12	16	15	51	35	42	31	6	18	17	27	18.1111
PBX4	5	4	12	22	14	7	15	19	10	7	46	22	26	34	15	22	27	22	18.2778
TSHZ2	3	1	5	2	4	24	87	5	5	22	3	5	1	8	32	3	117	8	18.6111
ZNF233	10	2	15	9	4	15	9	20	15	16	11	52	11	19	23	15	59	38	19.0556
TWIST1	8	0	4	12	19	9	15	2	14	23	16	7	8	76	25	21	52	33	19.1111
ZNF416	5	7	10	22	8	10	9	14	22	6	17	21	15	66	17	38	31	26	19.1111
ZNF224	3	1	6	8	4	0	0	1	12	31	33	35	14	36	26	47	40	53	19.4444
ZNF222	16	4	11	17	5	12	4	4	29	21	30	39	16	28	46	16	18	35	19.5
ZNF391	2	4	6	11	7	6	13	9	28	14	45	46	25	20	13	22	63	17	19.5
ZNF775	15	11	21	53	29	22	35	26	11	6	11	12	12	34	6	18	18	12	19.5556
GSC	11	12	5	69	10	10	23	22	20	1	25	7	15	26	6	47	37	7	19.6111
ZBTB3	1	3	13	9	9	6	8	14	19	11	30	40	10	73	22	8	54	25	19.7222
ZNF665	0	4	10	21	10	5	3	19	25	6	15	80	7	27	16	32	33	43	19.7778
ZNF677	5	3	10	29	22	9	13	7	28	10	16	41	12	52	7	33	32	28	19.8333
ZNF763	31	7	11	21	19	15	21	12	14	9	11	28	10	57	11	25	26	29	19.8333
RUNX3	8	12	49	48	3	5	36	59	4	0	28	18	8	12	10	11	22	26	19.9444
ZNF286B	9	2	25	32	8	13	8	9	18	4	26	14	19	45	41	46	19	25	20.1667
ZNF418	14	2	11	17	7	9	16	8	15	13	12	58	21	32	44	31	27	27	20.2222
ZNF625	5	3	2	13	2	2	1	4	31	18	41	34	25	32	21	56	54	23	20.3889
ZNF423	6	19	6	48	39	24	26	44	20	10	10	12	21	11	23	12	26	12	20.5
ZNF414	28	22	12	73	21	9	54	54	19	4	14	8	2	18	5	5	13	10	20.6111
BATF3	11	7	2	85	60	14	29	10	21	13	26	3	19	19	23	10	9	15	20.8889
ZNF578	1	2	11	25	24	17	19	21	13	5	16	41	23	29	17	30	58	29	21.1667
POU5F1	10	5	3	47	6	6	19	7	31	36	35	14	14	25	60	35	8	22	21.2778
ZNF773	3	3	13	12	0	8	10	18	11	9	12	49	9	60	30	65	28	50	21.6667
HOXC8	30	13	2	45	20	4	55	66	20	14	9	17	4	35	8	11	34	7	21.8889
ZNF253	5	4	11	24	8	10	14	21	24	16	29	41	31	61	12	23	34	29	22.0556
POU2F3	17	4	21	18	14	7	35	71	18	3	21	28	12	45	40	8	13	23	22.1111
NR2F2	13	5	0	16	30	6	122	28	6	24	0	11	10	20	12	13	81	4	22.2778
ZNF208	4	3	4	17	8	6	8	10	25	13	20	54	41	9	36	83	34	26	22.2778
HOXA6	23	10	11	34	10	0	11	19	20	14	42	18	12	42	43	36	26	35	22.5556
ZNF653	19	14	22	37	10	14	13	28	16	15	33	20	24	57	32	17	16	20	22.6111
KCNIP3	38	5	6	26	40	4	32	30	9	9	23	22	9	50	21	26	44	14	22.6667
ZNF239	30	10	8	54	41	20	17	19	15	8	13	18	14	57	14	29	24	18	22.7222
ZNF552	8	1	13	15	6	6	9	13	18	20	20	60	22	40	30	42	50	36	22.7222
ZNF784	37	8	28	66	26	2	22	31	17	10	14	31	10	21	12	17	22	36	22.7778
ZFHX2	5	19	15	49	16	16	21	50	25	7	7	46	8	24	24	16	20	47	23.0556
ZNF225	3	6	8	41	13	14	10	6	29	16	23	35	9	65	18	37	43	45	23.3889
ZNF256	0	5	15	17	5	4	13	31	26	18	25	36	28	40	35	55	47	22	23.4444
ZNF878	0	1	1	0	4	6	2	0	62	16	198	18	33	15	43	6	9	8	23.4444
ZFP2	18	4	15	39	32	20	17	10	18	11	19	32	18	58	8	34	47	23	23.5
ZNF324B	15	11	16	31	12	17	22	33	23	7	27	30	17	56	15	21	40	31	23.5556
YY2	6	11	5	15	7	5	23	10	29	25	23	33	26	41	34	30	59	43	23.6111
PRDM8	28	5	19	59	9	10	47	20	10	23	5	8	3	42	13	15	5	106	23.7222
ZNF48	10	5	7	63	19	9	25	15	20	5	18	25	25	81	20	28	31	22	23.7778
ZNF727	8	3	6	11	4	8	2	8	37	11	59	59	14	59	19	42	24	55	23.8333
ZNF85	7	3	19	23	26	31	20	33	24	14	29	33	13	36	17	39	54	11	24
ZNF786	5	7	9	48	14	18	15	24	21	2	18	17	14	110	7	47	36	24	24.2222
ZFPM1	29	26	21	54	19	19	26	41	9	17	15	23	9	42	8	19	32	30	24.3889
ZNF597	9	2	14	41	7	6	21	6	15	17	47	21	34	63	16	42	38	40	24.3889
CENPBD1	8	11	14	44	19	7	29	31	20	12	16	32	20	56	13	33	46	30	24.5
ZNF613	16	2	10	71	24	16	19	12	19	13	21	13	26	56	25	50	32	18	24.6111
LTF	7	0	3	5	0	5	0	2	1	170	0	2	8	14	154	7	0	72	25
ZNF425	21	7	8	63	19	14	29	12	25	10	17	30	11	49	18	46	55	18	25.1111
EBF4	38	11	14	44	26	15	40	30	25	21	26	7	15	63	27	6	27	18	25.1667
HOXD4	19	11	11	28	10	4	16	18	45	14	16	41	28	41	39	37	33	46	25.3889
PCGF2	20	21	24	30	13	3	43	57	20	17	24	35	11	31	26	30	29	24	25.4444
ZNF718	1	0	4	4	3	5	18	10	27	32	34	44	15	109	14	48	35	56	25.5
ZNF624	17	8	12	47	20	9	14	18	64	19	36	14	26	29	13	40	46	28	25.5556
ZNF682	27	2	11	40	15	17	9	13	31	34	42	23	34	24	19	46	49	30	25.8889
ZNF101	16	4	13	45	16	15	14	18	19	24	38	18	18	64	29	30	44	45	26.1111
TIGD5	7	7	16	51	11	4	24	29	17	12	24	45	21	79	36	35	30	24	26.2222
ZNF544	6	3	13	14	5	11	10	18	49	36	53	50	11	50	16	52	41	34	26.2222
ZBTB39	25	9	10	43	9	18	12	17	13	17	26	44	23	78	21	31	26	55	26.5
ZNF551	10	11	25	22	10	11	22	27	35	21	16	45	25	36	18	42	48	56	26.6667
ZNF792	0	17	18	66	11	12	13	13	31	21	19	30	31	75	15	57	38	15	26.7778
ZNF669	5	2	1	12	11	11	5	3	43	49	47	40	43	73	41	34	29	40	27.1667
ZKSCAN7	11	9	8	42	16	28	28	24	37	26	23	36	21	56	11	35	55	29	27.5
TIGD2	7	6	3	13	6	7	11	10	21	23	32	45	27	119	21	54	60	34	27.7222
ZSCAN22	17	20	42	52	32	16	37	42	31	3	17	31	11	63	20	25	17	25	27.8333
HAND2	0	9	10	39	28	12	8	60	88	21	54	60	34	12	49	10	4	5	27.9444
MYPOP	32	16	12	120	58	22	47	37	8	11	7	24	11	36	7	17	18	21	28
ZNF668	14	17	9	107	36	19	35	59	15	5	21	18	25	32	29	28	29	10	28.2222
ZNF584	4	10	17	27	11	8	15	24	34	26	32	51	28	67	31	41	45	39	28.3333
EBF3	4	1	0	34	5	21	55	19	20	17	57	15	12	106	10	80	54	6	28.6667
E2F6	22	2	9	58	22	26	24	13	31	27	49	15	52	41	34	27	26	39	28.7222
FIZ1	43	20	20	121	46	10	52	29	20	9	22	19	16	20	19	8	22	26	29
THAP8	20	25	32	46	45	33	58	85	23	10	30	13	8	16	26	19	19	14	29
ZNF607	0	9	12	14	6	11	13	16	37	13	26	69	23	79	30	53	56	58	29.1667
FOXA2	53	12	71	52	14	17	29	52	5	6	15	35	7	60	21	22	21	35	29.2778
ZNF675	21	16	28	68	29	11	19	20	17	7	24	30	24	49	39	29	46	53	29.4444
ZNF132	9	6	22	19	6	8	5	16	34	34	34	79	11	80	43	35	26	67	29.6667
ZNF2	2	8	35	64	15	14	22	26	33	13	27	43	23	68	41	43	34	25	29.7778
SNAPC5	14	19	12	76	47	5	43	32	30	18	31	30	22	34	35	52	27	13	30
ZNF71	6	26	17	97	42	10	32	36	20	11	15	21	28	49	8	65	46	21	30.5556
ZNF850	8	4	7	30	15	17	23	12	52	19	25	22	52	95	21	45	77	28	30.6667
PGR	14	1	28	24	5	19	27	27	33	15	53	59	21	56	43	27	48	53	30.7222
ZNF543	8	2	11	6	7	6	13	19	47	18	47	68	27	45	17	79	58	75	30.7222
ZNF486	11	1	6	21	8	3	10	3	29	19	44	57	29	81	45	45	69	75	30.8889
ZNF404	7	4	29	40	17	52	14	11	15	17	53	52	18	46	20	42	38	83	31
ZFP3	14	11	6	40	11	5	36	16	24	19	21	58	54	97	14	42	41	51	31.1111
ZNF419	17	7	19	21	23	13	6	16	24	11	32	61	8	57	38	82	67	58	31.1111
ZIC1	21	3	8	6	10	56	24	17	75	6	4	43	4	65	23	95	3	99	31.2222
ZNF513	37	19	12	103	20	10	24	49	14	24	20	33	19	44	28	48	29	30	31.2778
ZNF221	3	10	3	15	17	3	13	32	37	29	36	85	16	70	32	51	64	48	31.3333
ZMAT4	1	4	17	119	49	35	12	16	34	2	44	17	17	86	7	55	34	16	31.3889
PAX8	15	7	40	62	19	13	9	63	36	29	35	35	26	69	40	25	29	15	31.5
NR1H3	4	11	29	122	34	18	58	28	24	18	16	18	15	53	11	29	36	45	31.6111
ZSCAN9	14	7	19	60	19	30	35	17	26	17	22	32	34	84	19	56	47	31	31.6111
ZNF230	10	7	14	16	22	12	17	17	24	18	34	40	22	101	54	60	44	60	31.7778
NAIF1	21	6	7	29	23	15	22	23	48	16	60	32	31	64	50	55	39	37	32.1111
ZNF567	12	5	10	46	11	18	24	7	38	20	25	36	32	101	18	51	64	60	32.1111
MXD3	24	18	41	81	21	4	24	49	19	33	24	33	16	50	46	37	22	37	32.1667
GLI1	5	18	8	21	50	12	17	28	25	0	35	10	8	107	15	79	123	22	32.3889
ZSCAN20	6	9	24	47	18	15	19	33	30	30	21	53	29	67	25	44	51	64	32.5
ZNF778	12	8	18	43	13	6	19	32	41	23	21	28	43	74	32	70	56	47	32.5556
ZBTB42	17	20	28	51	26	18	37	87	19	19	34	49	19	69	21	25	21	28	32.6667
MECOM	4	5	4	6	4	15	61	26	24	41	9	13	22	59	29	36	171	60	32.7222
ZNF697	3	4	11	38	15	11	41	27	50	39	32	30	40	57	51	44	63	34	32.7778
ZNF229	21	6	75	12	6	17	7	43	35	15	39	85	3	34	36	97	10	50	32.8333
MYRF	13	11	20	29	11	12	20	22	35	20	58	106	33	23	76	49	18	45	33.3889
ZNF468	31	9	11	45	18	26	21	20	30	26	25	44	47	67	21	82	55	26	33.5556
ZNF322	25	8	19	66	31	24	27	17	25	35	35	51	35	44	48	28	60	27	33.6111
HOXA4	49	33	35	67	51	43	46	41	25	20	19	19	5	19	55	13	31	36	33.7222
ZNF19	41	8	13	36	22	25	20	27	43	21	40	56	25	77	27	57	34	36	33.7778
ZNF732	5	0	7	15	5	4	12	15	85	17	61	112	39	40	32	112	29	19	33.8333
KLF16	19	16	7	110	53	22	39	24	30	9	54	21	41	57	21	40	38	9	33.8889
ZKSCAN3	15	20	21	56	35	12	30	30	54	14	31	53	17	68	19	42	61	34	34
ZNF879	18	8	15	91	37	10	23	13	27	14	33	34	31	123	23	38	49	28	34.1667
ZNF781	9	9	9	47	41	30	19	17	55	24	46	22	64	34	18	52	94	26	34.2222
SP140L	22	8	16	68	27	23	47	28	23	14	29	61	11	63	34	44	33	67	34.3333
ZNF205	22	27	40	78	33	6	55	70	10	16	22	26	14	60	29	40	33	37	34.3333
ZNF155	40	6	31	28	8	14	34	32	29	18	35	49	31	60	29	70	45	61	34.4444
PCGF6	21	18	12	94	55	33	25	20	21	15	16	29	24	60	19	90	48	23	34.6111
ZNF329	23	8	18	35	27	19	20	26	35	34	49	54	43	63	27	34	83	26	34.6667
ZNF764	25	12	29	51	33	16	27	34	25	22	61	47	28	48	52	40	42	39	35.0556
ZNF81	10	2	5	45	8	13	12	2	58	45	35	33	63	90	28	69	68	48	35.2222
ZNF443	7	8	9	42	15	10	18	25	18	32	72	60	34	73	44	57	54	58	35.3333
ZNF583	6	12	17	57	23	16	12	12	16	22	37	66	55	92	27	63	47	56	35.3333
ZNF354A	12	5	7	77	43	10	29	9	32	14	23	33	35	142	8	61	66	32	35.4444
ZNF799	14	4	13	17	30	22	5	13	28	17	48	62	38	91	71	61	57	48	35.5
ZNF491	11	3	4	40	15	6	2	11	65	20	45	60	44	56	53	81	77	47	35.5556
ZNF74	13	26	27	80	35	25	34	48	38	9	25	29	30	68	27	27	68	31	35.5556
ZNF883	56	17	20	191	24	8	58	54	33	6	29	10	17	8	19	55	44	5	36.3333
ZNF696	15	5	9	30	11	11	26	19	37	24	40	58	18	133	24	49	82	66	36.5
ZNF429	26	10	39	41	20	17	20	18	47	39	19	75	23	64	48	31	63	62	36.7778
ZNF415	22	5	36	46	55	37	11	36	39	12	53	55	17	32	33	45	68	64	37
HOXC9	34	15	8	62	61	18	63	43	30	31	23	35	33	73	33	29	45	31	37.0556
TSHZ3	29	18	27	63	42	21	66	27	36	18	22	18	49	70	36	43	63	19	37.0556
GTF2IRD2B	43	8	46	99	30	28	21	9	18	27	39	44	31	36	29	45	51	66	37.2222
ZSCAN21	26	17	24	77	35	12	30	39	30	12	42	46	25	81	40	52	41	42	37.2778
ARNTL2	11	5	8	43	26	41	36	17	55	47	47	12	65	77	50	54	63	15	37.3333
FBXL19	5	21	16	62	33	9	28	25	38	26	53	43	20	63	46	61	66	60	37.5
ZBTB45	34	21	29	160	52	9	78	45	11	5	28	16	16	54	19	39	37	22	37.5
HOXD10	9	7	12	4	29	144	13	28	75	5	49	31	39	24	50	18	53	86	37.5556
ZNF235	8	7	23	27	6	7	15	31	43	55	33	91	23	47	68	29	73	90	37.5556
TIGD1	15	4	28	48	28	16	44	46	37	43	42	36	28	76	38	71	54	24	37.6667
ZNF211	12	9	37	74	20	19	14	37	48	26	41	62	17	75	28	31	66	66	37.8889
ZNF214	7	2	13	31	26	12	8	17	38	28	32	75	48	112	56	59	57	61	37.8889
ZNF596	24	10	29	95	31	49	31	25	27	25	13	47	41	44	22	81	36	54	38
ZNF772	21	11	29	47	31	24	20	30	50	13	26	104	26	39	23	57	80	56	38.1667
ZNF428	26	14	17	145	98	28	60	55	19	14	20	25	21	38	11	37	36	24	38.2222
TFAP4	6	17	17	30	24	6	22	36	39	24	60	81	13	91	57	36	67	64	38.3333
RELB	32	3	4	35	23	12	18	26	28	88	93	12	23	42	154	28	20	50	38.3889
HOXD11	25	3	18	4	27	258	6	28	23	4	41	38	1	25	47	12	34	99	38.5
ZNF572	11	2	12	50	17	8	25	27	47	35	48	67	43	98	62	58	28	57	38.6111
ZNF600	10	5	19	62	40	24	20	17	34	40	38	50	26	116	20	52	73	49	38.6111
ZNF691	23	19	42	77	49	5	20	66	36	11	53	43	19	74	20	37	74	28	38.6667
GLI4	44	49	24	176	51	12	81	88	7	4	20	21	8	39	10	24	16	23	38.7222
ZNF689	20	8	13	63	29	5	27	22	57	26	155	32	53	53	46	32	33	26	38.8889
HIC2	31	12	23	27	12	11	38	51	33	27	120	49	29	87	38	31	18	67	39.1111
ZNF213	20	24	36	51	33	11	42	58	20	21	30	69	21	70	48	45	53	52	39.1111
GTF2IRD2	65	19	39	67	58	43	35	14	13	22	23	41	17	57	21	51	45	76	39.2222
ZNF524	52	22	76	111	49	12	57	71	19	21	19	28	6	69	18	20	36	28	39.6667
TRERF1	8	35	6	35	57	11	62	109	47	11	41	30	40	25	19	52	116	12	39.7778
ZNF565	19	11	23	51	24	15	7	15	33	32	55	44	52	95	73	54	55	63	40.0556
ZNF511	18	17	39	89	46	33	50	48	32	32	32	40	20	57	31	49	43	50	40.3333
IRF4	111	4	62	22	15	8	9	10	20	55	87	91	23	41	148	5	1	19	40.6111
ZFP82	12	10	30	66	30	14	26	27	34	23	47	56	26	109	25	84	67	48	40.7778
ZNF550	18	14	50	43	22	7	15	44	32	22	49	61	38	83	70	52	64	53	40.9444
ZNF28	17	12	22	66	14	10	26	26	54	36	29	77	39	85	34	67	67	58	41.0556
RFX2	42	27	31	60	45	19	73	65	38	46	19	27	30	55	60	23	55	28	41.2778
ZNF554	38	11	34	56	38	18	27	22	30	17	40	58	48	115	31	54	61	49	41.5
TFEB	16	28	24	66	69	8	57	59	34	16	46	46	29	56	47	42	77	32	41.7778
ZNF92	4	1	11	31	33	8	13	7	56	38	99	44	127	50	53	99	34	50	42.1111
SOX15	59	39	111	113	136	80	47	37	9	12	24	10	5	19	19	18	18	9	42.5
ZNF628	40	41	15	102	54	12	107	109	27	13	36	31	17	39	18	52	29	27	42.7222
ZNF585A	25	13	33	31	32	20	24	21	59	32	65	85	21	88	49	48	68	66	43.3333
SIX2	26	25	27	33	32	20	15	49	52	6	42	49	34	148	35	97	72	30	44
ZNF501	26	14	18	50	28	14	48	68	52	15	53	55	34	81	23	95	74	44	44
TEAD4	10	12	43	61	25	19	31	34	28	52	76	53	42	63	118	25	32	72	44.2222
ZNF283	2	7	18	15	12	13	15	24	59	61	47	82	52	93	46	102	78	70	44.2222
ATF5	46	18	80	133	61	7	55	28	34	18	42	33	29	41	24	53	27	72	44.5
ZNF304	27	10	22	46	23	60	43	25	44	21	49	68	40	81	40	67	73	65	44.6667
ZNF8	14	12	13	50	18	7	24	32	64	36	59	67	51	88	69	84	73	44	44.7222
ZNF195	20	8	17	53	22	27	25	30	34	40	44	75	54	88	54	63	73	81	44.8889
ZNF619	18	4	16	36	9	5	29	21	67	38	47	73	42	138	35	84	81	74	45.3889
ZNF736	12	1	10	38	7	11	8	34	63	58	99	69	47	81	37	104	64	75	45.4444
ZNF174	10	19	28	127	45	39	74	75	42	10	28	46	25	84	22	67	47	31	45.5
ZNF563	39	2	28	60	30	18	10	31	46	29	48	52	46	84	68	63	77	88	45.5
NME2	65	60	76	256	62	3	118	74	12	11	10	5	14	3	15	20	8	8	45.5556
ZNF714	15	1	7	48	7	20	21	26	67	48	58	99	38	72	45	97	70	81	45.5556
SALL2	26	43	36	121	74	49	35	72	26	16	33	45	38	56	61	18	47	28	45.7778
ESRRA	69	9	24	102	59	28	57	63	36	20	34	28	34	83	26	41	63	49	45.8333
ZNF184	19	25	18	59	30	10	32	25	66	28	54	41	64	119	36	59	94	49	46
ZNF35	15	7	38	104	27	7	61	20	41	23	49	81	49	78	40	77	68	46	46.1667
ZNF18	17	4	13	70	27	9	17	27	46	39	53	57	66	122	43	65	94	64	46.2778
ZNF234	20	10	27	74	15	13	28	26	46	40	56	76	37	85	38	41	88	114	46.3333
ZNF581	42	27	47	99	27	22	39	48	17	27	38	63	21	89	60	47	61	64	46.5556
GLIS1	81	28	17	90	48	26	199	63	39	8	29	24	51	40	31	31	12	22	46.6111
ZNF790	20	7	27	63	8	12	31	37	56	29	28	78	32	104	49	87	86	85	46.6111
HOXB2	24	30	81	115	22	173	20	48	30	16	41	29	46	23	29	48	44	22	46.7222
TBX3	3	20	16	51	6	17	55	53	28	42	50	44	36	122	62	51	135	55	47
ZBTB26	19	12	20	31	4	7	18	8	62	33	55	80	30	101	79	117	77	96	47.1667
ZNF75A	8	11	23	52	18	9	29	30	34	13	41	85	27	185	29	96	84	75	47.1667
ZNF354B	15	7	11	88	25	11	40	31	26	41	44	40	45	137	42	75	88	91	47.6111
ZNF616	15	20	70	69	38	4	28	39	69	28	44	78	11	85	50	44	88	77	47.6111
ZNF34	37	5	31	59	33	11	53	29	30	25	24	41	55	173	56	83	63	53	47.8333
ZNF16	18	12	23	79	42	12	36	22	55	26	42	91	33	122	41	67	74	68	47.9444
ZNF845	20	16	31	46	14	23	30	28	53	52	20	85	40	134	22	99	74	77	48
ZNF180	4	16	31	69	62	19	21	15	56	28	39	66	31	144	36	68	96	73	48.5556
ZNF823	24	14	16	77	49	22	18	28	33	34	74	45	57	113	39	65	101	71	48.8889
FOXI2	80	20	89	138	29	4	48	136	26	10	39	33	36	46	47	71	20	17	49.3889
ZNF674	26	3	15	43	11	23	20	17	60	60	46	82	49	130	42	77	90	99	49.6111
ZBTB37	13	10	14	12	17	3	32	34	76	60	85	93	74	66	53	101	95	60	49.8889
TIGD6	27	12	21	75	49	27	48	37	62	35	59	63	44	119	49	57	71	51	50.3333
ZNF788	30	13	19	31	18	28	10	27	64	37	76	98	35	68	59	95	120	80	50.4444
CXXC4	32	12	13	59	28	57	50	31	59	23	47	71	61	117	38	104	58	50	50.5556
ZNF816	14	5	20	46	43	21	27	39	75	26	72	69	29	132	22	95	103	72	50.5556
CREB3L1	2	33	86	18	145	58	65	53	16	5	28	81	22	52	60	16	29	142	50.6111
DLX4	53	34	33	273	51	34	93	103	27	20	16	29	3	51	34	21	10	27	50.6667
ZNF69	87	22	19	127	33	39	63	36	33	19	38	61	44	118	20	62	53	39	50.7222
THAP1	43	29	70	103	75	24	43	32	36	45	35	61	26	83	61	52	46	50	50.7778
ZNF699	22	1	15	12	10	3	9	19	34	38	65	129	55	147	84	106	85	88	51.2222
HIF3A	215	21	51	31	16	8	43	33	5	13	7	139	3	190	52	19	30	49	51.3889
ZNF345	27	9	37	65	22	31	29	36	70	32	50	47	62	90	38	95	113	75	51.5556
ZNF527	20	11	17	25	20	16	24	21	55	34	73	66	57	127	55	106	105	98	51.6667
ZNF420	3	9	33	53	44	6	18	15	74	19	65	68	31	146	65	82	147	56	51.8889
ZNF570	13	12	13	30	16	14	17	41	52	36	84	68	60	98	77	116	112	75	51.8889
SMYD3	37	27	32	83	94	60	56	41	41	39	58	62	44	29	38	75	57	63	52
ZNF319	43	31	36	102	71	43	106	90	36	12	26	63	28	112	19	37	37	47	52.1667
ZNF287	19	19	6	86	44	14	20	52	43	22	61	80	76	152	20	79	97	50	52.2222
MEOX2	11	16	10	22	30	6	42	52	45	29	51	19	1	128	50	59	340	37	52.6667
ZNF408	58	38	62	144	80	20	44	62	26	18	29	36	41	64	71	51	66	42	52.8889
ZSCAN32	12	5	42	88	38	40	22	49	29	35	54	56	39	213	20	60	50	102	53
HIVEP3	65	48	28	115	51	20	67	75	21	66	41	41	41	74	58	15	35	102	53.5
ZNF281	52	18	16	168	34	20	31	28	43	82	45	43	73	110	72	52	31	45	53.5
ZNF442	36	9	21	38	33	11	14	27	65	59	129	68	28	79	132	71	66	78	53.5556
ZNF17	19	17	20	52	34	8	27	50	50	30	55	108	42	100	43	72	115	123	53.6111
ZNF433	40	13	13	57	49	6	31	47	82	60	104	59	46	76	56	71	92	65	53.7222
ZNF688	95	16	63	179	95	81	86	57	18	22	25	35	12	43	29	44	37	36	54.0556
ZNF579	99	21	51	139	121	64	73	86	28	14	31	32	18	51	26	33	58	30	54.1667
ZNF711	31	24	14	109	79	20	33	28	62	34	75	35	82	71	21	57	139	62	54.2222
ZNF771	103	37	50	203	142	38	123	59	19	6	16	30	13	47	20	26	28	23	54.6111
ZNF549	25	14	39	83	35	17	41	70	36	31	60	56	33	152	56	93	69	79	54.9444
ZNF571	27	4	36	32	31	13	20	27	66	25	110	89	41	125	88	93	92	72	55.0556
ZNF649	12	10	27	92	33	12	38	24	46	30	71	74	66	146	49	113	105	45	55.1667
SATB2	19	23	65	148	15	10	75	48	36	36	23	47	43	167	38	54	22	128	55.3889
PLAG1	37	8	36	58	29	14	42	32	50	39	81	103	30	149	50	82	62	98	55.5556
HINFP	24	10	61	75	30	18	57	51	46	46	43	70	41	115	89	66	57	106	55.8333
ZNF576	31	27	56	119	50	25	75	76	34	22	70	44	40	73	47	97	46	75	55.9444
TWIST2	209	17	185	62	60	48	97	81	25	12	30	13	18	61	25	24	11	33	56.1667
ZNF430	18	8	15	26	9	10	17	50	48	53	87	89	38	87	84	138	130	105	56.2222
ARID3B	111	27	78	61	45	84	68	75	16	26	45	55	24	81	95	42	38	43	56.3333
ZNF100	16	6	19	25	48	15	17	12	70	76	47	80	58	114	41	93	123	157	56.5
ZNF821	43	23	36	62	32	9	61	63	60	22	63	65	37	111	102	85	93	50	56.5
ZNF219	42	22	30	193	86	32	131	74	50	19	52	29	42	85	23	54	52	21	57.6111
ZNF383	25	7	23	24	28	7	14	21	57	34	73	104	59	144	92	117	130	80	57.7222
THAP3	27	21	65	56	62	30	44	58	36	15	73	61	58	111	110	64	88	67	58.1111
ZNF761	10	8	32	55	20	9	34	25	65	47	55	67	66	154	68	121	83	140	58.8333
ZNF667	17	15	60	94	51	30	23	37	60	37	115	114	30	68	39	112	92	66	58.8889
ZNF473	25	15	50	107	30	7	14	39	64	79	158	88	54	91	94	41	36	69	58.9444
ZBTB8A	20	13	7	71	58	24	37	25	74	27	54	70	57	124	67	87	159	88	59
ZNF526	34	32	21	108	44	9	58	73	60	16	53	84	34	174	56	61	70	76	59.0556
ZNF79	42	21	36	152	45	16	38	61	35	26	39	79	51	148	73	57	58	89	59.2222
ZNF626	34	11	23	84	43	19	51	50	59	49	55	69	43	87	51	135	86	123	59.5556
ZNF440	26	9	19	58	24	26	16	23	58	52	66	77	77	157	65	142	98	84	59.8333
SNAPC4	37	37	38	188	79	36	80	93	32	23	37	53	30	73	40	67	71	69	60.1667
THAP2	18	11	35	34	43	19	20	16	107	25	98	86	49	120	76	69	108	150	60.2222
ZFP1	10	9	30	71	28	18	22	28	80	36	45	94	73	173	60	110	104	95	60.3333
MITF	13	13	33	84	35	29	49	41	81	33	74	55	45	128	87	58	125	108	60.6111
ZNF701	38	22	43	62	47	21	37	65	48	48	58	87	64	137	51	67	112	85	60.6667
LCORL	19	7	35	36	23	19	16	28	62	61	75	72	70	156	98	107	100	109	60.7222
ZNF461	15	20	34	56	33	27	32	61	62	22	96	76	49	113	65	144	97	92	60.7778
ZNF865	61	54	36	236	56	13	176	87	17	17	33	43	20	75	26	25	46	76	60.9444
PRMT3	37	25	23	104	61	16	56	26	64	59	57	64	73	112	40	103	104	75	61.0556
ZNF273	60	10	47	52	35	21	37	67	60	40	74	85	59	111	61	76	103	102	61.1111
ZSCAN12	41	13	30	49	27	24	27	65	58	75	64	77	44	179	50	83	121	89	62
GMEB1	36	14	22	59	27	15	56	84	73	62	71	96	46	125	39	98	103	93	62.1667
ZUFSP	73	11	42	73	42	32	40	33	78	44	132	67	78	57	92	90	86	52	62.3333
ELF4	46	17	35	79	52	24	59	48	71	47	71	63	93	98	96	90	87	47	62.3889
DMRTA1	20	31	34	61	45	15	18	17	101	37	128	93	83	121	52	115	83	70	62.4444
ZNF512B	23	26	29	87	22	10	62	87	81	41	49	69	74	117	43	109	140	59	62.6667
ZNF630	39	16	29	45	43	27	27	44	71	51	111	113	64	84	80	65	91	129	62.7222
USF1	23	19	24	44	19	8	33	54	64	70	73	79	52	101	127	114	140	89	62.9444
ZNF555	22	18	18	51	20	18	27	30	69	36	68	78	66	271	57	119	112	54	63
ZNF747	45	37	45	123	63	28	48	43	54	26	81	76	64	116	79	74	60	72	63
ZNF765	21	8	16	25	14	18	10	18	78	63	65	108	95	196	61	91	162	87	63.1111
RUNX2	45	20	111	83	4	19	90	36	43	17	26	62	52	158	61	105	103	104	63.2778
ZNF32	20	13	14	73	20	12	28	10	80	64	83	59	78	169	58	161	111	95	63.7778
ZNF789	58	26	37	148	66	63	76	67	43	29	31	87	47	89	40	89	77	82	64.1667
CHCHD3	47	16	15	106	112	52	68	18	80	63	54	61	45	104	48	110	81	81	64.5
TBPL1	54	15	30	102	74	69	50	40	80	31	86	69	63	76	82	111	53	78	64.6111
ZNF846	39	14	33	79	78	40	36	35	81	34	74	67	53	186	31	102	80	107	64.9444
ZNF417	26	13	18	77	18	3	22	29	80	41	87	111	64	153	98	103	135	93	65.0556
ZFAT	33	10	35	75	40	22	46	55	79	59	64	81	41	174	93	78	97	91	65.1667
ZNF860	23	41	41	132	51	11	36	56	72	41	71	90	61	161	22	94	124	46	65.1667
BACH2	33	16	15	45	20	22	81	52	56	66	96	75	107	162	105	57	62	107	65.3889
PLAGL2	139	12	75	108	56	29	99	83	36	42	55	84	49	89	98	40	31	57	65.6667
ZNF587B	31	8	28	44	4	6	50	36	60	47	48	138	91	90	90	149	130	133	65.7222
CCDC17	190	11	135	53	62	18	49	54	34	19	47	107	35	96	74	41	59	102	65.8889
SHOX2	20	29	41	193	37	23	121	162	28	39	28	30	30	64	16	74	156	96	65.9444
ZNF606	7	20	22	66	24	9	39	21	61	46	47	174	64	190	36	143	108	113	66.1111
ZBTB34	36	8	35	82	21	31	31	6	73	43	99	105	97	195	82	75	71	101	66.1667
ZNF502	48	14	28	106	31	29	37	63	41	47	34	111	50	140	56	155	100	109	66.6111
ZNF785	22	31	36	105	37	9	51	74	86	46	90	68	51	135	69	88	106	95	66.6111
ZNF618	35	31	12	116	43	46	86	105	69	45	56	88	59	184	18	55	88	75	67.2778
ZBTB2	32	20	26	60	38	41	33	21	87	32	107	42	81	240	95	117	101	39	67.3333
ZNF75D	35	25	26	148	98	57	50	28	84	40	56	85	75	109	46	87	104	62	67.5
TEAD3	69	38	22	161	75	30	79	118	27	45	58	75	33	91	147	35	34	81	67.6667
BRF2	33	14	52	107	45	21	43	38	80	29	64	110	73	132	67	115	99	97	67.7222
MEIS1	24	31	35	63	106	26	69	45	80	46	44	115	63	241	49	48	62	77	68
ZNF232	142	21	34	102	66	32	149	143	25	18	48	78	60	116	32	54	44	64	68.2222
ZNF135	51	43	55	181	111	21	80	111	60	25	78	96	35	78	23	70	73	39	68.3333
ZNF212	37	53	47	201	121	31	81	73	45	15	50	44	49	136	65	68	86	31	68.5
EGR2	27	9	3	71	54	23	22	21	105	44	195	75	363	87	35	37	49	14	68.5556
DLX6	49	52	93	198	57	59	66	95	35	18	55	62	37	89	33	60	97	82	68.7222
HOMEZ	79	22	92	93	66	17	47	107	54	41	52	103	53	128	47	77	97	62	68.7222
FOSL1	114	93	12	111	94	58	48	85	79	46	91	55	164	36	65	17	37	40	69.1667
ZNF829	40	26	98	161	84	17	39	34	51	29	54	79	39	143	79	87	96	90	69.2222
TBX19	29	37	82	131	103	48	30	55	49	27	42	48	18	109	133	67	112	128	69.3333
ZNF134	26	15	27	39	18	11	41	42	70	44	85	111	65	171	88	147	154	95	69.3889
MSANTD3	15	24	40	148	127	68	33	46	63	62	82	53	113	34	131	82	76	54	69.5
L3MBTL1	42	25	82	88	33	31	48	110	61	43	52	145	40	92	107	55	91	109	69.6667
TET3	38	15	29	54	19	19	51	68	39	106	44	66	42	144	299	61	78	83	69.7222
ZNF500	36	41	40	101	44	29	55	97	64	42	82	95	56	164	53	89	98	72	69.8889
MLX	35	23	37	80	62	19	28	73	78	62	77	99	68	189	55	93	91	96	70.2778
ZNF350	47	8	61	66	43	11	46	51	62	45	71	82	60	141	80	123	129	144	70.5556
ZNF573	3	9	7	10	3	10	8	12	100	45	92	155	82	162	98	183	157	135	70.6111
NKRF	37	17	92	89	44	30	39	25	89	34	66	91	69	130	139	82	84	122	71.0556
ZNF202	33	32	64	142	85	34	64	60	53	12	54	63	40	208	56	81	111	87	71.0556
ZNF45	38	13	44	91	47	24	22	63	62	39	72	128	55	178	65	119	110	122	71.7778
ZXDA	29	21	17	42	36	20	25	40	116	74	121	105	83	120	99	131	137	78	71.8889
ZNF557	21	16	34	92	45	44	34	48	58	61	79	142	77	173	76	96	101	99	72
ZFP37	28	10	34	44	39	13	20	16	83	94	133	69	68	147	119	120	143	126	72.5556
NKX3-1	73	9	12	98	15	8	69	40	79	82	109	54	164	188	121	116	26	50	72.9444
ZNF138	29	11	33	80	42	22	38	91	81	63	72	130	71	122	32	153	91	161	73.4444
ZNF276	37	33	35	126	60	19	81	38	65	46	85	106	80	166	58	105	82	100	73.4444
VDR	197	31	25	96	60	79	59	81	66	69	82	59	51	107	77	28	97	62	73.6667
MTF1	29	13	30	98	26	23	28	45	93	51	88	95	123	174	119	85	105	104	73.8333
ZSCAN25	37	17	43	98	27	16	47	61	66	75	69	95	79	183	81	102	118	117	73.9444
ZNF7	41	17	73	102	38	9	34	54	80	67	45	101	61	184	93	125	105	109	74.3333
MAFG	44	26	23	74	48	50	59	32	98	56	123	62	82	149	119	120	88	98	75.0556
ZFP30	11	15	17	55	32	49	55	48	101	41	128	116	59	183	40	135	172	95	75.1111
THAP11	33	19	31	79	23	9	53	42	107	53	111	78	72	181	115	159	114	77	75.3333
TGIF2	47	38	53	78	37	41	67	95	91	45	129	77	61	132	115	97	87	69	75.5
ZGPAT	69	48	38	216	109	46	105	100	44	31	60	65	33	125	31	64	94	81	75.5
ZNF121	69	9	34	58	34	1	50	56	96	55	110	106	83	157	97	132	120	94	75.6111
HOXA5	82	22	39	90	113	9	36	28	68	39	106	128	47	167	90	116	99	85	75.7778
ZNF438	20	23	57	64	69	25	93	91	75	70	62	67	50	79	83	122	201	113	75.7778
ZSCAN2	38	20	31	160	48	25	84	93	73	34	79	79	64	196	56	73	139	80	76.2222
HOXA3	58	81	110	142	97	28	88	107	47	35	57	74	35	79	91	73	94	77	76.2778
ZNF598	76	32	24	227	154	140	122	84	31	26	34	41	52	90	44	74	91	35	76.5
ZKSCAN2	40	14	36	81	40	35	45	27	70	43	120	118	99	221	128	97	87	77	76.5556
ZNF286A	45	11	62	56	33	11	37	43	76	68	117	95	87	116	135	128	116	142	76.5556
ZNF709	43	20	42	88	55	40	31	37	76	50	116	101	78	192	72	117	123	104	76.9444
IKZF4	90	37	52	151	85	65	89	48	65	23	183	79	52	68	153	33	42	72	77.0556
ZFPM2	33	24	24	50	96	51	80	66	58	62	108	119	61	145	111	57	132	110	77.0556
ZNF267	10	10	25	67	32	19	45	45	72	132	151	86	117	148	102	162	86	83	77.3333
ZNF280C	50	39	30	146	83	22	65	60	95	45	86	78	79	114	53	123	151	74	77.3889
ZNF660	72	28	44	105	52	21	92	85	96	79	107	103	91	51	85	106	98	82	77.6111
SNAPC2	94	63	152	132	130	22	86	135	41	48	56	72	10	75	78	50	57	97	77.6667
ETV3	45	9	19	70	42	4	54	76	107	60	175	72	128	110	149	120	76	84	77.7778
ZNF426	41	13	38	51	19	3	26	20	94	69	154	185	98	113	95	145	89	149	77.8889
ZNF793	19	21	19	104	30	37	31	32	99	60	85	123	88	135	64	115	193	149	78
PRDM16	149	34	126	86	101	35	61	48	38	23	18	180	31	169	65	28	28	188	78.2222
ZNF446	55	37	37	103	64	10	78	113	105	41	119	106	65	139	104	68	81	85	78.3333
HMG20B	42	24	22	108	48	0	82	85	94	55	78	96	58	149	96	110	156	117	78.8889
PIN1	102	44	77	239	121	34	189	73	47	45	64	51	35	61	36	72	70	67	79.2778
ZNF717	9	12	27	49	16	20	34	30	111	88	128	145	79	142	92	117	163	165	79.2778
THAP9	21	11	23	53	24	16	31	28	135	73	96	160	101	158	79	118	120	192	79.9444
GMEB2	68	13	49	59	21	12	61	61	87	75	94	108	80	144	131	126	104	151	80.2222
TCF7L1	112	76	80	185	166	168	183	140	22	24	13	35	12	73	46	21	47	41	80.2222
ZNF836	53	25	100	122	57	17	105	135	62	27	88	86	51	130	67	110	139	70	80.2222
E4F1	94	25	45	250	143	64	129	84	50	24	71	29	46	111	53	75	92	62	80.3889
ZFP28	52	17	54	136	58	33	39	54	63	38	75	125	69	148	75	127	143	143	80.5
RARB	36	7	48	73	10	6	20	137	129	213	150	53	96	61	192	98	48	91	81.5556
FOXL1	36	8	20	36	11	11	75	108	114	75	62	111	97	150	109	247	92	107	81.6111
SOX13	73	29	134	90	50	45	102	69	24	16	11	131	23	267	115	65	100	126	81.6667
ZNF569	26	20	37	90	85	26	44	41	94	26	92	121	84	182	42	168	183	112	81.8333
ZNF496	24	26	27	74	20	10	43	49	122	60	95	153	73	166	119	138	144	146	82.7222
SP2	134	96	100	309	254	39	171	126	18	19	16	39	10	48	28	29	30	26	82.8889
CREB3L4	48	47	93	184	107	69	72	50	68	37	66	98	65	113	80	98	91	109	83.0556
ZNF574	98	45	78	216	128	37	111	100	32	24	64	88	52	149	81	65	63	64	83.0556
ELK1	67	52	75	92	43	14	44	60	73	72	102	123	75	137	129	134	101	108	83.3889
ZNF777	91	56	58	221	105	21	158	215	69	22	44	76	41	91	49	53	82	49	83.3889
ZBTB22	27	16	23	55	53	18	53	38	108	45	117	99	77	175	116	172	185	131	83.7778
ZNF586	63	22	39	101	31	26	64	73	93	65	98	86	83	140	92	150	123	161	83.8889
TFCP2	61	43	47	110	62	38	49	61	73	54	78	127	77	173	78	112	135	134	84
ZNF347	23	18	40	54	38	18	38	48	127	75	128	149	68	170	78	123	193	130	84.3333
ZNF324	54	37	28	110	37	22	55	103	125	39	138	122	94	159	99	117	101	94	85.2222
ZNF346	53	24	23	79	52	41	60	60	88	53	112	109	89	190	128	137	121	117	85.3333
ZFP64	39	34	41	105	81	24	39	99	114	48	103	143	69	139	93	96	128	152	85.9444
ZNF814	25	33	65	103	46	44	54	68	102	39	86	180	66	114	86	120	107	212	86.1111
BARX2	384	33	78	73	186	162	40	21	72	52	34	92	113	58	43	19	4	92	86.4444
ZNF175	74	15	53	159	62	50	30	54	67	46	61	111	92	193	116	136	126	111	86.4444
TFCP2L1	254	31	131	71	52	30	65	145	126	28	29	107	30	91	84	78	118	87	86.5
ZNF490	47	17	51	52	32	17	31	37	96	54	88	176	72	201	131	128	185	149	86.8889
AHR	28	9	7	7	20	36	91	28	125	68	146	38	50	148	137	79	441	107	86.9444
ZNF827	42	55	44	120	62	17	97	187	120	77	135	63	76	90	106	95	134	48	87.1111
THAP4	34	32	66	96	61	6	53	63	107	59	103	118	87	193	106	140	133	112	87.1667
FOXA3	8	41	23	104	60	5	115	171	93	8	177	39	121	107	106	163	207	22	87.2222
ZNF439	46	25	66	83	57	82	28	52	79	48	114	123	58	183	125	117	128	157	87.2778
DNTTIP1	113	39	50	268	200	103	173	54	47	38	71	57	24	94	49	81	66	47	87.4444
ZNF431	58	13	25	37	20	21	46	59	90	98	84	137	100	137	108	210	142	200	88.0556
ZNF41	34	18	35	117	54	15	37	40	106	68	105	107	100	198	104	149	170	130	88.1667
ZBTB46	37	25	21	77	34	38	53	63	115	67	85	143	89	222	121	151	180	67	88.2222
PRDM10	63	39	43	155	46	19	78	81	91	69	94	103	63	165	95	99	154	145	89
ZSCAN29	33	15	21	162	36	42	51	31	128	72	115	107	118	230	75	115	145	106	89
ZNF480	57	16	47	93	78	40	38	59	64	80	58	155	93	194	75	192	156	109	89.1111
ZNF648	12	37	23	103	53	25	50	102	82	20	195	143	102	92	41	176	312	36	89.1111
ZNF23	36	8	66	182	101	104	33	30	71	59	86	83	69	145	114	168	117	135	89.2778
ZKSCAN5	50	27	44	81	31	19	36	84	70	52	91	120	113	236	96	177	164	119	89.4444
FOXO4	92	33	65	117	77	63	124	63	75	45	110	120	72	173	119	95	86	87	89.7778
TIGD7	24	13	40	56	33	12	53	72	112	55	103	162	68	211	98	156	154	196	89.8889
ZNF595	51	9	84	85	55	28	82	84	67	50	80	142	93	195	128	154	125	106	89.8889
TCF3	53	56	68	201	130	79	151	128	80	35	54	60	48	152	31	104	111	81	90.1111
ZNF215	50	33	47	128	65	30	38	70	109	43	184	136	106	58	173	155	106	92	90.1667
BNC2	87	29	11	103	89	73	76	87	56	116	56	58	85	177	88	127	176	138	90.6667
WIZ	121	58	52	285	184	102	166	106	64	32	42	43	42	104	42	48	78	69	91
ZNF737	17	15	35	53	45	20	57	95	115	74	122	186	68	175	81	146	162	180	91.4444
ZNF26	73	8	34	117	60	16	50	32	84	92	98	114	117	181	106	201	136	128	91.5
FOXN2	23	23	40	88	58	17	44	21	155	64	168	88	107	295	80	77	233	89	92.7778
ZNF611	19	22	24	73	38	16	53	90	110	107	105	145	99	206	101	173	150	139	92.7778
ZNF277	80	9	57	87	66	37	62	23	101	97	102	145	128	186	86	161	114	145	93.6667
NACC2	53	18	22	131	59	66	70	62	106	48	98	90	117	284	96	150	101	119	93.8889
SP110	36	30	46	83	57	28	47	62	93	116	100	147	51	142	183	85	134	253	94.0556
ZNF566	23	6	47	54	35	30	30	30	133	68	113	135	112	198	165	159	185	173	94.2222
ZNF251	30	14	32	154	71	29	58	68	117	49	76	118	84	245	49	179	195	130	94.3333
ZNF140	41	12	35	65	37	22	31	25	124	75	146	176	94	209	129	173	152	157	94.6111
ZNF776	49	11	45	92	49	35	62	42	100	48	100	181	45	215	108	241	163	119	94.7222
TFDP1	25	33	8	268	114	44	64	64	127	40	172	88	158	78	54	153	189	29	94.8889
ZNF853	103	56	18	264	139	50	87	48	93	36	86	64	101	84	100	154	162	67	95.1111
ZNF614	56	12	41	30	36	30	33	40	100	73	295	132	103	142	142	168	124	157	95.2222
RFX1	119	91	118	220	109	52	120	75	65	60	120	85	40	98	77	50	104	120	95.7222
KIN	60	26	59	189	72	29	56	44	85	54	71	128	96	204	105	151	174	129	96.2222
JRK	12	27	15	98	26	20	71	88	144	80	100	168	61	267	63	131	196	171	96.5556
REXO4	50	35	71	165	88	52	80	66	75	84	107	142	44	214	99	110	98	158	96.5556
ZNF703	183	31	35	80	58	49	127	229	47	37	42	122	34	206	106	85	115	154	96.6667
ZNF182	64	31	66	154	90	33	57	86	84	55	108	160	71	203	115	84	144	147	97.3333
ZNF14	19	14	40	18	25	5	33	39	93	131	172	162	58	199	265	181	160	151	98.0556
ZNF561	62	28	50	88	76	44	60	43	83	69	123	176	69	270	121	116	151	150	98.8333
ZFP41	99	76	35	223	79	38	149	234	98	36	55	82	52	164	43	83	143	91	98.8889
PRR12	57	111	54	207	116	23	220	220	47	31	84	66	42	145	45	68	161	84	98.9444
PKNOX1	41	17	66	116	114	39	69	96	111	65	113	136	84	142	125	147	129	174	99.1111
ZBTB6	56	13	17	93	56	37	30	43	95	46	100	152	98	250	111	250	200	137	99.1111
ZNF787	129	67	106	318	179	55	160	102	52	18	79	53	47	103	82	99	69	67	99.1667
ZXDB	47	19	44	46	59	13	48	47	117	93	174	164	99	171	182	162	164	138	99.2778
ZBTB25	10	13	88	82	54	31	39	44	126	113	133	122	75	188	264	79	151	176	99.3333
ZNF528	26	16	34	76	41	27	37	40	104	81	119	195	70	238	80	220	196	190	99.4444
ZNF320	33	26	66	111	94	62	44	56	145	90	148	120	58	194	65	160	199	122	99.6111
ZNF710	67	23	29	84	20	10	79	206	103	202	83	107	82	90	268	79	86	181	99.9444
ZNF830	39	34	59	138	97	31	74	94	102	56	122	125	106	224	125	140	119	114	99.9444

## Sheet: 100<x<=1000
Supplemental Table 5. RNA-seq counts for TFs in healthy cartilage (n=18) from Fisch et al. (2018).
TFs	Normal_Cart_10_8	Normal_Cart_2_2	Normal_Cart_3_3	Normal_Cart_4_4	Normal_Cart_5_5	Normal_Cart_6_6	Normal_Cart_7_3	Normal_Cart_9_7	normal_01	normal_02	normal_03	normal_04	normal_05	normal_06	normal_07	normal_08	normal_09	normal_10	Average		32.4765	%
ZNF436	36	19	21	67	55	20	76	28	111	90	121	122	114	276	172	135	214	128	100.278
CHAMP1	98	53	50	168	127	109	105	101	44	43	60	100	61	263	68	122	141	105	101
ZNF782	26	9	24	54	35	20	50	58	121	95	198	144	132	176	146	200	159	171	101
ZNF227	41	17	54	57	41	21	27	48	108	103	217	183	67	196	160	160	133	197	101.667
ZNF546	57	34	96	73	45	36	43	68	141	114	138	218	64	226	124	113	106	150	102.556
IRF7	141	48	108	113	135	106	164	148	60	69	88	98	54	142	127	66	65	118	102.778
ZNF585B	51	24	65	115	71	76	71	73	96	63	124	198	80	221	99	120	166	181	105.222
ZNF444	185	68	167	320	178	84	163	139	51	32	40	48	43	119	61	65	66	72	105.611
ZNF343	155	35	117	149	88	49	101	124	73	54	99	123	54	162	148	166	106	104	105.944
ZBTB24	51	18	35	138	53	39	71	44	104	104	105	127	100	372	120	161	151	117	106.111
ZNF117	71	23	23	63	66	49	73	48	101	152	76	132	183	61	76	221	217	281	106.444
ZNF678	28	24	42	132	66	19	70	28	153	129	134	110	119	238	92	177	191	165	106.5
TBP	120	104	157	406	178	61	118	132	55	44	49	74	46	77	71	86	72	86	107.556
ZBTB14	44	36	38	205	134	68	94	93	144	40	86	112	117	197	50	214	176	89	107.611
ZNF124	31	5	10	71	15	14	30	76	164	152	236	77	144	211	159	223	188	151	108.722
ZNF623	30	21	49	98	67	37	57	52	130	42	126	131	113	368	107	198	209	148	110.167
ZBED4	28	27	38	107	23	21	62	76	108	113	103	232	122	264	190	127	113	243	110.944
HOXD9	97	59	46	164	187	132	122	183	141	11	102	68	123	115	65	165	149	69	111
ZNF260	40	12	20	101	65	34	70	37	143	63	154	142	173	212	82	235	256	162	111.167
THAP7	120	45	130	305	158	42	143	107	73	34	86	106	42	166	119	124	96	116	111.778
PRDM15	166	44	48	112	82	51	105	91	83	114	82	139	120	125	216	100	139	199	112
IRF9	92	40	85	229	122	39	81	74	103	127	143	83	69	160	164	125	162	143	113.389
ZNF558	21	9	85	65	26	9	30	40	113	135	119	195	84	283	182	158	182	315	113.944
ZNF692	90	108	185	325	181	56	271	164	36	46	40	90	28	140	66	43	64	118	113.944
PATZ1	37	31	51	163	107	58	107	73	100	53	118	169	118	198	136	184	194	157	114.111
PBX3	79	18	43	151	51	33	116	87	142	74	141	152	105	184	117	216	169	177	114.167
ZNF615	88	33	60	109	105	31	65	62	134	101	185	114	98	186	146	171	217	155	114.444
ZNF469	50	100	33	128	197	22	139	246	105	21	140	195	98	93	68	146	181	117	115.5
SMAD1	113	77	69	203	125	17	141	152	106	99	96	80	116	139	100	119	256	72	115.556
ZNF708	46	3	20	38	54	16	42	50	105	114	133	199	190	138	160	256	217	302	115.722
ZNF641	66	32	45	227	97	47	101	68	114	95	123	126	117	264	75	133	198	156	115.778
ZNF142	71	88	65	195	80	31	141	164	121	54	113	160	75	246	79	112	173	121	116.056
ZFP14	31	27	50	147	85	72	82	100	130	70	131	154	109	217	121	186	244	146	116.778
EBF1	78	35	41	220	76	25	329	148	60	132	68	58	41	277	87	69	249	110	116.833
ZNF627	42	15	46	94	77	54	46	33	171	69	187	161	101	281	116	230	215	177	117.5
ZC3H8	97	51	54	186	127	34	96	142	164	57	139	93	154	167	87	260	151	95	119.667
E2F3	123	48	75	118	15	20	42	51	96	243	118	106	94	167	373	89	229	149	119.778
NR4A3	28	18	6	178	84	103	94	25	255	62	343	82	218	43	151	319	38	110	119.833
NR2F6	64	74	78	551	257	147	169	180	58	25	74	47	56	103	34	120	86	35	119.889
MKX	45	22	88	133	116	147	50	92	139	29	177	136	77	129	139	156	219	267	120.056
PPARD	113	66	81	134	54	37	124	142	76	58	131	132	85	180	275	137	98	239	120.111
ZNF354C	72	46	104	259	185	30	91	70	140	53	102	137	86	200	97	179	169	151	120.611
ZBTB17	85	74	101	325	141	31	209	238	87	42	84	115	93	179	102	79	134	91	122.778
ZNF317	69	33	39	121	93	38	91	90	100	71	168	165	113	312	184	206	178	145	123.111
ZNF589	35	65	116	138	54	22	97	170	65	48	144	187	74	298	126	167	220	191	123.167
ZNF746	114	64	75	463	210	121	161	139	80	36	79	66	106	164	56	101	113	69	123.167
E2F4	84	74	16	461	148	94	214	98	81	68	98	81	96	182	89	122	124	88	123.222
L3MBTL4	29	9	32	133	85	31	67	49	116	98	152	200	133	251	207	174	202	251	123.278
THAP6	69	23	90	122	60	33	42	55	127	113	190	167	126	271	179	142	185	227	123.389
REPIN1	85	67	127	194	126	191	109	130	96	49	111	108	67	157	156	156	171	125	123.611
ZNF540	32	17	70	104	60	41	46	59	198	154	181	170	103	275	147	199	192	181	123.833
TTF1	121	42	132	138	111	107	72	71	107	111	124	156	71	264	130	166	144	179	124.778
ZNF300	86	10	137	113	37	22	56	57	108	169	135	159	111	267	186	198	136	260	124.833
KLF8	43	30	77	72	54	11	66	62	142	70	139	214	103	318	164	198	236	256	125.278
ZBTB48	133	62	114	178	87	35	129	114	95	53	118	188	109	253	165	118	167	138	125.333
ZNF43	72	34	47	180	64	31	82	85	105	168	131	181	84	261	134	216	193	192	125.556
RFX5	68	33	21	217	106	100	78	55	167	152	191	153	168	148	161	167	170	106	125.611
RBCK1	137	69	145	278	198	129	211	171	79	81	68	106	39	117	107	83	106	138	125.667
IRF2	64	33	48	156	96	45	84	38	93	167	98	140	96	262	261	157	184	243	125.833
ZNF493	87	14	82	136	99	76	150	104	147	87	94	217	115	154	107	188	193	219	126.056
MAFB	20	16	2	44	97	42	49	18	198	258	198	113	252	112	258	40	279	276	126.222
MYBL1	442	24	41	101	61	39	137	60	66	28	27	503	85	105	98	158	55	243	126.278
CENPT	135	117	115	396	144	30	198	183	69	63	82	104	80	134	93	105	131	97	126.444
GLI2	41	112	30	205	202	38	414	218	126	26	111	78	76	121	39	159	220	69	126.944
ZNF250	57	32	54	146	48	44	72	93	150	80	134	215	102	301	182	217	189	170	127
KDM2B	72	92	72	318	207	95	118	146	113	72	132	106	128	160	98	150	115	95	127.167
ZNF518B	39	33	51	128	93	35	86	129	111	108	184	152	167	189	102	190	336	158	127.278
ZFY	65	3	0	198	105	23	124	82	200	178	0	0	217	0	207	327	325	238	127.333
IKZF2	33	31	33	77	33	20	18	41	223	206	237	155	125	234	366	159	141	168	127.778
ZNF808	22	30	58	63	44	6	45	63	164	149	227	231	129	235	90	207	311	231	128.056
ELF3	88	11	40	34	80	17	10	90	142	142	181	98	17	138	899	55	38	246	129.222
SIM2	49	62	120	177	107	103	45	175	189	76	169	124	83	190	167	154	195	141	129.222
MEIS2	53	48	106	137	136	35	82	166	164	143	178	166	114	210	167	172	127	135	129.944
DLX3	89	109	31	541	287	39	266	265	102	24	114	55	28	175	31	112	61	21	130.556
ZNF282	105	81	91	233	165	79	157	143	93	60	93	125	114	249	85	151	207	127	131
DRAP1	114	102	120	527	382	58	148	107	91	43	97	51	57	111	53	114	82	105	131.222
ZNF594	33	24	33	111	54	35	58	111	157	95	130	234	94	533	74	162	237	215	132.778
ZNF143	66	38	71	130	99	49	61	104	148	110	136	153	113	313	183	193	226	201	133
NFYC	107	79	126	200	134	45	93	95	97	71	145	200	66	238	159	142	147	251	133.056
ZNF226	79	23	112	137	97	52	65	84	107	104	222	259	62	190	146	183	186	288	133.111
CAMTA1	168	37	171	254	192	148	138	159	63	78	157	104	83	145	120	158	122	106	133.5
ZSCAN30	36	39	89	132	36	11	43	81	155	168	150	229	135	233	157	166	261	289	133.889
ZNF136	55	9	35	71	53	23	50	57	146	102	191	185	156	300	188	354	241	198	134.111
ZNF783	128	49	62	193	70	60	108	173	131	82	138	172	117	245	147	139	221	185	134.444
ZNF562	31	16	30	67	19	20	72	61	168	117	194	244	193	284	216	285	217	203	135.389
TCF7	95	23	41	135	65	20	113	53	199	155	301	192	247	172	280	88	113	146	135.444
NRF1	107	56	49	250	138	68	130	100	126	84	125	142	122	281	161	174	180	150	135.722
NKX3-2	126	151	142	373	408	134	163	98	107	32	127	76	75	216	48	39	68	85	137.111
RFX3	33	26	26	75	60	20	41	32	193	175	135	223	195	247	206	240	294	248	137.167
SRF	151	37	62	235	261	173	118	64	138	95	247	100	141	221	112	129	106	87	137.611
OSR2	101	46	25	138	257	91	291	84	159	138	143	127	127	169	217	188	140	49	138.333
ZNF548	92	45	43	167	91	41	117	123	132	76	198	229	169	232	128	249	209	165	139.222
L3MBTL3	108	43	57	99	83	70	81	62	175	146	206	160	117	340	115	197	276	178	139.611
MTF2	64	51	85	170	117	78	58	59	118	113	261	167	159	182	188	182	227	239	139.889
ZNF268	95	35	50	137	79	45	44	73	142	116	196	205	178	298	124	342	234	131	140.222
ZNF559	16	19	47	193	100	35	22	48	163	123	170	262	122	331	94	301	302	184	140.667
HOXA10	29	88	54	269	313	137	130	94	150	53	155	98	101	230	45	222	265	107	141.111
ZNF646	161	59	100	237	116	34	154	278	138	53	124	162	115	248	176	107	141	140	141.278
ETV5	142	79	53	81	157	36	48	102	134	85	269	180	177	464	143	95	130	176	141.722
ZNF217	127	55	53	131	72	52	78	65	159	170	171	178	145	327	256	84	178	250	141.722
ZNF564	32	6	23	47	18	21	30	50	187	130	235	196	193	327	213	279	297	285	142.722
FLI1	89	74	66	343	226	143	116	94	129	89	122	96	153	209	148	121	217	139	143
ZNF365	43	34	26	352	76	52	224	106	226	50	96	95	327	174	74	423	136	70	143.556
ZNF449	147	86	139	398	331	129	119	116	86	37	127	87	83	155	115	194	180	58	143.722
ZNF577	114	47	106	316	106	112	146	160	114	59	143	173	68	200	99	221	222	194	144.444
ARID5A	112	46	64	242	133	30	130	87	57	148	157	158	169	191	548	51	94	186	144.611
ZNF3	144	38	76	234	101	54	96	116	113	77	149	159	150	319	207	221	205	157	145.333
ZNF133	117	35	109	311	123	37	101	131	157	127	153	136	131	223	188	165	224	152	145.556
ZBTB7B	145	74	97	110	56	29	159	288	142	91	204	128	98	243	219	195	231	115	145.778
HOXA13	28	35	39	142	87	21	71	68	270	110	228	221	190	210	145	317	332	131	146.944
ZNF880	53	22	52	101	41	12	96	88	170	128	196	209	163	198	162	396	272	290	147.167
CC2D1A	116	121	105	405	205	30	251	290	91	67	104	127	69	168	78	110	169	145	147.278
ZSCAN26	107	56	101	221	199	78	77	122	137	68	157	170	96	247	169	193	283	170	147.278
ZNF131	26	25	54	114	67	4	72	102	148	102	298	185	207	326	206	232	235	252	147.5
ZNF76	231	84	181	290	192	70	176	194	82	81	77	168	90	181	129	144	152	143	148.056
ZNF672	133	65	100	207	122	38	137	144	136	79	197	162	88	278	275	160	172	176	148.278
KLF7	68	42	70	78	158	38	290	159	144	77	181	232	109	332	141	202	231	131	149.056
MBD3	132	73	73	441	148	42	186	154	145	84	124	113	99	206	115	222	177	158	149.556
ZBTB43	150	19	63	104	32	33	91	87	186	104	267	200	252	184	316	263	162	183	149.778
ZNF519	30	50	74	166	118	55	118	89	218	70	148	215	247	171	163	288	300	196	150.889
ZNF568	73	42	116	76	81	35	49	52	170	64	185	266	134	319	247	241	248	343	152.278
ZNF700	108	47	80	169	94	58	76	85	167	131	165	180	116	319	157	230	306	259	152.611
ZNF687	107	41	72	163	109	27	113	104	142	117	200	225	145	325	208	247	228	182	153.056
ZNF706	290	51	145	351	294	371	165	55	71	95	89	75	64	148	119	155	124	122	154.667
SNAI1	108	71	21	598	322	35	111	92	204	80	184	75	156	98	169	227	131	109	155.056
TCFL5	106	48	51	327	166	60	97	99	229	74	191	120	160	161	135	323	341	103	155.056
SOX12	118	204	124	495	218	122	215	395	88	37	94	70	38	182	107	90	116	81	155.222
ZNF662	150	43	63	288	99	80	148	125	157	117	133	259	158	195	118	237	252	180	155.667
THYN1	183	100	170	440	216	79	163	137	127	103	136	131	86	153	99	187	160	137	155.944
LIN54	132	89	115	265	143	60	108	61	155	108	168	190	180	213	174	230	243	174	156
PRDM4	106	55	114	309	124	53	111	96	134	108	269	180	154	347	205	147	139	188	157.722
ZNF525	72	30	58	84	79	37	47	91	186	191	169	257	159	321	236	300	245	282	158
ZNF334	120	50	90	235	148	71	81	124	180	106	189	335	146	192	112	243	262	164	158.222
ZNF22	60	26	72	199	107	78	72	52	135	137	153	184	169	389	191	286	299	249	158.778
ZNF266	122	51	91	382	78	56	98	74	124	112	198	258	80	257	204	192	236	252	159.167
ZNF335	109	54	95	300	124	20	193	156	132	108	171	208	118	296	212	166	165	253	160
ZNF529	193	34	63	274	104	146	81	74	175	86	153	192	147	277	146	276	259	222	161.222
CAMTA2	127	158	188	396	260	52	237	228	83	39	117	116	63	173	146	111	188	246	162.667
STAT5A	102	24	65	120	60	12	94	136	144	167	195	250	89	448	291	209	255	268	162.722
POU6F1	246	89	110	402	195	99	258	245	82	52	101	202	101	200	81	132	182	164	163.389
ZNF441	174	31	77	224	181	32	123	173	127	153	201	230	113	271	84	258	281	210	163.5
ZNF510	86	35	102	122	81	39	75	64	142	106	119	253	172	577	143	333	227	284	164.444
DOT1L	214	96	101	152	171	75	255	590	84	37	202	132	87	202	228	70	90	175	164.5
FOXK2	112	65	83	403	163	50	195	182	183	118	128	154	159	319	129	176	233	110	164.556
ZNF629	161	105	75	431	110	32	250	247	113	69	108	149	153	285	125	187	174	193	164.833
DEAF1	143	103	149	431	197	100	306	219	176	75	121	113	88	152	119	179	150	147	164.889
ZNF358	294	85	152	681	308	59	327	219	62	52	64	82	56	118	100	122	103	90	165.222
KLF5	308	30	89	183	137	64	59	69	107	209	133	179	157	340	418	89	111	323	166.944
ZNF254	156	40	129	278	158	44	97	77	126	129	104	212	142	351	162	317	279	205	167
PRRX2	314	80	98	358	361	187	243	133	81	174	97	82	128	83	227	175	101	90	167.333
ZNF44	181	95	124	373	197	74	154	158	152	95	250	153	78	200	163	176	210	185	167.667
SLC2A4RG	421	110	101	513	299	112	322	242	79	39	65	142	57	87	76	128	126	100	167.722
ZNF10	145	28	84	310	72	87	92	63	290	67	301	163	220	242	161	366	183	154	168.222
ZNF181	118	32	88	257	169	69	112	86	193	65	269	224	124	392	195	251	168	219	168.389
IRF3	121	79	181	295	166	29	164	154	111	98	130	182	100	360	167	175	265	258	168.611
ZNF141	89	25	97	88	17	4	77	136	175	149	239	238	146	365	316	304	225	349	168.833
ZNF471	93	36	166	104	68	55	99	85	175	130	230	300	75	377	214	225	230	382	169.111
GTF2B	266	45	161	325	275	151	142	79	143	91	204	157	137	154	194	196	170	158	169.333
NFYB	129	49	91	336	276	131	85	55	182	104	162	143	176	278	142	265	273	214	171.722
DBP	73	43	76	69	220	36	52	416	93	15	149	242	25	172	226	277	827	89	172.222
ZNF107	80	29	50	128	44	12	61	151	216	126	367	294	261	280	194	259	241	315	172.667
GTF3A	94	52	59	474	353	165	174	169	168	82	144	109	102	213	123	302	205	130	173.222
ZNF274	150	62	153	272	129	55	134	153	123	89	223	259	125	332	191	224	211	239	173.556
ZNF766	116	19	133	190	130	62	86	133	158	104	160	238	141	421	193	315	295	231	173.611
FAM200B	219	56	167	331	296	269	157	144	116	92	131	156	112	181	89	238	181	196	173.944
ZNF484	50	36	53	81	51	17	59	74	232	158	309	232	259	312	236	369	314	297	174.389
ZFP62	134	76	147	362	123	96	112	142	176	136	162	166	140	356	98	219	215	280	174.444
ZNF432	98	54	94	289	110	23	99	116	181	116	253	230	237	171	240	373	207	261	175.111
ZNF780A	67	16	58	154	62	50	39	29	234	157	179	317	205	469	224	346	284	267	175.389
DNMT1	111	131	41	475	270	165	176	168	214	91	138	149	151	263	122	185	226	124	177.778
XPA	178	85	112	368	209	75	162	202	113	112	134	180	143	249	172	274	243	202	178.5
CREM	185	56	130	474	202	152	198	111	191	100	168	159	177	171	148	267	148	178	178.611
TERF2	212	87	197	389	215	106	241	189	120	91	137	184	117	242	149	197	160	183	178.667
SIX4	71	24	43	198	101	34	110	101	180	155	244	220	260	415	292	297	285	192	179
HSF1	416	59	195	202	162	109	179	161	164	102	165	205	112	260	213	144	189	199	179.778
ZBTB5	112	49	83	160	75	38	80	91	250	150	431	206	171	281	338	268	249	216	180.444
TERF1	190	103	111	429	236	50	263	252	151	96	160	127	143	222	144	211	203	159	180.556
ZNF580	421	122	79	726	355	257	338	234	62	38	63	67	27	152	77	50	105	82	180.833
REL	166	59	105	158	103	23	122	225	229	180	311	167	178	162	441	229	164	234	180.889
CXXC1	282	105	158	455	254	121	304	233	116	96	121	138	69	210	120	130	161	197	181.667
PREB	106	59	154	470	269	211	252	125	142	52	183	121	105	239	230	192	196	164	181.667
ZNF470	42	62	119	142	92	25	37	93	206	157	284	293	191	299	291	432	263	246	181.889
MSANTD4	112	22	56	122	55	15	93	80	197	152	210	403	154	388	306	321	330	259	181.944
ZBTB7C	76	78	29	273	141	42	290	357	128	117	206	197	113	444	153	202	224	210	182.222
ZNF587	85	60	133	176	115	29	132	135	220	136	271	320	130	257	278	213	308	286	182.444
ZNF768	213	140	241	448	251	33	435	321	78	37	95	119	63	235	118	170	137	151	182.5
MYC	524	44	40	132	218	22	155	101	128	114	294	153	383	221	221	78	98	364	182.778
TEAD2	310	50	102	321	176	143	126	115	110	171	131	175	103	232	622	90	115	220	184
ZNF70	74	64	96	242	93	23	140	206	228	83	186	278	169	374	190	262	286	341	185.278
ETV1	65	65	27	127	179	78	93	109	208	117	421	239	232	392	145	283	372	184	185.333
ZNF721	102	31	101	145	83	13	132	174	176	155	216	257	190	336	194	307	378	347	185.389
ZNF397	60	38	130	133	44	36	81	77	241	147	248	357	117	449	274	239	273	394	185.444
DR1	91	28	158	125	87	34	73	76	307	166	248	213	210	294	367	241	376	245	185.5
ZNF236	53	41	58	172	113	64	91	96	288	159	237	276	238	355	204	294	310	297	185.889
EGR3	131	118	3	163	394	158	83	163	346	115	284	137	590	198	41	130	292	36	187.889
HSF4	40	179	445	277	60	5	81	420	153	40	173	261	74	84	265	246	187	400	188.333
HKR1	174	94	190	410	206	82	235	202	127	76	182	234	112	277	173	214	237	184	189.389
MBD6	531	225	315	519	239	77	348	279	37	44	79	117	39	133	123	57	123	153	191
ZBTB7A	275	78	146	392	224	99	333	281	122	104	122	132	144	374	130	149	218	126	191.611
KLF11	86	35	80	165	131	55	136	117	190	153	251	241	209	523	336	221	273	253	191.944
ZNF385C	76	387	303	432	300	39	242	305	88	15	126	183	58	164	203	144	298	109	192.889
ZNF506	92	41	104	105	44	31	134	131	189	164	218	309	157	338	287	310	372	491	195.389
ZNF507	96	56	84	290	173	41	94	111	188	150	184	242	249	426	162	339	345	292	195.667
ZBTB18	158	55	102	486	53	100	57	234	268	76	309	179	157	370	195	257	286	188	196.111
ATMIN	133	19	78	308	157	66	139	113	314	144	193	200	298	304	156	396	277	261	197.556
NFATC4	284	77	253	199	103	67	197	366	87	80	130	131	145	161	534	346	242	171	198.5
NFKB2	114	51	86	107	63	23	99	140	319	251	524	154	154	258	656	186	140	261	199.222
ZNF398	122	80	69	539	187	84	271	197	154	61	130	179	201	453	168	322	254	128	199.944
ZNF503	95	109	45	427	364	138	159	214	167	96	189	215	291	366	136	219	295	112	202.056
ZNF189	70	27	91	119	52	31	69	89	225	188	313	370	263	368	307	386	289	393	202.778
SREBF2	111	109	103	325	104	20	219	349	218	131	212	247	157	333	217	266	305	226	202.889
ZNF197	116	42	87	182	87	54	109	157	160	162	197	408	179	437	250	323	316	392	203.222
ETV6	74	45	28	265	92	41	86	100	177	365	213	246	234	287	574	184	259	391	203.389
ZNF362	204	187	55	865	429	188	540	343	80	31	75	57	112	142	26	123	178	50	204.722
FOXP2	152	61	133	134	115	103	130	160	190	154	258	301	151	466	338	293	254	307	205.556
HOXD8	135	55	57	404	293	307	189	204	256	62	198	218	217	294	117	280	267	174	207.056
CSRNP2	140	72	96	369	152	112	123	173	189	114	220	232	242	338	313	343	327	182	207.611
ZNF263	96	45	126	246	129	83	127	194	169	86	241	309	156	531	287	285	258	379	208.167
ZBTB47	215	103	116	357	166	64	275	243	197	155	182	196	159	230	243	251	327	290	209.389
ATF6B	186	190	323	444	226	38	225	431	165	138	173	224	80	215	198	171	193	191	211.722
DLX5	311	180	140	703	280	134	303	542	118	62	107	107	74	153	102	126	287	120	213.833
TP53	165	77	116	405	294	232	243	223	164	61	200	260	96	283	142	268	317	320	214.778
PKNOX2	110	173	80	354	350	84	325	371	187	65	260	218	211	120	266	194	125	375	214.889
PBX2	242	63	114	497	276	85	254	241	171	102	175	181	182	288	238	285	288	191	215.167
USF2	247	88	130	558	280	98	316	299	169	109	171	152	147	222	180	269	250	194	215.5
MZF1	296	153	323	668	349	230	363	377	85	53	154	104	46	179	121	95	129	163	216
ZBTB33	76	36	75	177	114	47	106	95	284	156	310	353	266	435	349	402	334	286	216.722
TSHZ1	155	124	146	455	239	112	193	275	212	145	170	220	144	356	244	226	276	231	217.944
HSF2	243	52	131	309	191	144	159	194	208	95	175	220	177	430	297	376	331	194	218.111
ATF1	131	83	181	456	394	102	160	156	162	121	201	204	166	323	221	308	313	253	218.611
ZNF805	45	44	75	280	125	64	100	110	305	116	289	339	321	381	263	467	335	316	220.833
NPAS2	206	147	157	370	86	271	292	154	121	292	360	197	188	244	366	110	206	228	221.944
MAFK	156	88	100	156	55	9	168	317	298	125	421	222	299	386	379	310	237	272	222.111
ZNF844	101	39	92	126	115	28	93	100	322	291	504	296	244	362	261	329	367	332	222.333
CXXC5	41	128	94	179	164	31	125	201	318	162	450	207	251	217	303	517	462	164	223
GABPA	122	64	123	261	259	95	183	99	262	178	301	277	235	318	186	335	368	374	224.444
ELK3	106	74	86	262	131	23	240	233	348	288	331	172	361	262	327	361	276	203	226.889
POGK	123	42	92	250	129	161	147	91	218	146	255	263	287	609	349	336	300	293	227.278
ZNF605	80	58	93	355	153	87	185	208	275	167	238	280	209	393	179	389	417	329	227.5
ZNF740	121	79	157	329	140	93	132	169	193	139	221	290	183	480	289	323	468	313	228.833
BACH1	57	19	39	113	67	28	65	76	333	338	367	245	417	659	382	293	323	321	230.111
SETDB2	88	88	172	370	242	74	90	139	266	170	232	267	177	417	218	342	366	439	230.944
ADNP2	236	46	85	175	110	50	156	209	247	132	427	377	296	369	322	337	302	283	231.056
GLIS2	214	239	97	426	657	414	447	594	70	42	161	105	85	108	87	156	178	108	232.667
CREB3	120	94	244	487	232	56	214	161	213	129	264	245	187	276	367	344	256	315	233.556
GTF2IRD1	629	75	202	270	169	135	208	314	111	196	174	229	83	312	416	188	216	315	235.667
JAZF1	215	84	169	489	396	133	295	149	276	116	316	223	223	203	212	324	302	130	236.389
ZNF275	224	91	170	584	281	84	223	125	264	115	223	253	269	354	233	327	255	207	237.889
RFX7	69	81	119	298	187	32	154	172	279	156	278	443	278	409	239	338	457	309	238.778
SGSM2	525	134	241	414	261	286	346	282	145	95	160	215	125	200	255	212	267	162	240.278
NFYA	66	54	155	181	87	34	58	90	328	196	301	432	243	427	441	292	340	613	241
ATF3	91	31	29	151	328	71	116	75	446	157	880	233	296	252	541	237	194	247	243.056
GLIS3	135	86	78	192	152	44	345	146	238	371	192	333	425	328	466	223	229	401	243.556
IKZF5	197	49	201	218	216	93	131	116	276	193	322	289	252	328	485	357	309	382	245.222
MAZ	215	98	110	440	213	66	277	244	257	110	238	253	215	372	237	395	435	260	246.389
ZNF800	75	7	57	78	56	20	61	74	296	265	395	329	505	422	380	534	514	367	246.389
ZFP90	139	61	147	284	165	35	161	177	266	191	301	276	286	468	323	409	411	342	246.778
PLSCR1	185	44	160	226	148	56	118	73	192	331	302	391	227	410	578	214	146	645	247
ZNF514	82	37	52	155	126	20	102	207	308	197	364	390	206	577	336	416	393	511	248.833
MAX	261	175	223	702	226	114	284	297	190	110	210	175	167	242	293	233	338	241	248.944
MBD4	180	90	227	443	277	242	199	144	237	151	228	225	227	395	337	312	315	259	249.333
ZNF608	130	173	259	452	194	49	155	399	232	273	316	316	150	498	290	64	196	344	249.444
ZNF410	174	41	102	296	130	89	124	103	274	160	420	351	332	517	370	371	300	349	250.167
TFE3	327	142	334	505	330	34	278	226	134	159	186	275	134	271	399	180	218	394	251.444
ZNF333	252	176	372	1093	437	172	255	188	88	65	90	178	107	264	187	181	200	223	251.556
JRKL	97	102	221	329	325	83	122	200	308	115	354	291	161	463	352	370	385	256	251.889
ZNF445	105	98	118	503	164	70	186	204	288	106	246	372	218	485	237	336	500	344	254.444
ZNF337	308	99	203	364	226	167	168	195	233	152	312	305	196	447	363	311	295	260	255.778
ZNF680	81	46	116	128	55	23	149	286	290	184	312	410	307	382	386	499	418	542	256.333
ZNF384	309	198	370	573	377	145	428	326	167	86	224	196	115	262	210	178	212	246	256.778
GLYR1	284	92	91	633	239	317	286	138	262	152	215	228	219	405	212	294	291	278	257.556
MBD1	317	118	202	484	230	134	246	252	173	140	234	243	211	367	323	330	302	333	257.722
AKAP8L	287	189	269	765	308	35	336	343	180	159	213	175	120	297	245	277	271	189	258.778
ZNF318	90	83	64	576	250	112	346	248	259	153	219	253	249	619	119	335	416	271	259
ESR1	138	69	68	186	252	126	124	125	366	63	354	644	267	216	212	465	639	380	260.778
LCOR	47	21	57	93	47	49	76	82	315	269	333	444	305	583	556	493	500	473	263.5
RXRB	232	130	201	517	257	83	256	190	234	105	297	291	214	428	317	354	365	303	265.222
KCMF1	204	126	214	437	199	52	179	139	240	184	325	318	281	405	369	409	347	353	265.611
ZNF512	224	73	248	487	229	174	246	219	217	179	257	301	195	491	271	302	335	337	265.833
SATB1	156	172	216	348	187	63	196	192	226	174	369	358	216	571	329	309	312	416	267.222
ZBTB41	74	37	108	252	145	93	98	106	380	217	356	470	269	526	279	413	486	510	267.722
ARNTL	145	141	253	354	44	39	285	82	179	191	538	322	447	814	435	122	110	319	267.778
HMG20A	193	99	171	356	220	84	143	161	304	182	360	378	304	356	340	357	499	313	267.778
FLYWCH1	434	121	242	531	379	141	303	333	205	118	169	294	132	363	237	278	278	294	269.556
CREBL2	137	42	154	363	180	85	172	159	351	207	331	392	298	546	277	457	397	349	272.056
MNT	574	301	346	539	310	167	438	729	158	65	167	191	88	187	189	144	156	151	272.222
ZNF326	352	52	141	408	220	74	359	263	285	241	266	264	280	347	310	369	387	298	273.111
NR3C2	85	79	153	242	114	76	143	177	311	222	351	450	273	560	348	417	485	440	273.667
HMGN3	402	141	100	970	667	573	412	277	174	87	176	64	106	204	59	248	210	61	273.944
RBAK	126	85	178	469	270	85	227	188	248	190	314	329	336	324	349	432	450	337	274.278
HOXC10	291	209	407	525	788	183	271	358	165	112	189	198	126	241	236	239	215	200	275.167
MYNN	103	42	113	294	183	87	124	97	431	226	588	339	425	335	356	500	388	330	275.611
ZNF621	121	46	97	256	147	72	138	89	346	228	307	510	376	569	396	358	404	508	276
ZFHX4	118	139	222	370	118	86	312	204	221	313	248	473	151	451	279	511	279	489	276.889
MXD1	181	86	207	208	166	96	152	204	320	174	433	353	328	350	513	370	432	413	277
HOXA11	140	214	127	656	424	334	356	329	259	69	273	248	130	291	187	312	354	298	277.833
ZMAT1	305	106	354	667	201	146	318	441	249	274	217	313	121	241	108	241	256	447	278.056
PPARA	94	69	174	279	192	55	128	191	300	214	263	397	289	682	429	431	373	461	278.944
TEF	154	45	82	77	164	79	87	280	192	66	287	494	106	675	327	576	1121	222	279.667
ZNF25	76	44	122	211	98	38	88	116	390	210	481	445	285	352	399	586	545	549	279.722
SOX4	261	72	62	631	498	115	199	162	375	146	325	107	583	238	232	354	328	354	280.111
ZNF33B	170	76	272	506	288	96	215	154	154	193	235	423	130	992	171	302	335	340	280.667
NPAS3	147	103	114	400	161	60	187	232	526	306	389	377	425	316	293	345	460	215	280.889
TBX5	12	327	181	649	55	54	668	1048	106	26	216	105	81	174	447	309	440	171	281.611
TRAFD1	572	49	150	211	166	64	199	123	204	456	203	289	211	360	711	280	351	504	283.5
C11orf95	121	142	88	468	350	152	232	386	270	113	286	271	175	426	176	441	759	280	285.333
ZNF664	145	62	138	359	310	326	271	132	342	198	268	245	278	474	236	519	483	357	285.722
AKAP8	296	86	187	435	238	144	309	318	210	193	411	294	186	454	431	326	261	375	286.333
BARX1	60	241	235	686	268	8	209	165	273	129	344	384	234	423	293	518	391	305	287
NR1H2	238	126	313	539	277	27	202	199	282	191	348	380	222	378	473	300	295	382	287.333
AKNA	309	97	890	186	165	87	186	300	177	248	229	275	80	356	753	154	170	549	289.5
ZNF264	84	53	119	213	111	61	80	109	368	234	430	528	318	617	403	536	545	452	292.278
SIX5	427	235	263	879	679	329	593	598	97	70	109	160	83	223	103	121	186	110	292.5
GATAD2A	299	152	182	682	396	159	446	460	198	127	255	259	256	356	208	298	303	239	293.056
CTCF	183	153	206	546	376	155	449	423	256	140	280	241	201	524	247	346	312	250	293.778
HMBOX1	158	81	162	274	141	41	155	183	379	338	399	449	288	402	495	361	410	586	294.556
SETDB1	294	100	148	383	228	128	243	217	236	231	272	405	232	523	467	384	424	436	297.278
JDP2	236	144	164	415	334	80	401	452	179	209	198	310	188	706	236	312	513	291	298.222
CENPB	233	164	182	921	271	70	439	413	223	155	232	224	206	406	241	389	374	246	299.389
CREB1	101	56	97	340	217	101	227	169	439	284	340	336	343	707	243	449	542	417	300.444
FOXC2	631	156	106	679	201	20	1087	1396	148	29	132	112	101	115	85	278	94	65	301.944
GZF1	316	36	77	345	146	81	119	160	331	346	511	445	392	448	639	530	252	296	303.889
PA2G4	345	107	271	560	289	189	278	222	290	243	300	376	194	406	440	288	303	395	305.333
MXD4	377	119	179	909	458	110	420	308	231	128	198	235	215	334	206	391	447	236	305.611
NFXL1	148	58	189	335	207	119	135	133	347	207	450	429	382	504	505	459	440	457	305.778
ZNF462	61	149	87	472	148	60	245	500	419	229	388	345	261	562	230	382	668	298	305.778
UBP1	190	102	129	704	382	219	330	149	293	152	312	328	330	560	183	460	449	303	309.722
TCF20	178	127	132	405	150	66	279	294	308	163	335	406	288	852	379	366	508	347	310.167
NFKB1	248	103	120	455	344	224	263	128	319	288	396	235	334	376	672	355	394	371	312.5
ZNF302	302	81	241	486	280	198	278	222	307	165	373	338	260	543	233	486	498	346	313.167
ZNF639	269	91	303	476	426	135	244	212	303	182	275	285	296	534	386	554	414	319	316.889
ZNF518A	70	40	75	256	97	44	89	73	588	423	514	510	346	544	215	580	713	549	318.111
SP4	72	24	46	92	63	23	64	159	410	260	527	580	338	971	506	494	601	557	321.5
ZBTB11	65	51	143	287	252	149	139	124	441	196	578	410	341	636	533	531	435	511	323.444
SAFB	266	104	213	265	177	56	303	272	321	275	471	348	267	601	665	372	401	464	324.5
FOXD2	280	198	366	383	410	174	325	556	243	202	285	424	109	753	370	234	202	401	328.611
ZNF780B	83	78	183	265	109	88	87	131	437	346	462	555	252	472	485	534	608	768	330.167
ZEB2	109	83	31	221	120	77	262	173	307	454	534	206	202	614	653	356	729	841	331.778
NR2C1	398	208	273	1392	446	186	392	261	188	161	192	240	226	341	168	405	364	216	336.5
NFE2L3	36	16	38	53	67	9	44	54	862	553	500	575	600	418	657	778	403	417	337.778
ZNF248	150	161	272	504	309	208	196	265	337	214	390	489	245	389	356	439	617	556	338.722
ZHX1	91	42	85	261	130	64	101	126	397	288	447	399	389	753	437	625	705	831	342.833
MBD2	313	73	213	590	397	309	213	129	321	244	369	328	269	651	402	479	371	516	343.722
YY1	225	116	178	415	341	123	302	315	432	220	462	368	330	608	408	544	528	324	346.611
ZNF841	247	95	313	296	153	45	200	233	301	214	440	560	350	528	728	499	549	626	354.278
ZBTB40	154	170	181	420	285	104	369	237	468	208	440	426	283	949	249	384	529	555	356.167
FOXD1	703	197	230	420	765	622	423	309	252	182	248	233	188	314	280	353	361	351	357.278
TGIF1	195	64	147	321	176	55	155	103	504	206	554	335	758	381	642	710	386	742	357.444
ZNF385B	276	176	360	621	222	46	261	333	237	191	290	541	190	1125	450	373	400	436	362.667
AR	192	117	91	273	202	178	308	295	341	289	441	552	285	735	229	572	962	475	363.167
ZSCAN18	737	213	442	758	496	298	404	351	265	141	372	313	228	291	326	368	310	231	363.556
KLF12	130	69	130	390	189	131	180	186	487	251	495	446	341	870	342	609	820	481	363.722
ZNF516	168	155	203	268	228	134	220	265	384	226	540	538	240	684	672	475	704	500	366.889
MLXIP	329	256	294	460	184	114	456	993	335	187	651	208	269	340	506	355	391	299	368.167
PEG3	52	57	64	419	339	28	164	129	862	299	1129	499	960	418	215	316	347	351	369.333
ZNF84	253	67	307	456	259	133	220	291	326	201	365	476	273	700	453	526	694	664	370.222
AHDC1	328	435	181	660	597	373	512	855	197	109	372	235	120	314	308	312	640	156	372.444
GTF2I	172	390	225	1067	463	59	440	556	341	205	361	244	314	332	325	395	562	270	373.389
KLF3	153	60	98	325	199	86	254	160	450	280	301	491	684	1066	304	737	713	473	379.667
SRCAP	369	247	323	870	300	71	721	589	247	204	277	354	260	709	290	255	352	421	381.056
ZNF394	130	52	75	223	73	15	103	126	404	313	445	510	449	990	780	792	636	876	388.444
ERF	197	175	80	351	196	25	597	710	383	92	531	314	567	497	477	1000	631	188	389.5
IRF1	89	28	28	79	362	31	68	71	1090	550	1658	383	388	352	1395	208	103	199	393.444
KLF13	240	95	94	271	164	54	540	341	460	214	454	570	458	1014	230	884	672	337	394
TOPORS	237	47	149	210	232	64	224	242	594	191	780	479	443	847	517	853	620	366	394.167
FOXP4	356	260	225	770	609	179	906	748	242	161	300	308	249	417	286	271	425	385	394.278
ZNF407	106	92	128	266	157	42	141	211	502	491	534	619	394	778	586	690	707	663	394.833
ZNF791	342	63	269	230	176	57	281	321	378	334	517	614	356	701	795	588	462	642	395.889
ZNF91	199	46	162	216	61	15	233	358	444	393	438	738	240	834	710	588	535	932	396.778
ZZZ3	121	152	280	537	287	66	214	285	461	297	443	562	353	821	514	500	650	682	401.389
SMAD9	213	105	224	350	188	72	202	371	564	354	724	552	447	647	537	513	638	534	401.944
MAF	127	120	57	317	262	189	373	398	511	395	454	340	525	435	541	381	747	1106	404.333
FOXJ2	346	193	302	450	378	62	360	719	310	176	502	468	291	625	540	542	626	410	405.556
ATF7	316	255	361	722	579	180	448	414	328	232	444	411	219	500	418	356	694	493	409.444
SCMH1	582	250	367	891	332	109	562	584	262	266	252	456	252	655	424	359	343	536	415.667
PURB	239	66	119	440	191	134	138	127	519	396	576	663	758	591	631	938	540	483	419.389
RORC	366	137	443	423	355	53	261	701	349	146	358	702	207	587	724	510	581	688	421.722
REST	253	85	106	540	261	120	382	357	552	358	534	486	570	738	339	820	818	451	431.667
CEBPG	165	110	286	396	362	134	280	200	332	93	515	429	420	932	580	1126	675	736	431.722
NFE2L2	110	63	123	220	98	23	177	150	595	397	571	656	513	875	948	653	923	692	432.611
TBX4	261	591	332	1090	657	70	646	755	325	174	332	290	185	359	540	373	438	373	432.833
THRA	281	443	257	851	240	101	442	983	219	209	428	358	152	860	376	506	785	312	433.5
ZNF331	385	65	259	242	309	305	146	177	673	171	1046	427	246	494	680	1295	381	559	436.667
NCOA2	249	245	274	551	295	60	373	407	497	325	671	538	382	753	513	562	734	449	437.667
TBX18	232	131	152	339	273	109	422	264	444	382	709	442	502	614	1116	449	747	558	438.056
KLF2	447	80	60	425	1140	79	774	441	542	271	865	393	380	421	674	386	371	169	439.889
ZFP91	240	126	312	684	340	82	344	195	462	305	418	574	504	761	635	736	587	647	441.778
NFATC3	240	102	207	378	219	80	278	291	499	382	493	757	410	1037	728	717	461	678	442.056
KAT7	571	263	659	988	631	297	505	511	323	243	394	410	241	495	435	305	373	396	446.667
DZIP1	216	134	219	729	402	253	276	190	552	263	506	556	492	764	509	692	625	667	446.944
ELF1	334	65	246	293	204	44	198	175	438	392	549	629	435	1186	956	659	796	598	455.389
THAP5	399	148	372	507	381	199	241	246	450	202	576	641	417	742	738	792	607	589	458.167
PRDM5	159	81	85	366	177	30	190	276	793	440	953	503	488	666	560	1034	892	607	461.111
DDIT3	338	199	456	679	600	177	270	429	230	121	560	516	333	814	652	807	575	756	472.889
ARNT	330	194	394	577	363	93	387	425	484	437	497	632	360	595	822	562	630	738	473.333
ZNF654	316	129	240	338	326	135	171	221	503	301	724	631	539	715	811	921	847	703	476.167
PITX1	486	242	303	898	764	1061	764	475	198	63	688	232	112	458	371	424	499	588	479.222
ZNF37A	201	93	211	379	158	55	214	253	579	451	666	664	557	1023	720	799	879	794	483.111
SREBF1	341	328	196	630	250	46	541	1181	349	131	508	492	235	865	524	580	1021	486	483.556
PRDM2	315	113	258	590	248	158	344	442	564	419	539	584	534	896	660	550	661	845	484.444
ZNF385A	1013	360	159	2220	1127	411	985	1246	122	79	157	73	108	174	174	160	124	77	487.167
PHF20	517	95	276	355	246	90	320	289	580	346	572	660	433	971	956	705	619	761	488.389
SIX1	107	410	144	1274	517	430	768	896	304	400	458	187	281	530	388	593	846	309	491.222
SP100	412	204	573	869	599	232	345	307	413	419	457	449	321	689	668	646	613	691	494.833
TCF7L2	1410	197	389	641	565	265	760	660	328	277	366	400	240	564	648	380	442	403	496.389
RREB1	466	293	404	646	489	202	416	759	451	386	554	525	395	775	647	521	589	447	498.056
ZNF12	278	135	278	571	235	115	252	204	460	395	601	572	671	863	805	950	836	752	498.5
VEZF1	395	182	211	697	510	295	520	459	536	267	593	530	556	869	496	728	661	480	499.167
PBX1	1042	176	285	743	417	383	363	406	381	227	537	756	427	522	527	699	693	407	499.5
ZBED5	375	233	303	1239	789	263	372	319	542	310	485	419	361	737	325	697	738	485	499.556
MYSM1	243	72	251	560	213	71	227	199	483	414	573	641	518	1042	864	886	844	896	499.833
ZNF644	170	100	197	317	184	85	169	163	561	349	849	762	711	1118	604	904	915	916	504.111
SAFB2	911	193	771	786	432	359	618	604	357	258	525	388	301	588	762	388	362	554	508.722
ZNF483	171	102	292	415	186	36	200	306	662	437	827	1090	731	838	769	900	672	650	515.778
SNAI2	331	114	146	602	325	36	284	371	422	232	174	903	529	1530	478	1021	909	931	518.778
STAT2	476	165	343	871	468	317	497	319	473	434	577	730	293	875	595	504	649	772	519.889
CLOCK	323	161	316	830	360	162	400	232	508	486	726	644	532	1024	630	557	660	840	521.722
ZBTB44	211	85	211	482	240	189	252	141	540	444	562	758	541	1500	622	839	681	1095	521.833
AEBP2	401	193	314	621	374	143	487	489	558	298	688	560	529	583	733	889	836	702	522.111
ARID2	393	313	317	741	552	183	464	410	593	384	633	556	490	769	635	720	735	598	527
ZNF160	390	156	305	417	336	162	297	357	515	334	631	753	457	868	933	928	998	806	535.722
PURA	207	117	169	578	330	124	310	330	779	460	669	611	615	897	570	939	1087	876	537.111
CEBPZ	279	99	246	378	272	119	319	310	602	396	808	786	706	659	971	1047	764	929	538.333
GATAD2B	576	297	341	932	579	259	778	556	406	228	519	478	382	887	640	591	792	460	538.944
SOX6	83	138	117	375	328	105	332	308	996	323	557	1009	677	1005	494	807	1354	713	540.056
HIVEP1	214	181	146	620	338	68	413	444	806	604	824	570	644	966	784	668	971	493	541.889
NR2C2	235	105	215	492	204	76	320	277	650	529	693	820	552	1300	757	907	853	788	542.944
STAT6	611	232	576	546	559	226	480	438	372	542	501	606	237	1029	819	490	657	891	545.111
CDC5L	261	60	221	234	162	42	227	418	657	493	885	676	590	1195	1126	758	999	827	546.167
ADNP	145	181	225	586	368	67	262	322	678	341	852	911	523	942	741	798	1037	856	546.389
NFX1	514	204	517	815	346	88	357	540	428	382	552	772	434	908	761	792	685	750	546.944
ZNF655	416	92	285	607	293	141	239	283	610	499	747	706	704	914	740	975	756	855	547.889
ZNF592	403	416	449	1116	697	195	879	1222	393	212	525	392	292	731	574	404	568	403	548.389
HBP1	99	75	110	207	118	51	118	125	840	606	1209	784	727	814	1204	912	1073	823	549.722
MECP2	383	217	338	571	299	82	422	578	603	357	668	875	418	1018	970	626	833	746	555.778
ELF2	310	72	199	422	237	88	384	284	583	523	704	679	615	1302	983	937	838	883	557.944
NR4A1	595	173	55	886	1448	1912	832	286	716	108	463	161	910	448	261	592	201	200	569.278
STAT5B	600	184	423	601	401	155	364	488	481	387	598	887	394	983	912	612	871	955	572
ZNF609	519	290	333	636	279	104	436	564	551	462	756	731	522	1008	1108	560	689	840	577.111
ZHX2	621	261	890	1138	382	78	856	975	404	295	536	448	314	588	996	508	609	555	580.778
MAFF	539	159	409	312	537	272	310	457	706	323	1434	512	522	651	1198	907	533	858	591.056
ZBTB1	231	129	296	796	437	239	496	443	667	449	582	565	720	1256	555	981	1046	760	591.556
ZNF652	244	109	235	842	241	107	404	372	600	403	532	928	789	1150	771	1083	1107	748	592.5
ARHGAP35	262	233	251	632	359	188	393	648	532	419	759	728	426	1233	745	799	1183	890	593.333
ELK4	586	94	310	681	413	204	622	426	758	525	739	665	689	986	695	818	740	826	598.722
FOXK1	328	300	225	526	336	174	454	707	726	337	1000	761	525	1198	635	806	1046	703	599.278
ZHX3	586	106	179	774	274	107	383	396	706	541	393	930	667	1545	596	845	1042	723	599.611
YBX1	669	171	419	1686	553	134	776	674	545	499	519	523	607	505	541	794	660	521	599.778
POU2F1	368	194	366	556	285	110	341	497	739	492	769	961	630	913	1005	933	858	786	600.167
TFDP2	479	113	268	606	243	114	334	266	668	511	701	1116	785	1341	779	883	892	808	605.944
TET2	279	221	442	830	280	111	350	389	647	372	945	651	531	902	1098	921	871	1084	606.889
MEF2C	240	437	318	1251	1152	307	370	463	462	306	570	470	344	625	320	709	2073	706	617.944
ZNF146	325	171	444	608	522	342	278	331	789	404	978	761	535	1004	869	957	918	892	618.222
ZKSCAN8	547	210	596	951	601	184	482	422	480	432	524	818	554	1052	839	918	819	728	619.833
ZBED6	130	101	102	323	102	11	161	194	1098	841	1393	893	955	871	1521	748	914	836	621.889
ZFX	250	179	305	502	251	65	276	431	620	428	960	1069	593	1511	1009	804	1178	792	623.5
EEA1	219	117	263	936	539	132	432	385	770	552	766	755	682	980	770	866	1225	916	628.056
SP3	163	109	106	313	123	42	171	224	1002	501	1033	897	887	1514	959	1335	1213	966	642.111
HLF	385	117	291	319	647	132	305	1889	483	179	537	653	197	830	789	1620	1961	271	644.722
RXRA	262	535	369	1091	587	149	912	923	469	244	666	667	443	872	552	965	1104	798	644.889
TEAD1	585	136	207	557	366	123	549	439	835	445	647	1010	893	1157	1052	939	1089	644	648.5
TCF12	276	211	245	593	449	85	548	431	807	512	847	753	601	1540	836	855	1114	1194	660.944
STAT1	271	135	347	649	415	226	221	262	919	824	1276	848	669	927	1208	881	983	927	666
AHCTF1	564	132	388	853	578	143	455	216	580	537	730	582	943	1052	1170	1074	896	1200	671.833
PLAGL1	986	347	894	1157	1278	866	606	499	471	290	557	648	465	477	747	535	614	671	672.667
CGGBP1	398	195	429	779	651	245	418	301	873	490	883	858	616	1253	1070	1029	821	947	680.889
PHF1	1188	289	1084	1312	814	348	853	652	295	174	467	634	277	1019	1106	540	383	835	681.667
ZNF280D	161	196	459	543	391	124	234	329	951	703	963	867	513	1480	838	1047	974	1533	683.667
SMAD4	451	201	404	838	506	218	638	501	798	406	743	835	667	1455	867	1003	1065	869	692.5
ZNF148	193	132	260	387	326	102	209	310	965	481	853	1028	784	1354	1250	1367	1473	1079	697.389
ATF6	509	76	249	596	223	78	388	323	1037	633	1045	1003	972	853	1342	1365	776	1109	698.722
PHF21A	976	464	608	1140	749	260	787	1033	397	513	534	628	360	826	1339	505	663	896	704.333
ZNF24	208	104	221	559	248	93	266	252	722	612	936	1040	792	1897	1091	1287	1174	1194	705.333
ATF2	892	408	859	1297	1106	350	727	689	518	345	643	655	374	718	805	825	824	735	709.444
ZNF521	236	302	301	1242	595	134	524	512	775	360	623	840	918	1384	540	1055	1513	922	709.778
ZBTB10	222	116	102	368	170	42	214	399	1258	797	1741	715	846	1041	1346	1071	1507	887	713.444
GPBP1L1	511	172	798	747	606	300	491	467	620	452	757	985	527	1378	1238	823	867	1253	721.778
NCOA1	624	391	556	1465	663	226	657	619	732	563	696	805	565	1106	804	807	988	808	726.389
KLF15	2260	226	1063	628	606	270	1063	1029	199	312	309	1066	127	1860	596	396	561	638	733.833
ANKZF1	1597	499	1164	1431	752	317	987	1576	353	274	475	547	174	634	1113	498	497	360	736
SMAD3	560	168	241	686	337	308	926	815	710	539	906	580	925	1095	1240	1021	1167	1133	742.056
ZNF207	483	254	446	972	477	221	518	617	729	728	974	838	774	911	1302	1105	1038	1036	745.722
DMTF1	603	332	694	1163	536	131	554	586	638	677	682	866	595	1391	972	970	1090	1038	751
TET1	418	343	291	943	457	77	607	697	770	394	891	1045	868	667	1035	1686	1385	989	753.5
ZNF83	917	340	840	1511	1498	422	796	702	491	392	657	771	296	626	690	782	1013	824	753.778
CIC	1324	725	729	1700	1266	621	1708	1818	272	183	378	439	222	505	512	344	466	410	756.778
NR4A2	458	66	92	1971	1155	859	1105	180	1758	480	1790	393	613	311	500	1656	128	264	765.5
RELA	1410	455	1313	1455	906	171	992	1219	423	338	693	638	401	549	1498	470	479	621	779.5
MEF2D	1159	466	477	1265	1121	608	1233	1764	556	225	901	411	395	565	819	798	1010	392	786.944
KLF6	986	158	442	758	1319	436	722	527	896	659	681	735	1075	2036	562	447	1241	493	787.389
BAZ2A	1049	331	542	902	426	146	1147	1293	543	533	714	996	535	1173	1366	658	872	983	789.389
NR1D2	256	149	173	361	396	305	310	572	699	549	1504	943	710	1791	830	1582	2454	695	793.278
SMAD5	521	221	407	1195	583	222	698	532	1026	611	863	836	858	1354	894	1261	1316	963	797.833
ZNF385D	557	635	671	4100	878	359	1170	1307	365	576	477	305	556	503	831	345	381	361	798.722
ZBTB38	219	264	167	1316	658	156	499	401	1039	366	1360	845	1047	2154	544	996	1529	858	801
ZNF770	381	131	334	630	497	466	314	270	987	522	1206	1105	968	988	1459	1613	1339	1349	808.833
NFATC2	220	630	98	1057	2617	571	1067	757	1274	202	800	250	2794	312	261	985	643	148	815.889
RBPJ	860	266	786	808	561	357	491	605	797	615	959	809	649	797	2368	1120	887	1022	819.833
GPBP1	472	326	783	1350	989	279	584	511	845	586	951	826	741	1201	1153	1148	1115	1000	825.556
SOX8	81	576	117	2690	1871	399	1603	1132	669	44	765	241	492	424	135	1953	1547	123	825.667
ZNF460	76	67	72	143	102	20	77	155	1640	679	3383	1221	1313	852	1783	1147	1134	1032	827.556
BAZ2B	846	355	658	1512	750	196	789	868	766	739	978	1035	665	943	914	844	1216	843	828.722
CUX1	1016	340	458	1310	797	476	779	938	862	843	804	830	797	924	1150	849	826	929	829.333
FOXJ3	899	529	1050	1808	1241	495	1082	951	590	383	643	708	435	867	1033	828	746	750	835.444
ZBTB16	1526	181	674	348	226	52	800	1590	405	862	327	1501	260	2297	1309	594	563	1652	842.611
NFIL3	373	105	297	474	374	49	334	222	1325	785	2127	963	1434	940	2449	1093	407	1698	858.278
THRB	660	338	1121	1254	711	206	730	618	862	433	1301	989	595	1566	1164	961	1104	1158	876.167
CREBZF	539	406	703	1602	660	443	777	684	918	736	896	981	691	1205	1145	1059	1123	1256	879.111
MBNL2	907	378	706	1364	1007	662	771	737	916	462	1031	869	887	791	1097	1124	1148	1020	882.056
KDM2A	537	294	290	1119	543	159	705	675	1044	748	1430	997	1062	1527	1449	1063	1220	1017	882.167
RARG	369	708	449	1539	1148	76	752	1290	930	139	1246	776	560	909	666	1444	2391	529	884.5
ZNF33A	984	344	912	2421	1250	235	719	605	709	459	818	892	620	1387	700	1160	1050	900	898.056
ZXDC	423	260	419	1006	335	195	464	941	781	891	843	1294	956	1972	1569	1080	1481	1436	908.111
KDM5B	401	391	427	652	508	156	299	672	1563	745	1968	900	1294	1181	2043	1270	1593	602	925.833
ZBTB21	880	191	432	1145	539	159	592	546	1254	821	1542	1072	1660	707	1812	1254	1130	1552	960.444
NCOA3	628	313	474	1616	838	161	716	883	1474	813	1236	833	1225	1777	1062	1425	1447	648	976.056
NFATC1	952	728	455	2018	1639	353	2228	1945	734	330	1088	501	781	712	720	1080	855	663	987.889
ZBTB4	1063	545	713	1286	898	497	1305	1783	771	476	1142	1000	644	1176	1251	1019	1204	1066	991.056

## Sheet: 1000<x<=10000
Supplemental Table 5. RNA-seq counts for TFs in healthy cartilage (n=18) from Fisch et al. (2018).
TFs	Normal_Cart_10_8	Normal_Cart_2_2	Normal_Cart_3_3	Normal_Cart_4_4	Normal_Cart_5_5	Normal_Cart_6_6	Normal_Cart_7_3	Normal_Cart_9_7	normal_01	normal_02	normal_03	normal_04	normal_05	normal_06	normal_07	normal_08	normal_09	normal_10	Average		4.76489	%
ATOH8	3677	378	2535	1378	998	189	723	1506	517	205	699	685	183	967	1156	815	490	1255	1019.78
SKI	1016	461	493	1067	926	1088	1899	1432	923	396	1037	1044	866	961	1176	1374	1229	1025	1022.94
CSRNP1	338	145	110	341	335	39	444	382	1712	923	3563	1370	2333	877	2401	1221	1057	1114	1039.17
ARID5B	2021	250	759	608	213	99	1085	1177	1022	1103	756	1389	942	1177	2391	699	622	2822	1063.06
FOXN3	854	285	619	698	470	361	736	523	956	1019	1770	1572	988	1558	2716	1169	1137	1798	1068.28
ZEB1	678	413	664	1638	1261	380	810	1310	1055	987	1079	927	826	1146	1424	1301	2180	1202	1071.17
ZNF451	624	189	446	1035	558	246	473	542	1575	968	1771	1240	1517	1481	1994	2023	1460	1191	1074.06
SP1	680	408	848	1148	717	137	856	997	1109	770	1348	1584	799	1783	2087	1254	1456	1536	1084.28
EPAS1	1172	598	596	1536	1143	455	897	975	981	2086	1022	1084	981	746	2446	899	687	1273	1087.61
SKIL	375	101	124	740	418	245	793	291	2052	514	1855	870	3431	1604	1130	2820	1360	1049	1098.44
RARA	1771	1302	787	1793	2168	784	2175	2793	478	369	796	390	349	437	1165	825	877	532	1099.5
ETS1	257	215	361	693	522	189	173	609	996	1630	1756	1023	905	1666	2200	1044	4282	1613	1118.56
ZNF532	993	832	809	2185	1301	407	1132	2081	834	922	886	1096	728	1337	1065	855	1906	1264	1146.28
CEBPB	2607	396	1185	944	1774	921	1586	1336	846	536	857	1297	436	1144	1430	1430	902	1415	1169
ZNF704	329	537	190	2205	947	265	1477	930	2068	685	1428	888	2051	1374	379	1995	2804	618	1176.11
BBX	357	257	395	784	410	130	465	690	1698	1138	1882	1722	1279	2252	1818	1945	2360	1592	1176.33
HIVEP2	722	377	526	1081	879	216	850	919	1368	799	1429	1494	1177	1649	3004	1263	1746	1805	1183.56
RLF	757	316	708	1006	973	400	580	636	1254	959	2261	1428	1447	1452	2305	2017	1699	1580	1209.89
MGA	266	233	360	798	433	125	452	537	1570	1008	1743	1930	1134	3109	1932	1916	1977	2419	1219
ZBTB20	1196	662	946	2704	1188	234	1620	1667	1006	794	1171	1080	1109	1220	1457	1245	1664	1056	1223.28
ERG	952	654	680	2047	1508	503	1088	1374	1276	730	1267	1043	1385	1171	1408	1935	2194	1007	1234.56
GLI3	540	637	410	3329	1242	370	1047	2092	2004	580	1210	1130	1453	1412	835	1767	1535	929	1251.22
NFIA	460	418	336	1854	1139	304	1002	1055	1718	678	1513	1583	1366	1386	1053	2386	3327	1077	1258.61
PRRX1	643	265	301	1902	554	754	939	554	1663	1672	1947	681	2082	1136	1569	2378	2582	1378	1277.78
ZFHX3	1244	405	381	1199	495	433	1390	1594	1151	1005	1545	1236	1313	1863	2338	1795	1859	1780	1279.22
FOXP1	1122	690	1110	1894	1209	288	1304	1642	984	1314	1034	1296	850	2255	2091	1120	1573	1820	1310.89
BPTF	804	696	1278	2898	1568	428	1339	1580	1298	771	1251	1383	1097	1869	1010	1510	1700	1614	1338.56
TCF4	557	409	310	1809	1113	254	955	1152	2084	1892	1761	1334	1470	1983	1010	2006	3163	1372	1368.56
NFE2L1	1088	368	1046	2207	768	332	1232	2106	1385	1018	1718	1306	970	1840	2356	1641	2122	1397	1383.33
SETBP1	1294	1182	828	2482	3306	357	1504	1536	892	891	938	1590	747	1166	1576	879	1827	2186	1398.94
MXI1	1524	979	3816	2140	1249	754	1024	1653	848	584	1509	1306	453	1815	2460	1323	857	1684	1443.22
TMF1	686	249	709	1135	738	231	556	608	1806	1289	2255	1897	1849	2197	2969	2468	2127	2342	1450.61
RUNX1	1219	341	319	2444	841	296	1687	1516	1501	1301	2249	1082	3302	1104	2644	1503	988	2171	1472.67
HES1	1014	880	337	5457	2603	2488	2029	2545	1165	255	1195	608	1191	748	902	1914	1284	686	1516.72
TBX15	1837	400	1027	1331	931	261	1095	1640	1035	1223	1086	1802	1280	2994	2622	1571	2059	3559	1541.83
NFIB	625	567	711	2317	2012	686	1385	1118	1725	977	1819	2071	1355	2898	1169	2076	3903	1949	1631.28
NR3C1	407	293	587	946	806	287	681	593	2013	1900	2435	2484	1550	2823	3120	2582	3915	2934	1686.44
ZKSCAN1	949	473	2936	2274	724	71	987	1452	2020	975	2019	2644	1210	2920	3501	1634	1480	2269	1696.56
KLF10	848	554	476	2747	2131	1044	1210	1628	1464	505	1642	1964	2630	2645	2152	2789	2155	2040	1701.33
MEF2A	1032	714	983	2067	1555	555	1194	1772	1905	984	2136	1823	1940	2118	2272	3575	3535	1685	1769.17
NFIC	3271	1575	2275	3077	2282	864	3070	3705	791	830	909	1720	547	1548	1383	857	1426	1846	1776.44
ETS2	1632	602	766	2143	727	757	1655	1272	2146	1482	3937	1696	1366	1341	4365	2383	2162	3179	1867.28
FOXO1	1911	356	774	948	892	286	889	1074	2911	1877	3378	3316	1915	2683	3267	3435	2421	2435	1931.56
ASH1L	751	521	833	1607	875	171	960	1232	2442	1836	2835	2994	2078	3567	3305	2932	3137	3021	1949.83
FOSL2	3706	382	1605	1534	336	186	2459	2495	1510	1089	2785	1738	1311	2717	5041	1066	1094	4160	1956.33
SPEN	1736	1217	1710	2644	1756	542	2045	2896	1543	1211	3086	2047	1561	3877	2594	1612	2712	1963	2041.78
KLF4	2413	429	813	2076	5162	610	1681	969	2571	1424	2557	1877	3253	2546	3083	2931	1416	1639	2080.56
STAT3	1606	560	878	2499	974	133	1147	1566	2206	2460	2649	2440	2220	2272	6190	2502	2823	3946	2170.61
ATF4	2785	834	2128	5930	5388	2388	2296	1600	1097	670	1742	2048	1487	1658	2504	2181	1567	1787	2227.22
XBP1	3612	651	2010	3004	3318	1481	1844	904	1387	887	2297	1938	2257	3164	5141	2299	2214	2544	2275.11
FOXO3	4509	808	3555	1937	1518	547	2067	2508	1186	1993	1404	3203	1100	5136	3315	1348	1739	3361	2290.78
JUND	5616	778	1162	4828	7852	1684	3446	1457	1973	820	2461	1288	1563	1035	1889	1544	1574	1378	2352.67
RORA	1813	833	1692	2652	1552	534	1929	1362	2804	1835	3580	3128	3450	3291	4392	3760	2713	3089	2467.17
NFAT5	1467	896	1385	3630	1698	648	2053	1743	3276	1788	4240	2998	3185	3262	4029	3590	3805	2488	2565.61
SOX5	956	1315	664	4332	2364	232	1716	2612	4167	1879	3464	2440	3790	3472	1533	4649	5250	2101	2607.56
KLF9	2763	344	1041	860	949	613	2003	1758	2584	3417	2616	4259	2193	7499	4354	4044	3276	5212	2765.83
JUN	921	501	240	2336	3036	395	1897	750	5193	2806	4701	3753	3823	2325	5494	3711	4002	4012	2772
CEBPD	13312	390	2497	2546	1218	5576	6478	3729	965	1481	923	1930	429	1785	1937	1689	341	2845	2781.72
CREB5	2197	1839	845	6616	6556	1494	3515	3173	2961	1519	3326	2047	2553	2033	1980	3210	3060	1644	2809.33
ZNF292	1218	835	1522	2501	1699	480	1498	2012	3104	2428	4084	4188	2539	4719	4647	4424	4286	4791	2831.94
CREB3L2	2854	1679	1579	3250	2912	934	4103	3542	3024	912	3808	3584	2750	2593	3928	4066	3963	2608	2893.83
NFIX	3095	2746	2005	8117	4904	2574	6458	7218	1347	543	2112	1495	999	1229	1687	1933	2837	1603	2939
SON	1320	1065	1455	3944	1928	446	2244	2064	3403	2219	4723	4148	3182	4920	4423	4228	4432	3812	2997.56
AEBP1	3231	1228	2970	8700	4846	1141	4456	5761	2786	3494	2981	2023	3010	1716	2421	1306	3214	3269	3252.94
ZNF395	1567	1183	2045	2197	1644	1301	1235	2604	2789	3259	5655	4877	1777	4704	9669	4247	3741	7147	3424.5
FOSB	965	589	90	1185	17251	30	841	178	6027	3621	10110	4715	5368	1333	7287	1672	1076	1103	3524.5
TSC22D1	1777	1112	931	3497	2306	661	1148	2989	6256	3042	6338	3949	5749	2526	5103	6329	7854	5624	3732.83
TRPS1	875	1392	876	6542	3167	918	2391	2405	5511	2930	5010	2947	6418	5304	2854	5910	9432	3415	3794.28
BCL6	6614	2568	3619	9460	4890	3900	5521	6291	1628	2213	2368	2220	1466	3037	5362	1464	3533	4543	3927.61
NR1D1	5343	5450	4388	6942	5204	3387	5490	15650	719	612	2841	1735	428	3622	2609	1758	6697	1052	4107.06
HIF1A	3882	1789	1420	8058	5148	545	3955	4695	5224	4978	5146	3435	6152	2203	6699	6131	5456	4642	4419.89
BHLHE41	1858	2489	1864	7132	6608	3021	4475	13660	2786	1274	4894	2901	2066	2544	3337	7626	11216	2538	4571.61
FOXC1	6452	3283	3072	12971	11531	4897	7823	9210	1917	862	1966	2118	1864	3832	2129	2712	3552	2783	4609.67
JUNB	4070	864	754	6241	4309	516	5541	3348	6621	2283	8476	3683	9224	3905	7008	7446	3959	5707	4664.17
EGR1	7579	4141	349	9687	18050	2183	6841	2902	4474	2124	6632	3842	9961	4218	3368	1367	4734	6104	5475.33
SOX9	5768	5957	3111	17201	10603	2702	10430	10654	6046	1436	10104	2930	5816	4101	4369	7067	4869	2869	6446.28

## Sheet: >10000
Supplemental Table 5. RNA-seq counts for TFs in healthy cartilage (n=18) from Fisch et al. (2018).
TFs	Normal_Cart_10_8	Normal_Cart_2_2	Normal_Cart_3_3	Normal_Cart_4_4	Normal_Cart_5_5	Normal_Cart_6_6	Normal_Cart_7_3	Normal_Cart_9_7	normal_01	normal_02	normal_03	normal_04	normal_05	normal_06	normal_07	normal_08	normal_09	normal_10	Average		0.125392	%
BHLHE40	3008	5263	2399	13062	11537	4279	7761	18195	12540	2210	15952	8171	14127	4697	11660	20350	20806	9387	10300.2
FOS	6681	2441	708	12061	31014	715	4914	1104	15544	10280	23669	8000	15391	6259	14989	9472	10695	12058	10333.1
