# Supplementary material for: RNA-binding proteins that are highly expressed and enriched in healthy cartilage but suppressed in osteoarthritis
Source: Front Cell Dev Biol. 2023 Jun 30;11:1208315. doi: 10.3389/fcell.2023.1208315 (PMC10349536; doi:10.3389/fcell.2023.1208315)
Supplement: Supplementary file 3 [file DataSheet1.zip › Table 6.XLSX]

## Sheet: Healthy_lncRNAs
Supplemental Table 6. RNA-seq counts for lncRNAs in healthy cartilage (n=18) from Fisch et al. (2018).
lncRNAs	Normal_Cart_10_8	Normal_Cart_2_2	Normal_Cart_3_3	Normal_Cart_4_4	Normal_Cart_5_5	Normal_Cart_6_6	Normal_Cart_7_3	Normal_Cart_9_7	normal_01	normal_02	normal_03	normal_04	normal_05	normal_06	normal_07	normal_08	normal_09	normal_10	Average
ASMTL-AS1	0	0	0	0	0	0	0	0	0	0	0	0	0	0	0	0	0	0	0
CERS6-AS1	0	0	0	0	0	0	0	0	0	0	0	0	0	0	0	0	0	0	0
CSPG4P1Y	0	0	0	0	0	0	0	0	0	0	0	0	0	0	0	0	0	0	0
CXorf49	0	0	0	0	0	0	0	0	0	0	0	0	0	0	0	0	0	0	0
CXorf49B	0	0	0	0	0	0	0	0	0	0	0	0	0	0	0	0	0	0	0
CXorf51A	0	0	0	0	0	0	0	0	0	0	0	0	0	0	0	0	0	0	0
CXorf51B	0	0	0	0	0	0	0	0	0	0	0	0	0	0	0	0	0	0	0
FAM197Y2	0	0	0	0	0	0	0	0	0	0	0	0	0	0	0	0	0	0	0
FAM224A	0	0	0	0	0	0	0	0	0	0	0	0	0	0	0	0	0	0	0
FAM224B	0	0	0	0	0	0	0	0	0	0	0	0	0	0	0	0	0	0	0
FAM41AY1	0	0	0	0	0	0	0	0	0	0	0	0	0	0	0	0	0	0	0
FAM41AY2	0	0	0	0	0	0	0	0	0	0	0	0	0	0	0	0	0	0	0
FAM95B1	0	0	0	0	0	0	0	0	0	0	0	0	0	0	0	0	0	0	0
GOLGA2P2Y	0	0	0	0	0	0	0	0	0	0	0	0	0	0	0	0	0	0	0
LINC00102	0	0	0	0	0	0	0	0	0	0	0	0	0	0	0	0	0	0	0
LINC00111	0	0	0	0	0	0	0	0	0	0	0	0	0	0	0	0	0	0	0
LINC00159	0	0	0	0	0	0	0	0	0	0	0	0	0	0	0	0	0	0	0
LINC00446	0	0	0	0	0	0	0	0	0	0	0	0	0	0	0	0	0	0	0
LINC00685	0	0	0	0	0	0	0	0	0	0	0	0	0	0	0	0	0	0	0
LINC00841	0	0	0	0	0	0	0	0	0	0	0	0	0	0	0	0	0	0	0
RBMY2EP	0	0	0	0	0	0	0	0	0	0	0	0	0	0	0	0	0	0	0
TTTY1	0	0	0	0	0	0	0	0	0	0	0	0	0	0	0	0	0	0	0
TTTY17A	0	0	0	0	0	0	0	0	0	0	0	0	0	0	0	0	0	0	0
TTTY17B	0	0	0	0	0	0	0	0	0	0	0	0	0	0	0	0	0	0	0
TTTY17C	0	0	0	0	0	0	0	0	0	0	0	0	0	0	0	0	0	0	0
TTTY18	0	0	0	0	0	0	0	0	0	0	0	0	0	0	0	0	0	0	0
TTTY19	0	0	0	0	0	0	0	0	0	0	0	0	0	0	0	0	0	0	0
TTTY1B	0	0	0	0	0	0	0	0	0	0	0	0	0	0	0	0	0	0	0
TTTY2	0	0	0	0	0	0	0	0	0	0	0	0	0	0	0	0	0	0	0
TTTY20	0	0	0	0	0	0	0	0	0	0	0	0	0	0	0	0	0	0	0
TTTY21	0	0	0	0	0	0	0	0	0	0	0	0	0	0	0	0	0	0	0
TTTY21B	0	0	0	0	0	0	0	0	0	0	0	0	0	0	0	0	0	0	0
TTTY22	0	0	0	0	0	0	0	0	0	0	0	0	0	0	0	0	0	0	0
TTTY23	0	0	0	0	0	0	0	0	0	0	0	0	0	0	0	0	0	0	0
TTTY23B	0	0	0	0	0	0	0	0	0	0	0	0	0	0	0	0	0	0	0
TTTY2B	0	0	0	0	0	0	0	0	0	0	0	0	0	0	0	0	0	0	0
TTTY3	0	0	0	0	0	0	0	0	0	0	0	0	0	0	0	0	0	0	0
TTTY4	0	0	0	0	0	0	0	0	0	0	0	0	0	0	0	0	0	0	0
TTTY4B	0	0	0	0	0	0	0	0	0	0	0	0	0	0	0	0	0	0	0
TTTY4C	0	0	0	0	0	0	0	0	0	0	0	0	0	0	0	0	0	0	0
TTTY5	0	0	0	0	0	0	0	0	0	0	0	0	0	0	0	0	0	0	0
TTTY6	0	0	0	0	0	0	0	0	0	0	0	0	0	0	0	0	0	0	0
TTTY6B	0	0	0	0	0	0	0	0	0	0	0	0	0	0	0	0	0	0	0
TTTY8	0	0	0	0	0	0	0	0	0	0	0	0	0	0	0	0	0	0	0
TTTY8B	0	0	0	0	0	0	0	0	0	0	0	0	0	0	0	0	0	0	0
TTTY9B	0	0	0	0	0	0	0	0	0	0	0	0	0	0	0	0	0	0	0
ATXN8OS	0	0	0	0	1	0	0	0	0	0	0	0	0	0	0	0	0	0	0.0555556
CCDC13-AS1	0	0	0	0	0	0	0	0	0	0	0	1	0	0	0	0	0	0	0.0555556
CHODL-AS1	0	0	0	0	0	0	0	0	0	0	0	0	0	0	0	1	0	0	0.0555556
DSCAM-IT1	0	0	0	0	0	1	0	0	0	0	0	0	0	0	0	0	0	0	0.0555556
FAM138B	0	0	0	0	0	0	0	0	0	0	1	0	0	0	0	0	0	0	0.0555556
FAM99B	0	0	0	0	0	0	0	0	0	0	0	0	0	0	0	0	1	0	0.0555556
HS6ST2-AS1	0	0	0	0	1	0	0	0	0	0	0	0	0	0	0	0	0	0	0.0555556
LINC00113	0	0	0	0	0	0	0	0	0	0	0	0	0	0	0	0	1	0	0.0555556
LINC00307	0	1	0	0	0	0	0	0	0	0	0	0	0	0	0	0	0	0	0.0555556
LINC00343	0	0	0	0	0	1	0	0	0	0	0	0	0	0	0	0	0	0	0.0555556
LINC00575	0	0	0	0	0	0	1	0	0	0	0	0	0	0	0	0	0	0	0.0555556
LINC00620	0	0	0	0	0	1	0	0	0	0	0	0	0	0	0	0	0	0	0.0555556
NKX6-2	0	0	0	0	0	0	0	0	0	0	0	0	0	1	0	0	0	0	0.0555556
SAMSN1-AS1	0	0	0	0	0	1	0	0	0	0	0	0	0	0	0	0	0	0	0.0555556
TTTY12	0	0	0	0	0	1	0	0	0	0	0	0	0	0	0	0	0	0	0.0555556
TTTY13	0	0	0	0	0	1	0	0	0	0	0	0	0	0	0	0	0	0	0.0555556
VWC2L-IT1	0	0	0	1	0	0	0	0	0	0	0	0	0	0	0	0	0	0	0.0555556
DEFB122	0	0	0	1	1	0	0	0	0	0	0	0	0	0	0	0	0	0	0.111111
HLTF-AS1	0	0	0	0	0	1	0	0	0	0	0	1	0	0	0	0	0	0	0.111111
HOXB-AS3	0	0	0	0	0	1	0	0	0	0	0	0	0	0	0	0	1	0	0.111111
LINC00029	0	0	0	0	0	2	0	0	0	0	0	0	0	0	0	0	0	0	0.111111
LINC00305	0	0	0	0	1	0	1	0	0	0	0	0	0	0	0	0	0	0	0.111111
LINC00317	0	0	0	0	0	2	0	0	0	0	0	0	0	0	0	0	0	0	0.111111
LINC00366	0	0	1	0	1	0	0	0	0	0	0	0	0	0	0	0	0	0	0.111111
LINC00460	0	0	0	0	0	2	0	0	0	0	0	0	0	0	0	0	0	0	0.111111
LINC00705	0	0	0	0	0	2	0	0	0	0	0	0	0	0	0	0	0	0	0.111111
MACC1-AS1	0	0	0	0	1	0	0	0	1	0	0	0	0	0	0	0	0	0	0.111111
NDFIP2-AS1	0	0	1	0	0	0	0	0	0	0	1	0	0	0	0	0	0	0	0.111111
SLC6A1-AS1	0	0	0	0	0	0	1	0	0	0	0	0	0	0	0	1	0	0	0.111111
ST8SIA6-AS1	0	0	1	1	0	0	0	0	0	0	0	0	0	0	0	0	0	0	0.111111
TTTY11	0	0	0	0	0	2	0	0	0	0	0	0	0	0	0	0	0	0	0.111111
UBE2DNL	0	0	0	0	0	2	0	0	0	0	0	0	0	0	0	0	0	0	0.111111
DIAPH3-AS1	0	0	0	0	0	3	0	0	0	0	0	0	0	0	0	0	0	0	0.166667
LILRP2	1	0	0	0	0	1	0	1	0	0	0	0	0	0	0	0	0	0	0.166667
LINC00112	0	0	1	2	0	0	0	0	0	0	0	0	0	0	0	0	0	0	0.166667
LINC00424	0	0	1	0	0	2	0	0	0	0	0	0	0	0	0	0	0	0	0.166667
LINC00433	0	0	0	0	1	2	0	0	0	0	0	0	0	0	0	0	0	0	0.166667
LINC00457	0	0	0	0	3	0	0	0	0	0	0	0	0	0	0	0	0	0	0.166667
LINC00489	0	0	0	1	0	2	0	0	0	0	0	0	0	0	0	0	0	0	0.166667
LINC00606	0	0	1	0	2	0	0	0	0	0	0	0	0	0	0	0	0	0	0.166667
MYO16-AS1	0	0	1	0	0	2	0	0	0	0	0	0	0	0	0	0	0	0	0.166667
TDRG1	1	0	0	0	1	1	0	0	0	0	0	0	0	0	0	0	0	0	0.166667
ABCC5-AS1	0	0	0	1	0	0	0	0	1	0	0	0	0	0	0	2	0	0	0.222222
ANKRD66	0	0	0	0	1	2	0	1	0	0	0	0	0	0	0	0	0	0	0.222222
CADM2-AS2	0	0	0	0	0	2	0	2	0	0	0	0	0	0	0	0	0	0	0.222222
CLDN10-AS1	0	0	0	0	0	3	0	0	1	0	0	0	0	0	0	0	0	0	0.222222
DIAPH3-AS2	2	0	0	0	0	2	0	0	0	0	0	0	0	0	0	0	0	0	0.222222
FAM99A	0	0	0	0	0	0	0	2	0	0	0	0	0	0	0	0	0	2	0.222222
GPHB5	0	0	0	0	1	3	0	0	0	0	0	0	0	0	0	0	0	0	0.222222
KCNAB1-AS2	0	0	0	0	0	4	0	0	0	0	0	0	0	0	0	0	0	0	0.222222
LINC00297	0	0	0	0	0	4	0	0	0	0	0	0	0	0	0	0	0	0	0.222222
LINC00308	0	0	0	0	4	0	0	0	0	0	0	0	0	0	0	0	0	0	0.222222
LINC00326	0	0	0	2	0	1	0	1	0	0	0	0	0	0	0	0	0	0	0.222222
LINC00348	0	0	0	3	0	1	0	0	0	0	0	0	0	0	0	0	0	0	0.222222
LINC00462	2	0	0	0	0	2	0	0	0	0	0	0	0	0	0	0	0	0	0.222222
LINC00626	0	0	0	0	0	4	0	0	0	0	0	0	0	0	0	0	0	0	0.222222
LINC00656	0	0	1	0	0	3	0	0	0	0	0	0	0	0	0	0	0	0	0.222222
LINC00851	0	0	1	0	0	0	0	0	0	0	0	2	0	0	0	1	0	0	0.222222
SFTA1P	0	0	2	0	0	2	0	0	0	0	0	0	0	0	0	0	0	0	0.222222
ADARB2-AS1	0	0	0	0	0	0	0	3	0	0	0	0	0	2	0	0	0	0	0.277778
BCYRN1	0	0	0	0	0	1	0	0	0	0	0	1	0	0	3	0	0	0	0.277778
BPESC1	0	0	0	0	1	4	0	0	0	0	0	0	0	0	0	0	0	0	0.277778
BPIFA4P	0	0	0	0	0	5	0	0	0	0	0	0	0	0	0	0	0	0	0.277778
DSCR10	0	0	0	0	1	0	1	3	0	0	0	0	0	0	0	0	0	0	0.277778
FAM157B	0	0	0	0	1	0	0	1	0	1	0	0	2	0	0	0	0	0	0.277778
IGSF11-AS1	1	0	0	1	1	0	1	1	0	0	0	0	0	0	0	0	0	0	0.277778
LEF1-AS1	5	0	0	0	0	0	0	0	0	0	0	0	0	0	0	0	0	0	0.277778
LINC00189	0	0	0	0	0	2	0	0	1	0	0	0	0	0	0	0	2	0	0.277778
LINC00301	0	0	0	1	0	3	0	1	0	0	0	0	0	0	0	0	0	0	0.277778
LINC00320	0	0	0	0	1	2	0	2	0	0	0	0	0	0	0	0	0	0	0.277778
LINC00333	2	0	0	0	0	3	0	0	0	0	0	0	0	0	0	0	0	0	0.277778
LINC00351	0	0	0	1	0	4	0	0	0	0	0	0	0	0	0	0	0	0	0.277778
LINC00353	0	0	0	3	0	2	0	0	0	0	0	0	0	0	0	0	0	0	0.277778
MIR7-3HG	0	0	1	0	0	1	0	3	0	0	0	0	0	0	0	0	0	0	0.277778
MYCNOS	0	0	0	0	1	1	0	3	0	0	0	0	0	0	0	0	0	0	0.277778
PDZK1P1	0	0	0	2	0	0	3	0	0	0	0	0	0	0	0	0	0	0	0.277778
PGM5-AS1	1	0	2	1	0	0	0	0	0	0	0	0	0	0	0	0	1	0	0.277778
PYY2	0	0	1	0	0	0	1	3	0	0	0	0	0	0	0	0	0	0	0.277778
SERHL	0	0	2	0	0	0	0	0	0	0	0	2	0	0	0	0	0	1	0.277778
SYNPR-AS1	0	0	3	0	0	2	0	0	0	0	0	0	0	0	0	0	0	0	0.277778
TLR8-AS1	0	0	0	0	0	4	0	0	0	0	0	1	0	0	0	0	0	0	0.277778
AOAH-IT1	0	0	1	0	0	3	0	0	0	0	0	0	0	0	1	0	0	1	0.333333
CLEC19A	0	0	0	0	1	2	0	2	0	0	0	0	0	0	0	0	1	0	0.333333
D21S2088E	0	0	0	0	1	5	0	0	0	0	0	0	0	0	0	0	0	0	0.333333
DAOA-AS1	0	0	0	0	0	2	0	4	0	0	0	0	0	0	0	0	0	0	0.333333
LINC00314	0	0	0	3	0	3	0	0	0	0	0	0	0	0	0	0	0	0	0.333333
LINC00331	0	0	0	0	0	2	0	4	0	0	0	0	0	0	0	0	0	0	0.333333
LINC00410	0	0	0	0	3	1	0	2	0	0	0	0	0	0	0	0	0	0	0.333333
LINC00421	0	0	1	0	0	5	0	0	0	0	0	0	0	0	0	0	0	0	0.333333
LINC00474	0	0	0	0	3	3	0	0	0	0	0	0	0	0	0	0	0	0	0.333333
PLA2G2C	0	0	0	0	0	6	0	0	0	0	0	0	0	0	0	0	0	0	0.333333
POU6F2-AS1	1	0	0	0	0	0	0	0	0	1	0	1	0	0	0	0	0	3	0.333333
SHANK2-AS1	0	0	2	2	0	0	0	1	0	0	0	0	0	0	0	0	1	0	0.333333
UPK1A-AS1	0	0	0	0	0	3	1	0	0	0	0	0	0	0	0	0	2	0	0.333333
DCAF8L2	0	0	1	0	0	3	0	0	0	0	0	0	0	0	1	0	2	0	0.388889
DNAJB8-AS1	0	0	0	0	0	3	0	2	1	0	1	0	0	0	0	0	0	0	0.388889
FAM170B-AS1	1	0	1	0	0	3	0	0	0	0	0	0	0	0	0	1	1	0	0.388889
GFI1B	0	0	0	1	0	2	0	4	0	0	0	0	0	0	0	0	0	0	0.388889
HCG22	0	0	1	0	1	5	0	0	0	0	0	0	0	0	0	0	0	0	0.388889
LGALS17A	0	0	2	0	0	1	0	4	0	0	0	0	0	0	0	0	0	0	0.388889
LINC00229	0	0	2	0	1	0	0	0	0	0	0	0	0	0	0	3	0	1	0.388889
LINC00303	0	0	0	1	2	3	0	1	0	0	0	0	0	0	0	0	0	0	0.388889
LINC00379	0	0	0	0	4	3	0	0	0	0	0	0	0	0	0	0	0	0	0.388889
LINC00488	3	0	1	0	0	1	0	2	0	0	0	0	0	0	0	0	0	0	0.388889
LINC00642	0	0	0	0	0	7	0	0	0	0	0	0	0	0	0	0	0	0	0.388889
MIR137HG	0	0	0	0	0	6	0	0	0	0	0	0	0	1	0	0	0	0	0.388889
MIR205HG	1	0	0	0	0	4	0	2	0	0	0	0	0	0	0	0	0	0	0.388889
MLIP-IT1	0	0	2	0	0	5	0	0	0	0	0	0	0	0	0	0	0	0	0.388889
TP53TG3D	0	0	0	2	0	0	0	0	2	0	1	0	0	0	0	0	0	2	0.388889
CHRNA1	0	0	0	1	0	7	0	0	0	0	0	0	0	0	0	0	0	0	0.444444
COL18A1-AS2	0	0	0	0	0	1	4	0	0	0	2	0	0	0	0	0	0	1	0.444444
ELOVL2-AS1	0	0	0	0	4	3	0	0	0	0	0	0	0	0	1	0	0	0	0.444444
GPR158-AS1	0	0	1	0	0	4	0	0	0	2	0	0	0	0	0	0	0	1	0.444444
LINC00208	4	0	1	0	2	1	0	0	0	0	0	0	0	0	0	0	0	0	0.444444
LINC00210	0	0	0	0	3	4	0	0	0	0	1	0	0	0	0	0	0	0	0.444444
LINC00381	0	0	0	0	0	5	0	0	0	0	0	0	0	0	0	3	0	0	0.444444
LINC00423	1	0	1	0	0	6	0	0	0	0	0	0	0	0	0	0	0	0	0.444444
LINC00502	2	0	3	0	0	2	0	0	0	0	0	0	0	0	0	1	0	0	0.444444
LINC00671	0	0	0	2	0	3	0	1	0	0	1	0	0	1	0	0	0	0	0.444444
SATB2-AS1	1	0	1	0	0	5	0	1	0	0	0	0	0	0	0	0	0	0	0.444444
STMND1	0	0	0	2	0	2	2	1	0	0	0	0	0	1	0	0	0	0	0.444444
CCDC148-AS1	0	0	0	0	0	2	0	0	3	1	0	0	0	1	0	0	1	1	0.5
DSCAM-AS1	0	0	0	0	0	7	0	2	0	0	0	0	0	0	0	0	0	0	0.5
GRID1-AS1	0	2	0	0	1	4	0	0	0	0	0	0	0	0	0	0	2	0	0.5
KLHDC7B	2	0	1	0	1	2	0	3	0	0	0	0	0	0	0	0	0	0	0.5
LINC00477	0	0	0	0	1	2	0	3	1	0	2	0	0	0	0	0	0	0	0.5
LINC00479	3	0	0	0	0	0	0	3	0	1	0	2	0	0	0	0	0	0	0.5
LINC00659	0	0	2	0	1	0	0	0	0	1	0	0	0	2	0	1	0	2	0.5
MIR4500HG	2	0	2	0	0	5	0	0	0	0	0	0	0	0	0	0	0	0	0.5
ANKRD26P3	0	0	0	1	2	7	0	0	0	0	0	0	0	0	0	0	0	0	0.555556
GJA10	0	0	1	1	0	7	0	1	0	0	0	0	0	0	0	0	0	0	0.555556
LINC00466	1	0	0	4	1	4	0	0	0	0	0	0	0	0	0	0	0	0	0.555556
LINC00658	0	0	0	0	1	3	0	0	0	0	0	2	0	0	1	1	0	2	0.555556
LINC00840	0	0	0	0	0	8	0	0	1	0	0	0	0	0	0	0	1	0	0.555556
LRCOL1	0	0	0	2	0	0	0	4	0	0	0	1	0	0	0	2	0	1	0.555556
MAGI2-AS2	1	1	0	0	0	1	0	0	0	1	0	0	0	2	0	0	1	3	0.555556
NHEG1	0	0	4	0	1	5	0	0	0	0	0	0	0	0	0	0	0	0	0.555556
PCGEM1	0	0	1	0	1	6	0	1	0	0	0	1	0	0	0	0	0	0	0.555556
TMEM191C	1	0	2	0	0	0	0	2	0	2	0	0	0	1	0	2	0	0	0.555556
ADIPOQ-AS1	0	1	1	3	0	6	0	0	0	0	0	0	0	0	0	0	0	0	0.611111
FAM27C	0	0	0	0	1	0	0	0	0	1	0	1	3	0	0	4	0	1	0.611111
LINC00608	0	0	1	2	0	6	0	2	0	0	0	0	0	0	0	0	0	0	0.611111
LINC00652	0	0	0	0	1	3	0	0	1	0	0	0	0	5	0	0	1	0	0.611111
LINC00858	1	0	1	0	0	6	0	0	0	0	0	0	0	0	0	2	0	1	0.611111
NAALADL2-AS3	0	0	1	0	0	0	0	0	0	0	1	0	0	0	1	5	2	1	0.611111
TRPC5OS	0	0	1	1	0	5	0	2	0	0	0	2	0	0	0	0	0	0	0.611111
BRWD1-AS1	0	0	0	5	0	0	0	1	0	0	0	0	0	0	0	6	0	0	0.666667
CLRN1-AS1	0	0	1	2	1	1	1	1	0	0	0	0	0	2	2	0	1	0	0.666667
GATA3-AS1	0	0	0	4	1	4	0	3	0	0	0	0	0	0	0	0	0	0	0.666667
LINC00443	1	0	0	5	0	6	0	0	0	0	0	0	0	0	0	0	0	0	0.666667
LINC00629	2	0	1	0	0	2	2	2	0	0	0	0	0	2	0	1	0	0	0.666667
MGC27382	0	0	0	0	0	3	0	0	0	1	0	0	0	1	2	0	0	5	0.666667
TLX1NB	0	0	1	2	0	1	2	5	0	0	0	0	0	0	0	1	0	0	0.666667
EHHADH-AS1	0	0	1	0	1	2	5	4	0	0	0	0	0	0	0	0	0	0	0.722222
FLJ40194	0	0	0	4	0	0	0	0	1	5	2	0	0	0	1	0	0	0	0.722222
GRIK1-AS1	0	1	1	0	0	10	1	0	0	0	0	0	0	0	0	0	0	0	0.722222
GRM8	0	1	1	1	0	2	0	3	0	0	0	0	1	4	0	0	0	0	0.722222
KCNQ1DN	0	0	0	0	0	0	0	1	1	0	6	1	0	1	1	2	0	0	0.722222
LINC00347	0	2	1	0	1	4	0	0	0	2	0	0	3	0	0	0	0	0	0.722222
LINC00700	1	0	0	0	0	10	0	1	0	0	0	0	0	1	0	0	0	0	0.722222
LRRC37A11P	0	0	2	0	1	1	0	6	0	0	0	0	0	1	0	0	1	1	0.722222
MIR181A2HG	0	0	2	1	1	4	0	0	0	0	0	0	0	1	2	2	0	0	0.722222
PHEX-AS1	4	0	0	3	0	0	0	5	0	0	0	0	0	0	0	0	1	0	0.722222
WT1-AS	0	0	0	0	0	3	0	10	0	0	0	0	0	0	0	0	0	0	0.722222
CNTN4-AS2	0	0	0	0	0	2	0	0	1	0	0	0	6	5	0	0	0	0	0.777778
FAM41C	0	0	0	0	0	8	0	0	0	0	0	3	0	3	0	0	0	0	0.777778
LEMD1-AS1	0	0	1	4	0	5	0	3	0	0	0	0	0	0	0	1	0	0	0.777778
LINC00330	1	0	0	3	0	5	0	3	0	0	0	0	0	2	0	1	0	0	0.833333
LINC00442	1	0	0	2	1	6	0	5	0	0	0	0	0	0	0	0	0	0	0.833333
LINC00698	0	0	0	2	0	11	1	1	0	0	0	0	0	0	0	0	0	0	0.833333
LRRC7	1	0	0	0	5	8	0	1	0	0	0	0	0	0	0	0	0	0	0.833333
NXF4	0	0	1	2	1	3	2	6	0	0	0	0	0	0	0	0	0	0	0.833333
UNQ6494	0	0	0	0	0	2	0	4	1	0	0	4	0	0	4	0	0	0	0.833333
BCORP1	1	0	0	1	1	8	0	0	0	3	0	0	0	0	0	1	0	1	0.888889
DGCR5	0	0	1	0	0	5	0	10	0	0	0	0	0	0	0	0	0	0	0.888889
DLEU7	0	0	1	0	0	0	0	1	1	0	0	1	5	0	0	0	7	0	0.888889
EFCAB6-AS1	0	0	0	7	0	6	0	0	0	0	1	1	0	0	0	0	0	1	0.888889
HNF1A-AS1	5	0	0	1	0	6	0	2	0	0	0	0	0	1	0	0	1	0	0.888889
LHFPL3-AS1	0	0	0	0	0	3	0	5	1	0	0	0	0	0	0	2	4	1	0.888889
LINC00469	0	0	1	5	0	10	0	0	0	0	0	0	0	0	0	0	0	0	0.888889
LINC00518	1	0	1	1	2	5	0	3	0	0	0	2	1	0	0	0	0	0	0.888889
SLC8A1-AS1	0	0	0	4	0	1	0	0	6	1	2	0	1	0	0	0	1	0	0.888889
SMIM2-IT1	0	0	0	5	2	1	0	1	2	0	0	0	0	0	2	2	1	0	0.888889
SNAP25-AS1	0	0	2	0	1	4	0	0	0	0	1	0	5	0	0	1	0	2	0.888889
ARHGEF3-AS1	0	0	0	0	0	0	0	0	0	7	0	0	3	2	5	0	0	0	0.944444
LINC00486	0	1	0	0	2	2	0	7	1	0	0	2	1	0	0	0	1	0	0.944444
LINC00707	0	0	0	1	0	4	0	0	0	2	2	0	1	0	4	0	0	3	0.944444
LINC00837	1	0	3	1	1	11	0	0	0	0	0	0	0	0	0	0	0	0	0.944444
MCF2L-AS1	2	0	0	3	1	4	4	2	0	0	0	0	0	0	0	0	1	0	0.944444
TCL6	4	1	1	2	0	9	0	0	0	0	0	0	0	0	0	0	0	0	0.944444
ZNF32-AS3	0	0	0	0	0	9	0	2	0	0	2	0	0	0	0	0	3	1	0.944444
LINC00161	0	0	2	0	0	0	3	6	0	1	1	1	0	1	0	0	0	3	1
LINC00701	3	0	3	0	4	7	0	1	0	0	0	0	0	0	0	0	0	0	1
NALCN-AS1	0	0	0	2	0	10	0	6	0	0	0	0	0	0	0	0	0	0	1
NPSR1-AS1	0	1	1	1	0	12	0	3	0	0	0	0	0	0	0	0	0	0	1
ZEB2-AS1	0	0	0	0	0	1	0	0	2	3	2	1	0	1	0	1	3	4	1
ZNF32-AS1	0	0	0	0	0	1	0	1	2	5	0	1	0	1	2	3	1	1	1
LINC00570	0	0	4	0	1	1	1	2	0	0	1	2	4	1	2	0	0	0	1.05556
LINC00635	4	0	0	1	2	11	0	0	0	0	0	0	0	0	0	1	0	0	1.05556
MTUS2-AS1	0	0	0	0	3	3	0	1	1	0	0	0	4	3	1	3	0	0	1.05556
NLGN4Y-AS1	2	0	0	3	1	2	3	3	0	0	0	0	1	0	0	3	1	0	1.05556
OR2F1	0	1	2	0	1	2	0	0	3	0	0	4	3	0	2	0	0	1	1.05556
TMEM51-AS1	0	0	2	0	1	4	1	1	2	0	0	2	0	0	3	1	2	0	1.05556
ANKRD36BP2	0	0	0	1	1	9	0	4	0	0	0	0	0	2	0	0	2	1	1.11111
BOK-AS1	0	0	0	4	0	0	1	0	1	1	1	0	0	3	5	1	3	0	1.11111
ELFN2	0	0	0	1	1	8	0	10	0	0	0	0	0	0	0	0	0	0	1.11111
LINC00487	2	0	0	5	1	10	0	2	0	0	0	0	0	0	0	0	0	0	1.11111
TEX38	5	0	4	0	2	0	2	0	0	0	0	1	0	2	0	1	3	0	1.11111
WDR86-AS1	0	0	1	1	0	3	0	0	0	2	6	6	0	0	0	0	0	1	1.11111
ANKRD20A19P	0	0	3	2	0	6	0	6	1	0	0	1	0	0	2	0	0	0	1.16667
FAM225A	0	0	0	0	1	1	0	6	2	1	0	0	3	1	0	1	2	3	1.16667
LINC00578	0	1	1	2	0	9	0	0	0	0	0	1	4	1	0	0	2	0	1.16667
LINC00670	1	0	2	1	1	9	3	3	0	0	0	0	0	0	0	0	0	1	1.16667
TPTE2P6	0	0	0	5	1	0	1	1	2	0	0	3	0	2	0	4	2	0	1.16667
CFTR	0	0	2	1	2	14	0	3	0	0	0	0	0	0	0	0	0	0	1.22222
LINC00114	0	0	0	1	2	4	4	6	0	1	0	2	0	0	0	0	1	1	1.22222
LINC00601	0	0	0	2	1	3	0	0	0	0	3	4	6	1	1	0	0	1	1.22222
LY86-AS1	0	1	1	0	1	13	0	0	2	0	0	0	0	1	0	0	1	2	1.22222
TMEM88B	0	0	0	0	2	0	3	7	4	0	0	2	2	0	1	0	0	1	1.22222
LINC00327	0	2	2	4	2	3	2	0	1	2	1	0	0	0	0	0	4	0	1.27778
LINC00856	0	0	2	0	0	6	0	0	1	0	1	1	0	0	6	1	0	5	1.27778
NPHP3-AS1	1	0	0	0	2	4	0	1	3	2	0	0	4	1	0	0	1	4	1.27778
TRHDE-AS1	0	0	4	2	3	7	0	2	0	0	0	0	0	0	2	3	0	0	1.27778
C9orf139	3	0	0	1	0	3	2	5	0	0	0	3	0	0	2	2	3	0	1.33333
C9orf106	6	1	0	0	1	0	3	0	0	4	0	2	0	4	3	1	0	0	1.38889
MACROD2-AS1	0	0	0	0	1	2	0	0	0	2	2	0	2	0	1	3	7	5	1.38889
ARHGAP26-AS1	0	0	3	2	0	1	0	0	3	0	5	2	0	4	2	0	3	1	1.44444
CACNA2D3-AS1	0	0	2	0	0	9	0	0	8	2	1	3	0	1	0	0	1	0	1.5
CCDC162P	6	0	3	1	0	10	0	1	0	0	1	0	1	3	0	1	0	0	1.5
ST3GAL6-AS1	0	0	0	3	1	0	2	6	0	3	1	4	1	4	0	0	1	1	1.5
LINC00200	0	0	0	3	0	6	0	0	0	0	1	11	0	1	0	0	6	0	1.55556
LINC00853	0	1	0	7	1	3	0	7	1	0	0	0	0	0	0	4	2	2	1.55556
SMKR1	0	0	0	5	4	0	0	2	1	0	2	0	3	3	0	3	4	1	1.55556
LINC00278	0	0	0	0	0	0	5	2	2	2	0	0	0	0	5	1	7	5	1.61111
ZNF295-AS1	1	0	0	4	4	1	1	0	1	8	2	0	0	2	2	0	2	1	1.61111
COL4A2-AS1	2	0	2	1	2	0	2	0	5	3	5	1	1	1	2	2	0	1	1.66667
IDH1-AS1	0	0	0	10	1	1	1	5	1	2	0	0	0	1	2	2	2	2	1.66667
LINC00184	0	1	0	6	3	8	0	1	1	1	2	0	0	1	3	1	3	0	1.72222
LINC00299	0	1	1	4	0	8	0	7	1	0	4	0	0	0	2	0	3	0	1.72222
RGSL1	0	0	2	1	1	10	1	0	0	0	2	4	0	5	3	3	0	0	1.77778
TMLHE-AS1	4	0	0	3	4	0	3	3	0	3	2	1	2	1	1	0	5	0	1.77778
USP30-AS1	0	1	0	0	0	0	1	7	0	4	7	1	1	1	1	4	2	3	1.83333
VAV3-AS1	0	3	2	9	0	0	3	3	0	1	0	0	4	3	0	1	1	3	1.83333
LINC00710	0	0	0	9	0	4	1	3	1	0	4	0	0	0	1	4	5	2	1.88889
LINC00839	5	2	0	0	4	5	0	1	0	0	1	0	6	1	6	0	1	5	2.05556
CELF2-AS2	2	0	0	3	1	1	4	1	3	2	3	0	3	0	0	3	7	5	2.11111
JAZF1-AS1	3	1	0	3	5	1	2	1	2	0	5	0	3	5	1	0	1	5	2.11111
COL18A1-AS1	5	1	0	0	1	5	5	9	2	2	3	0	1	1	0	1	3	0	2.16667
LINC00691	0	0	1	3	1	1	1	1	0	0	8	2	9	1	5	3	0	3	2.16667
ZNRF2P2	0	0	1	2	0	1	0	0	3	1	9	3	2	4	5	3	4	1	2.16667
EPHA1-AS1	0	0	0	0	0	7	0	3	0	1	4	4	3	4	7	3	1	3	2.22222
LINC00158	0	0	1	0	1	4	1	4	0	0	2	4	0	3	3	10	7	0	2.22222
PRKG1-AS1	0	0	0	1	1	4	3	0	6	5	4	0	2	2	0	5	6	2	2.27778
KCNAB1-AS1	5	1	0	1	2	2	3	3	0	0	0	2	3	7	3	7	2	1	2.33333
SYNJ2-IT1	0	0	0	2	2	2	0	6	1	3	4	7	7	2	5	1	1	1	2.44444
LINC00511	0	1	2	9	3	3	1	0	1	0	6	0	3	0	8	3	4	1	2.5
LINC00689	0	0	1	5	1	15	3	4	2	0	0	2	0	1	1	5	0	7	2.61111
PCDH9-AS2	0	1	0	2	2	0	0	0	1	2	1	3	2	2	1	2	19	9	2.61111
RPS6KA2-IT1	0	0	0	0	3	0	2	1	2	1	3	3	1	13	1	0	10	7	2.61111
ST7-AS2	0	0	0	0	0	1	0	0	7	5	2	2	5	7	6	2	5	5	2.61111
ITGB2-AS1	1	3	4	14	2	8	2	9	0	1	1	1	0	0	0	1	0	2	2.72222
WDR11-AS1	0	1	3	5	1	3	0	0	6	5	12	0	1	3	2	2	1	4	2.72222
ILDR2	2	0	6	7	1	14	1	3	1	1	1	0	4	0	2	1	5	1	2.77778
KCP	1	0	5	3	3	17	4	7	0	1	0	1	1	0	1	0	5	1	2.77778
LINC00426	0	0	2	6	0	3	0	8	5	1	1	9	1	0	1	2	6	5	2.77778
LINC00494	0	0	3	2	9	9	0	12	2	1	1	2	1	3	0	5	0	0	2.77778
EFCAB14-AS1	0	0	4	0	2	1	0	0	3	3	4	3	8	10	3	3	3	4	2.83333
LARS2-AS1	3	0	3	4	2	4	0	4	6	0	0	2	2	7	4	7	0	3	2.83333
ELFN1	0	1	0	2	6	4	1	8	2	0	1	0	0	3	0	6	19	0	2.94444
FEZF1-AS1	2	0	3	0	0	16	0	2	1	2	2	8	1	6	1	3	2	4	2.94444
ZCCHC18	6	0	2	4	1	7	6	4	3	1	3	0	4	5	0	2	2	4	3
LINC00332	1	0	9	0	0	1	1	6	1	3	0	7	0	0	20	4	0	2	3.05556
FAM225B	0	0	0	0	2	1	1	1	6	2	3	6	14	7	0	1	7	7	3.22222
STK4-AS1	0	1	4	3	2	5	1	6	3	0	8	9	0	3	3	5	4	2	3.27778
SLC26A4-AS1	0	0	0	1	1	18	0	5	3	4	2	5	1	5	3	2	5	5	3.33333
TMEM72-AS1	0	2	3	1	5	7	8	5	3	2	11	6	1	1	1	0	2	2	3.33333
LINC00028	8	1	0	3	7	9	4	1	2	1	1	3	2	3	11	3	2	1	3.44444
LINC00323	10	1	2	3	5	2	7	4	0	1	3	4	0	8	4	0	0	8	3.44444
DCTN1-AS1	4	0	1	2	5	12	0	4	2	2	10	6	5	2	3	3	2	1	3.55556
ERVMER34-1	3	0	3	1	1	7	4	3	2	9	7	4	4	5	0	1	9	2	3.61111
FAM106A	2	0	3	3	3	0	2	0	3	0	9	4	4	9	3	1	10	9	3.61111
ZRANB2-AS2	5	1	2	10	3	0	1	6	4	3	3	4	7	3	3	7	1	2	3.61111
HAR1B	0	1	3	4	4	9	3	12	1	0	2	6	0	7	3	1	0	10	3.66667
MEIS1-AS3	1	0	8	3	4	7	1	18	0	0	0	1	0	8	2	0	0	13	3.66667
LINC00304	0	1	2	3	2	2	7	4	10	2	3	7	4	3	0	3	6	8	3.72222
LINC00649	0	0	1	2	8	6	1	1	2	0	3	9	5	13	2	7	3	4	3.72222
SRD5A3-AS1	3	3	2	6	8	4	7	0	1	2	4	6	3	8	3	5	1	1	3.72222
PCDH9-AS3	3	1	0	10	3	0	2	0	5	2	1	1	5	5	4	3	16	9	3.88889
SLC9A9-AS1	0	0	2	5	0	0	0	2	3	13	8	3	1	4	10	5	8	6	3.88889
SP140	12	0	2	5	3	8	5	4	3	0	0	3	0	1	5	2	11	6	3.88889
CPB2-AS1	2	1	4	13	3	6	3	2	7	2	2	4	6	1	0	2	9	4	3.94444
FGF13-AS1	0	5	2	6	0	2	0	6	4	2	13	9	2	8	3	0	9	0	3.94444
GLIS3-AS1	0	1	0	5	0	1	2	3	5	9	0	2	10	5	13	4	4	9	4.05556
LINC00313	3	0	0	3	2	8	4	3	3	5	12	6	2	4	3	8	0	7	4.05556
TMEM191A	5	2	1	4	5	5	1	5	1	1	7	8	1	11	2	5	4	5	4.05556
PHEX	3	2	1	5	0	4	2	1	1	3	5	10	4	3	6	8	6	10	4.11111
LINC00222	3	1	5	2	1	4	0	0	10	10	2	4	1	4	5	4	2	17	4.16667
SOX2-OT	0	1	5	5	3	6	1	12	8	5	2	7	1	1	0	9	5	4	4.16667
ZFX-AS1	3	3	0	0	0	1	3	0	3	1	9	13	8	8	1	7	4	11	4.16667
CSNK1A1P1	3	8	7	5	9	8	2	9	1	1	0	1	3	7	3	7	3	0	4.27778
LINC00319	3	4	1	3	3	9	3	14	5	3	4	1	3	1	5	1	3	12	4.33333
RSU1P2	2	0	2	13	0	9	2	5	5	1	2	0	3	1	2	6	10	16	4.38889
NRXN1	3	0	5	6	8	26	3	11	2	0	4	3	2	0	1	1	5	0	4.44444
LINC00310	0	2	4	7	0	6	7	6	3	0	4	1	1	12	10	2	1	17	4.61111
GFAP	6	0	3	9	3	9	3	5	13	7	2	4	4	3	3	7	3	0	4.66667
HCG9	1	1	1	4	3	2	5	6	9	0	7	12	3	10	8	4	5	5	4.77778
GNAS-AS1	2	5	4	8	6	5	4	17	2	2	1	11	6	4	3	2	3	6	5.05556
PCCA-AS1	2	1	2	0	0	1	1	4	5	7	4	19	2	9	4	11	9	11	5.11111
CDKN2B-AS1	1	0	1	0	1	19	0	2	4	4	7	4	4	18	0	4	7	17	5.16667
SNRK-AS1	1	0	0	38	4	6	7	0	0	7	2	1	11	4	0	2	3	7	5.16667
HMGN2P46	3	8	4	6	5	5	3	1	7	14	5	3	4	4	8	8	0	6	5.22222
RNASEH2B-AS1	5	1	2	9	0	0	4	4	17	2	5	10	5	3	3	9	7	8	5.22222
TPTEP1	0	1	0	17	1	0	14	0	2	0	17	0	1	8	1	5	22	5	5.22222
ZNRF3-AS1	1	3	6	2	1	10	6	2	2	3	11	6	5	12	12	1	2	9	5.22222
LRRC9	3	0	1	9	2	6	1	4	9	6	5	8	8	2	1	12	4	14	5.27778
GPC5-AS1	0	0	0	23	2	2	2	1	1	0	7	13	8	10	2	11	0	17	5.5
LIMD1-AS1	1	3	6	2	2	4	0	1	4	4	6	4	4	4	10	28	3	13	5.5
LINC00309	0	0	2	2	3	2	1	5	23	4	17	6	11	8	6	9	0	0	5.5
LINC00582	1	0	1	1	1	0	3	0	12	2	3	20	4	15	14	8	7	7	5.5
HCG17	3	1	5	7	2	1	3	5	8	5	9	11	10	5	9	4	5	7	5.55556
NDUFB2-AS1	19	0	0	11	6	3	6	6	6	1	5	6	4	4	6	5	11	2	5.61111
DSCR9	5	0	2	10	4	4	1	4	7	3	4	18	9	3	12	10	5	2	5.72222
PHKA2-AS1	0	4	1	7	3	5	10	1	8	2	1	10	6	15	6	7	3	15	5.77778
LINC00160	9	1	8	6	3	2	0	4	9	6	20	4	13	2	6	7	2	6	6
RNF216-IT1	2	0	5	5	2	4	2	3	12	6	12	8	9	7	13	2	6	13	6.16667
ZNF32-AS2	2	3	5	11	1	4	16	3	5	7	4	10	8	7	3	5	6	11	6.16667
FAM182B	4	5	9	5	9	15	2	9	13	0	3	0	6	12	5	6	6	7	6.44444
MEG9	3	2	5	13	17	2	3	1	1	3	12	8	10	5	13	4	2	12	6.44444
BHLHE40-AS1	2	0	2	6	1	3	0	3	16	10	13	14	4	9	5	5	15	9	6.5
DLG1-AS1	7	1	3	12	1	6	4	10	9	3	20	4	14	4	5	2	10	2	6.5
SRGAP2C	6	1	10	3	5	6	0	2	2	4	9	6	7	17	9	6	9	15	6.5
WWTR1-AS1	3	1	1	8	4	3	6	8	9	4	17	5	12	9	2	9	7	9	6.5
DLG5-AS1	1	6	3	12	7	15	1	8	7	2	4	8	12	5	8	4	12	3	6.55556
NEBL-AS1	6	3	4	7	10	2	0	4	7	9	16	10	3	10	5	8	8	8	6.66667
SULT1C2P1	7	1	6	3	1	8	1	7	6	2	6	6	6	5	15	12	14	14	6.66667
DIP2A-IT1	4	3	2	5	1	3	2	1	6	6	10	10	9	15	23	8	10	4	6.77778
HULC	8	2	0	9	4	5	3	3	11	3	4	10	9	8	2	18	10	14	6.83333
RASAL2-AS1	0	2	0	13	0	7	5	9	10	5	14	3	19	4	12	8	6	6	6.83333
LINC00398	0	0	10	10	1	0	8	20	22	1	10	4	3	9	11	5	5	7	7
TPRG1-AS2	4	1	1	4	2	6	4	5	6	6	9	8	7	14	2	11	19	17	7
UCA1	0	1	6	20	0	4	2	9	10	9	7	12	9	5	9	13	4	7	7.05556
TBC1D30	1	2	5	15	6	11	4	3	4	7	8	7	5	7	14	6	2	22	7.16667
LINC00240	15	3	8	34	5	6	2	5	7	2	6	6	4	8	5	5	1	8	7.22222
LINC00857	1	5	4	19	10	2	2	14	4	1	7	23	2	9	2	3	13	9	7.22222
HOTAIR	32	1	1	6	32	9	4	16	1	5	0	3	1	5	2	6	6	3	7.38889
PRR7-AS1	10	1	7	4	0	1	3	7	3	4	18	24	3	12	13	5	2	16	7.38889
LHFPL3-AS2	2	2	3	26	14	4	3	12	5	4	6	6	8	3	6	14	11	5	7.44444
LINC00311	2	1	0	2	10	4	6	4	17	8	13	14	5	8	21	4	6	9	7.44444
HCG25	1	2	6	10	1	0	8	7	6	8	5	19	3	16	5	5	11	24	7.61111
LINC00475	0	3	2	38	12	3	8	15	7	1	1	6	9	7	2	12	4	8	7.66667
LINC00272	4	1	6	17	1	2	6	20	6	5	9	16	1	20	9	0	5	11	7.72222
OPA1-AS1	1	0	2	0	0	0	0	0	13	16	29	7	30	1	8	12	11	11	7.83333
ARHGEF26-AS1	10	4	10	15	17	10	5	8	15	13	1	10	2	1	1	8	7	6	7.94444
TEX26-AS1	13	0	3	22	6	9	5	2	5	9	13	3	20	8	5	15	2	3	7.94444
TMSB15B	10	0	11	8	9	6	1	3	9	5	0	7	5	13	11	22	9	16	8.05556
LMCD1-AS1	0	3	0	8	8	5	0	11	18	4	13	16	11	9	4	15	12	10	8.16667
LINC00665	2	7	14	4	7	3	8	10	3	2	6	14	0	9	10	11	15	23	8.22222
UBOX5-AS1	4	5	0	2	0	1	0	8	12	6	13	22	9	15	20	15	7	9	8.22222
MTOR-AS1	2	1	3	5	5	4	2	7	11	12	7	21	10	17	10	8	8	19	8.44444
SMIM1	6	9	18	23	10	4	12	11	2	1	2	9	3	9	10	6	11	6	8.44444
HOTTIP	2	6	10	13	7	7	4	6	15	4	13	15	2	14	11	7	8	9	8.5
DPYD-AS1	16	3	5	8	7	2	21	2	4	5	10	16	5	7	11	15	7	10	8.55556
KDM4A-AS1	7	8	5	5	8	4	5	7	9	2	16	12	10	19	13	8	9	9	8.66667
MIR31HG	0	1	2	10	19	10	0	8	22	3	22	9	24	10	3	3	6	4	8.66667
PRRT3-AS1	1	2	5	5	15	2	6	5	11	8	10	15	11	14	5	12	17	12	8.66667
CRYM-AS1	4	0	1	1	7	5	5	8	7	8	8	14	4	32	13	7	10	26	8.88889
RUSC1-AS1	2	1	2	32	4	3	14	17	5	4	6	15	5	20	14	6	5	7	9
TINCR	17	1	25	8	11	24	0	16	1	1	8	14	5	2	11	11	4	3	9
KTN1-AS1	4	2	4	8	12	2	11	4	17	2	16	10	17	10	15	19	6	4	9.05556
MED4-AS1	4	1	0	4	2	2	5	2	8	15	13	7	13	12	13	26	19	18	9.11111
ENO1-AS1	8	4	10	23	10	4	6	4	3	5	15	13	0	5	40	7	3	8	9.33333
DNMBP-AS1	5	6	1	10	12	3	8	7	5	7	10	9	41	13	4	3	24	1	9.38889
HCP5	0	4	0	12	3	10	7	4	4	26	9	21	0	18	12	9	27	3	9.38889
UNC5B-AS1	6	2	5	17	7	2	3	11	11	6	8	16	17	20	4	15	2	19	9.5
MIPEPP3	3	4	4	10	10	9	5	5	11	7	7	10	4	22	8	15	22	16	9.55556
ABO	1	0	72	52	22	1	8	11	1	0	0	0	0	0	0	3	3	0	9.66667
RPS10P7	9	3	5	31	11	0	10	17	7	6	6	10	4	23	5	11	9	11	9.88889
TTTY14	9	0	0	14	21	14	6	10	10	14	0	0	8	0	29	7	21	18	10.0556
EGOT	1	0	2	26	7	2	17	16	20	8	16	9	18	6	6	19	8	8	10.5
GATM	3	2	10	22	4	13	14	6	10	2	0	14	2	35	7	16	10	20	10.5556
SHANK2	4	10	6	13	14	23	20	23	19	4	9	7	5	1	6	12	14	3	10.7222
EMX2OS	35	1	1	4	4	17	59	10	2	13	1	1	0	0	1	9	34	4	10.8889
MYLK-AS1	2	4	8	50	23	18	26	7	6	4	10	6	7	9	7	2	4	4	10.9444
LINC00271	4	2	5	8	2	2	8	1	15	16	19	21	17	10	12	27	16	14	11.0556
SPATA13-AS1	10	4	6	17	9	3	2	39	3	13	9	11	2	18	11	3	34	6	11.1111
MYCBP2-AS1	4	3	1	16	1	0	1	8	11	12	18	18	15	23	16	21	21	21	11.6667
UBAC2-AS1	10	1	16	14	4	7	7	1	14	7	20	30	12	18	12	8	11	19	11.7222
THRB-AS1	6	1	8	19	12	9	9	5	17	13	6	27	3	11	12	18	25	17	12.1111
ADAM8	13	5	8	12	14	15	2	16	9	15	18	29	3	15	14	12	3	16	12.1667
LGALS8-AS1	1	0	1	4	3	3	0	2	33	3	57	30	14	9	45	8	2	9	12.4444
LINC00654	0	6	3	11	8	3	3	18	17	13	13	18	17	23	17	10	39	10	12.7222
CYP1B1-AS1	3	4	3	21	4	6	11	2	15	23	11	17	19	17	17	17	19	22	12.8333
PSORS1C3	4	2	3	8	3	0	2	3	28	31	12	8	5	27	47	22	17	15	13.1667
FAM229A	21	7	13	40	19	27	51	4	5	2	2	11	3	15	5	3	7	6	13.3889
PINLYP	15	5	6	79	31	4	40	14	6	10	4	4	2	6	5	8	5	0	13.5556
MEG8	0	1	1	4	1	3	9	1	7	16	12	28	21	27	43	20	5	52	13.9444
STXBP5-AS1	5	4	3	27	14	15	17	3	16	14	13	23	14	10	12	12	33	16	13.9444
ATP6V0E2-AS1	5	2	2	17	12	15	18	17	6	8	7	39	4	33	18	22	20	7	14
TMEM182	11	2	11	28	18	10	8	8	30	5	23	10	12	12	14	24	6	22	14.1111
LINC00173	8	8	25	12	15	20	13	58	11	17	20	13	2	5	15	7	0	7	14.2222
DNAJC9-AS1	2	4	8	47	7	5	3	5	18	15	3	20	16	21	15	17	21	34	14.5
TCP10L	7	9	22	34	22	27	8	4	4	1	14	19	0	13	19	21	11	26	14.5
LINC00571	4	2	11	16	2	2	6	1	15	12	5	16	30	16	21	39	31	34	14.6111
PRICKLE2-AS2	17	4	5	3	7	3	15	4	18	35	12	22	19	20	39	14	12	15	14.6667
ENTPD3-AS1	3	2	21	24	10	8	10	21	23	19	2	42	11	6	14	13	7	30	14.7778
HM13-AS1	6	2	8	7	1	3	1	3	15	11	36	22	20	11	59	18	21	22	14.7778
DBIL5P	6	10	6	14	13	6	8	22	8	6	37	14	15	20	26	25	10	22	14.8889
HAR1A	16	3	7	39	9	30	10	18	15	6	18	17	8	22	7	22	8	13	14.8889
SLC25A5-AS1	1	2	6	40	6	3	26	14	13	8	12	23	12	20	21	15	30	16	14.8889
GRIP2	5	20	8	48	19	11	18	43	6	3	20	1	8	24	5	14	15	1	14.9444
PTPRG-AS1	7	1	6	6	5	8	6	1	13	30	17	18	6	25	25	16	40	39	14.9444
GAS6-AS1	11	2	1	4	5	6	13	20	34	8	18	15	6	10	39	20	17	46	15.2778
LINC00242	3	1	7	57	16	13	13	15	15	9	21	19	16	15	8	23	19	11	15.6111
MRPL23-AS1	11	16	21	28	5	2	21	43	9	9	13	30	6	12	12	5	13	33	16.0556
AP4B1-AS1	9	0	2	8	1	1	9	7	22	43	17	26	14	20	32	31	25	34	16.7222
FAM66D	10	6	1	98	6	4	10	8	29	3	15	25	16	13	14	17	24	4	16.8333
LINC00467	17	3	10	36	2	2	8	28	26	13	25	32	12	10	8	33	17	32	17.4444
ZNF503-AS1	8	6	0	31	6	7	14	30	10	8	15	30	18	16	19	38	22	38	17.5556
CFLAR-AS1	24	0	5	2	1	4	3	7	12	44	8	39	10	34	59	11	14	47	18
HOTAIRM1	25	9	6	62	19	47	38	9	9	4	8	2	4	19	12	25	15	12	18.0556
HOXD-AS2	6	4	11	51	10	6	30	17	16	13	20	20	20	23	8	22	18	32	18.1667
GNG12-AS1	3	3	12	9	8	14	12	15	15	24	36	35	16	35	9	25	38	25	18.5556
SMAD5-AS1	3	0	3	7	5	5	0	15	25	25	31	27	26	49	44	17	21	39	19
PCBP3	174	6	20	34	4	5	20	16	2	21	2	11	6	6	0	1	4	14	19.2222
CASC2	20	5	15	47	15	18	11	15	28	15	23	17	22	22	1	25	22	27	19.3333
LINC00472	6	5	9	24	4	8	7	13	21	28	40	19	14	48	31	16	42	17	19.5556
FGF14-IT1	0	2	5	5	1	9	3	4	31	25	33	13	5	29	23	36	95	35	19.6667
TOB1-AS1	5	3	16	3	16	6	7	17	40	11	17	60	7	30	41	35	9	31	19.6667
C20orf203	20	4	12	21	13	11	18	47	12	13	14	40	7	8	17	24	19	57	19.8333
TTTY10	10	1	0	16	11	2	12	42	36	23	0	0	31	0	40	55	27	52	19.8889
ZSWIM8-AS1	17	5	9	35	16	14	13	7	13	9	31	24	16	32	37	36	26	21	20.0556
OSBPL10-AS1	7	14	11	26	8	0	8	37	24	26	15	23	25	21	48	10	46	13	20.1111
PCOLCE-AS1	13	13	9	17	4	7	5	31	13	11	33	38	11	23	47	21	20	49	20.2778
LINC00092	12	10	4	17	8	6	7	6	40	3	66	18	12	18	23	51	29	36	20.3333
AMZ1	7	2	7	9	13	5	14	47	20	11	76	35	31	12	36	9	17	16	20.3889
PDE10A	5	8	3	5	50	17	15	9	6	51	16	5	62	7	10	13	85	1	20.4444
EGFR-AS1	12	6	9	42	2	9	16	31	11	56	5	40	22	33	15	16	6	38	20.5
LINC00574	2	11	5	91	6	8	32	49	20	13	17	13	26	4	2	26	38	10	20.7222
MIR600HG	4	7	7	57	15	9	24	23	22	12	12	29	24	56	22	19	21	23	21.4444
LINC00163	11	4	11	60	12	7	35	114	19	16	6	8	2	33	8	19	7	17	21.6111
SMIM13	7	3	19	39	22	7	15	13	23	28	21	15	33	44	9	27	33	31	21.6111
TSSK3	22	13	32	29	13	10	21	28	18	9	26	31	9	38	30	18	19	25	21.7222
MAGI1-AS1	15	4	11	31	3	1	6	9	28	28	18	55	24	43	27	21	29	44	22.0556
CBR3-AS1	24	7	13	25	21	13	29	20	20	19	16	46	6	57	32	26	13	11	22.1111
TMEM254-AS1	15	24	10	70	29	17	26	24	32	9	13	29	11	15	10	17	27	21	22.1667
KCNQ5-AS1	3	3	1	14	3	6	6	13	53	53	27	16	9	65	9	39	64	31	23.0556
NKAPP1	9	14	7	42	13	4	19	13	35	28	23	31	29	36	22	44	41	25	24.1667
LINC00471	7	5	5	14	5	14	1	16	22	10	47	37	17	45	20	45	50	76	24.2222
COX10	10	13	18	61	30	14	28	26	22	15	19	27	16	37	26	29	22	26	24.3889
KIF9-AS1	22	13	18	44	10	13	10	24	23	10	48	29	36	24	51	28	43	24	26.1111
DNAJC27-AS1	12	8	26	24	19	26	13	29	28	13	26	70	9	14	33	17	27	85	26.6111
MCM3AP-AS1	7	14	20	44	11	4	15	34	40	26	17	52	12	75	25	28	36	37	27.6111
PROSER2-AS1	13	6	4	22	10	9	15	23	46	35	18	33	26	26	57	43	60	54	27.7778
SMG7-AS1	12	8	2	10	29	4	1	1	61	11	69	45	25	38	78	77	13	19	27.9444
DICER1-AS1	14	17	59	73	34	9	23	30	24	10	15	49	24	26	19	21	34	38	28.8333
ZBTB20-AS1	6	4	3	14	3	6	6	5	38	58	44	47	37	34	62	46	71	41	29.1667
ZMIZ1-AS1	25	20	32	35	17	24	23	58	13	23	35	69	20	25	18	40	25	26	29.3333
MORC2-AS1	37	6	13	51	13	12	41	11	25	16	42	50	31	44	30	33	36	42	29.6111
HSPA12A	13	13	15	75	35	32	18	8	34	10	52	23	34	41	18	34	43	38	29.7778
LINC00607	11	10	14	75	12	12	22	43	33	43	85	16	65	4	10	19	35	30	29.9444
HCG27	12	25	73	91	41	10	24	52	21	4	37	32	9	24	26	18	22	23	30.2222
LINC00115	37	18	26	69	47	13	57	48	16	8	42	19	17	12	34	36	13	34	30.3333
LINC00324	39	14	11	62	46	77	14	20	31	10	34	32	14	21	25	47	25	27	30.5
ZNF674-AS1	42	6	34	58	27	55	33	5	20	9	32	27	31	44	33	24	42	37	31.0556
ASH1L-AS1	15	7	7	33	29	9	21	15	43	31	59	64	28	44	49	41	35	32	31.2222
PCA3	1	6	1	38	3	10	21	24	46	21	25	25	44	37	24	43	115	78	31.2222
LINC00852	24	11	19	69	35	19	44	42	22	13	25	36	33	33	38	38	24	40	31.3889
UBXN8	9	4	17	46	24	11	13	7	57	45	57	35	40	39	40	28	36	64	31.7778
STEAP1B	5	19	15	181	53	18	32	39	13	21	31	5	30	34	21	9	40	11	32.0556
PITPNA-AS1	35	21	72	82	62	31	43	58	14	8	11	22	8	31	23	20	16	32	32.7222
DMD	9	5	19	27	15	34	38	5	32	31	54	48	6	32	32	80	95	35	33.1667
CECR7	35	19	14	64	13	20	70	70	26	10	24	34	18	46	33	30	32	44	33.4444
PSMG3-AS1	17	33	19	57	32	22	47	86	36	9	19	31	23	49	8	54	39	22	33.5
MIR155HG	4	7	26	20	16	1	16	13	39	76	36	27	40	19	76	64	35	91	33.6667
JPX	10	22	25	46	20	2	15	19	32	33	27	83	23	63	51	46	46	44	33.7222
TMEM44-AS1	31	15	15	77	23	14	24	48	43	22	60	50	19	53	19	38	28	31	33.8889
SPAG5-AS1	32	7	44	44	22	18	24	30	25	43	54	33	17	48	65	33	33	40	34
ZRANB2-AS1	1	0	1	6	3	5	0	1	61	49	56	60	46	67	56	70	95	62	35.5
ST7-AS1	36	7	4	65	39	21	27	21	23	29	38	44	34	67	36	69	60	24	35.7778
THAP7-AS1	17	23	16	67	66	29	51	67	36	13	18	21	17	51	29	49	42	32	35.7778
RNF112	57	19	5	33	37	32	31	57	52	26	28	41	20	52	48	76	24	13	36.1667
CCZ1B	70	8	14	89	14	6	38	31	43	19	40	32	42	45	34	44	34	50	36.2778
PRKAG2-AS1	87	13	106	46	52	58	45	36	10	10	15	32	6	27	33	32	8	41	36.5
IDI2-AS1	47	14	26	176	24	16	43	58	26	24	9	30	25	37	27	42	6	31	36.7222
ISM1-AS1	18	12	4	99	8	2	6	26	70	68	50	12	84	20	32	22	41	89	36.8333
SDCBP2-AS1	6	9	20	50	15	2	28	19	59	35	49	70	53	41	88	54	30	42	37.2222
CLUHP3	5	16	17	32	44	3	53	43	51	28	41	61	27	45	69	31	36	71	37.3889
ACVR2B-AS1	13	7	36	35	10	12	16	49	29	26	33	89	13	76	42	67	49	79	37.8333
SMIM8	33	4	7	41	37	16	48	21	61	36	21	40	39	58	20	80	84	50	38.6667
FLJ37453	7	14	33	65	61	51	20	31	50	24	68	38	24	72	28	58	32	30	39.2222
MIR17HG	20	3	7	17	17	14	7	4	40	73	75	52	79	65	94	102	14	24	39.2778
PRICKLE2-AS1	85	5	14	44	52	16	40	20	62	50	39	37	61	44	74	37	21	23	40.2222
HDDC3	16	8	16	18	14	8	28	27	61	21	114	67	30	55	83	71	52	50	41.0556
PRORSD1P	18	16	24	58	42	23	42	28	55	37	48	44	33	59	39	58	85	34	41.2778
SHROOM3	19	16	17	44	31	32	37	73	31	60	27	53	39	35	47	68	93	25	41.5
FAM66C	9	16	14	66	20	10	25	36	65	23	66	88	50	49	25	85	62	46	41.9444
NSUN3	19	10	29	30	30	16	14	9	56	26	50	64	35	69	69	81	75	78	42.2222
RAPGEF4-AS1	6	16	38	41	7	18	14	25	23	25	16	74	17	94	76	43	47	197	43.1667
LINC00265	67	43	13	175	53	33	106	94	12	5	15	16	21	33	10	14	41	29	43.3333
PTGDS	24	0	0	1	2	1	82	1	0	0	1	1	0	3	49	5	614	3	43.7222
ZEB1-AS1	18	7	11	51	47	29	26	24	55	22	77	46	63	57	45	67	97	52	44.1111
COX10-AS1	5	16	26	64	17	1	25	29	45	47	40	76	43	146	52	62	44	57	44.1667
RBM26-AS1	26	9	35	84	32	27	25	55	29	48	57	71	21	44	17	58	53	107	44.3333
LINC00339	18	21	31	96	44	9	36	11	56	44	84	58	46	46	22	46	64	75	44.8333
TP53TG1	45	28	38	191	71	64	48	67	25	19	41	33	13	16	9	52	31	18	44.9444
TPTE2P5	18	26	30	142	56	20	10	30	57	21	30	51	31	70	33	61	76	49	45.0556
INHBA-AS1	2	26	2	66	46	18	10	33	63	30	64	11	300	13	10	59	51	8	45.1111
TSTD3	16	13	22	45	36	24	33	26	64	43	68	73	41	60	44	65	78	63	45.2222
ACYP2	29	17	51	76	51	43	48	43	33	30	58	25	50	67	28	55	77	35	45.3333
STAG3L4	39	13	30	65	53	12	45	42	34	34	27	39	37	95	47	64	80	75	46.1667
EPN2-AS1	29	32	19	56	15	8	43	140	66	51	47	33	51	44	76	35	71	28	46.8889
HAS2-AS1	10	19	26	71	140	42	44	60	81	14	72	35	34	14	29	69	71	16	47.0556
SLC2A1-AS1	40	40	75	53	50	54	34	98	27	21	61	61	11	33	71	17	45	57	47.1111
PRICKLE2-AS3	35	9	12	23	16	5	18	18	72	91	58	69	57	95	119	48	38	73	47.5556
SLC37A4	25	23	43	97	66	48	60	52	40	28	33	45	32	74	47	54	53	36	47.5556
C12orf75	13	12	15	133	163	124	51	10	21	8	19	9	20	55	14	77	83	52	48.8333
GHRLOS	16	20	30	60	17	14	31	31	55	58	42	92	62	78	82	74	64	81	50.3889
TMEM184A	95	20	17	33	25	21	53	84	20	12	49	111	40	111	70	27	51	74	50.7222
MORF4L2-AS1	55	25	74	100	43	46	71	55	17	26	20	50	22	86	51	60	50	75	51.4444
SLC25A16	24	2	16	36	8	13	16	23	73	60	59	61	69	126	69	113	95	73	52
SNHG11	140	16	49	190	91	90	79	52	18	15	27	28	14	36	24	51	25	21	53.6667
LINC00598	43	12	73	25	3	25	33	59	35	48	41	114	43	32	213	60	59	73	55.0556
MIR497HG	72	25	44	193	123	52	64	44	33	30	78	14	41	26	52	40	34	36	55.6111
PAXBP1-AS1	29	16	28	98	34	44	33	51	53	56	67	82	74	93	37	87	62	58	55.6667
DLEU2	11	4	9	20	17	12	14	19	45	80	81	84	39	121	109	65	154	121	55.8333
AFG3L1P	65	31	41	202	80	59	85	53	26	24	12	52	29	89	21	59	38	44	56.1111
MAPKAPK5-AS1	16	4	36	41	23	4	31	22	60	47	74	87	55	115	110	106	91	90	56.2222
ALDH3B1	86	27	57	81	107	16	73	93	49	22	69	53	26	69	47	73	43	37	57.1111
ZNF761	10	8	32	55	20	9	34	25	65	47	55	67	66	154	68	121	83	140	58.8333
WDFY3-AS2	93	19	104	133	74	19	42	48	61	23	56	86	38	38	49	42	76	61	59
MRPS31P5	62	17	47	94	82	61	32	47	33	30	52	61	44	113	63	87	69	70	59.1111
LINC00630	35	36	42	138	28	11	50	38	51	57	41	74	61	125	61	60	89	88	60.2778
DLX6-AS1	9	10	34	83	14	6	29	53	75	103	131	102	33	85	38	77	147	70	61.0556
MIAT	19	1	5	8	16	20	10	24	117	55	279	104	53	54	199	67	36	36	61.2778
MATN1-AS1	58	25	113	62	72	58	35	39	26	19	61	91	3	128	115	47	72	112	63.1111
TET3	38	15	29	54	19	19	51	68	39	106	44	66	42	144	299	61	78	83	69.7222
PRKCQ-AS1	44	15	45	137	58	28	23	42	67	150	171	71	81	85	87	51	63	54	70.6667
HOXA11-AS	19	65	47	351	85	19	98	141	51	19	52	96	24	47	54	48	69	42	73.7222
CROCCP2	72	33	28	350	122	115	124	63	24	24	44	50	13	112	21	37	55	61	74.8889
BCAR3	7	27	33	55	59	46	32	36	77	36	107	120	55	229	90	126	162	97	77.4444
CD27-AS1	69	26	108	115	121	67	86	80	55	61	66	74	42	68	74	96	100	108	78.6667
PLAC4	56	11	12	26	18	19	45	52	113	205	42	138	68	65	183	123	83	175	79.6667
BOLA3-AS1	36	19	42	85	61	38	65	25	65	48	93	128	87	141	154	98	121	156	81.2222
MED27	102	49	51	258	175	39	111	79	107	60	106	46	61	49	92	75	42	28	85
PPIEL	170	30	59	362	55	30	143	57	50	47	59	100	44	93	36	51	71	73	85
PIGL	75	37	111	201	115	27	71	92	66	30	58	111	51	86	87	80	123	116	85.3889
DLEU1	22	33	53	119	78	38	42	72	78	65	84	134	34	113	149	126	170	129	85.5
LINC00476	53	28	55	228	86	56	80	93	57	79	137	95	58	60	45	87	173	72	85.6667
TIPARP-AS1	42	18	46	63	79	13	39	64	121	23	102	102	123	81	131	187	119	198	86.1667
USP32P2	118	23	114	526	245	34	56	66	12	2	42	6	6	82	3	3	88	129	86.3889
NKAP	35	11	36	50	25	5	21	32	104	69	157	144	78	181	168	160	160	135	87.2778
CHST12	100	57	46	270	213	131	114	119	63	30	49	49	53	108	27	79	107	44	92.1667
BET1	58	19	119	157	128	60	46	48	106	28	88	110	74	75	134	125	118	171	92.4444
LRRC37BP1	108	30	117	139	94	46	74	53	69	46	84	128	87	150	124	119	131	102	94.5
ZNF853	103	56	18	264	139	50	87	48	93	36	86	64	101	84	100	154	162	67	95.1111
BLCAP	54	18	20	105	34	21	48	60	165	60	166	100	124	161	82	214	184	103	95.5
HLA-F-AS1	86	23	102	193	89	79	63	84	79	67	85	154	43	128	87	129	61	170	95.6667
FIG4	58	55	116	147	79	20	61	69	109	60	114	121	47	165	107	129	152	156	98.0556
ADCY10P1	32	18	96	97	46	32	34	30	111	79	103	168	72	173	163	98	131	288	98.3889
PSMD6-AS2	37	15	33	92	23	19	57	46	76	114	146	171	157	108	205	156	138	179	98.4444
PCBP1-AS1	30	23	30	55	29	17	48	53	117	94	108	216	109	200	164	148	142	202	99.1667
LINC00174	150	79	114	190	47	40	103	126	74	103	56	129	77	118	133	54	83	146	101.222
GPC6-AS2	16	18	1	117	40	10	46	59	238	193	65	122	123	95	55	289	311	105	105.722
FOXD2-AS1	94	46	81	125	75	51	63	142	79	114	91	207	25	344	151	71	84	154	110.944
ING5	101	32	92	145	100	63	130	74	81	83	74	135	69	335	93	92	113	186	111
TTN-AS1	56	25	34	112	36	14	39	54	151	141	99	179	148	178	166	251	185	162	112.778
ATP11A	77	51	33	191	102	50	138	146	120	91	87	114	86	272	94	120	148	137	114.278
BRI3	242	58	152	290	171	131	183	112	68	77	71	99	37	108	93	91	104	134	123.389
AMZ2P1	185	61	101	180	176	70	135	189	106	72	102	125	95	123	156	155	132	123	127
FTX	33	16	31	73	23	27	18	30	186	199	176	283	144	227	208	237	307	186	133.556
AKIRIN2	147	41	127	172	190	108	129	88	91	91	98	155	121	219	195	144	181	117	134.111
TPT1-AS1	207	80	167	284	114	35	165	164	98	84	100	208	78	140	149	93	104	172	135.667
NSUN6	69	45	78	147	77	33	74	65	188	147	181	174	151	262	96	257	272	225	141.167
FAM126A	22	13	9	77	37	49	100	23	117	138	152	136	166	370	152	261	489	231	141.222
DISP1	58	60	51	216	124	107	69	98	160	59	162	164	66	395	128	110	377	193	144.278
SEC16B	33	81	62	376	165	23	95	145	221	56	165	149	145	121	55	232	336	138	144.333
TTC28-AS1	135	72	193	242	161	113	105	128	133	114	117	229	80	196	189	187	134	244	154
FGGY	178	34	110	243	83	78	85	132	239	139	238	211	165	189	157	209	144	267	161.167
ZNF529	193	34	63	274	104	146	81	74	175	86	153	192	147	277	146	276	259	222	161.222
TP73-AS1	161	91	128	346	211	202	251	233	126	105	104	201	90	170	115	103	172	189	166.556
SNHG7	272	94	179	377	429	169	195	149	44	64	99	141	44	283	146	99	92	151	168.167
PITRM1-AS1	49	22	36	39	117	11	22	28	190	220	367	279	221	186	609	187	193	294	170.556
SUCLA2	47	38	85	191	154	60	96	55	216	123	241	187	199	298	203	292	349	238	170.667
EMG1	299	89	130	372	278	161	164	112	114	92	192	173	104	170	186	181	173	207	177.611
CLCN6	215	62	138	182	167	115	155	139	150	128	141	268	80	313	257	189	198	313	178.333
FOXO3B	595	94	195	259	198	76	263	322	76	72	145	171	51	242	151	100	147	154	183.944
LMBR1	86	30	108	261	118	100	93	64	252	155	196	208	207	300	215	363	329	234	184.389
RGS5	155	25	41	112	57	42	684	74	131	87	56	95	34	78	232	137	1030	260	185
FAM120AOS	139	91	178	382	211	72	141	109	159	127	197	225	167	272	226	289	174	197	186.444
NCOA6	123	129	110	389	234	68	235	230	158	135	143	189	116	339	146	186	283	175	188.222
LRP8	52	57	30	324	130	81	127	242	165	422	158	217	110	603	68	269	288	168	195.056
ACBD6	147	78	146	371	295	83	149	196	166	127	178	198	142	306	231	249	244	288	199.667
DANCR	288	76	237	649	408	140	292	164	89	92	86	138	80	253	106	176	163	165	200.111
PLEKHM3	89	47	50	212	102	53	119	113	284	209	307	313	197	453	211	278	365	230	201.778
OST4	290	96	272	460	330	85	279	197	152	113	206	90	146	173	181	250	190	150	203.333
TYW3	98	25	94	276	137	93	91	44	292	161	267	302	166	395	156	388	340	365	205
CCDC144B	143	30	97	287	104	15	91	175	182	250	310	348	99	172	200	379	366	533	210.056
MIR22HG	205	18	21	352	257	44	80	40	381	114	408	117	419	296	367	342	156	201	212.111
TRAF3IP2-AS1	102	28	80	179	94	55	73	112	319	440	609	213	242	268	342	209	231	316	217.333
TUBGCP2	202	63	116	368	191	62	186	182	277	144	266	313	169	310	240	264	288	277	217.667
MTAP	98	67	151	191	109	89	111	106	289	200	266	369	214	538	201	268	345	347	219.944
FANCC	97	53	123	255	71	33	131	198	267	210	349	446	236	318	401	218	198	424	223.778
COX7A2L	311	75	360	365	233	132	182	188	203	163	214	271	138	300	215	343	213	276	232.333
C1RL-AS1	173	82	197	205	71	11	132	244	296	477	449	247	146	366	495	162	104	355	234
SNHG12	287	125	457	449	610	448	291	191	89	80	106	134	71	265	234	157	146	197	240.944
ADAMTS9-AS2	201	60	248	205	93	16	114	197	245	266	208	468	165	409	509	275	258	474	245.056
TRMT11	278	56	189	319	218	132	113	75	209	213	248	291	227	353	449	363	317	412	247.889
HCG11	113	48	76	209	141	84	101	108	393	202	450	397	267	498	304	311	552	368	256.778
WBP1L	359	72	173	278	273	95	197	131	275	302	247	310	214	337	477	206	287	407	257.778
LCOR	47	21	57	93	47	49	76	82	315	269	333	444	305	583	556	493	500	473	263.5
CWC15	283	101	339	604	453	233	268	232	204	147	189	230	183	334	246	354	232	276	272.667
HCG18	148	75	147	430	180	63	197	152	239	298	357	380	319	484	326	485	364	494	285.444
SH3BP5-AS1	222	55	160	430	140	151	240	302	474	147	382	360	277	340	305	557	212	387	285.611
RNF217	218	50	204	254	63	17	102	147	307	318	218	376	353	857	490	431	268	630	294.611
ZNF518A	70	40	75	256	97	44	89	73	588	423	514	510	346	544	215	580	713	549	318.111
DNM3OS	75	84	102	665	166	219	199	112	346	195	299	318	494	544	290	568	683	486	324.722
KCNQ5	100	131	70	498	187	119	159	328	468	239	659	181	239	772	141	483	986	281	335.611
SCAND2P	166	158	162	593	141	43	176	283	345	276	419	462	331	442	455	559	548	522	337.833
MAGI2	506	214	315	787	271	159	340	624	293	368	281	310	198	272	329	302	309	340	345.444
PIGT	367	211	271	1370	541	77	554	569	274	133	379	192	234	101	164	366	380	104	349.278
NBPF1	57	226	179	684	318	76	311	287	489	68	577	311	297	642	261	474	539	512	350.444
DCP1A	412	154	265	518	317	157	324	349	353	214	468	433	373	471	669	505	469	423	381.889
ARHGEF7	350	151	312	812	403	471	531	251	253	241	208	397	283	549	450	428	431	429	386.111
EPN2	177	213	216	328	220	69	279	487	504	356	532	436	362	589	704	499	544	458	387.389
UBE2J1	198	81	210	395	295	149	204	76	449	354	597	413	614	525	761	625	478	551	387.5
IRF1	89	28	28	79	362	31	68	71	1090	550	1658	383	388	352	1395	208	103	199	393.444
STXBP5	167	76	144	449	221	115	207	119	422	379	472	592	461	973	306	717	971	441	401.778
TULP4	123	61	87	533	166	61	188	262	702	367	643	489	652	725	617	680	585	518	414.389
PLCG1	236	139	123	553	273	50	330	460	484	190	496	483	372	865	350	714	844	531	416.278
RIN2	209	53	169	611	277	233	227	111	682	405	543	405	528	729	570	543	700	673	426
EPB41L4A-AS1	830	193	760	895	773	763	410	224	164	221	187	356	149	411	421	352	235	533	437.611
MSH6	209	140	236	489	306	89	234	259	690	371	1057	803	739	1111	931	890	865	602	556.722
SNHG5	1048	168	547	766	1160	582	615	365	337	447	266	559	369	465	604	898	273	722	566.167
RYK	170	58	175	359	166	30	182	183	779	506	841	838	664	1549	815	1006	896	1150	575.944
SCAMP1	458	192	369	784	681	375	461	369	727	482	757	458	641	665	549	981	922	567	579.889
TRRAP	297	202	269	706	341	138	404	372	755	556	747	842	666	1155	746	591	862	873	584.556
RBMS3	245	167	166	470	434	184	373	256	616	622	796	862	524	962	685	997	1598	869	601.444
PRICKLE2	650	188	245	518	396	109	509	420	891	432	804	786	826	1311	1065	779	675	710	628.556
SP3	163	109	106	313	123	42	171	224	1002	501	1033	897	887	1514	959	1335	1213	966	642.111
FARP1	948	252	590	690	571	309	641	780	780	492	878	715	454	597	1012	697	506	706	645.444
GAS5	1001	287	770	1351	1339	1091	690	333	369	441	527	660	359	816	490	574	312	808	678.778
USP9Y	477	37	1	1025	446	209	445	428	1188	917	0	0	1000	0	1922	1493	1502	1653	707.944
MYADM	1115	423	375	1493	1334	303	1321	972	852	276	865	397	924	510	582	722	760	329	752.944
LINC00674	523	227	480	762	392	197	407	475	878	583	1026	1219	732	1227	1200	973	1062	1200	753.5
INHBA	57	223	30	549	538	94	162	361	2049	597	1355	408	5097	186	339	668	798	209	762.222
GPR107	651	319	421	1176	719	479	722	554	791	505	857	1043	800	1012	724	997	1130	876	765.333
FGD5-AS1	648	215	204	1273	820	689	593	298	1089	632	1017	727	805	1238	557	1355	1194	749	783.5
ZFAS1	1970	485	1451	1241	2043	1596	1184	744	276	385	325	456	242	690	509	556	376	880	856.056
SPATA13	444	513	402	1590	1341	484	676	1295	949	870	1176	1068	692	2454	1446	964	2069	820	1069.61
MEG3	1306	595	662	1170	1996	561	1830	429	775	552	1055	1624	804	1166	1599	994	679	2233	1112.78
SLC38A3	1902	1086	1993	1443	943	165	1262	3576	467	134	1268	756	244	523	1283	871	1798	858	1142.89
MSN	1079	227	373	1475	845	331	1145	1046	1496	1231	1437	1146	1582	913	1762	1491	1845	1331	1153.06
HIVEP2	722	377	526	1081	879	216	850	919	1368	799	1429	1494	1177	1649	3004	1263	1746	1805	1183.56
KIAA0040	1511	221	387	1331	800	413	1313	703	981	622	2136	1509	2817	1613	2638	1104	907	1604	1256.11
CMAHP	804	436	1190	1545	634	310	288	631	987	2019	2225	1334	992	3496	3044	1006	3365	2865	1509.5
MAGI2-AS3	2258	372	1517	2843	1162	409	1120	1710	1901	1860	1854	1608	1519	1800	2462	2511	1956	2574	1746.44
XIST	1	3673	4981	20	8	11	1	3	2	12	10120	10510	0	6263	0	0	0	0	1978.06
PMP22	4394	659	1862	3889	3423	2886	3235	2352	1608	884	1693	1529	1659	1675	1832	2833	1496	1481	2188.33
SOX5	956	1315	664	4332	2364	232	1716	2612	4167	1879	3464	2440	3790	3472	1533	4649	5250	2101	2607.56
FRY	863	1009	1231	2326	1452	438	1238	1607	3588	2690	5053	3803	3279	4052	4239	4063	4597	1508	2613.11
HNRNPU	2410	716	1798	3738	2125	580	2645	2703	4050	3641	5148	4498	3313	5372	6497	4828	5280	5517	3603.28
EEF1A1	3690	1244	3301	6290	3333	1950	3041	2849	5270	5466	6232	7618	4969	6180	6930	7566	5470	8046	4969.17
ENO1	5012	2477	3858	7237	4301	1473	3042	5965	6289	5178	7903	5606	6322	3548	16021	11463	6469	8189	6130.72
RPL37A	15533	2431	6916	19520	13620	19981	9804	4708	1905	2167	2144	2161	1660	3128	2254	3449	1997	4117	6527.5
H19	7535	21871	6077	54141	17899	6730	17564	48938	12964	1282	10969	4173	9491	1294	9187	19096	6190	2997	14355.4

## Sheet: 0
Supplemental Table 6. RNA-seq counts for lncRNAs in healthy cartilage (n=18) from Fisch et al. (2018).
lncRNAs	Normal_Cart_10_8	Normal_Cart_2_2	Normal_Cart_3_3	Normal_Cart_4_4	Normal_Cart_5_5	Normal_Cart_6_6	Normal_Cart_7_3	Normal_Cart_9_7	normal_01	normal_02	normal_03	normal_04	normal_05	normal_06	normal_07	normal_08	normal_09	normal_10	Average		6.46976	%
ASMTL-AS1	0	0	0	0	0	0	0	0	0	0	0	0	0	0	0	0	0	0	0
CERS6-AS1	0	0	0	0	0	0	0	0	0	0	0	0	0	0	0	0	0	0	0
CSPG4P1Y	0	0	0	0	0	0	0	0	0	0	0	0	0	0	0	0	0	0	0
CXorf49	0	0	0	0	0	0	0	0	0	0	0	0	0	0	0	0	0	0	0
CXorf49B	0	0	0	0	0	0	0	0	0	0	0	0	0	0	0	0	0	0	0
CXorf51A	0	0	0	0	0	0	0	0	0	0	0	0	0	0	0	0	0	0	0
CXorf51B	0	0	0	0	0	0	0	0	0	0	0	0	0	0	0	0	0	0	0
FAM197Y2	0	0	0	0	0	0	0	0	0	0	0	0	0	0	0	0	0	0	0
FAM224A	0	0	0	0	0	0	0	0	0	0	0	0	0	0	0	0	0	0	0
FAM224B	0	0	0	0	0	0	0	0	0	0	0	0	0	0	0	0	0	0	0
FAM41AY1	0	0	0	0	0	0	0	0	0	0	0	0	0	0	0	0	0	0	0
FAM41AY2	0	0	0	0	0	0	0	0	0	0	0	0	0	0	0	0	0	0	0
FAM95B1	0	0	0	0	0	0	0	0	0	0	0	0	0	0	0	0	0	0	0
GOLGA2P2Y	0	0	0	0	0	0	0	0	0	0	0	0	0	0	0	0	0	0	0
LINC00102	0	0	0	0	0	0	0	0	0	0	0	0	0	0	0	0	0	0	0
LINC00111	0	0	0	0	0	0	0	0	0	0	0	0	0	0	0	0	0	0	0
LINC00159	0	0	0	0	0	0	0	0	0	0	0	0	0	0	0	0	0	0	0
LINC00446	0	0	0	0	0	0	0	0	0	0	0	0	0	0	0	0	0	0	0
LINC00685	0	0	0	0	0	0	0	0	0	0	0	0	0	0	0	0	0	0	0
LINC00841	0	0	0	0	0	0	0	0	0	0	0	0	0	0	0	0	0	0	0
RBMY2EP	0	0	0	0	0	0	0	0	0	0	0	0	0	0	0	0	0	0	0
TTTY1	0	0	0	0	0	0	0	0	0	0	0	0	0	0	0	0	0	0	0
TTTY17A	0	0	0	0	0	0	0	0	0	0	0	0	0	0	0	0	0	0	0
TTTY17B	0	0	0	0	0	0	0	0	0	0	0	0	0	0	0	0	0	0	0
TTTY17C	0	0	0	0	0	0	0	0	0	0	0	0	0	0	0	0	0	0	0
TTTY18	0	0	0	0	0	0	0	0	0	0	0	0	0	0	0	0	0	0	0
TTTY19	0	0	0	0	0	0	0	0	0	0	0	0	0	0	0	0	0	0	0
TTTY1B	0	0	0	0	0	0	0	0	0	0	0	0	0	0	0	0	0	0	0
TTTY2	0	0	0	0	0	0	0	0	0	0	0	0	0	0	0	0	0	0	0
TTTY20	0	0	0	0	0	0	0	0	0	0	0	0	0	0	0	0	0	0	0
TTTY21	0	0	0	0	0	0	0	0	0	0	0	0	0	0	0	0	0	0	0
TTTY21B	0	0	0	0	0	0	0	0	0	0	0	0	0	0	0	0	0	0	0
TTTY22	0	0	0	0	0	0	0	0	0	0	0	0	0	0	0	0	0	0	0
TTTY23	0	0	0	0	0	0	0	0	0	0	0	0	0	0	0	0	0	0	0
TTTY23B	0	0	0	0	0	0	0	0	0	0	0	0	0	0	0	0	0	0	0
TTTY2B	0	0	0	0	0	0	0	0	0	0	0	0	0	0	0	0	0	0	0
TTTY3	0	0	0	0	0	0	0	0	0	0	0	0	0	0	0	0	0	0	0
TTTY4	0	0	0	0	0	0	0	0	0	0	0	0	0	0	0	0	0	0	0
TTTY4B	0	0	0	0	0	0	0	0	0	0	0	0	0	0	0	0	0	0	0
TTTY4C	0	0	0	0	0	0	0	0	0	0	0	0	0	0	0	0	0	0	0
TTTY5	0	0	0	0	0	0	0	0	0	0	0	0	0	0	0	0	0	0	0
TTTY6	0	0	0	0	0	0	0	0	0	0	0	0	0	0	0	0	0	0	0
TTTY6B	0	0	0	0	0	0	0	0	0	0	0	0	0	0	0	0	0	0	0
TTTY8	0	0	0	0	0	0	0	0	0	0	0	0	0	0	0	0	0	0	0
TTTY8B	0	0	0	0	0	0	0	0	0	0	0	0	0	0	0	0	0	0	0
TTTY9B	0	0	0	0	0	0	0	0	0	0	0	0	0	0	0	0	0	0	0

## Sheet: 0<x<=1
Supplemental Table 6. RNA-seq counts for lncRNAs in healthy cartilage (n=18) from Fisch et al. (2018).
lncRNAs	Normal_Cart_10_8	Normal_Cart_2_2	Normal_Cart_3_3	Normal_Cart_4_4	Normal_Cart_5_5	Normal_Cart_6_6	Normal_Cart_7_3	Normal_Cart_9_7	normal_01	normal_02	normal_03	normal_04	normal_05	normal_06	normal_07	normal_08	normal_09	normal_10	Average		27.7075	%
ATXN8OS	0	0	0	0	1	0	0	0	0	0	0	0	0	0	0	0	0	0	0.0555556
CCDC13-AS1	0	0	0	0	0	0	0	0	0	0	0	1	0	0	0	0	0	0	0.0555556
CHODL-AS1	0	0	0	0	0	0	0	0	0	0	0	0	0	0	0	1	0	0	0.0555556
DSCAM-IT1	0	0	0	0	0	1	0	0	0	0	0	0	0	0	0	0	0	0	0.0555556
FAM138B	0	0	0	0	0	0	0	0	0	0	1	0	0	0	0	0	0	0	0.0555556
FAM99B	0	0	0	0	0	0	0	0	0	0	0	0	0	0	0	0	1	0	0.0555556
HS6ST2-AS1	0	0	0	0	1	0	0	0	0	0	0	0	0	0	0	0	0	0	0.0555556
LINC00113	0	0	0	0	0	0	0	0	0	0	0	0	0	0	0	0	1	0	0.0555556
LINC00307	0	1	0	0	0	0	0	0	0	0	0	0	0	0	0	0	0	0	0.0555556
LINC00343	0	0	0	0	0	1	0	0	0	0	0	0	0	0	0	0	0	0	0.0555556
LINC00575	0	0	0	0	0	0	1	0	0	0	0	0	0	0	0	0	0	0	0.0555556
LINC00620	0	0	0	0	0	1	0	0	0	0	0	0	0	0	0	0	0	0	0.0555556
NKX6-2	0	0	0	0	0	0	0	0	0	0	0	0	0	1	0	0	0	0	0.0555556
SAMSN1-AS1	0	0	0	0	0	1	0	0	0	0	0	0	0	0	0	0	0	0	0.0555556
TTTY12	0	0	0	0	0	1	0	0	0	0	0	0	0	0	0	0	0	0	0.0555556
TTTY13	0	0	0	0	0	1	0	0	0	0	0	0	0	0	0	0	0	0	0.0555556
VWC2L-IT1	0	0	0	1	0	0	0	0	0	0	0	0	0	0	0	0	0	0	0.0555556
DEFB122	0	0	0	1	1	0	0	0	0	0	0	0	0	0	0	0	0	0	0.111111
HLTF-AS1	0	0	0	0	0	1	0	0	0	0	0	1	0	0	0	0	0	0	0.111111
HOXB-AS3	0	0	0	0	0	1	0	0	0	0	0	0	0	0	0	0	1	0	0.111111
LINC00029	0	0	0	0	0	2	0	0	0	0	0	0	0	0	0	0	0	0	0.111111
LINC00305	0	0	0	0	1	0	1	0	0	0	0	0	0	0	0	0	0	0	0.111111
LINC00317	0	0	0	0	0	2	0	0	0	0	0	0	0	0	0	0	0	0	0.111111
LINC00366	0	0	1	0	1	0	0	0	0	0	0	0	0	0	0	0	0	0	0.111111
LINC00460	0	0	0	0	0	2	0	0	0	0	0	0	0	0	0	0	0	0	0.111111
LINC00705	0	0	0	0	0	2	0	0	0	0	0	0	0	0	0	0	0	0	0.111111
MACC1-AS1	0	0	0	0	1	0	0	0	1	0	0	0	0	0	0	0	0	0	0.111111
NDFIP2-AS1	0	0	1	0	0	0	0	0	0	0	1	0	0	0	0	0	0	0	0.111111
SLC6A1-AS1	0	0	0	0	0	0	1	0	0	0	0	0	0	0	0	1	0	0	0.111111
ST8SIA6-AS1	0	0	1	1	0	0	0	0	0	0	0	0	0	0	0	0	0	0	0.111111
TTTY11	0	0	0	0	0	2	0	0	0	0	0	0	0	0	0	0	0	0	0.111111
UBE2DNL	0	0	0	0	0	2	0	0	0	0	0	0	0	0	0	0	0	0	0.111111
DIAPH3-AS1	0	0	0	0	0	3	0	0	0	0	0	0	0	0	0	0	0	0	0.166667
LILRP2	1	0	0	0	0	1	0	1	0	0	0	0	0	0	0	0	0	0	0.166667
LINC00112	0	0	1	2	0	0	0	0	0	0	0	0	0	0	0	0	0	0	0.166667
LINC00424	0	0	1	0	0	2	0	0	0	0	0	0	0	0	0	0	0	0	0.166667
LINC00433	0	0	0	0	1	2	0	0	0	0	0	0	0	0	0	0	0	0	0.166667
LINC00457	0	0	0	0	3	0	0	0	0	0	0	0	0	0	0	0	0	0	0.166667
LINC00489	0	0	0	1	0	2	0	0	0	0	0	0	0	0	0	0	0	0	0.166667
LINC00606	0	0	1	0	2	0	0	0	0	0	0	0	0	0	0	0	0	0	0.166667
MYO16-AS1	0	0	1	0	0	2	0	0	0	0	0	0	0	0	0	0	0	0	0.166667
TDRG1	1	0	0	0	1	1	0	0	0	0	0	0	0	0	0	0	0	0	0.166667
ABCC5-AS1	0	0	0	1	0	0	0	0	1	0	0	0	0	0	0	2	0	0	0.222222
ANKRD66	0	0	0	0	1	2	0	1	0	0	0	0	0	0	0	0	0	0	0.222222
CADM2-AS2	0	0	0	0	0	2	0	2	0	0	0	0	0	0	0	0	0	0	0.222222
CLDN10-AS1	0	0	0	0	0	3	0	0	1	0	0	0	0	0	0	0	0	0	0.222222
DIAPH3-AS2	2	0	0	0	0	2	0	0	0	0	0	0	0	0	0	0	0	0	0.222222
FAM99A	0	0	0	0	0	0	0	2	0	0	0	0	0	0	0	0	0	2	0.222222
GPHB5	0	0	0	0	1	3	0	0	0	0	0	0	0	0	0	0	0	0	0.222222
KCNAB1-AS2	0	0	0	0	0	4	0	0	0	0	0	0	0	0	0	0	0	0	0.222222
LINC00297	0	0	0	0	0	4	0	0	0	0	0	0	0	0	0	0	0	0	0.222222
LINC00308	0	0	0	0	4	0	0	0	0	0	0	0	0	0	0	0	0	0	0.222222
LINC00326	0	0	0	2	0	1	0	1	0	0	0	0	0	0	0	0	0	0	0.222222
LINC00348	0	0	0	3	0	1	0	0	0	0	0	0	0	0	0	0	0	0	0.222222
LINC00462	2	0	0	0	0	2	0	0	0	0	0	0	0	0	0	0	0	0	0.222222
LINC00626	0	0	0	0	0	4	0	0	0	0	0	0	0	0	0	0	0	0	0.222222
LINC00656	0	0	1	0	0	3	0	0	0	0	0	0	0	0	0	0	0	0	0.222222
LINC00851	0	0	1	0	0	0	0	0	0	0	0	2	0	0	0	1	0	0	0.222222
SFTA1P	0	0	2	0	0	2	0	0	0	0	0	0	0	0	0	0	0	0	0.222222
ADARB2-AS1	0	0	0	0	0	0	0	3	0	0	0	0	0	2	0	0	0	0	0.277778
BCYRN1	0	0	0	0	0	1	0	0	0	0	0	1	0	0	3	0	0	0	0.277778
BPESC1	0	0	0	0	1	4	0	0	0	0	0	0	0	0	0	0	0	0	0.277778
BPIFA4P	0	0	0	0	0	5	0	0	0	0	0	0	0	0	0	0	0	0	0.277778
DSCR10	0	0	0	0	1	0	1	3	0	0	0	0	0	0	0	0	0	0	0.277778
FAM157B	0	0	0	0	1	0	0	1	0	1	0	0	2	0	0	0	0	0	0.277778
IGSF11-AS1	1	0	0	1	1	0	1	1	0	0	0	0	0	0	0	0	0	0	0.277778
LEF1-AS1	5	0	0	0	0	0	0	0	0	0	0	0	0	0	0	0	0	0	0.277778
LINC00189	0	0	0	0	0	2	0	0	1	0	0	0	0	0	0	0	2	0	0.277778
LINC00301	0	0	0	1	0	3	0	1	0	0	0	0	0	0	0	0	0	0	0.277778
LINC00320	0	0	0	0	1	2	0	2	0	0	0	0	0	0	0	0	0	0	0.277778
LINC00333	2	0	0	0	0	3	0	0	0	0	0	0	0	0	0	0	0	0	0.277778
LINC00351	0	0	0	1	0	4	0	0	0	0	0	0	0	0	0	0	0	0	0.277778
LINC00353	0	0	0	3	0	2	0	0	0	0	0	0	0	0	0	0	0	0	0.277778
MIR7-3HG	0	0	1	0	0	1	0	3	0	0	0	0	0	0	0	0	0	0	0.277778
MYCNOS	0	0	0	0	1	1	0	3	0	0	0	0	0	0	0	0	0	0	0.277778
PDZK1P1	0	0	0	2	0	0	3	0	0	0	0	0	0	0	0	0	0	0	0.277778
PGM5-AS1	1	0	2	1	0	0	0	0	0	0	0	0	0	0	0	0	1	0	0.277778
PYY2	0	0	1	0	0	0	1	3	0	0	0	0	0	0	0	0	0	0	0.277778
SERHL	0	0	2	0	0	0	0	0	0	0	0	2	0	0	0	0	0	1	0.277778
SYNPR-AS1	0	0	3	0	0	2	0	0	0	0	0	0	0	0	0	0	0	0	0.277778
TLR8-AS1	0	0	0	0	0	4	0	0	0	0	0	1	0	0	0	0	0	0	0.277778
AOAH-IT1	0	0	1	0	0	3	0	0	0	0	0	0	0	0	1	0	0	1	0.333333
CLEC19A	0	0	0	0	1	2	0	2	0	0	0	0	0	0	0	0	1	0	0.333333
D21S2088E	0	0	0	0	1	5	0	0	0	0	0	0	0	0	0	0	0	0	0.333333
DAOA-AS1	0	0	0	0	0	2	0	4	0	0	0	0	0	0	0	0	0	0	0.333333
LINC00314	0	0	0	3	0	3	0	0	0	0	0	0	0	0	0	0	0	0	0.333333
LINC00331	0	0	0	0	0	2	0	4	0	0	0	0	0	0	0	0	0	0	0.333333
LINC00410	0	0	0	0	3	1	0	2	0	0	0	0	0	0	0	0	0	0	0.333333
LINC00421	0	0	1	0	0	5	0	0	0	0	0	0	0	0	0	0	0	0	0.333333
LINC00474	0	0	0	0	3	3	0	0	0	0	0	0	0	0	0	0	0	0	0.333333
PLA2G2C	0	0	0	0	0	6	0	0	0	0	0	0	0	0	0	0	0	0	0.333333
POU6F2-AS1	1	0	0	0	0	0	0	0	0	1	0	1	0	0	0	0	0	3	0.333333
SHANK2-AS1	0	0	2	2	0	0	0	1	0	0	0	0	0	0	0	0	1	0	0.333333
UPK1A-AS1	0	0	0	0	0	3	1	0	0	0	0	0	0	0	0	0	2	0	0.333333
DCAF8L2	0	0	1	0	0	3	0	0	0	0	0	0	0	0	1	0	2	0	0.388889
DNAJB8-AS1	0	0	0	0	0	3	0	2	1	0	1	0	0	0	0	0	0	0	0.388889
FAM170B-AS1	1	0	1	0	0	3	0	0	0	0	0	0	0	0	0	1	1	0	0.388889
GFI1B	0	0	0	1	0	2	0	4	0	0	0	0	0	0	0	0	0	0	0.388889
HCG22	0	0	1	0	1	5	0	0	0	0	0	0	0	0	0	0	0	0	0.388889
LGALS17A	0	0	2	0	0	1	0	4	0	0	0	0	0	0	0	0	0	0	0.388889
LINC00229	0	0	2	0	1	0	0	0	0	0	0	0	0	0	0	3	0	1	0.388889
LINC00303	0	0	0	1	2	3	0	1	0	0	0	0	0	0	0	0	0	0	0.388889
LINC00379	0	0	0	0	4	3	0	0	0	0	0	0	0	0	0	0	0	0	0.388889
LINC00488	3	0	1	0	0	1	0	2	0	0	0	0	0	0	0	0	0	0	0.388889
LINC00642	0	0	0	0	0	7	0	0	0	0	0	0	0	0	0	0	0	0	0.388889
MIR137HG	0	0	0	0	0	6	0	0	0	0	0	0	0	1	0	0	0	0	0.388889
MIR205HG	1	0	0	0	0	4	0	2	0	0	0	0	0	0	0	0	0	0	0.388889
MLIP-IT1	0	0	2	0	0	5	0	0	0	0	0	0	0	0	0	0	0	0	0.388889
TP53TG3D	0	0	0	2	0	0	0	0	2	0	1	0	0	0	0	0	0	2	0.388889
CHRNA1	0	0	0	1	0	7	0	0	0	0	0	0	0	0	0	0	0	0	0.444444
COL18A1-AS2	0	0	0	0	0	1	4	0	0	0	2	0	0	0	0	0	0	1	0.444444
ELOVL2-AS1	0	0	0	0	4	3	0	0	0	0	0	0	0	0	1	0	0	0	0.444444
GPR158-AS1	0	0	1	0	0	4	0	0	0	2	0	0	0	0	0	0	0	1	0.444444
LINC00208	4	0	1	0	2	1	0	0	0	0	0	0	0	0	0	0	0	0	0.444444
LINC00210	0	0	0	0	3	4	0	0	0	0	1	0	0	0	0	0	0	0	0.444444
LINC00381	0	0	0	0	0	5	0	0	0	0	0	0	0	0	0	3	0	0	0.444444
LINC00423	1	0	1	0	0	6	0	0	0	0	0	0	0	0	0	0	0	0	0.444444
LINC00502	2	0	3	0	0	2	0	0	0	0	0	0	0	0	0	1	0	0	0.444444
LINC00671	0	0	0	2	0	3	0	1	0	0	1	0	0	1	0	0	0	0	0.444444
SATB2-AS1	1	0	1	0	0	5	0	1	0	0	0	0	0	0	0	0	0	0	0.444444
STMND1	0	0	0	2	0	2	2	1	0	0	0	0	0	1	0	0	0	0	0.444444
CCDC148-AS1	0	0	0	0	0	2	0	0	3	1	0	0	0	1	0	0	1	1	0.5
DSCAM-AS1	0	0	0	0	0	7	0	2	0	0	0	0	0	0	0	0	0	0	0.5
GRID1-AS1	0	2	0	0	1	4	0	0	0	0	0	0	0	0	0	0	2	0	0.5
KLHDC7B	2	0	1	0	1	2	0	3	0	0	0	0	0	0	0	0	0	0	0.5
LINC00477	0	0	0	0	1	2	0	3	1	0	2	0	0	0	0	0	0	0	0.5
LINC00479	3	0	0	0	0	0	0	3	0	1	0	2	0	0	0	0	0	0	0.5
LINC00659	0	0	2	0	1	0	0	0	0	1	0	0	0	2	0	1	0	2	0.5
MIR4500HG	2	0	2	0	0	5	0	0	0	0	0	0	0	0	0	0	0	0	0.5
ANKRD26P3	0	0	0	1	2	7	0	0	0	0	0	0	0	0	0	0	0	0	0.555556
GJA10	0	0	1	1	0	7	0	1	0	0	0	0	0	0	0	0	0	0	0.555556
LINC00466	1	0	0	4	1	4	0	0	0	0	0	0	0	0	0	0	0	0	0.555556
LINC00658	0	0	0	0	1	3	0	0	0	0	0	2	0	0	1	1	0	2	0.555556
LINC00840	0	0	0	0	0	8	0	0	1	0	0	0	0	0	0	0	1	0	0.555556
LRCOL1	0	0	0	2	0	0	0	4	0	0	0	1	0	0	0	2	0	1	0.555556
MAGI2-AS2	1	1	0	0	0	1	0	0	0	1	0	0	0	2	0	0	1	3	0.555556
NHEG1	0	0	4	0	1	5	0	0	0	0	0	0	0	0	0	0	0	0	0.555556
PCGEM1	0	0	1	0	1	6	0	1	0	0	0	1	0	0	0	0	0	0	0.555556
TMEM191C	1	0	2	0	0	0	0	2	0	2	0	0	0	1	0	2	0	0	0.555556
ADIPOQ-AS1	0	1	1	3	0	6	0	0	0	0	0	0	0	0	0	0	0	0	0.611111
FAM27C	0	0	0	0	1	0	0	0	0	1	0	1	3	0	0	4	0	1	0.611111
LINC00608	0	0	1	2	0	6	0	2	0	0	0	0	0	0	0	0	0	0	0.611111
LINC00652	0	0	0	0	1	3	0	0	1	0	0	0	0	5	0	0	1	0	0.611111
LINC00858	1	0	1	0	0	6	0	0	0	0	0	0	0	0	0	2	0	1	0.611111
NAALADL2-AS3	0	0	1	0	0	0	0	0	0	0	1	0	0	0	1	5	2	1	0.611111
TRPC5OS	0	0	1	1	0	5	0	2	0	0	0	2	0	0	0	0	0	0	0.611111
BRWD1-AS1	0	0	0	5	0	0	0	1	0	0	0	0	0	0	0	6	0	0	0.666667
CLRN1-AS1	0	0	1	2	1	1	1	1	0	0	0	0	0	2	2	0	1	0	0.666667
GATA3-AS1	0	0	0	4	1	4	0	3	0	0	0	0	0	0	0	0	0	0	0.666667
LINC00443	1	0	0	5	0	6	0	0	0	0	0	0	0	0	0	0	0	0	0.666667
LINC00629	2	0	1	0	0	2	2	2	0	0	0	0	0	2	0	1	0	0	0.666667
MGC27382	0	0	0	0	0	3	0	0	0	1	0	0	0	1	2	0	0	5	0.666667
TLX1NB	0	0	1	2	0	1	2	5	0	0	0	0	0	0	0	1	0	0	0.666667
EHHADH-AS1	0	0	1	0	1	2	5	4	0	0	0	0	0	0	0	0	0	0	0.722222
FLJ40194	0	0	0	4	0	0	0	0	1	5	2	0	0	0	1	0	0	0	0.722222
GRIK1-AS1	0	1	1	0	0	10	1	0	0	0	0	0	0	0	0	0	0	0	0.722222
GRM8	0	1	1	1	0	2	0	3	0	0	0	0	1	4	0	0	0	0	0.722222
KCNQ1DN	0	0	0	0	0	0	0	1	1	0	6	1	0	1	1	2	0	0	0.722222
LINC00347	0	2	1	0	1	4	0	0	0	2	0	0	3	0	0	0	0	0	0.722222
LINC00700	1	0	0	0	0	10	0	1	0	0	0	0	0	1	0	0	0	0	0.722222
LRRC37A11P	0	0	2	0	1	1	0	6	0	0	0	0	0	1	0	0	1	1	0.722222
MIR181A2HG	0	0	2	1	1	4	0	0	0	0	0	0	0	1	2	2	0	0	0.722222
PHEX-AS1	4	0	0	3	0	0	0	5	0	0	0	0	0	0	0	0	1	0	0.722222
WT1-AS	0	0	0	0	0	3	0	10	0	0	0	0	0	0	0	0	0	0	0.722222
CNTN4-AS2	0	0	0	0	0	2	0	0	1	0	0	0	6	5	0	0	0	0	0.777778
FAM41C	0	0	0	0	0	8	0	0	0	0	0	3	0	3	0	0	0	0	0.777778
LEMD1-AS1	0	0	1	4	0	5	0	3	0	0	0	0	0	0	0	1	0	0	0.777778
LINC00330	1	0	0	3	0	5	0	3	0	0	0	0	0	2	0	1	0	0	0.833333
LINC00442	1	0	0	2	1	6	0	5	0	0	0	0	0	0	0	0	0	0	0.833333
LINC00698	0	0	0	2	0	11	1	1	0	0	0	0	0	0	0	0	0	0	0.833333
LRRC7	1	0	0	0	5	8	0	1	0	0	0	0	0	0	0	0	0	0	0.833333
NXF4	0	0	1	2	1	3	2	6	0	0	0	0	0	0	0	0	0	0	0.833333
UNQ6494	0	0	0	0	0	2	0	4	1	0	0	4	0	0	4	0	0	0	0.833333
BCORP1	1	0	0	1	1	8	0	0	0	3	0	0	0	0	0	1	0	1	0.888889
DGCR5	0	0	1	0	0	5	0	10	0	0	0	0	0	0	0	0	0	0	0.888889
DLEU7	0	0	1	0	0	0	0	1	1	0	0	1	5	0	0	0	7	0	0.888889
EFCAB6-AS1	0	0	0	7	0	6	0	0	0	0	1	1	0	0	0	0	0	1	0.888889
HNF1A-AS1	5	0	0	1	0	6	0	2	0	0	0	0	0	1	0	0	1	0	0.888889
LHFPL3-AS1	0	0	0	0	0	3	0	5	1	0	0	0	0	0	0	2	4	1	0.888889
LINC00469	0	0	1	5	0	10	0	0	0	0	0	0	0	0	0	0	0	0	0.888889
LINC00518	1	0	1	1	2	5	0	3	0	0	0	2	1	0	0	0	0	0	0.888889
SLC8A1-AS1	0	0	0	4	0	1	0	0	6	1	2	0	1	0	0	0	1	0	0.888889
SMIM2-IT1	0	0	0	5	2	1	0	1	2	0	0	0	0	0	2	2	1	0	0.888889
SNAP25-AS1	0	0	2	0	1	4	0	0	0	0	1	0	5	0	0	1	0	2	0.888889
ARHGEF3-AS1	0	0	0	0	0	0	0	0	0	7	0	0	3	2	5	0	0	0	0.944444
LINC00486	0	1	0	0	2	2	0	7	1	0	0	2	1	0	0	0	1	0	0.944444
LINC00707	0	0	0	1	0	4	0	0	0	2	2	0	1	0	4	0	0	3	0.944444
LINC00837	1	0	3	1	1	11	0	0	0	0	0	0	0	0	0	0	0	0	0.944444
MCF2L-AS1	2	0	0	3	1	4	4	2	0	0	0	0	0	0	0	0	1	0	0.944444
TCL6	4	1	1	2	0	9	0	0	0	0	0	0	0	0	0	0	0	0	0.944444
ZNF32-AS3	0	0	0	0	0	9	0	2	0	0	2	0	0	0	0	0	3	1	0.944444
LINC00161	0	0	2	0	0	0	3	6	0	1	1	1	0	1	0	0	0	3	1
LINC00701	3	0	3	0	4	7	0	1	0	0	0	0	0	0	0	0	0	0	1
NALCN-AS1	0	0	0	2	0	10	0	6	0	0	0	0	0	0	0	0	0	0	1
NPSR1-AS1	0	1	1	1	0	12	0	3	0	0	0	0	0	0	0	0	0	0	1
ZEB2-AS1	0	0	0	0	0	1	0	0	2	3	2	1	0	1	0	1	3	4	1
ZNF32-AS1	0	0	0	0	0	1	0	1	2	5	0	1	0	1	2	3	1	1	1

## Sheet: 1<x<=10
Supplemental Table 6. RNA-seq counts for lncRNAs in healthy cartilage (n=18) from Fisch et al. (2018).
lncRNAs	Normal_Cart_10_8	Normal_Cart_2_2	Normal_Cart_3_3	Normal_Cart_4_4	Normal_Cart_5_5	Normal_Cart_6_6	Normal_Cart_7_3	Normal_Cart_9_7	normal_01	normal_02	normal_03	normal_04	normal_05	normal_06	normal_07	normal_08	normal_09	normal_10	Average		25.3165	%
LINC00570	0	0	4	0	1	1	1	2	0	0	1	2	4	1	2	0	0	0	1.05556
LINC00635	4	0	0	1	2	11	0	0	0	0	0	0	0	0	0	1	0	0	1.05556
MTUS2-AS1	0	0	0	0	3	3	0	1	1	0	0	0	4	3	1	3	0	0	1.05556
NLGN4Y-AS1	2	0	0	3	1	2	3	3	0	0	0	0	1	0	0	3	1	0	1.05556
OR2F1	0	1	2	0	1	2	0	0	3	0	0	4	3	0	2	0	0	1	1.05556
TMEM51-AS1	0	0	2	0	1	4	1	1	2	0	0	2	0	0	3	1	2	0	1.05556
ANKRD36BP2	0	0	0	1	1	9	0	4	0	0	0	0	0	2	0	0	2	1	1.11111
BOK-AS1	0	0	0	4	0	0	1	0	1	1	1	0	0	3	5	1	3	0	1.11111
ELFN2	0	0	0	1	1	8	0	10	0	0	0	0	0	0	0	0	0	0	1.11111
LINC00487	2	0	0	5	1	10	0	2	0	0	0	0	0	0	0	0	0	0	1.11111
TEX38	5	0	4	0	2	0	2	0	0	0	0	1	0	2	0	1	3	0	1.11111
WDR86-AS1	0	0	1	1	0	3	0	0	0	2	6	6	0	0	0	0	0	1	1.11111
ANKRD20A19P	0	0	3	2	0	6	0	6	1	0	0	1	0	0	2	0	0	0	1.16667
FAM225A	0	0	0	0	1	1	0	6	2	1	0	0	3	1	0	1	2	3	1.16667
LINC00578	0	1	1	2	0	9	0	0	0	0	0	1	4	1	0	0	2	0	1.16667
LINC00670	1	0	2	1	1	9	3	3	0	0	0	0	0	0	0	0	0	1	1.16667
TPTE2P6	0	0	0	5	1	0	1	1	2	0	0	3	0	2	0	4	2	0	1.16667
CFTR	0	0	2	1	2	14	0	3	0	0	0	0	0	0	0	0	0	0	1.22222
LINC00114	0	0	0	1	2	4	4	6	0	1	0	2	0	0	0	0	1	1	1.22222
LINC00601	0	0	0	2	1	3	0	0	0	0	3	4	6	1	1	0	0	1	1.22222
LY86-AS1	0	1	1	0	1	13	0	0	2	0	0	0	0	1	0	0	1	2	1.22222
TMEM88B	0	0	0	0	2	0	3	7	4	0	0	2	2	0	1	0	0	1	1.22222
LINC00327	0	2	2	4	2	3	2	0	1	2	1	0	0	0	0	0	4	0	1.27778
LINC00856	0	0	2	0	0	6	0	0	1	0	1	1	0	0	6	1	0	5	1.27778
NPHP3-AS1	1	0	0	0	2	4	0	1	3	2	0	0	4	1	0	0	1	4	1.27778
TRHDE-AS1	0	0	4	2	3	7	0	2	0	0	0	0	0	0	2	3	0	0	1.27778
C9orf139	3	0	0	1	0	3	2	5	0	0	0	3	0	0	2	2	3	0	1.33333
C9orf106	6	1	0	0	1	0	3	0	0	4	0	2	0	4	3	1	0	0	1.38889
MACROD2-AS1	0	0	0	0	1	2	0	0	0	2	2	0	2	0	1	3	7	5	1.38889
ARHGAP26-AS1	0	0	3	2	0	1	0	0	3	0	5	2	0	4	2	0	3	1	1.44444
CACNA2D3-AS1	0	0	2	0	0	9	0	0	8	2	1	3	0	1	0	0	1	0	1.5
CCDC162P	6	0	3	1	0	10	0	1	0	0	1	0	1	3	0	1	0	0	1.5
ST3GAL6-AS1	0	0	0	3	1	0	2	6	0	3	1	4	1	4	0	0	1	1	1.5
LINC00200	0	0	0	3	0	6	0	0	0	0	1	11	0	1	0	0	6	0	1.55556
LINC00853	0	1	0	7	1	3	0	7	1	0	0	0	0	0	0	4	2	2	1.55556
SMKR1	0	0	0	5	4	0	0	2	1	0	2	0	3	3	0	3	4	1	1.55556
LINC00278	0	0	0	0	0	0	5	2	2	2	0	0	0	0	5	1	7	5	1.61111
ZNF295-AS1	1	0	0	4	4	1	1	0	1	8	2	0	0	2	2	0	2	1	1.61111
COL4A2-AS1	2	0	2	1	2	0	2	0	5	3	5	1	1	1	2	2	0	1	1.66667
IDH1-AS1	0	0	0	10	1	1	1	5	1	2	0	0	0	1	2	2	2	2	1.66667
LINC00184	0	1	0	6	3	8	0	1	1	1	2	0	0	1	3	1	3	0	1.72222
LINC00299	0	1	1	4	0	8	0	7	1	0	4	0	0	0	2	0	3	0	1.72222
RGSL1	0	0	2	1	1	10	1	0	0	0	2	4	0	5	3	3	0	0	1.77778
TMLHE-AS1	4	0	0	3	4	0	3	3	0	3	2	1	2	1	1	0	5	0	1.77778
USP30-AS1	0	1	0	0	0	0	1	7	0	4	7	1	1	1	1	4	2	3	1.83333
VAV3-AS1	0	3	2	9	0	0	3	3	0	1	0	0	4	3	0	1	1	3	1.83333
LINC00710	0	0	0	9	0	4	1	3	1	0	4	0	0	0	1	4	5	2	1.88889
LINC00839	5	2	0	0	4	5	0	1	0	0	1	0	6	1	6	0	1	5	2.05556
CELF2-AS2	2	0	0	3	1	1	4	1	3	2	3	0	3	0	0	3	7	5	2.11111
JAZF1-AS1	3	1	0	3	5	1	2	1	2	0	5	0	3	5	1	0	1	5	2.11111
COL18A1-AS1	5	1	0	0	1	5	5	9	2	2	3	0	1	1	0	1	3	0	2.16667
LINC00691	0	0	1	3	1	1	1	1	0	0	8	2	9	1	5	3	0	3	2.16667
ZNRF2P2	0	0	1	2	0	1	0	0	3	1	9	3	2	4	5	3	4	1	2.16667
EPHA1-AS1	0	0	0	0	0	7	0	3	0	1	4	4	3	4	7	3	1	3	2.22222
LINC00158	0	0	1	0	1	4	1	4	0	0	2	4	0	3	3	10	7	0	2.22222
PRKG1-AS1	0	0	0	1	1	4	3	0	6	5	4	0	2	2	0	5	6	2	2.27778
KCNAB1-AS1	5	1	0	1	2	2	3	3	0	0	0	2	3	7	3	7	2	1	2.33333
SYNJ2-IT1	0	0	0	2	2	2	0	6	1	3	4	7	7	2	5	1	1	1	2.44444
LINC00511	0	1	2	9	3	3	1	0	1	0	6	0	3	0	8	3	4	1	2.5
LINC00689	0	0	1	5	1	15	3	4	2	0	0	2	0	1	1	5	0	7	2.61111
PCDH9-AS2	0	1	0	2	2	0	0	0	1	2	1	3	2	2	1	2	19	9	2.61111
RPS6KA2-IT1	0	0	0	0	3	0	2	1	2	1	3	3	1	13	1	0	10	7	2.61111
ST7-AS2	0	0	0	0	0	1	0	0	7	5	2	2	5	7	6	2	5	5	2.61111
ITGB2-AS1	1	3	4	14	2	8	2	9	0	1	1	1	0	0	0	1	0	2	2.72222
WDR11-AS1	0	1	3	5	1	3	0	0	6	5	12	0	1	3	2	2	1	4	2.72222
ILDR2	2	0	6	7	1	14	1	3	1	1	1	0	4	0	2	1	5	1	2.77778
KCP	1	0	5	3	3	17	4	7	0	1	0	1	1	0	1	0	5	1	2.77778
LINC00426	0	0	2	6	0	3	0	8	5	1	1	9	1	0	1	2	6	5	2.77778
LINC00494	0	0	3	2	9	9	0	12	2	1	1	2	1	3	0	5	0	0	2.77778
EFCAB14-AS1	0	0	4	0	2	1	0	0	3	3	4	3	8	10	3	3	3	4	2.83333
LARS2-AS1	3	0	3	4	2	4	0	4	6	0	0	2	2	7	4	7	0	3	2.83333
ELFN1	0	1	0	2	6	4	1	8	2	0	1	0	0	3	0	6	19	0	2.94444
FEZF1-AS1	2	0	3	0	0	16	0	2	1	2	2	8	1	6	1	3	2	4	2.94444
ZCCHC18	6	0	2	4	1	7	6	4	3	1	3	0	4	5	0	2	2	4	3
LINC00332	1	0	9	0	0	1	1	6	1	3	0	7	0	0	20	4	0	2	3.05556
FAM225B	0	0	0	0	2	1	1	1	6	2	3	6	14	7	0	1	7	7	3.22222
STK4-AS1	0	1	4	3	2	5	1	6	3	0	8	9	0	3	3	5	4	2	3.27778
SLC26A4-AS1	0	0	0	1	1	18	0	5	3	4	2	5	1	5	3	2	5	5	3.33333
TMEM72-AS1	0	2	3	1	5	7	8	5	3	2	11	6	1	1	1	0	2	2	3.33333
LINC00028	8	1	0	3	7	9	4	1	2	1	1	3	2	3	11	3	2	1	3.44444
LINC00323	10	1	2	3	5	2	7	4	0	1	3	4	0	8	4	0	0	8	3.44444
DCTN1-AS1	4	0	1	2	5	12	0	4	2	2	10	6	5	2	3	3	2	1	3.55556
ERVMER34-1	3	0	3	1	1	7	4	3	2	9	7	4	4	5	0	1	9	2	3.61111
FAM106A	2	0	3	3	3	0	2	0	3	0	9	4	4	9	3	1	10	9	3.61111
ZRANB2-AS2	5	1	2	10	3	0	1	6	4	3	3	4	7	3	3	7	1	2	3.61111
HAR1B	0	1	3	4	4	9	3	12	1	0	2	6	0	7	3	1	0	10	3.66667
MEIS1-AS3	1	0	8	3	4	7	1	18	0	0	0	1	0	8	2	0	0	13	3.66667
LINC00304	0	1	2	3	2	2	7	4	10	2	3	7	4	3	0	3	6	8	3.72222
LINC00649	0	0	1	2	8	6	1	1	2	0	3	9	5	13	2	7	3	4	3.72222
SRD5A3-AS1	3	3	2	6	8	4	7	0	1	2	4	6	3	8	3	5	1	1	3.72222
PCDH9-AS3	3	1	0	10	3	0	2	0	5	2	1	1	5	5	4	3	16	9	3.88889
SLC9A9-AS1	0	0	2	5	0	0	0	2	3	13	8	3	1	4	10	5	8	6	3.88889
SP140	12	0	2	5	3	8	5	4	3	0	0	3	0	1	5	2	11	6	3.88889
CPB2-AS1	2	1	4	13	3	6	3	2	7	2	2	4	6	1	0	2	9	4	3.94444
FGF13-AS1	0	5	2	6	0	2	0	6	4	2	13	9	2	8	3	0	9	0	3.94444
GLIS3-AS1	0	1	0	5	0	1	2	3	5	9	0	2	10	5	13	4	4	9	4.05556
LINC00313	3	0	0	3	2	8	4	3	3	5	12	6	2	4	3	8	0	7	4.05556
TMEM191A	5	2	1	4	5	5	1	5	1	1	7	8	1	11	2	5	4	5	4.05556
PHEX	3	2	1	5	0	4	2	1	1	3	5	10	4	3	6	8	6	10	4.11111
LINC00222	3	1	5	2	1	4	0	0	10	10	2	4	1	4	5	4	2	17	4.16667
SOX2-OT	0	1	5	5	3	6	1	12	8	5	2	7	1	1	0	9	5	4	4.16667
ZFX-AS1	3	3	0	0	0	1	3	0	3	1	9	13	8	8	1	7	4	11	4.16667
CSNK1A1P1	3	8	7	5	9	8	2	9	1	1	0	1	3	7	3	7	3	0	4.27778
LINC00319	3	4	1	3	3	9	3	14	5	3	4	1	3	1	5	1	3	12	4.33333
RSU1P2	2	0	2	13	0	9	2	5	5	1	2	0	3	1	2	6	10	16	4.38889
NRXN1	3	0	5	6	8	26	3	11	2	0	4	3	2	0	1	1	5	0	4.44444
LINC00310	0	2	4	7	0	6	7	6	3	0	4	1	1	12	10	2	1	17	4.61111
GFAP	6	0	3	9	3	9	3	5	13	7	2	4	4	3	3	7	3	0	4.66667
HCG9	1	1	1	4	3	2	5	6	9	0	7	12	3	10	8	4	5	5	4.77778
GNAS-AS1	2	5	4	8	6	5	4	17	2	2	1	11	6	4	3	2	3	6	5.05556
PCCA-AS1	2	1	2	0	0	1	1	4	5	7	4	19	2	9	4	11	9	11	5.11111
CDKN2B-AS1	1	0	1	0	1	19	0	2	4	4	7	4	4	18	0	4	7	17	5.16667
SNRK-AS1	1	0	0	38	4	6	7	0	0	7	2	1	11	4	0	2	3	7	5.16667
HMGN2P46	3	8	4	6	5	5	3	1	7	14	5	3	4	4	8	8	0	6	5.22222
RNASEH2B-AS1	5	1	2	9	0	0	4	4	17	2	5	10	5	3	3	9	7	8	5.22222
TPTEP1	0	1	0	17	1	0	14	0	2	0	17	0	1	8	1	5	22	5	5.22222
ZNRF3-AS1	1	3	6	2	1	10	6	2	2	3	11	6	5	12	12	1	2	9	5.22222
LRRC9	3	0	1	9	2	6	1	4	9	6	5	8	8	2	1	12	4	14	5.27778
GPC5-AS1	0	0	0	23	2	2	2	1	1	0	7	13	8	10	2	11	0	17	5.5
LIMD1-AS1	1	3	6	2	2	4	0	1	4	4	6	4	4	4	10	28	3	13	5.5
LINC00309	0	0	2	2	3	2	1	5	23	4	17	6	11	8	6	9	0	0	5.5
LINC00582	1	0	1	1	1	0	3	0	12	2	3	20	4	15	14	8	7	7	5.5
HCG17	3	1	5	7	2	1	3	5	8	5	9	11	10	5	9	4	5	7	5.55556
NDUFB2-AS1	19	0	0	11	6	3	6	6	6	1	5	6	4	4	6	5	11	2	5.61111
DSCR9	5	0	2	10	4	4	1	4	7	3	4	18	9	3	12	10	5	2	5.72222
PHKA2-AS1	0	4	1	7	3	5	10	1	8	2	1	10	6	15	6	7	3	15	5.77778
LINC00160	9	1	8	6	3	2	0	4	9	6	20	4	13	2	6	7	2	6	6
RNF216-IT1	2	0	5	5	2	4	2	3	12	6	12	8	9	7	13	2	6	13	6.16667
ZNF32-AS2	2	3	5	11	1	4	16	3	5	7	4	10	8	7	3	5	6	11	6.16667
FAM182B	4	5	9	5	9	15	2	9	13	0	3	0	6	12	5	6	6	7	6.44444
MEG9	3	2	5	13	17	2	3	1	1	3	12	8	10	5	13	4	2	12	6.44444
BHLHE40-AS1	2	0	2	6	1	3	0	3	16	10	13	14	4	9	5	5	15	9	6.5
DLG1-AS1	7	1	3	12	1	6	4	10	9	3	20	4	14	4	5	2	10	2	6.5
SRGAP2C	6	1	10	3	5	6	0	2	2	4	9	6	7	17	9	6	9	15	6.5
WWTR1-AS1	3	1	1	8	4	3	6	8	9	4	17	5	12	9	2	9	7	9	6.5
DLG5-AS1	1	6	3	12	7	15	1	8	7	2	4	8	12	5	8	4	12	3	6.55556
NEBL-AS1	6	3	4	7	10	2	0	4	7	9	16	10	3	10	5	8	8	8	6.66667
SULT1C2P1	7	1	6	3	1	8	1	7	6	2	6	6	6	5	15	12	14	14	6.66667
DIP2A-IT1	4	3	2	5	1	3	2	1	6	6	10	10	9	15	23	8	10	4	6.77778
HULC	8	2	0	9	4	5	3	3	11	3	4	10	9	8	2	18	10	14	6.83333
RASAL2-AS1	0	2	0	13	0	7	5	9	10	5	14	3	19	4	12	8	6	6	6.83333
LINC00398	0	0	10	10	1	0	8	20	22	1	10	4	3	9	11	5	5	7	7
TPRG1-AS2	4	1	1	4	2	6	4	5	6	6	9	8	7	14	2	11	19	17	7
UCA1	0	1	6	20	0	4	2	9	10	9	7	12	9	5	9	13	4	7	7.05556
TBC1D30	1	2	5	15	6	11	4	3	4	7	8	7	5	7	14	6	2	22	7.16667
LINC00240	15	3	8	34	5	6	2	5	7	2	6	6	4	8	5	5	1	8	7.22222
LINC00857	1	5	4	19	10	2	2	14	4	1	7	23	2	9	2	3	13	9	7.22222
HOTAIR	32	1	1	6	32	9	4	16	1	5	0	3	1	5	2	6	6	3	7.38889
PRR7-AS1	10	1	7	4	0	1	3	7	3	4	18	24	3	12	13	5	2	16	7.38889
LHFPL3-AS2	2	2	3	26	14	4	3	12	5	4	6	6	8	3	6	14	11	5	7.44444
LINC00311	2	1	0	2	10	4	6	4	17	8	13	14	5	8	21	4	6	9	7.44444
HCG25	1	2	6	10	1	0	8	7	6	8	5	19	3	16	5	5	11	24	7.61111
LINC00475	0	3	2	38	12	3	8	15	7	1	1	6	9	7	2	12	4	8	7.66667
LINC00272	4	1	6	17	1	2	6	20	6	5	9	16	1	20	9	0	5	11	7.72222
OPA1-AS1	1	0	2	0	0	0	0	0	13	16	29	7	30	1	8	12	11	11	7.83333
ARHGEF26-AS1	10	4	10	15	17	10	5	8	15	13	1	10	2	1	1	8	7	6	7.94444
TEX26-AS1	13	0	3	22	6	9	5	2	5	9	13	3	20	8	5	15	2	3	7.94444
TMSB15B	10	0	11	8	9	6	1	3	9	5	0	7	5	13	11	22	9	16	8.05556
LMCD1-AS1	0	3	0	8	8	5	0	11	18	4	13	16	11	9	4	15	12	10	8.16667
LINC00665	2	7	14	4	7	3	8	10	3	2	6	14	0	9	10	11	15	23	8.22222
UBOX5-AS1	4	5	0	2	0	1	0	8	12	6	13	22	9	15	20	15	7	9	8.22222
MTOR-AS1	2	1	3	5	5	4	2	7	11	12	7	21	10	17	10	8	8	19	8.44444
SMIM1	6	9	18	23	10	4	12	11	2	1	2	9	3	9	10	6	11	6	8.44444
HOTTIP	2	6	10	13	7	7	4	6	15	4	13	15	2	14	11	7	8	9	8.5
DPYD-AS1	16	3	5	8	7	2	21	2	4	5	10	16	5	7	11	15	7	10	8.55556
KDM4A-AS1	7	8	5	5	8	4	5	7	9	2	16	12	10	19	13	8	9	9	8.66667
MIR31HG	0	1	2	10	19	10	0	8	22	3	22	9	24	10	3	3	6	4	8.66667
PRRT3-AS1	1	2	5	5	15	2	6	5	11	8	10	15	11	14	5	12	17	12	8.66667
CRYM-AS1	4	0	1	1	7	5	5	8	7	8	8	14	4	32	13	7	10	26	8.88889
RUSC1-AS1	2	1	2	32	4	3	14	17	5	4	6	15	5	20	14	6	5	7	9
TINCR	17	1	25	8	11	24	0	16	1	1	8	14	5	2	11	11	4	3	9
KTN1-AS1	4	2	4	8	12	2	11	4	17	2	16	10	17	10	15	19	6	4	9.05556
MED4-AS1	4	1	0	4	2	2	5	2	8	15	13	7	13	12	13	26	19	18	9.11111
ENO1-AS1	8	4	10	23	10	4	6	4	3	5	15	13	0	5	40	7	3	8	9.33333
DNMBP-AS1	5	6	1	10	12	3	8	7	5	7	10	9	41	13	4	3	24	1	9.38889
HCP5	0	4	0	12	3	10	7	4	4	26	9	21	0	18	12	9	27	3	9.38889
UNC5B-AS1	6	2	5	17	7	2	3	11	11	6	8	16	17	20	4	15	2	19	9.5
MIPEPP3	3	4	4	10	10	9	5	5	11	7	7	10	4	22	8	15	22	16	9.55556
ABO	1	0	72	52	22	1	8	11	1	0	0	0	0	0	0	3	3	0	9.66667
RPS10P7	9	3	5	31	11	0	10	17	7	6	6	10	4	23	5	11	9	11	9.88889

## Sheet: 10<x<=100
Supplemental Table 6. RNA-seq counts for lncRNAs in healthy cartilage (n=18) from Fisch et al. (2018).
lncRNAs	Normal_Cart_10_8	Normal_Cart_2_2	Normal_Cart_3_3	Normal_Cart_4_4	Normal_Cart_5_5	Normal_Cart_6_6	Normal_Cart_7_3	Normal_Cart_9_7	normal_01	normal_02	normal_03	normal_04	normal_05	normal_06	normal_07	normal_08	normal_09	normal_10	Average		25.879	%
TTTY14	9	0	0	14	21	14	6	10	10	14	0	0	8	0	29	7	21	18	10.0556
EGOT	1	0	2	26	7	2	17	16	20	8	16	9	18	6	6	19	8	8	10.5
GATM	3	2	10	22	4	13	14	6	10	2	0	14	2	35	7	16	10	20	10.5556
SHANK2	4	10	6	13	14	23	20	23	19	4	9	7	5	1	6	12	14	3	10.7222
EMX2OS	35	1	1	4	4	17	59	10	2	13	1	1	0	0	1	9	34	4	10.8889
MYLK-AS1	2	4	8	50	23	18	26	7	6	4	10	6	7	9	7	2	4	4	10.9444
LINC00271	4	2	5	8	2	2	8	1	15	16	19	21	17	10	12	27	16	14	11.0556
SPATA13-AS1	10	4	6	17	9	3	2	39	3	13	9	11	2	18	11	3	34	6	11.1111
MYCBP2-AS1	4	3	1	16	1	0	1	8	11	12	18	18	15	23	16	21	21	21	11.6667
UBAC2-AS1	10	1	16	14	4	7	7	1	14	7	20	30	12	18	12	8	11	19	11.7222
THRB-AS1	6	1	8	19	12	9	9	5	17	13	6	27	3	11	12	18	25	17	12.1111
ADAM8	13	5	8	12	14	15	2	16	9	15	18	29	3	15	14	12	3	16	12.1667
LGALS8-AS1	1	0	1	4	3	3	0	2	33	3	57	30	14	9	45	8	2	9	12.4444
LINC00654	0	6	3	11	8	3	3	18	17	13	13	18	17	23	17	10	39	10	12.7222
CYP1B1-AS1	3	4	3	21	4	6	11	2	15	23	11	17	19	17	17	17	19	22	12.8333
PSORS1C3	4	2	3	8	3	0	2	3	28	31	12	8	5	27	47	22	17	15	13.1667
FAM229A	21	7	13	40	19	27	51	4	5	2	2	11	3	15	5	3	7	6	13.3889
PINLYP	15	5	6	79	31	4	40	14	6	10	4	4	2	6	5	8	5	0	13.5556
MEG8	0	1	1	4	1	3	9	1	7	16	12	28	21	27	43	20	5	52	13.9444
STXBP5-AS1	5	4	3	27	14	15	17	3	16	14	13	23	14	10	12	12	33	16	13.9444
ATP6V0E2-AS1	5	2	2	17	12	15	18	17	6	8	7	39	4	33	18	22	20	7	14
TMEM182	11	2	11	28	18	10	8	8	30	5	23	10	12	12	14	24	6	22	14.1111
LINC00173	8	8	25	12	15	20	13	58	11	17	20	13	2	5	15	7	0	7	14.2222
DNAJC9-AS1	2	4	8	47	7	5	3	5	18	15	3	20	16	21	15	17	21	34	14.5
TCP10L	7	9	22	34	22	27	8	4	4	1	14	19	0	13	19	21	11	26	14.5
LINC00571	4	2	11	16	2	2	6	1	15	12	5	16	30	16	21	39	31	34	14.6111
PRICKLE2-AS2	17	4	5	3	7	3	15	4	18	35	12	22	19	20	39	14	12	15	14.6667
ENTPD3-AS1	3	2	21	24	10	8	10	21	23	19	2	42	11	6	14	13	7	30	14.7778
HM13-AS1	6	2	8	7	1	3	1	3	15	11	36	22	20	11	59	18	21	22	14.7778
DBIL5P	6	10	6	14	13	6	8	22	8	6	37	14	15	20	26	25	10	22	14.8889
HAR1A	16	3	7	39	9	30	10	18	15	6	18	17	8	22	7	22	8	13	14.8889
SLC25A5-AS1	1	2	6	40	6	3	26	14	13	8	12	23	12	20	21	15	30	16	14.8889
GRIP2	5	20	8	48	19	11	18	43	6	3	20	1	8	24	5	14	15	1	14.9444
PTPRG-AS1	7	1	6	6	5	8	6	1	13	30	17	18	6	25	25	16	40	39	14.9444
GAS6-AS1	11	2	1	4	5	6	13	20	34	8	18	15	6	10	39	20	17	46	15.2778
LINC00242	3	1	7	57	16	13	13	15	15	9	21	19	16	15	8	23	19	11	15.6111
MRPL23-AS1	11	16	21	28	5	2	21	43	9	9	13	30	6	12	12	5	13	33	16.0556
AP4B1-AS1	9	0	2	8	1	1	9	7	22	43	17	26	14	20	32	31	25	34	16.7222
FAM66D	10	6	1	98	6	4	10	8	29	3	15	25	16	13	14	17	24	4	16.8333
LINC00467	17	3	10	36	2	2	8	28	26	13	25	32	12	10	8	33	17	32	17.4444
ZNF503-AS1	8	6	0	31	6	7	14	30	10	8	15	30	18	16	19	38	22	38	17.5556
CFLAR-AS1	24	0	5	2	1	4	3	7	12	44	8	39	10	34	59	11	14	47	18
HOTAIRM1	25	9	6	62	19	47	38	9	9	4	8	2	4	19	12	25	15	12	18.0556
HOXD-AS2	6	4	11	51	10	6	30	17	16	13	20	20	20	23	8	22	18	32	18.1667
GNG12-AS1	3	3	12	9	8	14	12	15	15	24	36	35	16	35	9	25	38	25	18.5556
SMAD5-AS1	3	0	3	7	5	5	0	15	25	25	31	27	26	49	44	17	21	39	19
PCBP3	174	6	20	34	4	5	20	16	2	21	2	11	6	6	0	1	4	14	19.2222
CASC2	20	5	15	47	15	18	11	15	28	15	23	17	22	22	1	25	22	27	19.3333
LINC00472	6	5	9	24	4	8	7	13	21	28	40	19	14	48	31	16	42	17	19.5556
FGF14-IT1	0	2	5	5	1	9	3	4	31	25	33	13	5	29	23	36	95	35	19.6667
TOB1-AS1	5	3	16	3	16	6	7	17	40	11	17	60	7	30	41	35	9	31	19.6667
C20orf203	20	4	12	21	13	11	18	47	12	13	14	40	7	8	17	24	19	57	19.8333
TTTY10	10	1	0	16	11	2	12	42	36	23	0	0	31	0	40	55	27	52	19.8889
ZSWIM8-AS1	17	5	9	35	16	14	13	7	13	9	31	24	16	32	37	36	26	21	20.0556
OSBPL10-AS1	7	14	11	26	8	0	8	37	24	26	15	23	25	21	48	10	46	13	20.1111
PCOLCE-AS1	13	13	9	17	4	7	5	31	13	11	33	38	11	23	47	21	20	49	20.2778
LINC00092	12	10	4	17	8	6	7	6	40	3	66	18	12	18	23	51	29	36	20.3333
AMZ1	7	2	7	9	13	5	14	47	20	11	76	35	31	12	36	9	17	16	20.3889
PDE10A	5	8	3	5	50	17	15	9	6	51	16	5	62	7	10	13	85	1	20.4444
EGFR-AS1	12	6	9	42	2	9	16	31	11	56	5	40	22	33	15	16	6	38	20.5
LINC00574	2	11	5	91	6	8	32	49	20	13	17	13	26	4	2	26	38	10	20.7222
MIR600HG	4	7	7	57	15	9	24	23	22	12	12	29	24	56	22	19	21	23	21.4444
LINC00163	11	4	11	60	12	7	35	114	19	16	6	8	2	33	8	19	7	17	21.6111
SMIM13	7	3	19	39	22	7	15	13	23	28	21	15	33	44	9	27	33	31	21.6111
TSSK3	22	13	32	29	13	10	21	28	18	9	26	31	9	38	30	18	19	25	21.7222
MAGI1-AS1	15	4	11	31	3	1	6	9	28	28	18	55	24	43	27	21	29	44	22.0556
CBR3-AS1	24	7	13	25	21	13	29	20	20	19	16	46	6	57	32	26	13	11	22.1111
TMEM254-AS1	15	24	10	70	29	17	26	24	32	9	13	29	11	15	10	17	27	21	22.1667
KCNQ5-AS1	3	3	1	14	3	6	6	13	53	53	27	16	9	65	9	39	64	31	23.0556
NKAPP1	9	14	7	42	13	4	19	13	35	28	23	31	29	36	22	44	41	25	24.1667
LINC00471	7	5	5	14	5	14	1	16	22	10	47	37	17	45	20	45	50	76	24.2222
COX10	10	13	18	61	30	14	28	26	22	15	19	27	16	37	26	29	22	26	24.3889
KIF9-AS1	22	13	18	44	10	13	10	24	23	10	48	29	36	24	51	28	43	24	26.1111
DNAJC27-AS1	12	8	26	24	19	26	13	29	28	13	26	70	9	14	33	17	27	85	26.6111
MCM3AP-AS1	7	14	20	44	11	4	15	34	40	26	17	52	12	75	25	28	36	37	27.6111
PROSER2-AS1	13	6	4	22	10	9	15	23	46	35	18	33	26	26	57	43	60	54	27.7778
SMG7-AS1	12	8	2	10	29	4	1	1	61	11	69	45	25	38	78	77	13	19	27.9444
DICER1-AS1	14	17	59	73	34	9	23	30	24	10	15	49	24	26	19	21	34	38	28.8333
ZBTB20-AS1	6	4	3	14	3	6	6	5	38	58	44	47	37	34	62	46	71	41	29.1667
ZMIZ1-AS1	25	20	32	35	17	24	23	58	13	23	35	69	20	25	18	40	25	26	29.3333
MORC2-AS1	37	6	13	51	13	12	41	11	25	16	42	50	31	44	30	33	36	42	29.6111
HSPA12A	13	13	15	75	35	32	18	8	34	10	52	23	34	41	18	34	43	38	29.7778
LINC00607	11	10	14	75	12	12	22	43	33	43	85	16	65	4	10	19	35	30	29.9444
HCG27	12	25	73	91	41	10	24	52	21	4	37	32	9	24	26	18	22	23	30.2222
LINC00115	37	18	26	69	47	13	57	48	16	8	42	19	17	12	34	36	13	34	30.3333
LINC00324	39	14	11	62	46	77	14	20	31	10	34	32	14	21	25	47	25	27	30.5
ZNF674-AS1	42	6	34	58	27	55	33	5	20	9	32	27	31	44	33	24	42	37	31.0556
ASH1L-AS1	15	7	7	33	29	9	21	15	43	31	59	64	28	44	49	41	35	32	31.2222
PCA3	1	6	1	38	3	10	21	24	46	21	25	25	44	37	24	43	115	78	31.2222
LINC00852	24	11	19	69	35	19	44	42	22	13	25	36	33	33	38	38	24	40	31.3889
UBXN8	9	4	17	46	24	11	13	7	57	45	57	35	40	39	40	28	36	64	31.7778
STEAP1B	5	19	15	181	53	18	32	39	13	21	31	5	30	34	21	9	40	11	32.0556
PITPNA-AS1	35	21	72	82	62	31	43	58	14	8	11	22	8	31	23	20	16	32	32.7222
DMD	9	5	19	27	15	34	38	5	32	31	54	48	6	32	32	80	95	35	33.1667
CECR7	35	19	14	64	13	20	70	70	26	10	24	34	18	46	33	30	32	44	33.4444
PSMG3-AS1	17	33	19	57	32	22	47	86	36	9	19	31	23	49	8	54	39	22	33.5
MIR155HG	4	7	26	20	16	1	16	13	39	76	36	27	40	19	76	64	35	91	33.6667
JPX	10	22	25	46	20	2	15	19	32	33	27	83	23	63	51	46	46	44	33.7222
TMEM44-AS1	31	15	15	77	23	14	24	48	43	22	60	50	19	53	19	38	28	31	33.8889
SPAG5-AS1	32	7	44	44	22	18	24	30	25	43	54	33	17	48	65	33	33	40	34
ZRANB2-AS1	1	0	1	6	3	5	0	1	61	49	56	60	46	67	56	70	95	62	35.5
ST7-AS1	36	7	4	65	39	21	27	21	23	29	38	44	34	67	36	69	60	24	35.7778
THAP7-AS1	17	23	16	67	66	29	51	67	36	13	18	21	17	51	29	49	42	32	35.7778
RNF112	57	19	5	33	37	32	31	57	52	26	28	41	20	52	48	76	24	13	36.1667
CCZ1B	70	8	14	89	14	6	38	31	43	19	40	32	42	45	34	44	34	50	36.2778
PRKAG2-AS1	87	13	106	46	52	58	45	36	10	10	15	32	6	27	33	32	8	41	36.5
IDI2-AS1	47	14	26	176	24	16	43	58	26	24	9	30	25	37	27	42	6	31	36.7222
ISM1-AS1	18	12	4	99	8	2	6	26	70	68	50	12	84	20	32	22	41	89	36.8333
SDCBP2-AS1	6	9	20	50	15	2	28	19	59	35	49	70	53	41	88	54	30	42	37.2222
CLUHP3	5	16	17	32	44	3	53	43	51	28	41	61	27	45	69	31	36	71	37.3889
ACVR2B-AS1	13	7	36	35	10	12	16	49	29	26	33	89	13	76	42	67	49	79	37.8333
SMIM8	33	4	7	41	37	16	48	21	61	36	21	40	39	58	20	80	84	50	38.6667
FLJ37453	7	14	33	65	61	51	20	31	50	24	68	38	24	72	28	58	32	30	39.2222
MIR17HG	20	3	7	17	17	14	7	4	40	73	75	52	79	65	94	102	14	24	39.2778
PRICKLE2-AS1	85	5	14	44	52	16	40	20	62	50	39	37	61	44	74	37	21	23	40.2222
HDDC3	16	8	16	18	14	8	28	27	61	21	114	67	30	55	83	71	52	50	41.0556
PRORSD1P	18	16	24	58	42	23	42	28	55	37	48	44	33	59	39	58	85	34	41.2778
SHROOM3	19	16	17	44	31	32	37	73	31	60	27	53	39	35	47	68	93	25	41.5
FAM66C	9	16	14	66	20	10	25	36	65	23	66	88	50	49	25	85	62	46	41.9444
NSUN3	19	10	29	30	30	16	14	9	56	26	50	64	35	69	69	81	75	78	42.2222
RAPGEF4-AS1	6	16	38	41	7	18	14	25	23	25	16	74	17	94	76	43	47	197	43.1667
LINC00265	67	43	13	175	53	33	106	94	12	5	15	16	21	33	10	14	41	29	43.3333
PTGDS	24	0	0	1	2	1	82	1	0	0	1	1	0	3	49	5	614	3	43.7222
ZEB1-AS1	18	7	11	51	47	29	26	24	55	22	77	46	63	57	45	67	97	52	44.1111
COX10-AS1	5	16	26	64	17	1	25	29	45	47	40	76	43	146	52	62	44	57	44.1667
RBM26-AS1	26	9	35	84	32	27	25	55	29	48	57	71	21	44	17	58	53	107	44.3333
LINC00339	18	21	31	96	44	9	36	11	56	44	84	58	46	46	22	46	64	75	44.8333
TP53TG1	45	28	38	191	71	64	48	67	25	19	41	33	13	16	9	52	31	18	44.9444
TPTE2P5	18	26	30	142	56	20	10	30	57	21	30	51	31	70	33	61	76	49	45.0556
INHBA-AS1	2	26	2	66	46	18	10	33	63	30	64	11	300	13	10	59	51	8	45.1111
TSTD3	16	13	22	45	36	24	33	26	64	43	68	73	41	60	44	65	78	63	45.2222
ACYP2	29	17	51	76	51	43	48	43	33	30	58	25	50	67	28	55	77	35	45.3333
STAG3L4	39	13	30	65	53	12	45	42	34	34	27	39	37	95	47	64	80	75	46.1667
EPN2-AS1	29	32	19	56	15	8	43	140	66	51	47	33	51	44	76	35	71	28	46.8889
HAS2-AS1	10	19	26	71	140	42	44	60	81	14	72	35	34	14	29	69	71	16	47.0556
SLC2A1-AS1	40	40	75	53	50	54	34	98	27	21	61	61	11	33	71	17	45	57	47.1111
PRICKLE2-AS3	35	9	12	23	16	5	18	18	72	91	58	69	57	95	119	48	38	73	47.5556
SLC37A4	25	23	43	97	66	48	60	52	40	28	33	45	32	74	47	54	53	36	47.5556
C12orf75	13	12	15	133	163	124	51	10	21	8	19	9	20	55	14	77	83	52	48.8333
GHRLOS	16	20	30	60	17	14	31	31	55	58	42	92	62	78	82	74	64	81	50.3889
TMEM184A	95	20	17	33	25	21	53	84	20	12	49	111	40	111	70	27	51	74	50.7222
MORF4L2-AS1	55	25	74	100	43	46	71	55	17	26	20	50	22	86	51	60	50	75	51.4444
SLC25A16	24	2	16	36	8	13	16	23	73	60	59	61	69	126	69	113	95	73	52
SNHG11	140	16	49	190	91	90	79	52	18	15	27	28	14	36	24	51	25	21	53.6667
LINC00598	43	12	73	25	3	25	33	59	35	48	41	114	43	32	213	60	59	73	55.0556
MIR497HG	72	25	44	193	123	52	64	44	33	30	78	14	41	26	52	40	34	36	55.6111
PAXBP1-AS1	29	16	28	98	34	44	33	51	53	56	67	82	74	93	37	87	62	58	55.6667
DLEU2	11	4	9	20	17	12	14	19	45	80	81	84	39	121	109	65	154	121	55.8333
AFG3L1P	65	31	41	202	80	59	85	53	26	24	12	52	29	89	21	59	38	44	56.1111
MAPKAPK5-AS1	16	4	36	41	23	4	31	22	60	47	74	87	55	115	110	106	91	90	56.2222
ALDH3B1	86	27	57	81	107	16	73	93	49	22	69	53	26	69	47	73	43	37	57.1111
ZNF761	10	8	32	55	20	9	34	25	65	47	55	67	66	154	68	121	83	140	58.8333
WDFY3-AS2	93	19	104	133	74	19	42	48	61	23	56	86	38	38	49	42	76	61	59
MRPS31P5	62	17	47	94	82	61	32	47	33	30	52	61	44	113	63	87	69	70	59.1111
LINC00630	35	36	42	138	28	11	50	38	51	57	41	74	61	125	61	60	89	88	60.2778
DLX6-AS1	9	10	34	83	14	6	29	53	75	103	131	102	33	85	38	77	147	70	61.0556
MIAT	19	1	5	8	16	20	10	24	117	55	279	104	53	54	199	67	36	36	61.2778
MATN1-AS1	58	25	113	62	72	58	35	39	26	19	61	91	3	128	115	47	72	112	63.1111
TET3	38	15	29	54	19	19	51	68	39	106	44	66	42	144	299	61	78	83	69.7222
PRKCQ-AS1	44	15	45	137	58	28	23	42	67	150	171	71	81	85	87	51	63	54	70.6667
HOXA11-AS	19	65	47	351	85	19	98	141	51	19	52	96	24	47	54	48	69	42	73.7222
CROCCP2	72	33	28	350	122	115	124	63	24	24	44	50	13	112	21	37	55	61	74.8889
BCAR3	7	27	33	55	59	46	32	36	77	36	107	120	55	229	90	126	162	97	77.4444
CD27-AS1	69	26	108	115	121	67	86	80	55	61	66	74	42	68	74	96	100	108	78.6667
PLAC4	56	11	12	26	18	19	45	52	113	205	42	138	68	65	183	123	83	175	79.6667
BOLA3-AS1	36	19	42	85	61	38	65	25	65	48	93	128	87	141	154	98	121	156	81.2222
MED27	102	49	51	258	175	39	111	79	107	60	106	46	61	49	92	75	42	28	85
PPIEL	170	30	59	362	55	30	143	57	50	47	59	100	44	93	36	51	71	73	85
PIGL	75	37	111	201	115	27	71	92	66	30	58	111	51	86	87	80	123	116	85.3889
DLEU1	22	33	53	119	78	38	42	72	78	65	84	134	34	113	149	126	170	129	85.5
LINC00476	53	28	55	228	86	56	80	93	57	79	137	95	58	60	45	87	173	72	85.6667
TIPARP-AS1	42	18	46	63	79	13	39	64	121	23	102	102	123	81	131	187	119	198	86.1667
USP32P2	118	23	114	526	245	34	56	66	12	2	42	6	6	82	3	3	88	129	86.3889
NKAP	35	11	36	50	25	5	21	32	104	69	157	144	78	181	168	160	160	135	87.2778
CHST12	100	57	46	270	213	131	114	119	63	30	49	49	53	108	27	79	107	44	92.1667
BET1	58	19	119	157	128	60	46	48	106	28	88	110	74	75	134	125	118	171	92.4444
LRRC37BP1	108	30	117	139	94	46	74	53	69	46	84	128	87	150	124	119	131	102	94.5
ZNF853	103	56	18	264	139	50	87	48	93	36	86	64	101	84	100	154	162	67	95.1111
BLCAP	54	18	20	105	34	21	48	60	165	60	166	100	124	161	82	214	184	103	95.5
HLA-F-AS1	86	23	102	193	89	79	63	84	79	67	85	154	43	128	87	129	61	170	95.6667
FIG4	58	55	116	147	79	20	61	69	109	60	114	121	47	165	107	129	152	156	98.0556
ADCY10P1	32	18	96	97	46	32	34	30	111	79	103	168	72	173	163	98	131	288	98.3889
PSMD6-AS2	37	15	33	92	23	19	57	46	76	114	146	171	157	108	205	156	138	179	98.4444
PCBP1-AS1	30	23	30	55	29	17	48	53	117	94	108	216	109	200	164	148	142	202	99.1667

## Sheet: 100<x<=1000
Supplemental Table 6. RNA-seq counts for lncRNAs in healthy cartilage (n=18) from Fisch et al. (2018).
lncRNAs	Normal_Cart_10_8	Normal_Cart_2_2	Normal_Cart_3_3	Normal_Cart_4_4	Normal_Cart_5_5	Normal_Cart_6_6	Normal_Cart_7_3	Normal_Cart_9_7	normal_01	normal_02	normal_03	normal_04	normal_05	normal_06	normal_07	normal_08	normal_09	normal_10	Average		12.2363	%
LINC00174	150	79	114	190	47	40	103	126	74	103	56	129	77	118	133	54	83	146	101.222
GPC6-AS2	16	18	1	117	40	10	46	59	238	193	65	122	123	95	55	289	311	105	105.722
FOXD2-AS1	94	46	81	125	75	51	63	142	79	114	91	207	25	344	151	71	84	154	110.944
ING5	101	32	92	145	100	63	130	74	81	83	74	135	69	335	93	92	113	186	111
TTN-AS1	56	25	34	112	36	14	39	54	151	141	99	179	148	178	166	251	185	162	112.778
ATP11A	77	51	33	191	102	50	138	146	120	91	87	114	86	272	94	120	148	137	114.278
BRI3	242	58	152	290	171	131	183	112	68	77	71	99	37	108	93	91	104	134	123.389
AMZ2P1	185	61	101	180	176	70	135	189	106	72	102	125	95	123	156	155	132	123	127
FTX	33	16	31	73	23	27	18	30	186	199	176	283	144	227	208	237	307	186	133.556
AKIRIN2	147	41	127	172	190	108	129	88	91	91	98	155	121	219	195	144	181	117	134.111
TPT1-AS1	207	80	167	284	114	35	165	164	98	84	100	208	78	140	149	93	104	172	135.667
NSUN6	69	45	78	147	77	33	74	65	188	147	181	174	151	262	96	257	272	225	141.167
FAM126A	22	13	9	77	37	49	100	23	117	138	152	136	166	370	152	261	489	231	141.222
DISP1	58	60	51	216	124	107	69	98	160	59	162	164	66	395	128	110	377	193	144.278
SEC16B	33	81	62	376	165	23	95	145	221	56	165	149	145	121	55	232	336	138	144.333
TTC28-AS1	135	72	193	242	161	113	105	128	133	114	117	229	80	196	189	187	134	244	154
FGGY	178	34	110	243	83	78	85	132	239	139	238	211	165	189	157	209	144	267	161.167
ZNF529	193	34	63	274	104	146	81	74	175	86	153	192	147	277	146	276	259	222	161.222
TP73-AS1	161	91	128	346	211	202	251	233	126	105	104	201	90	170	115	103	172	189	166.556
SNHG7	272	94	179	377	429	169	195	149	44	64	99	141	44	283	146	99	92	151	168.167
PITRM1-AS1	49	22	36	39	117	11	22	28	190	220	367	279	221	186	609	187	193	294	170.556
SUCLA2	47	38	85	191	154	60	96	55	216	123	241	187	199	298	203	292	349	238	170.667
EMG1	299	89	130	372	278	161	164	112	114	92	192	173	104	170	186	181	173	207	177.611
CLCN6	215	62	138	182	167	115	155	139	150	128	141	268	80	313	257	189	198	313	178.333
FOXO3B	595	94	195	259	198	76	263	322	76	72	145	171	51	242	151	100	147	154	183.944
LMBR1	86	30	108	261	118	100	93	64	252	155	196	208	207	300	215	363	329	234	184.389
RGS5	155	25	41	112	57	42	684	74	131	87	56	95	34	78	232	137	1030	260	185
FAM120AOS	139	91	178	382	211	72	141	109	159	127	197	225	167	272	226	289	174	197	186.444
NCOA6	123	129	110	389	234	68	235	230	158	135	143	189	116	339	146	186	283	175	188.222
LRP8	52	57	30	324	130	81	127	242	165	422	158	217	110	603	68	269	288	168	195.056
ACBD6	147	78	146	371	295	83	149	196	166	127	178	198	142	306	231	249	244	288	199.667
DANCR	288	76	237	649	408	140	292	164	89	92	86	138	80	253	106	176	163	165	200.111
PLEKHM3	89	47	50	212	102	53	119	113	284	209	307	313	197	453	211	278	365	230	201.778
OST4	290	96	272	460	330	85	279	197	152	113	206	90	146	173	181	250	190	150	203.333
TYW3	98	25	94	276	137	93	91	44	292	161	267	302	166	395	156	388	340	365	205
CCDC144B	143	30	97	287	104	15	91	175	182	250	310	348	99	172	200	379	366	533	210.056
MIR22HG	205	18	21	352	257	44	80	40	381	114	408	117	419	296	367	342	156	201	212.111
TRAF3IP2-AS1	102	28	80	179	94	55	73	112	319	440	609	213	242	268	342	209	231	316	217.333
TUBGCP2	202	63	116	368	191	62	186	182	277	144	266	313	169	310	240	264	288	277	217.667
MTAP	98	67	151	191	109	89	111	106	289	200	266	369	214	538	201	268	345	347	219.944
FANCC	97	53	123	255	71	33	131	198	267	210	349	446	236	318	401	218	198	424	223.778
COX7A2L	311	75	360	365	233	132	182	188	203	163	214	271	138	300	215	343	213	276	232.333
C1RL-AS1	173	82	197	205	71	11	132	244	296	477	449	247	146	366	495	162	104	355	234
SNHG12	287	125	457	449	610	448	291	191	89	80	106	134	71	265	234	157	146	197	240.944
ADAMTS9-AS2	201	60	248	205	93	16	114	197	245	266	208	468	165	409	509	275	258	474	245.056
TRMT11	278	56	189	319	218	132	113	75	209	213	248	291	227	353	449	363	317	412	247.889
HCG11	113	48	76	209	141	84	101	108	393	202	450	397	267	498	304	311	552	368	256.778
WBP1L	359	72	173	278	273	95	197	131	275	302	247	310	214	337	477	206	287	407	257.778
LCOR	47	21	57	93	47	49	76	82	315	269	333	444	305	583	556	493	500	473	263.5
CWC15	283	101	339	604	453	233	268	232	204	147	189	230	183	334	246	354	232	276	272.667
HCG18	148	75	147	430	180	63	197	152	239	298	357	380	319	484	326	485	364	494	285.444
SH3BP5-AS1	222	55	160	430	140	151	240	302	474	147	382	360	277	340	305	557	212	387	285.611
RNF217	218	50	204	254	63	17	102	147	307	318	218	376	353	857	490	431	268	630	294.611
ZNF518A	70	40	75	256	97	44	89	73	588	423	514	510	346	544	215	580	713	549	318.111
DNM3OS	75	84	102	665	166	219	199	112	346	195	299	318	494	544	290	568	683	486	324.722
KCNQ5	100	131	70	498	187	119	159	328	468	239	659	181	239	772	141	483	986	281	335.611
SCAND2P	166	158	162	593	141	43	176	283	345	276	419	462	331	442	455	559	548	522	337.833
MAGI2	506	214	315	787	271	159	340	624	293	368	281	310	198	272	329	302	309	340	345.444
PIGT	367	211	271	1370	541	77	554	569	274	133	379	192	234	101	164	366	380	104	349.278
NBPF1	57	226	179	684	318	76	311	287	489	68	577	311	297	642	261	474	539	512	350.444
DCP1A	412	154	265	518	317	157	324	349	353	214	468	433	373	471	669	505	469	423	381.889
ARHGEF7	350	151	312	812	403	471	531	251	253	241	208	397	283	549	450	428	431	429	386.111
EPN2	177	213	216	328	220	69	279	487	504	356	532	436	362	589	704	499	544	458	387.389
UBE2J1	198	81	210	395	295	149	204	76	449	354	597	413	614	525	761	625	478	551	387.5
IRF1	89	28	28	79	362	31	68	71	1090	550	1658	383	388	352	1395	208	103	199	393.444
STXBP5	167	76	144	449	221	115	207	119	422	379	472	592	461	973	306	717	971	441	401.778
TULP4	123	61	87	533	166	61	188	262	702	367	643	489	652	725	617	680	585	518	414.389
PLCG1	236	139	123	553	273	50	330	460	484	190	496	483	372	865	350	714	844	531	416.278
RIN2	209	53	169	611	277	233	227	111	682	405	543	405	528	729	570	543	700	673	426
EPB41L4A-AS1	830	193	760	895	773	763	410	224	164	221	187	356	149	411	421	352	235	533	437.611
MSH6	209	140	236	489	306	89	234	259	690	371	1057	803	739	1111	931	890	865	602	556.722
SNHG5	1048	168	547	766	1160	582	615	365	337	447	266	559	369	465	604	898	273	722	566.167
RYK	170	58	175	359	166	30	182	183	779	506	841	838	664	1549	815	1006	896	1150	575.944
SCAMP1	458	192	369	784	681	375	461	369	727	482	757	458	641	665	549	981	922	567	579.889
TRRAP	297	202	269	706	341	138	404	372	755	556	747	842	666	1155	746	591	862	873	584.556
RBMS3	245	167	166	470	434	184	373	256	616	622	796	862	524	962	685	997	1598	869	601.444
PRICKLE2	650	188	245	518	396	109	509	420	891	432	804	786	826	1311	1065	779	675	710	628.556
SP3	163	109	106	313	123	42	171	224	1002	501	1033	897	887	1514	959	1335	1213	966	642.111
FARP1	948	252	590	690	571	309	641	780	780	492	878	715	454	597	1012	697	506	706	645.444
GAS5	1001	287	770	1351	1339	1091	690	333	369	441	527	660	359	816	490	574	312	808	678.778
USP9Y	477	37	1	1025	446	209	445	428	1188	917	0	0	1000	0	1922	1493	1502	1653	707.944
MYADM	1115	423	375	1493	1334	303	1321	972	852	276	865	397	924	510	582	722	760	329	752.944
LINC00674	523	227	480	762	392	197	407	475	878	583	1026	1219	732	1227	1200	973	1062	1200	753.5
INHBA	57	223	30	549	538	94	162	361	2049	597	1355	408	5097	186	339	668	798	209	762.222
GPR107	651	319	421	1176	719	479	722	554	791	505	857	1043	800	1012	724	997	1130	876	765.333
FGD5-AS1	648	215	204	1273	820	689	593	298	1089	632	1017	727	805	1238	557	1355	1194	749	783.5
ZFAS1	1970	485	1451	1241	2043	1596	1184	744	276	385	325	456	242	690	509	556	376	880	856.056

## Sheet: 1000<x<=10000
Supplemental Table 6. RNA-seq counts for lncRNAs in healthy cartilage (n=18) from Fisch et al. (2018).
lncRNAs	Normal_Cart_10_8	Normal_Cart_2_2	Normal_Cart_3_3	Normal_Cart_4_4	Normal_Cart_5_5	Normal_Cart_6_6	Normal_Cart_7_3	Normal_Cart_9_7	normal_01	normal_02	normal_03	normal_04	normal_05	normal_06	normal_07	normal_08	normal_09	normal_10	Average		2.25035	%
SPATA13	444	513	402	1590	1341	484	676	1295	949	870	1176	1068	692	2454	1446	964	2069	820	1069.61
MEG3	1306	595	662	1170	1996	561	1830	429	775	552	1055	1624	804	1166	1599	994	679	2233	1112.78
SLC38A3	1902	1086	1993	1443	943	165	1262	3576	467	134	1268	756	244	523	1283	871	1798	858	1142.89
MSN	1079	227	373	1475	845	331	1145	1046	1496	1231	1437	1146	1582	913	1762	1491	1845	1331	1153.06
HIVEP2	722	377	526	1081	879	216	850	919	1368	799	1429	1494	1177	1649	3004	1263	1746	1805	1183.56
KIAA0040	1511	221	387	1331	800	413	1313	703	981	622	2136	1509	2817	1613	2638	1104	907	1604	1256.11
CMAHP	804	436	1190	1545	634	310	288	631	987	2019	2225	1334	992	3496	3044	1006	3365	2865	1509.5
MAGI2-AS3	2258	372	1517	2843	1162	409	1120	1710	1901	1860	1854	1608	1519	1800	2462	2511	1956	2574	1746.44
XIST	1	3673	4981	20	8	11	1	3	2	12	10120	10510	0	6263	0	0	0	0	1978.06
PMP22	4394	659	1862	3889	3423	2886	3235	2352	1608	884	1693	1529	1659	1675	1832	2833	1496	1481	2188.33
SOX5	956	1315	664	4332	2364	232	1716	2612	4167	1879	3464	2440	3790	3472	1533	4649	5250	2101	2607.56
FRY	863	1009	1231	2326	1452	438	1238	1607	3588	2690	5053	3803	3279	4052	4239	4063	4597	1508	2613.11
HNRNPU	2410	716	1798	3738	2125	580	2645	2703	4050	3641	5148	4498	3313	5372	6497	4828	5280	5517	3603.28
EEF1A1	3690	1244	3301	6290	3333	1950	3041	2849	5270	5466	6232	7618	4969	6180	6930	7566	5470	8046	4969.17
ENO1	5012	2477	3858	7237	4301	1473	3042	5965	6289	5178	7903	5606	6322	3548	16021	11463	6469	8189	6130.72
RPL37A	15533	2431	6916	19520	13620	19981	9804	4708	1905	2167	2144	2161	1660	3128	2254	3449	1997	4117	6527.5

## Sheet: >10000
Supplemental Table 6. RNA-seq counts for lncRNAs in healthy cartilage (n=18) from Fisch et al. (2018).
lncRNAs	Normal_Cart_10_8	Normal_Cart_2_2	Normal_Cart_3_3	Normal_Cart_4_4	Normal_Cart_5_5	Normal_Cart_6_6	Normal_Cart_7_3	Normal_Cart_9_7	normal_01	normal_02	normal_03	normal_04	normal_05	normal_06	normal_07	normal_08	normal_09	normal_10	Average		0.140647	%
H19	7535	21871	6077	54141	17899	6730	17564	48938	12964	1282	10969	4173	9491	1294	9187	19096	6190	2997	14355.4
