# Supplementary material for: RNA-binding proteins that are highly expressed and enriched in healthy cartilage but suppressed in osteoarthritis
Source: Front Cell Dev Biol. 2023 Jun 30;11:1208315. doi: 10.3389/fcell.2023.1208315 (PMC10349536; doi:10.3389/fcell.2023.1208315)
Supplement: Supplementary file 3 [file DataSheet1.zip › Table 7.XLSX]

## Sheet: Healthy_ECM_Collagens
Supplemental Table 7. RNA-seq counts for collagens in healthy cartilage (n=18) from Fisch et al. (2018).
Collagens	Normal_Cart_10_8	Normal_Cart_2_2	Normal_Cart_3_3	Normal_Cart_4_4	Normal_Cart_5_5	Normal_Cart_6_6	Normal_Cart_7_3	Normal_Cart_9_7	normal_01	normal_02	normal_03	normal_04	normal_05	normal_06	normal_07	normal_08	normal_09	normal_10	Average
COL20A1	0	0	2	7	1	2	1	4	3	0	6	1	2	0	6	0	0	1	2
COL6A5	0	1	10	2	0	16	0	3	0	2	0	0	1	0	0	2	0	0	2.05556
COL4A6	1	0	4	6	3	5	1	10	2	0	6	2	0	8	1	0	2	0	2.83333
COL22A1	8	1	5	7	6	32	0	6	0	0	2	0	0	0	3	0	0	0	3.88889
COL26A1	11	2	3	3	0	5	9	9	3	0	0	0	0	3	2	16	3	3	4
COL6A6	0	0	0	5	2	22	3	1	4	4	14	5	2	6	3	2	6	9	4.88889
COL23A1	1	0	6	9	1	5	2	11	15	1	18	11	5	6	6	6	2	6	6.16667
COL17A1	1	2	2	4	4	27	4	15	13	16	34	12	18	5	19	6	5	10	10.9444
COL28A1	3	1	7	6	11	3	16	14	5	3	2	20	12	14	8	37	21	39	12.3333
COL4A5	4	1	7	20	22	5	18	1	7	2	19	10	2	7	9	7	80	4	12.5
COL25A1	1	1	5	19	14	11	2	18	34	4	40	10	16	8	10	46	39	16	16.3333
COL4A4	4	6	9	24	3	21	22	16	12	14	3	42	17	26	10	16	33	35	17.3889
COL8A1	0	0	2	1	0	1	83	13	14	5	4	4	10	8	12	14	132	27	18.3333
COL19A1	1	8	7	22	13	23	3	19	38	13	28	47	17	26	21	14	32	45	20.9444
COL4A3	8	3	14	33	12	18	18	29	22	28	18	24	15	29	17	41	33	51	22.9444
COL13A1	3	16	8	23	14	28	14	120	47	10	8	17	44	0	9	91	11	31	27.4444
COL24A1	2	4	4	39	12	23	20	15	17	19	10	25	20	216	51	18	121	104	40
COL21A1	10	6	1	147	103	20	18	2	45	39	58	66	48	13	16	10	301	17	51.1111
COL5A3	63	15	15	67	17	38	135	33	35	61	98	34	37	106	18	6	171	36	54.7222
COL7A1	134	18	103	81	42	34	50	115	82	34	39	179	52	113	100	52	66	139	79.6111
COL18A1	155	21	9	79	150	41	182	114	55	100	58	24	82	26	77	100	291	30	88.5556
COL4A1	29	14	4	34	26	48	132	30	121	224	103	16	69	48	218	35	490	105	97
COL4A2	83	34	18	189	87	25	445	110	135	174	288	41	155	84	247	60	755	227	175.389
COL10A1	29	16	116	160	1	35	39	48	442	42	2470	74	71	173	101	262	230	57	242.556
COL9A1	12	58	17	1291	250	30	164	119	193	5	61	310	886	163	114	100	503	129	244.722
COL1A1	111	29	12	195	62	252	937	93	1607	153	65	79	160	71	63	87	1122	76	287.444
COL8A2	111	157	96	591	395	284	300	455	944	243	833	444	648	561	277	1230	1249	392	511.667
COL14A1	184	53	32	353	631	140	370	28	687	121	1198	1139	962	415	284	526	4071	664	658.778
COL16A1	1469	1019	812	2585	1745	676	1832	1256	2153	603	2214	2275	1700	1029	1839	2334	2615	2015	1676.17
COL15A1	357	567	140	1722	2805	1526	1543	1804	2698	2328	2890	883	2179	454	1907	3581	4635	881	1827.78
COL27A1	844	2972	1971	5684	1920	228	2124	5455	1843	741	2527	1199	1320	1038	1967	1722	3427	1687	2148.28
COL9A2	1898	3902	2370	17879	4976	387	4465	4207	2222	109	2508	1965	3070	396	1741	2840	3902	520	3297.61
COL5A1	1003	2638	1712	5547	3196	1907	4305	7998	5164	1234	3956	1615	3909	1199	2280	5737	4722	2292	3356.33
COL1A2	658	231	23	3807	1838	1988	2213	1318	7542	1617	3138	708	6167	896	1616	11338	23825	1767	3927.22
COL6A3	2191	931	516	3388	2119	483	2240	4898	8462	7411	7533	4125	7249	2467	5318	5101	8612	4513	4308.72
COL6A1	5667	2399	1462	11127	9329	5863	8177	5873	4348	1522	4589	2867	3893	2073	3527	5717	7127	2444	4889.11
COL5A2	570	1082	356	9550	4307	998	1863	4527	8632	1863	7521	1175	7181	1986	1592	10507	22119	2246	4893.06
COL12A1	2529	1490	999	5341	3351	874	2667	2481	13326	3523	8233	4028	7342	2715	4415	10641	7299	7592	4935.89
COL11A1	2339	2141	2086	14875	3976	1017	3373	7115	9074	2548	9192	3826	8252	5219	5955	10222	13226	5314	6097.22
COL6A2	4806	2318	2801	12329	8173	3008	6974	6330	6446	3158	7148	7070	7202	3446	6016	9362	10374	4390	6186.17
COL9A3	5439	3769	6239	32274	13416	4777	6775	5714	5631	274	7661	5368	7524	1906	7660	8218	11484	2024	7564.06
COL11A2	4421	9035	7420	38809	19238	3077	11835	12930	13494	668	17312	9531	13601	3426	10646	17796	17679	1991	11828.3
COL3A1	1444	7382	556	56486	26098	5855	12940	20424	54853	5716	27287	2629	41046	3294	4340	78857	85859	4326	24410.7
COL2A1	1783	33664	1884	187789	75581	8972	17454	49594	60841	2883	38379	10273	69003	1475	6869	67295	96029	972	40596.7

## Sheet: 0
Supplemental Table 7. RNA-seq counts for collagens in healthy cartilage (n=18) from Fisch et al. (2018).
Collagens	Normal_Cart_10_8	Normal_Cart_2_2	Normal_Cart_3_3	Normal_Cart_4_4	Normal_Cart_5_5	Normal_Cart_6_6	Normal_Cart_7_3	Normal_Cart_9_7	normal_01	normal_02	normal_03	normal_04	normal_05	normal_06	normal_07	normal_08	normal_09	normal_10	Average		0	%

## Sheet: 0<x<=1
Supplemental Table 7. RNA-seq counts for collagens in healthy cartilage (n=18) from Fisch et al. (2018).
Collagens	Normal_Cart_10_8	Normal_Cart_2_2	Normal_Cart_3_3	Normal_Cart_4_4	Normal_Cart_5_5	Normal_Cart_6_6	Normal_Cart_7_3	Normal_Cart_9_7	normal_01	normal_02	normal_03	normal_04	normal_05	normal_06	normal_07	normal_08	normal_09	normal_10	Average		0	%

## Sheet: 1<x<=10
Supplemental Table 7. RNA-seq counts for collagens in healthy cartilage (n=18) from Fisch et al. (2018).
Collagens	Normal_Cart_10_8	Normal_Cart_2_2	Normal_Cart_3_3	Normal_Cart_4_4	Normal_Cart_5_5	Normal_Cart_6_6	Normal_Cart_7_3	Normal_Cart_9_7	normal_01	normal_02	normal_03	normal_04	normal_05	normal_06	normal_07	normal_08	normal_09	normal_10	Average		15.9091	%
COL20A1	0	0	2	7	1	2	1	4	3	0	6	1	2	0	6	0	0	1	2
COL6A5	0	1	10	2	0	16	0	3	0	2	0	0	1	0	0	2	0	0	2.05556
COL4A6	1	0	4	6	3	5	1	10	2	0	6	2	0	8	1	0	2	0	2.83333
COL22A1	8	1	5	7	6	32	0	6	0	0	2	0	0	0	3	0	0	0	3.88889
COL26A1	11	2	3	3	0	5	9	9	3	0	0	0	0	3	2	16	3	3	4
COL6A6	0	0	0	5	2	22	3	1	4	4	14	5	2	6	3	2	6	9	4.88889
COL23A1	1	0	6	9	1	5	2	11	15	1	18	11	5	6	6	6	2	6	6.16667

## Sheet: 10<x<=100
Supplemental Table 7. RNA-seq counts for collagens in healthy cartilage (n=18) from Fisch et al. (2018).
Collagens	Normal_Cart_10_8	Normal_Cart_2_2	Normal_Cart_3_3	Normal_Cart_4_4	Normal_Cart_5_5	Normal_Cart_6_6	Normal_Cart_7_3	Normal_Cart_9_7	normal_01	normal_02	normal_03	normal_04	normal_05	normal_06	normal_07	normal_08	normal_09	normal_10	Average		34.0909	%
COL17A1	1	2	2	4	4	27	4	15	13	16	34	12	18	5	19	6	5	10	10.9444
COL28A1	3	1	7	6	11	3	16	14	5	3	2	20	12	14	8	37	21	39	12.3333
COL4A5	4	1	7	20	22	5	18	1	7	2	19	10	2	7	9	7	80	4	12.5
COL25A1	1	1	5	19	14	11	2	18	34	4	40	10	16	8	10	46	39	16	16.3333
COL4A4	4	6	9	24	3	21	22	16	12	14	3	42	17	26	10	16	33	35	17.3889
COL8A1	0	0	2	1	0	1	83	13	14	5	4	4	10	8	12	14	132	27	18.3333
COL19A1	1	8	7	22	13	23	3	19	38	13	28	47	17	26	21	14	32	45	20.9444
COL4A3	8	3	14	33	12	18	18	29	22	28	18	24	15	29	17	41	33	51	22.9444
COL13A1	3	16	8	23	14	28	14	120	47	10	8	17	44	0	9	91	11	31	27.4444
COL24A1	2	4	4	39	12	23	20	15	17	19	10	25	20	216	51	18	121	104	40
COL21A1	10	6	1	147	103	20	18	2	45	39	58	66	48	13	16	10	301	17	51.1111
COL5A3	63	15	15	67	17	38	135	33	35	61	98	34	37	106	18	6	171	36	54.7222
COL7A1	134	18	103	81	42	34	50	115	82	34	39	179	52	113	100	52	66	139	79.6111
COL18A1	155	21	9	79	150	41	182	114	55	100	58	24	82	26	77	100	291	30	88.5556
COL4A1	29	14	4	34	26	48	132	30	121	224	103	16	69	48	218	35	490	105	97

## Sheet: 100<x<=1000
Supplemental Table 7. RNA-seq counts for collagens in healthy cartilage (n=18) from Fisch et al. (2018).
Collagens	Normal_Cart_10_8	Normal_Cart_2_2	Normal_Cart_3_3	Normal_Cart_4_4	Normal_Cart_5_5	Normal_Cart_6_6	Normal_Cart_7_3	Normal_Cart_9_7	normal_01	normal_02	normal_03	normal_04	normal_05	normal_06	normal_07	normal_08	normal_09	normal_10	Average		13.6364	%
COL4A2	83	34	18	189	87	25	445	110	135	174	288	41	155	84	247	60	755	227	175.389
COL10A1	29	16	116	160	1	35	39	48	442	42	2470	74	71	173	101	262	230	57	242.556
COL9A1	12	58	17	1291	250	30	164	119	193	5	61	310	886	163	114	100	503	129	244.722
COL1A1	111	29	12	195	62	252	937	93	1607	153	65	79	160	71	63	87	1122	76	287.444
COL8A2	111	157	96	591	395	284	300	455	944	243	833	444	648	561	277	1230	1249	392	511.667
COL14A1	184	53	32	353	631	140	370	28	687	121	1198	1139	962	415	284	526	4071	664	658.778

## Sheet: 1000<x<=10000
Supplemental Table 7. RNA-seq counts for collagens in healthy cartilage (n=18) from Fisch et al. (2018).
Collagens	Normal_Cart_10_8	Normal_Cart_2_2	Normal_Cart_3_3	Normal_Cart_4_4	Normal_Cart_5_5	Normal_Cart_6_6	Normal_Cart_7_3	Normal_Cart_9_7	normal_01	normal_02	normal_03	normal_04	normal_05	normal_06	normal_07	normal_08	normal_09	normal_10	Average		29.5455	%
COL16A1	1469	1019	812	2585	1745	676	1832	1256	2153	603	2214	2275	1700	1029	1839	2334	2615	2015	1676.17
COL15A1	357	567	140	1722	2805	1526	1543	1804	2698	2328	2890	883	2179	454	1907	3581	4635	881	1827.78
COL27A1	844	2972	1971	5684	1920	228	2124	5455	1843	741	2527	1199	1320	1038	1967	1722	3427	1687	2148.28
COL9A2	1898	3902	2370	17879	4976	387	4465	4207	2222	109	2508	1965	3070	396	1741	2840	3902	520	3297.61
COL5A1	1003	2638	1712	5547	3196	1907	4305	7998	5164	1234	3956	1615	3909	1199	2280	5737	4722	2292	3356.33
COL1A2	658	231	23	3807	1838	1988	2213	1318	7542	1617	3138	708	6167	896	1616	11338	23825	1767	3927.22
COL6A3	2191	931	516	3388	2119	483	2240	4898	8462	7411	7533	4125	7249	2467	5318	5101	8612	4513	4308.72
COL6A1	5667	2399	1462	11127	9329	5863	8177	5873	4348	1522	4589	2867	3893	2073	3527	5717	7127	2444	4889.11
COL5A2	570	1082	356	9550	4307	998	1863	4527	8632	1863	7521	1175	7181	1986	1592	10507	22119	2246	4893.06
COL12A1	2529	1490	999	5341	3351	874	2667	2481	13326	3523	8233	4028	7342	2715	4415	10641	7299	7592	4935.89
COL11A1	2339	2141	2086	14875	3976	1017	3373	7115	9074	2548	9192	3826	8252	5219	5955	10222	13226	5314	6097.22
COL6A2	4806	2318	2801	12329	8173	3008	6974	6330	6446	3158	7148	7070	7202	3446	6016	9362	10374	4390	6186.17
COL9A3	5439	3769	6239	32274	13416	4777	6775	5714	5631	274	7661	5368	7524	1906	7660	8218	11484	2024	7564.06

## Sheet: >10000
Supplemental Table 7. RNA-seq counts for collagens in healthy cartilage (n=18) from Fisch et al. (2018).
Collagens	Normal_Cart_10_8	Normal_Cart_2_2	Normal_Cart_3_3	Normal_Cart_4_4	Normal_Cart_5_5	Normal_Cart_6_6	Normal_Cart_7_3	Normal_Cart_9_7	normal_01	normal_02	normal_03	normal_04	normal_05	normal_06	normal_07	normal_08	normal_09	normal_10	Average		6.81818	%
COL11A2	4421	9035	7420	38809	19238	3077	11835	12930	13494	668	17312	9531	13601	3426	10646	17796	17679	1991	11828.3
COL3A1	1444	7382	556	56486	26098	5855	12940	20424	54853	5716	27287	2629	41046	3294	4340	78857	85859	4326	24410.7
COL2A1	1783	33664	1884	187789	75581	8972	17454	49594	60841	2883	38379	10273	69003	1475	6869	67295	96029	972	40596.7
