# Supplementary material for: RNA-binding proteins that are highly expressed and enriched in healthy cartilage but suppressed in osteoarthritis
Source: Front Cell Dev Biol. 2023 Jun 30;11:1208315. doi: 10.3389/fcell.2023.1208315 (PMC10349536; doi:10.3389/fcell.2023.1208315)
Supplement: Supplementary file 3 [file DataSheet1.zip › Table 8.XLSX]

## Sheet: Healthy_ECM_Glycoproteins
Supplemental Table 8. RNA-seq counts for glycoproteins in healthy cartilage (n=18) from Fisch et al. (2018).
Glycoproteins	Normal_Cart_10_8	Normal_Cart_2_2	Normal_Cart_3_3	Normal_Cart_4_4	Normal_Cart_5_5	Normal_Cart_6_6	Normal_Cart_7_3	Normal_Cart_9_7	normal_01	normal_02	normal_03	normal_04	normal_05	normal_06	normal_07	normal_08	normal_09	normal_10	Average
IGFBP1	0	0	0	0	0	0	0	1	1	0	0	0	0	0	0	0	0	0	0.111111
AMELY	0	0	0	3	0	0	0	0	0	0	0	0	0	0	0	0	0	0	0.166667
ELSPBP1	0	0	1	0	2	1	0	0	0	0	0	0	0	0	0	0	0	0	0.222222
OTOL1	0	0	1	0	0	3	0	0	0	0	0	0	0	0	0	0	0	0	0.222222
LGI1	0	0	1	0	0	2	0	1	0	0	0	0	0	0	0	1	0	0	0.277778
TECTB	0	0	0	0	1	5	0	0	0	0	0	0	0	0	0	0	0	0	0.333333
ADIPOQ	1	0	0	0	1	2	4	0	0	0	0	0	0	0	0	0	0	0	0.444444
BSPH1	0	0	0	0	1	5	0	2	0	0	0	0	0	0	0	0	0	0	0.444444
TINAG	0	0	0	0	2	4	1	0	0	0	0	0	1	0	0	0	0	0	0.444444
BGLAP	0	0	0	2	0	0	0	0	0	0	0	0	0	1	0	1	0	6	0.555556
AMELX	1	0	0	0	0	1	0	8	0	0	0	0	0	0	0	0	2	0	0.666667
CDCP2	0	0	2	1	0	3	0	3	1	0	0	0	0	0	2	0	0	0	0.666667
ZP2	0	0	1	0	4	3	1	2	0	0	0	0	0	0	0	0	0	1	0.666667
OIT3	4	0	2	1	0	4	0	1	0	0	0	0	0	0	0	0	1	0	0.722222
IGFBPL1	6	0	1	2	0	2	0	2	1	0	0	0	0	0	0	0	0	0	0.777778
LGI3	1	3	1	2	0	3	1	0	0	0	0	1	0	0	0	0	2	0	0.777778
DMP1	0	1	0	1	0	4	2	0	0	1	0	1	0	0	0	0	5	0	0.833333
LRG1	0	0	0	0	1	6	0	2	0	2	0	1	0	0	3	0	0	0	0.833333
VWA5B1	0	1	0	3	0	8	0	3	0	0	0	0	0	0	0	0	0	0	0.833333
RSPO1	1	0	2	2	0	8	0	3	0	0	0	1	0	0	0	0	0	0	0.944444
ZP4	0	0	0	1	0	5	0	7	0	0	5	0	0	0	0	0	0	0	1
TSPEAR	0	0	1	0	1	8	0	4	0	0	0	0	0	0	1	0	4	4	1.27778
LAMB4	6	0	2	0	1	11	0	5	0	0	0	0	0	0	0	0	0	0	1.38889
TNR	0	0	1	8	3	9	1	1	1	1	0	0	0	0	0	0	0	0	1.38889
VWA3B	1	0	2	2	2	9	1	7	0	0	0	0	0	0	0	0	1	0	1.38889
NELL1	0	0	1	0	2	8	0	7	9	0	0	1	0	0	1	2	0	0	1.72222
DSPP	0	0	5	4	7	8	0	0	0	3	0	0	2	0	1	2	0	0	1.77778
FGA	0	0	1	0	15	12	0	4	0	0	0	0	0	0	0	0	0	0	1.77778
NELL2	1	0	3	1	7	7	0	2	2	1	0	0	0	3	1	0	3	1	1.77778
AMBN	6	0	1	7	1	3	0	4	0	0	4	0	3	0	0	1	0	3	1.83333
VWA5B2	3	0	0	1	0	3	6	3	3	0	0	2	0	5	2	0	1	5	1.88889
NTN3	0	5	0	1	2	1	1	8	0	2	3	2	0	3	3	3	1	5	2.22222
TNN	0	0	0	10	0	2	2	13	1	0	0	0	3	1	9	0	1	1	2.38889
RSPO4	9	0	3	2	2	3	0	11	6	1	1	1	0	2	0	0	5	0	2.55556
FBN3	2	0	3	2	1	10	2	21	0	1	0	0	0	0	0	1	4	0	2.61111
FNDC7	0	0	2	4	4	11	1	2	1	1	8	0	9	0	2	2	0	2	2.72222
KCP	1	0	5	3	3	17	4	7	0	1	0	1	1	0	1	0	5	1	2.77778
ZP1	0	1	1	1	0	7	4	0	5	1	3	9	4	0	5	2	1	7	2.83333
MMRN1	0	0	0	0	0	20	21	0	0	1	0	0	0	1	0	0	11	0	3
DMBT1	0	1	8	8	1	15	1	8	1	7	3	2	2	0	3	2	0	0	3.44444
ZP3	3	4	5	17	5	5	3	6	4	2	0	1	0	3	4	0	5	3	3.88889
FNDC8	0	2	2	1	0	1	3	0	2	2	1	16	5	8	7	6	6	14	4.22222
SLIT1	4	2	7	0	4	13	2	20	0	2	3	11	1	8	3	1	1	6	4.88889
NTNG1	3	0	5	9	2	9	3	11	7	2	2	4	0	18	5	11	3	5	5.5
PXDNL	11	0	5	6	8	8	3	10	2	0	7	8	5	9	6	5	6	12	6.16667
IGFALS	2	3	10	3	0	0	3	14	2	5	12	17	3	24	5	5	4	4	6.44444
MEPE	10	0	5	3	0	11	13	4	6	0	9	0	2	9	1	16	24	7	6.66667
VWA3A	3	0	7	5	9	20	5	9	7	1	2	11	2	13	5	2	12	13	7
LAMC2	3	1	7	9	2	12	10	3	4	5	2	34	1	11	3	1	2	21	7.27778
FGL1	1	0	0	8	105	4	2	5	0	1	0	3	0	0	0	2	5	2	7.66667
EMID1	5	2	3	22	23	8	12	10	8	0	6	11	8	2	5	5	13	3	8.11111
VTN	15	3	8	28	35	7	8	6	1	1	3	7	4	4	7	7	1	2	8.16667
LGI2	4	2	3	8	4	10	4	3	23	7	4	8	11	1	6	8	34	9	8.27778
SSPO	14	3	15	16	2	13	3	38	5	2	6	8	5	10	2	6	7	3	8.77778
NTNG2	8	0	5	14	3	6	2	81	4	10	5	1	1	4	2	8	12	3	9.38889
NTN5	13	8	6	29	25	7	26	18	3	1	5	5	2	7	0	5	7	9	9.77778
MFAP5	2	0	5	1	1	9	81	3	0	0	0	0	0	0	0	1	88	0	10.6111
NPNT	0	3	5	7	18	11	15	2	7	7	14	3	1	13	3	18	32	37	10.8889
TECTA	14	6	9	24	6	22	5	31	10	12	12	11	7	2	11	7	5	7	11.1667
FGG	0	2	0	1	200	4	0	1	0	0	0	0	0	0	0	0	0	1	11.6111
NOV	3	0	4	5	8	10	16	1	30	13	15	10	10	22	5	16	38	15	12.2778
ZPLD1	0	0	0	3	2	8	0	3	5	159	1	6	0	24	9	0	0	28	13.7778
MATN1	17	15	15	29	9	7	19	21	8	9	8	19	1	5	24	13	15	19	14.0556
FRAS1	7	5	8	27	6	36	11	15	1	8	29	24	5	0	11	4	56	3	14.2222
EMILIN2	7	6	7	16	7	13	20	9	6	13	20	17	16	28	22	13	21	21	14.5556
FBN2	2	0	5	26	12	24	8	3	10	11	5	102	23	3	2	5	24	2	14.8333
FGB	0	2	1	4	243	12	0	3	0	0	0	0	0	0	0	0	0	2	14.8333
VWCE	8	14	8	74	29	10	25	15	5	2	10	12	5	10	12	12	16	1	14.8889
RSPO3	1	2	1	10	1	1	0	2	16	11	17	11	4	47	66	27	10	46	15.1667
VWA2	8	9	11	24	16	14	26	14	12	9	19	19	15	39	15	6	19	5	15.5556
VWA7	13	6	7	39	22	3	12	11	15	2	24	45	16	18	6	17	17	13	15.8889
IGSF10	1	1	2	14	32	25	67	2	3	5	12	1	7	5	25	18	42	25	15.9444
MATN4	9	26	20	66	27	12	16	18	15	2	9	20	3	5	7	25	11	1	16.2222
SLIT2	2	0	3	6	3	19	36	12	19	6	9	23	6	60	45	17	56	23	19.1667
MFAP2	13	14	20	24	20	4	24	23	15	12	14	25	18	34	27	20	14	30	19.5
POMZP3	20	5	12	70	20	0	28	19	17	17	17	22	33	22	20	31	15	24	21.7778
SRPX	93	2	51	24	24	3	15	2	3	30	41	30	11	10	29	6	10	9	21.8333
IGFBP3	0	4	6	12	6	9	22	2	31	63	21	16	36	10	17	10	63	72	22.2222
AGRN	7	8	4	34	8	4	36	38	25	14	28	18	16	60	22	32	68	40	25.6667
VWF	10	6	4	20	8	27	137	23	20	29	4	12	12	7	58	11	108	7	27.9444
LAMA3	1	11	14	10	11	23	57	7	13	12	8	98	17	63	5	23	76	61	28.3333
COLQ	33	17	33	85	49	29	15	29	25	17	27	20	20	36	18	15	39	49	30.8889
LAMA5	23	10	8	17	9	22	88	78	20	29	12	5	8	28	27	32	127	34	32.0556
FBLN5	11	12	2	79	44	26	97	35	24	18	13	28	37	8	18	49	73	25	33.2778
LAMA1	18	6	17	42	10	25	28	13	13	63	37	54	27	20	83	8	19	135	34.3333
NID1	6	6	6	37	27	23	52	26	54	63	39	54	40	34	68	33	81	76	40.2778
LAMB3	19	5	7	62	22	24	8	46	25	213	26	18	27	15	145	36	26	24	41.5556
SLIT3	9	20	15	80	72	38	121	36	47	5	62	95	28	7	23	32	60	9	42.1667
COCH	26	12	15	180	18	3	21	225	30	8	75	8	14	40	25	52	30	27	44.9444
CRELD1	15	40	36	50	45	14	19	43	39	43	55	73	100	72	57	39	52	65	47.6111
TINAGL1	64	37	39	40	59	6	116	83	50	12	39	62	51	50	79	63	71	30	52.8333
IGFBP2	55	88	53	29	57	6	16	5	141	90	56	14	35	21	115	88	26	65	53.3333
TNFAIP6	43	6	0	23	1	11	58	25	29	257	5	3	45	11	223	188	11	51	55
ECM1	37	24	7	94	170	38	71	38	101	42	53	45	71	29	23	64	113	29	58.2778
LAMB1	16	6	18	71	8	18	110	16	73	172	69	70	39	68	147	39	124	74	63.2222
MFAP4	99	23	22	116	19	17	149	73	49	34	24	141	35	35	87	87	99	86	66.3889
POSTN	12	1	3	29	1	7	8	0	1051	30	7	5	16	0	24	28	36	0	69.8889
ELN	51	34	37	144	74	63	161	108	94	16	32	33	62	14	21	95	202	38	71.0556
MMRN2	15	22	32	35	87	17	86	99	63	41	86	84	20	110	90	121	303	77	77.1111
FBLN2	33	5	5	30	55	66	530	59	8	12	3	20	16	7	39	46	450	9	77.3889
SPON2	37	23	28	326	63	68	156	71	61	55	54	51	31	45	83	61	182	135	85
VWDE	58	41	26	39	203	63	46	86	208	58	158	10	90	129	117	79	126	112	91.6111
EYS	29	10	33	22	15	28	31	29	136	90	76	185	107	221	103	263	171	168	95.3889
NID2	16	23	10	46	92	16	26	33	143	195	129	220	167	81	101	130	193	149	98.3333
VWA9	111	25	84	150	78	40	71	60	107	80	155	176	131	176	122	214	185	142	117.056
CRELD2	114	64	37	276	302	141	139	96	121	56	115	79	74	188	73	178	139	70	125.667
RSPO2	60	72	50	141	6	5	15	322	305	7	196	280	23	90	127	378	31	162	126.111
FNDC1	256	89	16	353	26	138	513	455	156	26	51	15	109	20	25	173	126	13	142.222
PAPLN	91	70	86	294	112	25	131	312	158	99	169	148	89	161	97	109	223	200	143
RELN	7	53	44	1178	56	23	46	44	117	7	129	27	69	83	76	218	410	70	147.611
FGL2	67	17	33	426	63	22	160	36	157	95	171	98	67	149	753	87	270	460	173.944
LGI4	443	115	179	847	201	36	374	372	100	5	89	180	67	51	109	137	106	76	193.722
MFAP3	84	39	36	216	109	38	111	72	359	165	242	266	308	377	240	384	382	256	204.667
LAMC3	185	133	186	789	41	11	389	302	66	62	76	94	127	84	171	283	556	160	206.389
THSD4	348	55	47	282	250	142	245	219	191	51	339	294	145	125	243	108	455	220	208.833
WISP2	1301	24	37	334	151	11	668	61	43	264	14	76	62	66	306	65	265	260	222.667
SPARCL1	21	16	1	36	3	157	651	89	63	127	154	14	6	136	369	652	1472	66	224.056
SPP1	317	5	147	50	37	303	47	4	435	621	267	3	374	136	29	733	214	425	230.389
TSKU	248	67	111	229	120	45	322	202	196	110	215	411	227	330	259	472	228	450	235.667
THBS2	78	40	57	669	212	157	394	493	306	156	232	85	196	76	173	214	544	233	239.722
TGFBI	62	24	21	228	82	14	150	55	921	209	260	183	1205	38	317	251	466	52	252.111
MFAP1	322	90	224	499	345	139	361	325	229	98	263	260	200	244	289	379	325	242	268.556
WISP1	141	36	45	267	77	91	167	168	390	376	337	296	276	134	826	979	99	134	268.833
WISP3	170	71	143	549	425	64	221	183	435	117	536	213	464	113	208	440	427	110	271.611
VWA5A	149	49	93	407	156	166	147	103	327	222	350	387	236	411	289	393	512	498	271.944
VWA1	60	150	75	758	761	275	194	507	344	72	307	153	252	75	172	351	305	108	273.278
MATN3	41	152	45	368	124	34	172	435	1049	10	796	237	1097	36	168	186	59	36	280.278
IGFBP4	1462	24	28	353	168	232	414	1012	132	185	196	37	137	17	369	146	109	78	283.278
FBLN7	234	234	124	692	562	277	310	434	355	53	296	348	385	59	120	339	210	121	286.278
EGFLAM	551	55	299	560	229	160	166	424	256	590	259	258	164	138	487	225	130	616	309.278
DDX26B	149	80	133	500	399	153	129	94	391	208	480	291	426	340	392	577	496	421	314.389
CTHRC1	70	187	36	1232	1416	261	270	64	440	50	227	238	491	18	72	176	387	67	316.778
SBSPON	73	135	37	822	220	186	194	437	757	32	371	155	504	95	168	1035	537	137	327.5
EFEMP1	358	50	75	1032	17	40	66	461	1061	1451	484	56	362	38	187	558	23	88	355.944
SVEP1	163	111	47	468	188	62	215	99	397	475	501	555	483	306	466	362	690	834	356.778
EFEMP2	458	230	382	1153	723	191	387	498	342	154	443	244	274	188	329	459	449	246	397.222
LAMA4	14	155	92	405	694	139	203	100	605	282	725	522	410	185	195	799	1312	362	399.944
SPON1	77	53	38	1194	306	33	69	132	1097	176	449	437	893	131	306	448	1211	216	403.667
FBLN1	382	67	201	227	158	209	1297	69	160	79	263	912	101	963	619	228	998	816	430.5
EMILIN3	44	390	61	1223	299	16	445	852	581	45	617	255	854	156	142	746	1448	99	459.611
THBS3	497	301	210	1112	454	71	574	531	777	279	509	495	641	370	666	539	518	256	488.889
DPT	573	119	45	996	636	192	608	525	597	177	677	268	530	56	204	1333	1226	218	498.889
BMPER	56	180	42	631	452	106	80	199	545	110	586	197	230	440	249	1411	3419	520	525.167
HMCN1	94	184	97	367	317	58	332	159	1237	508	704	1118	843	582	203	1614	1092	265	543
LAMA2	664	89	31	306	189	82	714	120	415	156	511	647	368	1083	1034	667	1186	1520	543.444
NTN4	376	110	170	934	424	186	403	270	840	612	819	376	554	609	472	918	1649	990	595.111
THBS4	259	99	86	733	24	60	575	480	1319	253	327	684	841	213	2067	639	1861	193	595.167
EMILIN1	534	374	305	868	753	137	520	905	640	362	997	372	492	445	700	625	924	909	603.444
GLDN	608	362	394	2200	761	451	536	429	643	203	657	684	569	196	403	909	807	421	624.056
LAMC1	334	212	164	1204	558	141	739	675	966	657	932	727	827	675	458	958	1412	913	697.333
PXDN	956	416	342	1265	347	264	2095	1437	842	225	970	234	752	436	651	858	449	224	709.056
SRPX2	597	261	80	1248	662	70	938	1024	1168	153	1449	402	1338	530	261	1028	1369	210	710.444
IGFBP6	1261	111	2096	1379	691	355	1539	245	299	108	333	404	222	328	1011	562	1048	933	718.056
KAL1	348	285	57	1477	1360	374	498	491	1503	401	2183	260	1588	83	143	1073	1243	179	752.556
MXRA5	232	276	5	3179	730	133	1071	1699	1778	214	1074	69	1241	11	82	1080	1264	32	787.222
GAS6	569	326	586	1738	1289	478	822	674	640	429	1048	1039	618	447	875	927	1056	1038	811.056
NTN1	897	222	246	1655	950	420	532	1001	1352	661	1373	752	962	474	694	805	1191	458	813.611
MATN2	448	130	97	461	1199	760	553	290	1157	353	835	1422	1370	465	814	1378	2812	1166	872.778
LTBP1	187	289	143	1674	667	199	590	181	1430	1004	2364	319	1313	353	464	2331	2267	413	899.333
PCOLCE	669	605	240	3776	2787	651	1241	651	744	196	758	224	684	104	285	971	1443	199	901.556
IBSP	1081	236	897	1281	383	2077	1139	241	536	266	1039	30	1249	59	628	1328	3963	191	923.556
SNED1	1607	368	877	1227	1049	401	1076	1748	428	1520	855	940	480	1227	838	571	869	961	946.778
SMOC1	329	610	169	2579	1724	324	988	2028	970	216	1008	441	1688	309	221	1279	2150	243	959.778
IGFBP7	1480	243	322	3496	2393	1063	2268	609	409	176	272	182	819	170	531	815	2348	179	987.5
LTBP4	1875	686	882	2289	1816	221	2458	2201	508	242	745	860	428	658	900	877	1394	674	1095.22
ECM2	551	472	296	3655	1622	201	1290	1581	1577	301	1942	327	2002	301	303	1768	2214	333	1152
CYR61	787	462	51	3299	5392	728	348	223	933	687	811	511	4986	433	306	927	1371	409	1259.11
LTBP3	1963	682	779	1972	753	149	1600	3349	1453	849	1381	999	926	894	1416	1410	1729	1072	1298.67
VIT	1275	476	218	2740	4541	554	1908	305	975	289	1923	1696	941	323	809	2262	3232	504	1387.28
FBN1	340	304	207	1251	340	93	624	586	2552	2372	2510	1836	2602	1594	1638	2581	5490	1388	1572.67
NDNF	914	481	1174	1518	1405	308	875	1375	2698	429	3165	2000	1475	1046	2895	2548	3139	1609	1614.11
CRISPLD2	5077	366	224	3171	857	2342	4469	867	1375	1000	3282	916	3807	493	2952	2023	2430	2415	2114.78
CRISPLD1	89	769	97	5717	2625	548	310	106	1461	148	3455	557	1598	282	338	4102	17476	483	2231.17
CRIM1	1053	794	859	2764	3042	1147	1439	987	2980	1294	4163	2799	2685	2470	2447	4283	3841	2682	2318.28
TNC	904	153	25	1383	523	138	599	1018	5661	14841	1699	1866	7329	50	1945	1383	1631	747	2327.5
MFGE8	2805	626	2404	7527	3589	450	2899	1467	1153	1160	1737	1543	1200	2936	2322	2650	3294	2863	2368.06
LTBP2	3940	1224	542	2804	981	2136	5906	3505	1811	1050	891	1031	2654	854	2092	3719	4151	3696	2388.17
IGFBP5	1593	550	605	4344	2186	1815	1931	3178	1668	1334	4893	1355	896	1797	4369	3621	6153	5185	2637.39
SMOC2	1168	1393	761	9600	2341	1206	1875	3704	5717	743	6887	433	6211	240	1852	3250	2740	254	2798.61
LAMB2	2870	1159	1718	8022	2792	1293	3608	3822	2667	1461	2954	2888	2478	2077	3020	2883	4273	2188	2898.5
EDIL3	556	598	521	2194	1673	106	733	770	5290	2151	5711	5234	4634	3570	4330	5620	5960	3628	2959.94
AEBP1	3231	1228	2970	8700	4846	1141	4456	5761	2786	3494	2981	2023	3010	1716	2421	1306	3214	3269	3252.94
TNXB	2979	1144	1147	4993	3144	347	6903	6684	4837	1299	4231	3776	3210	1399	4016	4060	6593	3503	3570.28
CILP2	4594	4166	3699	12373	8166	1421	7804	11119	6159	133	7592	2135	5810	446	3958	7419	8130	713	5324.28
ABI3BP	10089	2495	3259	8315	6048	803	10314	18056	4766	2098	5142	4277	2591	1857	6766	10935	12573	3325	6317.17
CTGF	22660	1722	5370	7381	7362	692	6227	5535	6455	5088	1916	9322	11195	7496	3834	4246	3579	10566	6702.56
PCOLCE2	11566	2485	6665	19716	8663	4136	6995	4887	5971	1444	8054	6409	7612	3767	6390	13473	11895	4045	7454.06
THBS1	17915	2083	2474	13791	7340	1824	8842	7927	28478	1431	40183	11621	13421	8581	12645	16379	27545	5457	12663.2
SPARC	5826	7759	2135	75449	24027	9556	14188	7692	13000	1579	11032	4761	20120	3615	5126	21080	45654	2483	15282.3
MGP	11149	7016	11124	97601	15010	9548	12838	8744	27874	2320	22284	15106	15911	13774	10012	27131	24514	16878	19379.7
CILP	45081	26323	37871	218035	38704	15673	67847	137713	104365	1543	116026	9899	100912	10669	64543	93599	111519	4885	66955.9
COMP	201434	53227	115193	277704	94265	22684	183639	382541	36493	16275	26655	24638	34284	11556	38490	41891	37969	12967	89550.3
FN1	377244	100328	176423	801817	141533	68578	238123	522093	343605	205529	384965	121497	313903	94184	306346	284375	268104	159237	272660

## Sheet: 0
Supplemental Table 8. RNA-seq counts for glycoproteins in healthy cartilage (n=18) from Fisch et al. (2018).
Glycoproteins	Normal_Cart_10_8	Normal_Cart_2_2	Normal_Cart_3_3	Normal_Cart_4_4	Normal_Cart_5_5	Normal_Cart_6_6	Normal_Cart_7_3	Normal_Cart_9_7	normal_01	normal_02	normal_03	normal_04	normal_05	normal_06	normal_07	normal_08	normal_09	normal_10	Average		0	%

## Sheet: 0<x<=1
Supplemental Table 8. RNA-seq counts for glycoproteins in healthy cartilage (n=18) from Fisch et al. (2018).
Glycoproteins	Normal_Cart_10_8	Normal_Cart_2_2	Normal_Cart_3_3	Normal_Cart_4_4	Normal_Cart_5_5	Normal_Cart_6_6	Normal_Cart_7_3	Normal_Cart_9_7	normal_01	normal_02	normal_03	normal_04	normal_05	normal_06	normal_07	normal_08	normal_09	normal_10	Average		10.8808	%
IGFBP1	0	0	0	0	0	0	0	1	1	0	0	0	0	0	0	0	0	0	0.111111
AMELY	0	0	0	3	0	0	0	0	0	0	0	0	0	0	0	0	0	0	0.166667
ELSPBP1	0	0	1	0	2	1	0	0	0	0	0	0	0	0	0	0	0	0	0.222222
OTOL1	0	0	1	0	0	3	0	0	0	0	0	0	0	0	0	0	0	0	0.222222
LGI1	0	0	1	0	0	2	0	1	0	0	0	0	0	0	0	1	0	0	0.277778
TECTB	0	0	0	0	1	5	0	0	0	0	0	0	0	0	0	0	0	0	0.333333
ADIPOQ	1	0	0	0	1	2	4	0	0	0	0	0	0	0	0	0	0	0	0.444444
BSPH1	0	0	0	0	1	5	0	2	0	0	0	0	0	0	0	0	0	0	0.444444
TINAG	0	0	0	0	2	4	1	0	0	0	0	0	1	0	0	0	0	0	0.444444
BGLAP	0	0	0	2	0	0	0	0	0	0	0	0	0	1	0	1	0	6	0.555556
AMELX	1	0	0	0	0	1	0	8	0	0	0	0	0	0	0	0	2	0	0.666667
CDCP2	0	0	2	1	0	3	0	3	1	0	0	0	0	0	2	0	0	0	0.666667
ZP2	0	0	1	0	4	3	1	2	0	0	0	0	0	0	0	0	0	1	0.666667
OIT3	4	0	2	1	0	4	0	1	0	0	0	0	0	0	0	0	1	0	0.722222
IGFBPL1	6	0	1	2	0	2	0	2	1	0	0	0	0	0	0	0	0	0	0.777778
LGI3	1	3	1	2	0	3	1	0	0	0	0	1	0	0	0	0	2	0	0.777778
DMP1	0	1	0	1	0	4	2	0	0	1	0	1	0	0	0	0	5	0	0.833333
LRG1	0	0	0	0	1	6	0	2	0	2	0	1	0	0	3	0	0	0	0.833333
VWA5B1	0	1	0	3	0	8	0	3	0	0	0	0	0	0	0	0	0	0	0.833333
RSPO1	1	0	2	2	0	8	0	3	0	0	0	1	0	0	0	0	0	0	0.944444
ZP4	0	0	0	1	0	5	0	7	0	0	5	0	0	0	0	0	0	0	1

## Sheet: 1<x<=10
Supplemental Table 8. RNA-seq counts for glycoproteins in healthy cartilage (n=18) from Fisch et al. (2018).
Glycoproteins	Normal_Cart_10_8	Normal_Cart_2_2	Normal_Cart_3_3	Normal_Cart_4_4	Normal_Cart_5_5	Normal_Cart_6_6	Normal_Cart_7_3	Normal_Cart_9_7	normal_01	normal_02	normal_03	normal_04	normal_05	normal_06	normal_07	normal_08	normal_09	normal_10	Average		18.1347	%
TSPEAR	0	0	1	0	1	8	0	4	0	0	0	0	0	0	1	0	4	4	1.27778
LAMB4	6	0	2	0	1	11	0	5	0	0	0	0	0	0	0	0	0	0	1.38889
TNR	0	0	1	8	3	9	1	1	1	1	0	0	0	0	0	0	0	0	1.38889
VWA3B	1	0	2	2	2	9	1	7	0	0	0	0	0	0	0	0	1	0	1.38889
NELL1	0	0	1	0	2	8	0	7	9	0	0	1	0	0	1	2	0	0	1.72222
DSPP	0	0	5	4	7	8	0	0	0	3	0	0	2	0	1	2	0	0	1.77778
FGA	0	0	1	0	15	12	0	4	0	0	0	0	0	0	0	0	0	0	1.77778
NELL2	1	0	3	1	7	7	0	2	2	1	0	0	0	3	1	0	3	1	1.77778
AMBN	6	0	1	7	1	3	0	4	0	0	4	0	3	0	0	1	0	3	1.83333
VWA5B2	3	0	0	1	0	3	6	3	3	0	0	2	0	5	2	0	1	5	1.88889
NTN3	0	5	0	1	2	1	1	8	0	2	3	2	0	3	3	3	1	5	2.22222
TNN	0	0	0	10	0	2	2	13	1	0	0	0	3	1	9	0	1	1	2.38889
RSPO4	9	0	3	2	2	3	0	11	6	1	1	1	0	2	0	0	5	0	2.55556
FBN3	2	0	3	2	1	10	2	21	0	1	0	0	0	0	0	1	4	0	2.61111
FNDC7	0	0	2	4	4	11	1	2	1	1	8	0	9	0	2	2	0	2	2.72222
KCP	1	0	5	3	3	17	4	7	0	1	0	1	1	0	1	0	5	1	2.77778
ZP1	0	1	1	1	0	7	4	0	5	1	3	9	4	0	5	2	1	7	2.83333
MMRN1	0	0	0	0	0	20	21	0	0	1	0	0	0	1	0	0	11	0	3
DMBT1	0	1	8	8	1	15	1	8	1	7	3	2	2	0	3	2	0	0	3.44444
ZP3	3	4	5	17	5	5	3	6	4	2	0	1	0	3	4	0	5	3	3.88889
FNDC8	0	2	2	1	0	1	3	0	2	2	1	16	5	8	7	6	6	14	4.22222
SLIT1	4	2	7	0	4	13	2	20	0	2	3	11	1	8	3	1	1	6	4.88889
NTNG1	3	0	5	9	2	9	3	11	7	2	2	4	0	18	5	11	3	5	5.5
PXDNL	11	0	5	6	8	8	3	10	2	0	7	8	5	9	6	5	6	12	6.16667
IGFALS	2	3	10	3	0	0	3	14	2	5	12	17	3	24	5	5	4	4	6.44444
MEPE	10	0	5	3	0	11	13	4	6	0	9	0	2	9	1	16	24	7	6.66667
VWA3A	3	0	7	5	9	20	5	9	7	1	2	11	2	13	5	2	12	13	7
LAMC2	3	1	7	9	2	12	10	3	4	5	2	34	1	11	3	1	2	21	7.27778
FGL1	1	0	0	8	105	4	2	5	0	1	0	3	0	0	0	2	5	2	7.66667
EMID1	5	2	3	22	23	8	12	10	8	0	6	11	8	2	5	5	13	3	8.11111
VTN	15	3	8	28	35	7	8	6	1	1	3	7	4	4	7	7	1	2	8.16667
LGI2	4	2	3	8	4	10	4	3	23	7	4	8	11	1	6	8	34	9	8.27778
SSPO	14	3	15	16	2	13	3	38	5	2	6	8	5	10	2	6	7	3	8.77778
NTNG2	8	0	5	14	3	6	2	81	4	10	5	1	1	4	2	8	12	3	9.38889
NTN5	13	8	6	29	25	7	26	18	3	1	5	5	2	7	0	5	7	9	9.77778

## Sheet: 10<x<=100
Supplemental Table 8. RNA-seq counts for glycoproteins in healthy cartilage (n=18) from Fisch et al. (2018).
Glycoproteins	Normal_Cart_10_8	Normal_Cart_2_2	Normal_Cart_3_3	Normal_Cart_4_4	Normal_Cart_5_5	Normal_Cart_6_6	Normal_Cart_7_3	Normal_Cart_9_7	normal_01	normal_02	normal_03	normal_04	normal_05	normal_06	normal_07	normal_08	normal_09	normal_10	Average		24.8705	%
MFAP5	2	0	5	1	1	9	81	3	0	0	0	0	0	0	0	1	88	0	10.6111
NPNT	0	3	5	7	18	11	15	2	7	7	14	3	1	13	3	18	32	37	10.8889
TECTA	14	6	9	24	6	22	5	31	10	12	12	11	7	2	11	7	5	7	11.1667
FGG	0	2	0	1	200	4	0	1	0	0	0	0	0	0	0	0	0	1	11.6111
NOV	3	0	4	5	8	10	16	1	30	13	15	10	10	22	5	16	38	15	12.2778
ZPLD1	0	0	0	3	2	8	0	3	5	159	1	6	0	24	9	0	0	28	13.7778
MATN1	17	15	15	29	9	7	19	21	8	9	8	19	1	5	24	13	15	19	14.0556
FRAS1	7	5	8	27	6	36	11	15	1	8	29	24	5	0	11	4	56	3	14.2222
EMILIN2	7	6	7	16	7	13	20	9	6	13	20	17	16	28	22	13	21	21	14.5556
FBN2	2	0	5	26	12	24	8	3	10	11	5	102	23	3	2	5	24	2	14.8333
FGB	0	2	1	4	243	12	0	3	0	0	0	0	0	0	0	0	0	2	14.8333
VWCE	8	14	8	74	29	10	25	15	5	2	10	12	5	10	12	12	16	1	14.8889
RSPO3	1	2	1	10	1	1	0	2	16	11	17	11	4	47	66	27	10	46	15.1667
VWA2	8	9	11	24	16	14	26	14	12	9	19	19	15	39	15	6	19	5	15.5556
VWA7	13	6	7	39	22	3	12	11	15	2	24	45	16	18	6	17	17	13	15.8889
IGSF10	1	1	2	14	32	25	67	2	3	5	12	1	7	5	25	18	42	25	15.9444
MATN4	9	26	20	66	27	12	16	18	15	2	9	20	3	5	7	25	11	1	16.2222
SLIT2	2	0	3	6	3	19	36	12	19	6	9	23	6	60	45	17	56	23	19.1667
MFAP2	13	14	20	24	20	4	24	23	15	12	14	25	18	34	27	20	14	30	19.5
POMZP3	20	5	12	70	20	0	28	19	17	17	17	22	33	22	20	31	15	24	21.7778
SRPX	93	2	51	24	24	3	15	2	3	30	41	30	11	10	29	6	10	9	21.8333
IGFBP3	0	4	6	12	6	9	22	2	31	63	21	16	36	10	17	10	63	72	22.2222
AGRN	7	8	4	34	8	4	36	38	25	14	28	18	16	60	22	32	68	40	25.6667
VWF	10	6	4	20	8	27	137	23	20	29	4	12	12	7	58	11	108	7	27.9444
LAMA3	1	11	14	10	11	23	57	7	13	12	8	98	17	63	5	23	76	61	28.3333
COLQ	33	17	33	85	49	29	15	29	25	17	27	20	20	36	18	15	39	49	30.8889
LAMA5	23	10	8	17	9	22	88	78	20	29	12	5	8	28	27	32	127	34	32.0556
FBLN5	11	12	2	79	44	26	97	35	24	18	13	28	37	8	18	49	73	25	33.2778
LAMA1	18	6	17	42	10	25	28	13	13	63	37	54	27	20	83	8	19	135	34.3333
NID1	6	6	6	37	27	23	52	26	54	63	39	54	40	34	68	33	81	76	40.2778
LAMB3	19	5	7	62	22	24	8	46	25	213	26	18	27	15	145	36	26	24	41.5556
SLIT3	9	20	15	80	72	38	121	36	47	5	62	95	28	7	23	32	60	9	42.1667
COCH	26	12	15	180	18	3	21	225	30	8	75	8	14	40	25	52	30	27	44.9444
CRELD1	15	40	36	50	45	14	19	43	39	43	55	73	100	72	57	39	52	65	47.6111
TINAGL1	64	37	39	40	59	6	116	83	50	12	39	62	51	50	79	63	71	30	52.8333
IGFBP2	55	88	53	29	57	6	16	5	141	90	56	14	35	21	115	88	26	65	53.3333
TNFAIP6	43	6	0	23	1	11	58	25	29	257	5	3	45	11	223	188	11	51	55
ECM1	37	24	7	94	170	38	71	38	101	42	53	45	71	29	23	64	113	29	58.2778
LAMB1	16	6	18	71	8	18	110	16	73	172	69	70	39	68	147	39	124	74	63.2222
MFAP4	99	23	22	116	19	17	149	73	49	34	24	141	35	35	87	87	99	86	66.3889
POSTN	12	1	3	29	1	7	8	0	1051	30	7	5	16	0	24	28	36	0	69.8889
ELN	51	34	37	144	74	63	161	108	94	16	32	33	62	14	21	95	202	38	71.0556
MMRN2	15	22	32	35	87	17	86	99	63	41	86	84	20	110	90	121	303	77	77.1111
FBLN2	33	5	5	30	55	66	530	59	8	12	3	20	16	7	39	46	450	9	77.3889
SPON2	37	23	28	326	63	68	156	71	61	55	54	51	31	45	83	61	182	135	85
VWDE	58	41	26	39	203	63	46	86	208	58	158	10	90	129	117	79	126	112	91.6111
EYS	29	10	33	22	15	28	31	29	136	90	76	185	107	221	103	263	171	168	95.3889
NID2	16	23	10	46	92	16	26	33	143	195	129	220	167	81	101	130	193	149	98.3333

## Sheet: 100<x<=1000
Supplemental Table 8. RNA-seq counts for glycoproteins in healthy cartilage (n=18) from Fisch et al. (2018).
Glycoproteins	Normal_Cart_10_8	Normal_Cart_2_2	Normal_Cart_3_3	Normal_Cart_4_4	Normal_Cart_5_5	Normal_Cart_6_6	Normal_Cart_7_3	Normal_Cart_9_7	normal_01	normal_02	normal_03	normal_04	normal_05	normal_06	normal_07	normal_08	normal_09	normal_10	Average		31.0881	%
VWA9	111	25	84	150	78	40	71	60	107	80	155	176	131	176	122	214	185	142	117.056
CRELD2	114	64	37	276	302	141	139	96	121	56	115	79	74	188	73	178	139	70	125.667
RSPO2	60	72	50	141	6	5	15	322	305	7	196	280	23	90	127	378	31	162	126.111
FNDC1	256	89	16	353	26	138	513	455	156	26	51	15	109	20	25	173	126	13	142.222
PAPLN	91	70	86	294	112	25	131	312	158	99	169	148	89	161	97	109	223	200	143
RELN	7	53	44	1178	56	23	46	44	117	7	129	27	69	83	76	218	410	70	147.611
FGL2	67	17	33	426	63	22	160	36	157	95	171	98	67	149	753	87	270	460	173.944
LGI4	443	115	179	847	201	36	374	372	100	5	89	180	67	51	109	137	106	76	193.722
MFAP3	84	39	36	216	109	38	111	72	359	165	242	266	308	377	240	384	382	256	204.667
LAMC3	185	133	186	789	41	11	389	302	66	62	76	94	127	84	171	283	556	160	206.389
THSD4	348	55	47	282	250	142	245	219	191	51	339	294	145	125	243	108	455	220	208.833
WISP2	1301	24	37	334	151	11	668	61	43	264	14	76	62	66	306	65	265	260	222.667
SPARCL1	21	16	1	36	3	157	651	89	63	127	154	14	6	136	369	652	1472	66	224.056
SPP1	317	5	147	50	37	303	47	4	435	621	267	3	374	136	29	733	214	425	230.389
TSKU	248	67	111	229	120	45	322	202	196	110	215	411	227	330	259	472	228	450	235.667
THBS2	78	40	57	669	212	157	394	493	306	156	232	85	196	76	173	214	544	233	239.722
TGFBI	62	24	21	228	82	14	150	55	921	209	260	183	1205	38	317	251	466	52	252.111
MFAP1	322	90	224	499	345	139	361	325	229	98	263	260	200	244	289	379	325	242	268.556
WISP1	141	36	45	267	77	91	167	168	390	376	337	296	276	134	826	979	99	134	268.833
WISP3	170	71	143	549	425	64	221	183	435	117	536	213	464	113	208	440	427	110	271.611
VWA5A	149	49	93	407	156	166	147	103	327	222	350	387	236	411	289	393	512	498	271.944
VWA1	60	150	75	758	761	275	194	507	344	72	307	153	252	75	172	351	305	108	273.278
MATN3	41	152	45	368	124	34	172	435	1049	10	796	237	1097	36	168	186	59	36	280.278
IGFBP4	1462	24	28	353	168	232	414	1012	132	185	196	37	137	17	369	146	109	78	283.278
FBLN7	234	234	124	692	562	277	310	434	355	53	296	348	385	59	120	339	210	121	286.278
EGFLAM	551	55	299	560	229	160	166	424	256	590	259	258	164	138	487	225	130	616	309.278
DDX26B	149	80	133	500	399	153	129	94	391	208	480	291	426	340	392	577	496	421	314.389
CTHRC1	70	187	36	1232	1416	261	270	64	440	50	227	238	491	18	72	176	387	67	316.778
SBSPON	73	135	37	822	220	186	194	437	757	32	371	155	504	95	168	1035	537	137	327.5
EFEMP1	358	50	75	1032	17	40	66	461	1061	1451	484	56	362	38	187	558	23	88	355.944
SVEP1	163	111	47	468	188	62	215	99	397	475	501	555	483	306	466	362	690	834	356.778
EFEMP2	458	230	382	1153	723	191	387	498	342	154	443	244	274	188	329	459	449	246	397.222
LAMA4	14	155	92	405	694	139	203	100	605	282	725	522	410	185	195	799	1312	362	399.944
SPON1	77	53	38	1194	306	33	69	132	1097	176	449	437	893	131	306	448	1211	216	403.667
FBLN1	382	67	201	227	158	209	1297	69	160	79	263	912	101	963	619	228	998	816	430.5
EMILIN3	44	390	61	1223	299	16	445	852	581	45	617	255	854	156	142	746	1448	99	459.611
THBS3	497	301	210	1112	454	71	574	531	777	279	509	495	641	370	666	539	518	256	488.889
DPT	573	119	45	996	636	192	608	525	597	177	677	268	530	56	204	1333	1226	218	498.889
BMPER	56	180	42	631	452	106	80	199	545	110	586	197	230	440	249	1411	3419	520	525.167
HMCN1	94	184	97	367	317	58	332	159	1237	508	704	1118	843	582	203	1614	1092	265	543
LAMA2	664	89	31	306	189	82	714	120	415	156	511	647	368	1083	1034	667	1186	1520	543.444
NTN4	376	110	170	934	424	186	403	270	840	612	819	376	554	609	472	918	1649	990	595.111
THBS4	259	99	86	733	24	60	575	480	1319	253	327	684	841	213	2067	639	1861	193	595.167
EMILIN1	534	374	305	868	753	137	520	905	640	362	997	372	492	445	700	625	924	909	603.444
GLDN	608	362	394	2200	761	451	536	429	643	203	657	684	569	196	403	909	807	421	624.056
LAMC1	334	212	164	1204	558	141	739	675	966	657	932	727	827	675	458	958	1412	913	697.333
PXDN	956	416	342	1265	347	264	2095	1437	842	225	970	234	752	436	651	858	449	224	709.056
SRPX2	597	261	80	1248	662	70	938	1024	1168	153	1449	402	1338	530	261	1028	1369	210	710.444
IGFBP6	1261	111	2096	1379	691	355	1539	245	299	108	333	404	222	328	1011	562	1048	933	718.056
KAL1	348	285	57	1477	1360	374	498	491	1503	401	2183	260	1588	83	143	1073	1243	179	752.556
MXRA5	232	276	5	3179	730	133	1071	1699	1778	214	1074	69	1241	11	82	1080	1264	32	787.222
GAS6	569	326	586	1738	1289	478	822	674	640	429	1048	1039	618	447	875	927	1056	1038	811.056
NTN1	897	222	246	1655	950	420	532	1001	1352	661	1373	752	962	474	694	805	1191	458	813.611
MATN2	448	130	97	461	1199	760	553	290	1157	353	835	1422	1370	465	814	1378	2812	1166	872.778
LTBP1	187	289	143	1674	667	199	590	181	1430	1004	2364	319	1313	353	464	2331	2267	413	899.333
PCOLCE	669	605	240	3776	2787	651	1241	651	744	196	758	224	684	104	285	971	1443	199	901.556
IBSP	1081	236	897	1281	383	2077	1139	241	536	266	1039	30	1249	59	628	1328	3963	191	923.556
SNED1	1607	368	877	1227	1049	401	1076	1748	428	1520	855	940	480	1227	838	571	869	961	946.778
SMOC1	329	610	169	2579	1724	324	988	2028	970	216	1008	441	1688	309	221	1279	2150	243	959.778
IGFBP7	1480	243	322	3496	2393	1063	2268	609	409	176	272	182	819	170	531	815	2348	179	987.5

## Sheet: 1000<x<=10000
Supplemental Table 8. RNA-seq counts for glycoproteins in healthy cartilage (n=18) from Fisch et al. (2018).
Glycoproteins	Normal_Cart_10_8	Normal_Cart_2_2	Normal_Cart_3_3	Normal_Cart_4_4	Normal_Cart_5_5	Normal_Cart_6_6	Normal_Cart_7_3	Normal_Cart_9_7	normal_01	normal_02	normal_03	normal_04	normal_05	normal_06	normal_07	normal_08	normal_09	normal_10	Average		11.9171	%
LTBP4	1875	686	882	2289	1816	221	2458	2201	508	242	745	860	428	658	900	877	1394	674	1095.22
ECM2	551	472	296	3655	1622	201	1290	1581	1577	301	1942	327	2002	301	303	1768	2214	333	1152
CYR61	787	462	51	3299	5392	728	348	223	933	687	811	511	4986	433	306	927	1371	409	1259.11
LTBP3	1963	682	779	1972	753	149	1600	3349	1453	849	1381	999	926	894	1416	1410	1729	1072	1298.67
VIT	1275	476	218	2740	4541	554	1908	305	975	289	1923	1696	941	323	809	2262	3232	504	1387.28
FBN1	340	304	207	1251	340	93	624	586	2552	2372	2510	1836	2602	1594	1638	2581	5490	1388	1572.67
NDNF	914	481	1174	1518	1405	308	875	1375	2698	429	3165	2000	1475	1046	2895	2548	3139	1609	1614.11
CRISPLD2	5077	366	224	3171	857	2342	4469	867	1375	1000	3282	916	3807	493	2952	2023	2430	2415	2114.78
CRISPLD1	89	769	97	5717	2625	548	310	106	1461	148	3455	557	1598	282	338	4102	17476	483	2231.17
CRIM1	1053	794	859	2764	3042	1147	1439	987	2980	1294	4163	2799	2685	2470	2447	4283	3841	2682	2318.28
TNC	904	153	25	1383	523	138	599	1018	5661	14841	1699	1866	7329	50	1945	1383	1631	747	2327.5
MFGE8	2805	626	2404	7527	3589	450	2899	1467	1153	1160	1737	1543	1200	2936	2322	2650	3294	2863	2368.06
LTBP2	3940	1224	542	2804	981	2136	5906	3505	1811	1050	891	1031	2654	854	2092	3719	4151	3696	2388.17
IGFBP5	1593	550	605	4344	2186	1815	1931	3178	1668	1334	4893	1355	896	1797	4369	3621	6153	5185	2637.39
SMOC2	1168	1393	761	9600	2341	1206	1875	3704	5717	743	6887	433	6211	240	1852	3250	2740	254	2798.61
LAMB2	2870	1159	1718	8022	2792	1293	3608	3822	2667	1461	2954	2888	2478	2077	3020	2883	4273	2188	2898.5
EDIL3	556	598	521	2194	1673	106	733	770	5290	2151	5711	5234	4634	3570	4330	5620	5960	3628	2959.94
AEBP1	3231	1228	2970	8700	4846	1141	4456	5761	2786	3494	2981	2023	3010	1716	2421	1306	3214	3269	3252.94
TNXB	2979	1144	1147	4993	3144	347	6903	6684	4837	1299	4231	3776	3210	1399	4016	4060	6593	3503	3570.28
CILP2	4594	4166	3699	12373	8166	1421	7804	11119	6159	133	7592	2135	5810	446	3958	7419	8130	713	5324.28
ABI3BP	10089	2495	3259	8315	6048	803	10314	18056	4766	2098	5142	4277	2591	1857	6766	10935	12573	3325	6317.17
CTGF	22660	1722	5370	7381	7362	692	6227	5535	6455	5088	1916	9322	11195	7496	3834	4246	3579	10566	6702.56
PCOLCE2	11566	2485	6665	19716	8663	4136	6995	4887	5971	1444	8054	6409	7612	3767	6390	13473	11895	4045	7454.06

## Sheet: >10000
Supplemental Table 8. RNA-seq counts for glycoproteins in healthy cartilage (n=18) from Fisch et al. (2018).
Glycoproteins	Normal_Cart_10_8	Normal_Cart_2_2	Normal_Cart_3_3	Normal_Cart_4_4	Normal_Cart_5_5	Normal_Cart_6_6	Normal_Cart_7_3	Normal_Cart_9_7	normal_01	normal_02	normal_03	normal_04	normal_05	normal_06	normal_07	normal_08	normal_09	normal_10	Average		3.10881	%
THBS1	17915	2083	2474	13791	7340	1824	8842	7927	28478	1431	40183	11621	13421	8581	12645	16379	27545	5457	12663.2
SPARC	5826	7759	2135	75449	24027	9556	14188	7692	13000	1579	11032	4761	20120	3615	5126	21080	45654	2483	15282.3
MGP	11149	7016	11124	97601	15010	9548	12838	8744	27874	2320	22284	15106	15911	13774	10012	27131	24514	16878	19379.7
CILP	45081	26323	37871	218035	38704	15673	67847	137713	104365	1543	116026	9899	100912	10669	64543	93599	111519	4885	66955.9
COMP	201434	53227	115193	277704	94265	22684	183639	382541	36493	16275	26655	24638	34284	11556	38490	41891	37969	12967	89550.3
FN1	377244	100328	176423	801817	141533	68578	238123	522093	343605	205529	384965	121497	313903	94184	306346	284375	268104	159237	272660
