# Supplementary material for: RNA-binding proteins that are highly expressed and enriched in healthy cartilage but suppressed in osteoarthritis
Source: Front Cell Dev Biol. 2023 Jun 30;11:1208315. doi: 10.3389/fcell.2023.1208315 (PMC10349536; doi:10.3389/fcell.2023.1208315)
Supplement: Supplementary file 3 [file DataSheet1.zip › Table 9.XLSX]

## Sheet: Healthy_ECM_Proteoglycans
Supplemental Table 9. RNA-seq counts for proteoglycans in healthy cartilage (n=18) from Fisch et al. (2018).
Proteoglycans	Normal_Cart_10_8	Normal_Cart_2_2	Normal_Cart_3_3	Normal_Cart_4_4	Normal_Cart_5_5	Normal_Cart_6_6	Normal_Cart_7_3	Normal_Cart_9_7	normal_01	normal_02	normal_03	normal_04	normal_05	normal_06	normal_07	normal_08	normal_09	normal_10	Average
NYX	3	0	0	0	0	1	0	0	0	0	0	1	0	0	2	0	0	0	0.388889
ESM1	0	0	0	0	0	1	1	0	0	0	0	0	0	0	0	0	6	0	0.444444
KERA	0	0	1	1	5	3	1	0	0	0	0	0	0	0	0	0	4	0	0.833333
PRG3	3	0	0	1	0	3	0	8	0	0	2	0	0	0	1	0	0	0	1
HAPLN2	1	0	0	2	2	1	2	5	0	0	1	0	4	1	1	2	1	0	1.27778
IMPG1	0	0	0	1	0	1	0	0	5	2	1	0	1	3	0	1	9	2	1.44444
NCAN	1	0	3	7	0	11	0	5	0	0	0	0	0	0	0	0	0	0	1.5
BCAN	2	2	4	1	3	10	0	15	2	0	0	0	1	2	0	0	1	2	2.5
HAPLN4	2	1	2	9	3	8	4	18	2	0	0	0	0	0	3	2	2	0	3.11111
SPOCK2	2	0	6	3	3	8	5	4	0	0	5	1	1	4	1	3	8	5	3.27778
PODN	0	0	1	0	4	9	175	6	3	1	0	4	0	3	5	1	24	6	13.4444
PRG2	27	0	5	35	21	6	7	8	10	8	6	23	2	13	27	30	14	15	14.2778
EPYC	69	10	4	32	22	21	10	46	50	33	26	2	49	4	23	116	41	14	31.7778
IMPG2	8	9	19	54	24	16	27	96	53	11	31	36	54	15	9	148	86	20	39.7778
OPTC	41	30	33	161	66	4	154	125	68	20	46	73	87	78	55	33	58	55	65.9444
SPOCK1	57	5	24	121	7	38	58	128	261	83	88	11	63	46	49	77	61	113	71.6667
HAPLN3	106	23	98	140	91	54	96	109	107	139	192	95	46	68	288	89	134	102	109.833
SPOCK3	3	35	8	596	90	17	30	66	119	20	35	11	59	188	259	158	517	59	126.111
CHADL	114	121	183	928	279	77	233	168	108	19	150	132	127	30	80	113	189	66	173.167
PODNL1	306	179	131	793	420	232	455	712	148	104	162	96	116	71	33	142	152	67	239.944
SRGN	4680	79	230	1711	205	187	150	244	218	213	133	67	239	21	256	177	54	169	501.833
OMD	945	129	149	2717	336	487	543	284	2114	599	2040	533	2673	817	587	2775	1938	735	1133.39
VCAN	1029	212	31	1546	575	357	6911	2932	1019	886	1406	1178	1788	780	2327	2304	10180	1410	2048.39
ASPN	223	181	96	2690	620	98	584	1094	7270	244	5184	86	6531	183	758	10831	5600	148	2356.72
HSPG2	1905	1836	1760	3139	1238	139	2563	3847	2812	1426	3098	2717	2007	1711	3994	2476	3943	2300	2383.94
HAPLN1	1478	693	770	8287	4122	1332	904	768	7649	4861	7165	4453	7608	1055	4415	8780	6836	1994	4065
OGN	3582	1672	729	14739	10219	4313	2946	5104	11867	500	10019	847	10409	363	2463	12186	6044	1230	5512.89
CHAD	15703	5999	6112	41657	11755	2306	22179	17583	2888	281	4562	969	4797	789	1689	3665	9751	313	8499.89
PRG4	22432	12777	5938	9807	22937	729	24982	11573	5154	8835	2870	7290	5639	9330	10229	8363	1814	2277	9609.78
BGN	15308	10406	15206	44137	21391	2730	21060	25793	7117	1844	6501	8878	6046	3719	8455	8333	10033	6620	12420.9
LUM	18503	3963	3574	49279	23817	33412	14694	16722	31815	20251	30178	10636	30991	2654	9079	48785	25536	5511	21077.8
FMOD	29525	17577	24479	110908	59457	19907	35800	41939	40589	2957	48128	14665	36635	6043	25569	42170	45421	6150	33773.3
PRELP	116422	22528	57837	163525	43929	37969	101568	138885	19800	3657	23005	8352	18035	14702	12088	15540	20254	6390	45804.8
ACAN	23977	17692	51121	102602	29054	10544	36942	42953	77281	34491	91454	93928	75109	83939	81037	86708	109982	73807	62367.8
DCN	137401	24593	71250	265082	94267	117453	118006	96671	105050	70113	120750	68262	100371	49584	110478	197892	131629	100436	109960

## Sheet: 0
Supplemental Table 9. RNA-seq counts for proteoglycans in healthy cartilage (n=18) from Fisch et al. (2018).
Proteoglycans	Normal_Cart_10_8	Normal_Cart_2_2	Normal_Cart_3_3	Normal_Cart_4_4	Normal_Cart_5_5	Normal_Cart_6_6	Normal_Cart_7_3	Normal_Cart_9_7	normal_01	normal_02	normal_03	normal_04	normal_05	normal_06	normal_07	normal_08	normal_09	normal_10	Average		0	%

## Sheet: 0<x<=1
Supplemental Table 9. RNA-seq counts for proteoglycans in healthy cartilage (n=18) from Fisch et al. (2018).
Proteoglycans	Normal_Cart_10_8	Normal_Cart_2_2	Normal_Cart_3_3	Normal_Cart_4_4	Normal_Cart_5_5	Normal_Cart_6_6	Normal_Cart_7_3	Normal_Cart_9_7	normal_01	normal_02	normal_03	normal_04	normal_05	normal_06	normal_07	normal_08	normal_09	normal_10	Average		11.4286	%
NYX	3	0	0	0	0	1	0	0	0	0	0	1	0	0	2	0	0	0	0.388889
ESM1	0	0	0	0	0	1	1	0	0	0	0	0	0	0	0	0	6	0	0.444444
KERA	0	0	1	1	5	3	1	0	0	0	0	0	0	0	0	0	4	0	0.833333
PRG3	3	0	0	1	0	3	0	8	0	0	2	0	0	0	1	0	0	0	1

## Sheet: 1<x<=10
Supplemental Table 9. RNA-seq counts for proteoglycans in healthy cartilage (n=18) from Fisch et al. (2018).
Proteoglycans	Normal_Cart_10_8	Normal_Cart_2_2	Normal_Cart_3_3	Normal_Cart_4_4	Normal_Cart_5_5	Normal_Cart_6_6	Normal_Cart_7_3	Normal_Cart_9_7	normal_01	normal_02	normal_03	normal_04	normal_05	normal_06	normal_07	normal_08	normal_09	normal_10	Average		17.1429	%
HAPLN2	1	0	0	2	2	1	2	5	0	0	1	0	4	1	1	2	1	0	1.27778
IMPG1	0	0	0	1	0	1	0	0	5	2	1	0	1	3	0	1	9	2	1.44444
NCAN	1	0	3	7	0	11	0	5	0	0	0	0	0	0	0	0	0	0	1.5
BCAN	2	2	4	1	3	10	0	15	2	0	0	0	1	2	0	0	1	2	2.5
HAPLN4	2	1	2	9	3	8	4	18	2	0	0	0	0	0	3	2	2	0	3.11111
SPOCK2	2	0	6	3	3	8	5	4	0	0	5	1	1	4	1	3	8	5	3.27778

## Sheet: 10<x<=100
Supplemental Table 9. RNA-seq counts for proteoglycans in healthy cartilage (n=18) from Fisch et al. (2018).
Proteoglycans	Normal_Cart_10_8	Normal_Cart_2_2	Normal_Cart_3_3	Normal_Cart_4_4	Normal_Cart_5_5	Normal_Cart_6_6	Normal_Cart_7_3	Normal_Cart_9_7	normal_01	normal_02	normal_03	normal_04	normal_05	normal_06	normal_07	normal_08	normal_09	normal_10	Average		17.1429	%
PODN	0	0	1	0	4	9	175	6	3	1	0	4	0	3	5	1	24	6	13.4444
PRG2	27	0	5	35	21	6	7	8	10	8	6	23	2	13	27	30	14	15	14.2778
EPYC	69	10	4	32	22	21	10	46	50	33	26	2	49	4	23	116	41	14	31.7778
IMPG2	8	9	19	54	24	16	27	96	53	11	31	36	54	15	9	148	86	20	39.7778
OPTC	41	30	33	161	66	4	154	125	68	20	46	73	87	78	55	33	58	55	65.9444
SPOCK1	57	5	24	121	7	38	58	128	261	83	88	11	63	46	49	77	61	113	71.6667

## Sheet: 100<x<=1000
Supplemental Table 9. RNA-seq counts for proteoglycans in healthy cartilage (n=18) from Fisch et al. (2018).
Proteoglycans	Normal_Cart_10_8	Normal_Cart_2_2	Normal_Cart_3_3	Normal_Cart_4_4	Normal_Cart_5_5	Normal_Cart_6_6	Normal_Cart_7_3	Normal_Cart_9_7	normal_01	normal_02	normal_03	normal_04	normal_05	normal_06	normal_07	normal_08	normal_09	normal_10	Average		14.2857	%
HAPLN3	106	23	98	140	91	54	96	109	107	139	192	95	46	68	288	89	134	102	109.833
SPOCK3	3	35	8	596	90	17	30	66	119	20	35	11	59	188	259	158	517	59	126.111
CHADL	114	121	183	928	279	77	233	168	108	19	150	132	127	30	80	113	189	66	173.167
PODNL1	306	179	131	793	420	232	455	712	148	104	162	96	116	71	33	142	152	67	239.944
SRGN	4680	79	230	1711	205	187	150	244	218	213	133	67	239	21	256	177	54	169	501.833

## Sheet: 1000<x<=10000
Supplemental Table 9. RNA-seq counts for proteoglycans in healthy cartilage (n=18) from Fisch et al. (2018).
Proteoglycans	Normal_Cart_10_8	Normal_Cart_2_2	Normal_Cart_3_3	Normal_Cart_4_4	Normal_Cart_5_5	Normal_Cart_6_6	Normal_Cart_7_3	Normal_Cart_9_7	normal_01	normal_02	normal_03	normal_04	normal_05	normal_06	normal_07	normal_08	normal_09	normal_10	Average		22.8571	%
OMD	945	129	149	2717	336	487	543	284	2114	599	2040	533	2673	817	587	2775	1938	735	1133.39
VCAN	1029	212	31	1546	575	357	6911	2932	1019	886	1406	1178	1788	780	2327	2304	10180	1410	2048.39
ASPN	223	181	96	2690	620	98	584	1094	7270	244	5184	86	6531	183	758	10831	5600	148	2356.72
HSPG2	1905	1836	1760	3139	1238	139	2563	3847	2812	1426	3098	2717	2007	1711	3994	2476	3943	2300	2383.94
HAPLN1	1478	693	770	8287	4122	1332	904	768	7649	4861	7165	4453	7608	1055	4415	8780	6836	1994	4065
OGN	3582	1672	729	14739	10219	4313	2946	5104	11867	500	10019	847	10409	363	2463	12186	6044	1230	5512.89
CHAD	15703	5999	6112	41657	11755	2306	22179	17583	2888	281	4562	969	4797	789	1689	3665	9751	313	8499.89
PRG4	22432	12777	5938	9807	22937	729	24982	11573	5154	8835	2870	7290	5639	9330	10229	8363	1814	2277	9609.78

## Sheet: >10000
Supplemental Table 9. RNA-seq counts for proteoglycans in healthy cartilage (n=18) from Fisch et al. (2018).
Proteoglycans	Normal_Cart_10_8	Normal_Cart_2_2	Normal_Cart_3_3	Normal_Cart_4_4	Normal_Cart_5_5	Normal_Cart_6_6	Normal_Cart_7_3	Normal_Cart_9_7	normal_01	normal_02	normal_03	normal_04	normal_05	normal_06	normal_07	normal_08	normal_09	normal_10	Average		17.1429	%
BGN	15308	10406	15206	44137	21391	2730	21060	25793	7117	1844	6501	8878	6046	3719	8455	8333	10033	6620	12420.9
LUM	18503	3963	3574	49279	23817	33412	14694	16722	31815	20251	30178	10636	30991	2654	9079	48785	25536	5511	21077.8
FMOD	29525	17577	24479	110908	59457	19907	35800	41939	40589	2957	48128	14665	36635	6043	25569	42170	45421	6150	33773.3
PRELP	116422	22528	57837	163525	43929	37969	101568	138885	19800	3657	23005	8352	18035	14702	12088	15540	20254	6390	45804.8
ACAN	23977	17692	51121	102602	29054	10544	36942	42953	77281	34491	91454	93928	75109	83939	81037	86708	109982	73807	62367.8
DCN	137401	24593	71250	265082	94267	117453	118006	96671	105050	70113	120750	68262	100371	49584	110478	197892	131629	100436	109960
